# Supplementary material for: Gene expression in soft-shell clam (Mya arenaria) transmissible cancer reveals survival mechanisms during host infection and seawater transfer
Source: PLoS Genet. 2025 Mar 31;21(3):e1011629. doi: 10.1371/journal.pgen.1011629 (PMC11978232; doi:10.1371/journal.pgen.1011629)
Supplement: S1 Table — (XLSX) [file pgen.1011629.s007.xlsx]

## Sheet: S1 Table - annotations
	MAKER annotation	NCBI annotation
Number of gene models	38609	44373
Number of characterized genes	21125	26005
Number of transcripts	38609	71569
Number of exons	278756	739854
Number of gene models <200bp	28	2392
Average gene length (bp)	12036.1	14382.8
Complete BUSCOs	0.89	0.987
Complete and single-copy BUSCOs	0.733	0.642
Complete and duplicated BUSCOs	0.157	0.346
Fragmented BUSCOs	0.03	0.001
Missing BUSCOs	0.08	0.012
Total BUSCO groups searched	954	954
% genome in gene regions	0.358	0.51
% genome in coding sequence	0.04	0.051
