# Supplementary material for: Gene expression in soft-shell clam (Mya arenaria) transmissible cancer reveals survival mechanisms during host infection and seawater transfer
Source: PLoS Genet. 2025 Mar 31;21(3):e1011629. doi: 10.1371/journal.pgen.1011629 (PMC11978232; doi:10.1371/journal.pgen.1011629)
Supplement: S2 Table — (XLSX) [file pgen.1011629.s008.xlsx]

## Sheet: S2 Table - samples
Name	Alternate aliases	Healthy/BTN	Tissues	Date sampled	Location
MELC-2E11	HEL_1	Healthy	hemocytes, foot, gill, adductor muscle, mantle, and siphon	2018-06-01	Larrabe Cove, Machiasport, ME, USA
FFM-27C11	HEL_2	Healthy	hemocytes, foot, gill, adductor muscle, mantle, and siphon	2022-10-17	Friendship, ME, USA
FFM-27H7	HEL_3	Healthy	hemocytes, foot, gill, adductor muscle, mantle, and siphon	2022-10-17	Friendship, ME, USA
FFM-15G1	HEL_4	Healthy	hemocytes only	2020-06-30	Brunswick, ME, USA
FFM-16B11	HEL_5	Healthy	hemocytes only	2020-06-30	Brunswick, ME, USA
FFM-28E5	BTN_1	BTN	BTN isolate, ASW-treatment	2022-10-13	Perry, ME, USA
FFM-28E6	BTN_2	BTN	BTN isolate, ASW-treatment	2022-10-13	Perry, ME, USA
FFM-28E7	BTN_3	BTN	BTN isolate, ASW-treatment	2022-10-13	Perry, ME, USA
FFM-15G11	BTN_4	BTN	BTN isolate	2020-06-30	Brunswick, ME, USA
FFM-16G1	BTN_5	BTN	BTN isolate	2020-06-30	Brunswick, ME, USA
PSH-A2	HEL_6	Healthy	hemocytes only, ASW-treatment	2023-05-05	Savage Harbour, PEI, Canada
PSH-A6	HEL_7	Healthy	hemocytes only, ASW-treatment	2023-05-05	Savage Harbour, PEI, Canada
PSH-B7	HEL_8	Healthy	hemocytes only, ASW-treatment	2023-05-05	Savage Harbour, PEI, Canada
