# Supplementary material for: Gene expression in soft-shell clam (Mya arenaria) transmissible cancer reveals survival mechanisms during host infection and seawater transfer
Source: PLoS Genet. 2025 Mar 31;21(3):e1011629. doi: 10.1371/journal.pgen.1011629 (PMC11978232; doi:10.1371/journal.pgen.1011629)
Supplement: S3 Table — (XLSX) [file pgen.1011629.s009.xlsx]

## Sheet: S3 Table - BTN_vs_heme_gene_up 
gene	uniprot	padj	baseMean	stat	log2FoldChange	description
LOC128232783	CCD42	1.08303e-138	729.487	-25.4489	-5.44146	coiled-coil domain-containing protein 42 homolog
LOC128229834	LRIQ1	8.71693e-137	685.109	-25.2601	-6.02349	leucine-rich repeat and IQ domain-containing protein 1-like
LOC128229303	NA	4.2194e-136	389.001	-25.1863	-6.87663	uncharacterized LOC128229303
LOC128242222	TRIM1	2.46482e-114	1895.11	-23.0904	-3.77587	probable E3 ubiquitin-protein ligase MID2
LOC128212193	RDH11	2.46482e-114	1484.8	-23.0947	-2.77472	retinol dehydrogenase 11-like
LOC128209790	CC170	2.52602e-113	1062.7	-22.9838	-6.30608	coiled-coil domain-containing protein 170-like
LOC128204997	NPHN	3.44529e-112	681.679	-22.8649	-8.64253	nephrin-like
LOC128213480	PUM3	3.65745e-112	15055.3	-22.8577	-3.97857	pumilio homolog 3-like
LOC128228995	NA	1.48351e-108	371.609	-22.4878	-8.48153	uncharacterized LOC128228995
LOC128209778	SC5AC	1.67857e-105	271.83	-22.1696	-7.89102	sodium-coupled monocarboxylate transporter 2-like
LOC128228782	NA	7.0586e-104	353.798	-21.9936	-2.58848	uncharacterized LOC128228782
LOC128203379	NA	7.57891e-99	1542.85	-21.4584	-6.57897	uncharacterized LOC128203379
LOC128204083	NA	2.95803e-97	1506.35	-21.2815	-8.43562	uncharacterized LOC128204083
LOC128238491	GRIK2	5.15044e-97	1408.84	-21.2528	-8.3775	glutamate receptor ionotropic%2C kainate 2-like
LOC128239808	METL2	5.76283e-97	1064.8	-21.245	-1.77802	tRNA N(3)-methylcytidine methyltransferase METTL2-like
LOC128228889	NA	2.16378e-96	318.61	-21.1803	-8.11142	uncharacterized LOC128228889
LOC128222148	NA	6.3133e-92	299.047	-20.688	-8.22919	uncharacterized LOC128222148
LOC128234719	NA	2.83352e-91	170.99	-20.6132	-6.95652	uncharacterized LOC128234719
LOC128205214	NA	9.03292e-91	218.146	-20.5549	-7.13239	uncharacterized LOC128205214
LOC128211406	RAD18	6.81313e-86	185.447	-19.9962	-7.7085	uncharacterized LOC128211406
LOC128241616	IP6K2	6.03106e-83	527.472	-19.6511	-8.51269	inositol hexakisphosphate kinase 2-like
LOC128235646	NA	4.8323e-82	455.398	-19.5416	-9.00878	uncharacterized LOC128235646
LOC128224923	NA	5.16015e-82	294.13	-19.5366	-7.36445	uncharacterized LOC128224923
LOC128224627	RDH13	6.63122e-81	416.112	-19.4026	-5.25858	retinol dehydrogenase 13-like
LOC128228315	NA	8.28062e-81	467.093	-19.3897	-2.75808	uncharacterized LOC128228315
LOC128244936	RHEB	3.28277e-79	1263.94	-19.1979	-6.7842	GTP-binding protein Rheb-like
LOC128215984	CHSTF	5.6963e-77	486.898	-18.9253	-8.00761	carbohydrate sulfotransferase 15-like
LOC128228609	NA	1.83457e-74	618.162	-18.6117	-8.76764	uncharacterized LOC128228609
LOC128218115	NA	2.11232e-73	114.557	-18.4791	-6.6268	DNA ligase 1-like
LOC128203422	SLA	5.82999e-73	248.895	-18.4217	-8.51491	uncharacterized LOC128203422
LOC128222844	C163B	9.81933e-73	338.09	-18.3923	-9.5023	deleted in malignant brain tumors 1 protein-like
LOC128227264	AGRV1	5.00957e-72	1144.55	-18.3026	-4.19423	adhesion G-protein coupled receptor V1-like
LOC128238591	ITA9	3.60711e-71	206.07	-18.1936	-7.46593	integrin alpha-PS5-like
LOC128208359	PGBD4	2.05028e-69	108.033	-17.9674	-6.13934	piggyBac transposable element-derived protein 4-like
LOC128205655	CRADD	1.81585e-68	209.346	-17.8439	-8.5084	uncharacterized LOC128205655
LOC128234578	NA	3.85341e-68	151.515	-17.8007	-6.21569	uncharacterized LOC128234578
LOC128233939	NA	1.96738e-67	314.014	-17.7062	-8.74128	uncharacterized LOC128233939
LOC128218908	LRIG2	2.76789e-67	335.475	-17.6859	-8.62922	slit homolog 1 protein-like
LOC128229284	NA	1.2959e-66	209.217	-17.5968	-7.53619	mucin-22-like
LOC128205249	QTC	1.33096e-66	232.99	-17.5944	-7.41682	uncharacterized LOC128205249
LOC128229988	TM120	1.63962e-66	2013.99	-17.5816	-2.31675	ion channel TACAN-like
LOC128235647	YD023	8.35257e-65	455.623	-17.3555	-8.37934	uncharacterized LOC128235647
LOC128230152	TSN9	3.78806e-64	865.544	-17.2667	-2.19575	tetraspanin-9-like
LOC128242578	NA	4.84152e-64	411.083	-17.2517	-8.51804	uncharacterized LOC128242578
LOC128230696	NA	9.85784e-64	264.258	-17.208	-9.13885	uncharacterized LOC128230696
LOC128224797	SC5A9	3.99779e-63	802.99	-17.1251	-6.60448	sodium/glucose cotransporter 4-like
LOC128226113	NA	7.08329e-63	434.839	-17.0909	-9.85467	uncharacterized LOC128226113
LOC128226502	ACHA7	1.58625e-62	250.987	-17.0431	-7.53945	neuronal acetylcholine receptor subunit alpha-5-like
LOC128228526	FA81B	1.69313e-62	287.254	-17.0385	-7.36022	protein FAM81A-like
LOC128220691	CE034	1.89811e-62	585.357	-17.031	-4.0727	uncharacterized protein C5orf34 homolog
LOC128214237	S4A11	3.70613e-62	321.794	-16.9911	-9.26536	solute carrier family 4 member 11-like
LOC128234047	LZTL1	3.75438e-62	531.402	-16.9895	-2.87632	leucine zipper transcription factor-like protein 1
LOC128230950	SPT22	3.14295e-61	275.783	-16.8637	-9.04871	spermatogenesis-associated protein 22-like
LOC128241728	CO8A2	5.11573e-61	521.796	-16.8334	-7.34902	complement C1q-like protein 3
LOC128236568	NA	1.09461e-60	179.388	-16.7861	-7.51234	uncharacterized LOC128236568
LOC128224230	NA	2.37822e-60	192.812	-16.7393	-8.13049	uncharacterized LOC128224230
LOC128219071	NA	2.40375e-60	241.344	-16.738	-9.01269	macrophage mannose receptor 1-like
LOC128222146	ZN678	3.16733e-60	300.255	-16.7209	-9.3215	zinc finger protein 678-like
LOC128213652	ANR28	3.27949e-60	453.935	-16.7181	-6.4857	serine/threonine-protein phosphatase 6 regulatory ankyrin repeat subunit B-like
LOC128207408	NA	1.09204e-59	131.35	-16.6449	-7.38511	uncharacterized LOC128207408
LOC128224731	NA	1.58832e-59	219.006	-16.6218	-8.34357	uncharacterized LOC128224731
LOC128207687	NA	1.94161e-59	232.539	-16.6091	-7.41165	uncharacterized LOC128207687
LOC128211207	CFA46	2.00248e-59	1213.25	-16.6066	-4.38069	cilia- and flagella-associated protein 46-like
LOC128232153	CNO11	5.88433e-59	1862.75	-16.5405	-1.42358	CCR4-NOT transcription complex subunit 11-like
LOC128232148	TMM47	8.56766e-59	595.955	-16.5166	-9.25133	transmembrane protein 47-like
LOC128228466	LR74B	1.28795e-58	195.617	-16.4908	-8.88169	leucine-rich repeat-containing protein 74B-like
LOC128216242	TAZ	1.28795e-58	218.491	-16.4909	-8.86141	tafazzin-like
LOC128205105	KLH11	1.87644e-58	1288.83	-16.4674	-3.7405	kelch-like protein 9
LOC128230118	ZBED1	2.55742e-58	362.277	-16.4481	-6.27214	E3 SUMO-protein ligase ZBED1-like
LOC128233084	C19L1	3.63229e-58	1093.68	-16.4256	-1.3481	CWF19-like protein 1
LOC128240236	ANK1	3.63421e-58	253.232	-16.425	-9.25317	uncharacterized LOC128240236
LOC128237562	BRE4	4.9946e-58	352.435	-16.4051	-9.73594	beta-1%2C4-N-acetylgalactosaminyltransferase bre-4-like
LOC128236830	BRE4	8.82303e-58	185.831	-16.3694	-8.47372	beta-1%2C4-galactosyltransferase 3-like
LOC128232927	NA	1.50483e-56	220.447	-16.193	-7.45163	uncharacterized LOC128232927
LOC128218325	NA	2.1622e-56	85.0774	-16.1701	-4.05123	uncharacterized LOC128218325
LOC128238835	MTF1	2.20393e-56	1129.17	-16.1684	-1.6148	zinc finger protein 148-like
LOC128210587	ADA1B	5.75878e-56	388.019	-16.1086	-9.25571	alpha-1A adrenergic receptor-like
LOC128226446	C163B	8.35288e-56	687.533	-16.085	-6.56957	scavenger receptor cysteine-rich type 1 protein M160-like
LOC128206516	Y1319	1.20199e-55	243.782	-16.062	-8.47125	uncharacterized sodium-dependent transporter YhdH-like
LOC128245672	GP153	1.6547e-55	1103.37	-16.0416	-9.31753	uncharacterized LOC128245672
LOC128240708	NA	1.87684e-55	194.352	-16.0332	-8.55632	uncharacterized LOC128240708
LOC128226312	PK1L2	1.90318e-55	183.178	-16.0319	-8.77709	polycystic kidney disease protein 1-like 2
LOC128245052	CENPT	5.03733e-55	91.4346	-15.9707	-5.83226	centromere protein T-like
LOC128203703	NA	5.63833e-55	129.786	-15.9632	-6.17737	uncharacterized LOC128203703
LOC128205094	DHSO	8.99054e-55	551.75	-15.9336	-7.47077	sorbitol dehydrogenase-like
LOC128226824	NA	1.31696e-54	69.9722	-15.9092	-4.75627	uncharacterized LOC128226824
LOC128237402	NA	1.97338e-54	118.033	-15.8833	-6.29122	uncharacterized LOC128237402
LOC128218770	ANR42	2.15773e-54	434.327	-15.8767	-4.93487	ankyrin repeat domain-containing protein 42-like
LOC128209506	QNG1	2.42906e-54	1718.21	-15.8688	-5.04067	queuosine salvage protein-like
LOC128229994	NA	2.95875e-54	438.212	-15.8559	-9.22619	serine-rich adhesin for platelets-like
LOC128228188	CHST4	3.86223e-54	114.129	-15.8387	-7.39781	carbohydrate sulfotransferase 4-like
LOC128221837	NA	3.86724e-54	373.865	-15.8381	-7.28114	uncharacterized LOC128221837
LOC128232580	TYW1	4.98215e-54	4025.08	-15.8212	-1.98875	S-adenosyl-L-methionine-dependent tRNA 4-demethylwyosine synthase TYW1-like
LOC128218853	RBMX2	5.70568e-54	2570.19	-15.8122	-2.08924	RNA-binding motif protein%2C X-linked 2-like
LOC128231301	GCY8E	6.93175e-54	222.313	-15.799	-6.64297	soluble guanylate cyclase gcy-35-like
LOC128231175	TRI33	7.43737e-54	2981.98	-15.7941	-6.03715	uncharacterized LOC128231175
LOC128210579	NA	2.81705e-53	335.869	-15.709	-8.55265	mucin-5AC-like
LOC128237804	NLGNY	3.16665e-53	170.15	-15.7011	-8.66616	neuroligin-4%2C Y-linked-like
LOC128231181	NA	3.55188e-53	165.225	-15.6934	-8.62842	uncharacterized LOC128231181
LOC128211507	DAAF9	8.26795e-53	647.133	-15.6392	-3.73461	dynein axonemal assembly factor 9-like
LOC128246554	S226A	8.48329e-53	224.523	-15.6371	-8.17042	organic anion transporter 3-like
LOC128217679	NA	1.08991e-52	380.095	-15.6207	-7.19974	uncharacterized LOC128217679
LOC128241335	PERO	1.35289e-52	242.384	-15.6065	-9.6056	peroxidase-like
LOC128226858	GCYA2	1.66092e-52	182.49	-15.593	-7.69433	guanylate cyclase soluble subunit alpha-2-like
LOC128242969	NA	2.43444e-52	102.443	-15.5681	-6.67316	uncharacterized LOC128242969
LOC128229250	HOLE	2.66107e-52	106.391	-15.5619	-7.08217	uncharacterized LOC128229250
LOC128221752	CB081	6.18169e-52	411.912	-15.5075	-3.58522	uncharacterized protein C2orf81 homolog
LOC128213126	FCGBP	1.08774e-51	131.355	-15.4707	-7.58515	uncharacterized LOC128213126
LOC128211335	MOT12	1.09051e-51	77.9054	-15.4701	-6.95289	monocarboxylate transporter 12-like
LOC128220136	NA	1.38561e-51	178.81	-15.4543	-5.60301	uncharacterized LOC128220136
LOC128204858	MA2B1	1.48154e-51	122.428	-15.4495	-7.61155	lysosomal alpha-mannosidase-like
LOC128210594	S23A2	1.4934e-51	217.181	-15.4486	-9.02932	solute carrier family 23 member 2-like
LOC128221577	CD209	4.30502e-51	227.256	-15.3798	-8.35374	C-type lectin domain family 10 member A-like
LOC128237805	YRD6	6.28783e-51	212.438	-15.3544	-8.82064	uncharacterized protein K02A2.6-like
LOC128242759	PP2D1	6.72465e-51	80.4984	-15.3496	-4.16009	protein phosphatase 2C-like domain-containing protein 1
LOC128207934	ZNRD2	8.0427e-51	719.817	-15.3376	-2.26555	protein ZNRD2-like
LOC128243724	NA	1.04911e-50	81.5783	-15.3195	-6.58477	uncharacterized LOC128243724
LOC128211543	U520	1.22856e-50	13152.2	-15.3089	-1.86272	U5 small nuclear ribonucleoprotein 200 kDa helicase-like
LOC128202672	ZCPW1	1.81295e-50	141.173	-15.2831	-3.4273	uncharacterized LOC128202672
LOC128202754	RHBL3	1.98033e-50	121.894	-15.277	-7.71474	rhomboid-related protein 3-like
LOC128223964	AXDN1	2.00669e-50	800.778	-15.2757	-4.95864	axonemal dynein light chain domain-containing protein 1-like
LOC128228353	ZCPW2	2.75012e-50	183.698	-15.2544	-8.97316	uncharacterized LOC128228353
LOC128244170	ANPRA	4.59413e-50	138.071	-15.2197	-8.3738	atrial natriuretic peptide receptor 1-like
LOC128225693	NA	5.018e-50	449.38	-15.2135	-9.76987	uncharacterized LOC128225693
LOC128228546	TRIM3	6.75373e-50	389.029	-15.1937	-7.78444	tripartite motif-containing protein 3-like
LOC128218726	SIK2	1.49236e-49	472.691	-15.1413	-9.07791	serine/threonine-protein kinase SIK2-like
LOC128202704	NA	1.88506e-49	125.016	-15.1255	-4.93643	uncharacterized LOC128202704
LOC128245595	CAD99	2.01051e-49	295.308	-15.1209	-10.1511	cadherin-99C-like
LOC128210968	MED28	3.43407e-49	2006.38	-15.0841	-2.07262	mediator of RNA polymerase II transcription subunit 28-like
LOC128243357	GRD2I	7.48311e-49	577.331	-15.0322	-4.01487	delphilin-like
LOC128227446	IQCH	7.49244e-49	134.302	-15.0318	-4.08907	IQ domain-containing protein H-like
LOC128205341	NA	7.54724e-49	89.3369	-15.0309	-4.57658	uncharacterized LOC128205341
LOC128229673	NSF1C	8.65809e-49	5290.58	-15.0215	-1.57987	NSFL1 cofactor p47-like
LOC128243592	NA	1.46052e-48	549.215	-14.9853	-3.56714	uncharacterized LOC128243592
LOC128203947	DYH3	1.91002e-48	513.231	-14.9672	-3.3927	dynein axonemal heavy chain 3-like
LOC128208927	NANO1	2.16775e-48	182.9	-14.9584	-9.19519	uncharacterized LOC128208927
LOC128222938	NA	2.35527e-48	228.873	-14.9525	-3.55174	uncharacterized LOC128222938
LOC128211987	NA	2.40832e-48	65.2029	-14.9507	-6.09256	uncharacterized LOC128211987
LOC128226495	SEM2A	2.46132e-48	40135.1	-14.9489	-2.86323	semaphorin-2A-like
LOC128226460	ATSL	3.0271e-48	219.695	-14.9347	-8.34352	snake venom metalloproteinase-disintegrin-like mocarhagin
LOC128228626	MOT12	3.62759e-48	147.671	-14.9223	-8.47402	monocarboxylate transporter 13-like
LOC128236992	CFA47	4.41031e-48	400.978	-14.9089	-3.82976	cilia- and flagella-associated protein 47-like
LOC128228579	NA	5.31571e-48	143.355	-14.8961	-7.8506	platelet endothelial aggregation receptor 1-like
LOC128226773	NA	6.91102e-48	778.348	-14.8782	-8.34834	uncharacterized LOC128226773
LOC128226845	NA	7.85516e-48	140.007	-14.8693	-5.37509	uncharacterized LOC128226845
LOC128246007	LRP2	7.90828e-48	134.809	-14.8685	-8.32384	LDL receptor repeat-containing protein egg-1-like
LOC128234655	NA	8.06753e-48	107.563	-14.8669	-7.83985	uncharacterized LOC128234655
LOC128223514	ACHB3	8.43712e-48	172.398	-14.8635	-8.49657	neuronal acetylcholine receptor subunit alpha-2-like
LOC128244614	SC6A5	9.85713e-48	183.095	-14.8528	-7.83537	sodium- and chloride-dependent glycine transporter 2-like
LOC128241351	NA	1.04252e-47	154.114	-14.8487	-6.01835	uncharacterized LOC128241351
LOC128216991	TNKS	1.25174e-47	890.954	-14.8361	-8.90595	uncharacterized LOC128216991
LOC128218705	NA	1.49849e-47	393.192	-14.8237	-7.40686	uncharacterized LOC128218705
LOC128230400	NA	1.60467e-47	199.196	-14.8188	-9.31234	uncharacterized LOC128230400
LOC128226723	ZN330	2.41312e-47	2915.84	-14.791	-1.77839	zinc finger protein 330 homolog
LOC128234827	MFGM	2.49836e-47	139.896	-14.7883	-7.57084	uncharacterized LOC128234827
LOC128223752	NA	2.99255e-47	111.77	-14.7759	-7.74682	uncharacterized LOC128223752
LOC128208748	GFI1B	3.38163e-47	76.3664	-14.7673	-5.89276	zinc finger protein 629-like
LOC128211349	ZN510	5.32752e-47	297.835	-14.736	-3.51427	oocyte zinc finger protein XlCOF7.1-like
LOC128228965	CHS2	6.13715e-47	340.723	-14.7261	-8.30213	chitin synthase chs-2-like
LOC128211245	TDRD1	8.89083e-47	3804.48	-14.7007	-2.43669	tudor domain-containing 6-like
LOC128231369	NA	2.13e-46	541.713	-14.6402	-8.58825	uncharacterized LOC128231369
LOC128228875	TLL1	2.87556e-46	223.06	-14.6191	-5.43013	uncharacterized LOC128228875
LOC128223504	HPHL1	2.93394e-46	338.332	-14.6175	-8.86806	ferroxidase HEPHL1-like
LOC128211315	LRC27	5.00815e-46	477.297	-14.5804	-5.38952	leucine-rich repeat-containing protein 27-like
LOC128236400	ORCT	1.08569e-45	286.628	-14.5269	-10.4224	organic cation transporter protein-like
LOC128242491	NA	1.42305e-45	264.098	-14.5077	-7.82473	uncharacterized LOC128242491
LOC128215610	SCUB1	1.79641e-45	237.184	-14.4912	-9.83608	proprotein convertase subtilisin/kexin type 5-like
LOC128207877	SE1L1	1.79641e-45	3475.64	-14.4911	-1.84053	protein sel-1 homolog 1-like
LOC128231037	NA	2.26468e-45	270.855	-14.4743	-5.04689	uncharacterized LOC128231037
LOC128216698	HMCN2	2.53936e-45	11966.4	-14.4661	-6.78591	hemicentin-1-like
LOC128231887	NA	3.00388e-45	152.213	-14.4543	-4.16542	uncharacterized LOC128231887
LOC128209598	NA	3.09156e-45	121.016	-14.452	-8.01649	uncharacterized LOC128209598
LOC128212547	RHDF1	5.88735e-45	337.73	-14.407	-4.64465	uncharacterized LOC128212547
LOC128240920	MUC5B	7.01512e-45	153.057	-14.3946	-8.51068	mucin-5B-like
LOC128246458	NA	1.05757e-44	71.3253	-14.3656	-6.28061	uncharacterized LOC128246458
LOC128210610	NA	1.10316e-44	55.5273	-14.3624	-6.01277	uncharacterized LOC128210610
LOC128232403	GRIA4	2.66888e-44	213.656	-14.3005	-9.68658	glutamate receptor 2-like
LOC128208021	CALM	3.20859e-44	339.86	-14.2871	-6.47819	calmodulin-like
LOC128237645	DYT2B	4.03884e-44	571.197	-14.2705	-10.2685	dynein light chain Tctex-type protein 2B-like
LOC128205865	NA	4.27235e-44	162.303	-14.2663	-9.022	uncharacterized LOC128205865
LOC128207927	XRN2	4.36629e-44	6429.13	-14.2645	-1.52336	5'-3' exoribonuclease 2-like
LOC128221802	GR101	4.44052e-44	153.097	-14.263	-8.36773	uncharacterized LOC128221802
LOC128209432	NA	4.53813e-44	114.397	-14.2612	-6.14668	uncharacterized LOC128209432
LOC128232809	NAS13	7.41203e-44	979.143	-14.2258	-8.94397	uncharacterized LOC128232809
LOC128242436	ZN234	7.67886e-44	1136.99	-14.2231	-1.8107	zinc finger protein 420-like
LOC128209822	NA	1.50076e-43	169.4	-14.1748	-7.58653	uncharacterized LOC128209822
LOC128224541	SC5A9	1.71601e-43	990.249	-14.1651	-7.20269	sodium/glucose cotransporter 5-like
LOC128211198	SPEF1	2.23797e-43	363.214	-14.1459	-2.73608	sperm flagellar protein 1-like
LOC128229135	DAAF4	2.2935e-43	64.0112	-14.1439	-3.96891	dynein axonemal assembly factor 4-like
LOC128211638	TENX	2.77574e-43	487.919	-14.1297	-10.8809	multiple epidermal growth factor-like domains protein 6
LOC128208646	HPHL1	5.99304e-43	93.8058	-14.0751	-6.04662	ferroxidase HEPHL1-like
LOC128210462	NA	6.01605e-43	169.808	-14.0746	-8.36131	uncharacterized LOC128210462
LOC128244201	NA	6.42432e-43	147.089	-14.0696	-8.27288	uncharacterized LOC128244201
LOC128221713	DCXR	7.13554e-43	179.656	-14.062	-10.4637	L-xylulose reductase-like
LOC128222718	NA	9.62132e-43	130.714	-14.0405	-8.71196	uncharacterized LOC128222718
LOC128218414	NA	1.14685e-42	181.45	-14.0276	-9.44561	uncharacterized LOC128218414
LOC128223013	AWH	1.15849e-42	189.862	-14.0266	-4.82221	LIM/homeobox protein Awh-like
LOC128235024	NA	1.24099e-42	92.5754	-14.0215	-2.37409	uncharacterized LOC128235024
LOC128214041	MEGF6	1.26271e-42	467.656	-14.02	-6.99859	multiple epidermal growth factor-like domains protein 6
LOC128224113	ODFP2	1.2965e-42	790.389	-14.0178	-2.42765	outer dense fiber protein 2-like
LOC128230312	BGBP	1.74142e-42	318.993	-13.9961	-8.4363	beta-1%2C3-glucan-binding protein-like
LOC128230230	PEO1	1.84372e-42	1162	-13.9918	-4.79939	twinkle mtDNA helicase-like
LOC128209496	NA	2.20409e-42	181.511	-13.9789	-6.71042	uncharacterized LOC128209496
LOC128217500	GUC2E	2.70351e-42	942.729	-13.9641	-9.21179	uncharacterized LOC128217500
LOC128232007	S28A3	2.80942e-42	904.855	-13.9611	-8.73683	solute carrier family 28 member 3-like
LOC128228469	NA	4.41287e-42	320.839	-13.9279	-2.65691	uncharacterized LOC128228469
LOC128236092	NA	4.68106e-42	594.433	-13.9234	-4.49761	uncharacterized LOC128236092
LOC128223271	NA	5.56604e-42	113.629	-13.9108	-10.5254	uncharacterized LOC128223271
LOC128237297	GCP5	6.19285e-42	1872.02	-13.9028	-2.8123	gamma-tubulin complex component 5-like
LOC128215944	NA	8.6305e-42	110.123	-13.8786	-8.45477	uncharacterized LOC128215944
LOC128243273	NA	9.4543e-42	896.741	-13.8719	-2.52109	uncharacterized LOC128243273
LOC128243526	FTM	1.18907e-41	739.27	-13.8552	-1.9278	protein fantom-like
LOC128229231	NA	2.45712e-41	150.507	-13.8017	-3.95184	uncharacterized LOC128229231
LOC128233851	SE1L3	3.09981e-41	789.951	-13.7845	-9.05941	protein sel-1 homolog 3-like
LOC128208288	UN93A	3.34671e-41	173.11	-13.7787	-6.90975	protein unc-93 homolog A-like
LOC128221545	NA	3.38447e-41	648.422	-13.7777	-3.90795	uncharacterized LOC128221545
LOC128228527	FA81A	3.47628e-41	66.2265	-13.7755	-3.05443	protein FAM81A-like
LOC128230949	NA	3.82529e-41	199.813	-13.7684	-9.32356	uncharacterized LOC128230949
LOC128218292	POL5	4.39543e-41	545.801	-13.7576	-5.7386	uncharacterized LOC128218292
LOC128226289	NA	5.25557e-41	431.684	-13.7442	-7.99773	uncharacterized LOC128226289
LOC128223481	GFI1H	6.90207e-41	225.273	-13.7243	-10.0724	zinc finger protein 69 homolog B-like
LOC128230144	RPA43	7.38755e-41	1136.37	-13.7189	-2.73126	DNA-directed RNA polymerase I subunit RPA43-like
LOC128227785	K0754	8.78946e-41	157.065	-13.7058	-10.9927	probable maltase-glucoamylase 2
LOC128229739	NA	9.31253e-41	123.75	-13.7012	-8.20795	uncharacterized LOC128229739
LOC128213426	CDPKO	1.19046e-40	747.662	-13.6829	-7.78766	uncharacterized LOC128213426
LOC128226797	NA	1.25957e-40	305.573	-13.6786	-7.9191	cytoplasmic dynein 2 heavy chain 1-like
LOC128214037	ACH10	1.27032e-40	533.531	-13.6777	-10.9974	neuronal acetylcholine receptor subunit alpha-10-like
LOC128232963	NA	1.86373e-40	326.43	-13.6487	-5.52058	uncharacterized LOC128232963
LOC128229813	NA	1.94406e-40	53.645	-13.6454	-6.52053	uncharacterized LOC128229813
LOC128210741	TAAR1	4.47571e-40	204.492	-13.5838	-9.93511	trace amine-associated receptor 1-like
LOC128225249	OGFD3	4.67205e-40	2116.23	-13.5802	-2.46026	2-oxoglutarate and iron-dependent oxygenase domain-containing protein 3-like
LOC128207557	TTLL5	5.71723e-40	807.484	-13.5652	-3.43632	tubulin polyglutamylase TTLL5-like
LOC128210548	NA	5.71988e-40	333.46	-13.565	-10.3139	uncharacterized LOC128210548
LOC128203587	EMAL	5.80172e-40	65.6241	-13.5637	-6.97857	echinoderm microtubule-associated protein-like 1
LOC128209430	CINP	6.3578e-40	648.042	-13.5568	-1.77697	cyclin-dependent kinase 2-interacting protein-like
LOC128228023	NSUN7	6.44713e-40	199.371	-13.5555	-7.21066	putative methyltransferase NSUN7
LOC128208726	FBP3	6.66862e-40	221.373	-13.5528	-9.74117	fibropellin-1-like
LOC128214476	TRI56	7.29578e-40	276.312	-13.546	-8.18477	uncharacterized LOC128214476
LOC128217951	DCPS	1.05255e-39	109.777	-13.5189	-6.83312	m7GpppX diphosphatase-like
LOC128207453	SDE2	1.10265e-39	1092.82	-13.5152	-1.76494	UBL fusion protein SDE2-like
LOC128213240	NA	1.22736e-39	65.9023	-13.5069	-6.45611	uncharacterized LOC128213240
LOC128227200	GEMI5	1.64345e-39	760.675	-13.4852	-1.91528	gem-associated protein 5-like
LOC128238741	F228B	2.28914e-39	237.219	-13.4605	-3.31309	protein FAM228B-like
LOC128207810	WDR27	2.49424e-39	548.733	-13.4538	-4.29069	WD repeat-containing protein 27-like
LOC128236603	NGFV1	2.6835e-39	97.1875	-13.4481	-10.3007	venom nerve growth factor 1-like
LOC128207167	S46A3	3.03395e-39	380.691	-13.4388	-6.45336	solute carrier family 46 member 3-like
LOC128244683	NA	4.40512e-39	91.9955	-13.4106	-7.4726	uncharacterized LOC128244683
LOC128243495	SYRC	5.23359e-39	485.353	-13.3974	-2.67776	uncharacterized LOC128243495
LOC128214992	NA	6.17729e-39	4082.82	-13.3845	-3.20747	uncharacterized LOC128214992
LOC128211897	V222	6.93653e-39	335.97	-13.3756	-7.86192	serine/threonine-protein phosphatase 6 regulatory ankyrin repeat subunit B-like
LOC128246705	EVG1	7.90144e-39	148.757	-13.3657	-2.48194	UPF0193 protein EVG1 homolog
LOC128221732	CHS	9.54895e-39	204.956	-13.3514	-8.71935	chitin synthase chs-1-like
LOC128239228	CANB	1.01286e-38	289.085	-13.3468	-8.06395	uncharacterized LOC128239228
LOC128207807	CALM	1.13484e-38	120.701	-13.3382	-9.88916	calmodulin-like
LOC128217006	DCAF1	1.18781e-38	2945.28	-13.3346	-1.60742	DDB1- and CUL4-associated factor 1-like
LOC128228027	DDX49	1.44418e-38	2160.51	-13.3198	-1.96993	probable ATP-dependent RNA helicase DDX49
LOC128235052	GPHR	1.53217e-38	1805.51	-13.3151	-1.29899	Golgi pH regulator A-like
LOC128211336	NA	1.53321e-38	73.4604	-13.3149	-5.07629	uncharacterized LOC128211336
LOC128228814	NA	1.66704e-38	375.142	-13.3084	-3.17943	uncharacterized LOC128228814
LOC128204809	MOXD1	1.67199e-38	152.319	-13.308	-9.86405	DBH-like monooxygenase protein 1
LOC128209669	NA	2.45522e-38	401.126	-13.2785	-8.80194	uncharacterized LOC128209669
LOC128240418	NA	2.73671e-38	807.678	-13.2699	-7.9265	uncharacterized LOC128240418
LOC128210919	AHR	2.74706e-38	121.089	-13.2695	-8.85553	aryl hydrocarbon receptor-like
LOC128225755	TENX	3.19959e-38	174.403	-13.2576	-6.16251	prion-like-(Q/N-rich) domain-bearing protein 25
LOC128210269	NA	3.20462e-38	831.101	-13.2573	-3.37111	uncharacterized LOC128210269
LOC128213409	NA	3.78763e-38	44.4782	-13.2442	-5.69439	uncharacterized LOC128213409
LOC128204822	GABR2	6.34454e-38	156.292	-13.205	-9.54697	gamma-aminobutyric acid type B receptor subunit 2-like
LOC128209830	NA	6.66161e-38	2731.86	-13.2009	-2.28013	uncharacterized LOC128209830
LOC128206627	ADCY5	8.86386e-38	309.243	-13.179	-3.94754	adenylate cyclase type 6-like
LOC128242538	CREST	9.74497e-38	1521.79	-13.1717	-2.69012	uncharacterized LOC128242538
LOC128208930	PLCL	1.11327e-37	160.79	-13.1612	-8.7939	perlucin-like protein
LOC128243075	ZN423	1.12887e-37	852.039	-13.16	-7.95906	zinc finger protein 423-like
LOC128227714	HIL	1.43221e-37	334.375	-13.1416	-7.50255	kyphoscoliosis peptidase-like
LOC128207781	UNC42	1.49099e-37	67.6248	-13.1384	-9.77705	homeobox protein unc-42-like
LOC128230113	PAX6	1.93714e-37	78.3624	-13.1182	-7.08629	paired box protein Pax-6-like
LOC128225631	NA	3.15149e-37	42.6448	-13.0805	-5.71995	uncharacterized LOC128225631
LOC128244333	ST1B1	3.29943e-37	68.7184	-13.0768	-7.5575	sulfotransferase 1B1-like
LOC128235171	PGSC2	3.40331e-37	207.981	-13.0743	-8.08724	peptidoglycan-recognition protein SC2-like
LOC128215194	NA	4.08684e-37	124.044	-13.0601	-9.9287	rho GTPase-activating protein gacF-like
LOC128230817	NA	4.5323e-37	908.541	-13.0521	-11.1047	uncharacterized LOC128230817
LOC128211849	FRIY	4.65523e-37	194.791	-13.0499	-10.581	soma ferritin-like
LOC128245523	NA	4.91737e-37	87.4964	-13.0455	-7.26446	uncharacterized LOC128245523
LOC128228971	S2545	5.21899e-37	121.755	-13.0408	-9.90194	solute carrier family 25 member 45-like
LOC128246195	OPR	6.44688e-37	124.692	-13.0243	-8.42359	uncharacterized LOC128246195
LOC128238412	NA	7.17521e-37	58.6848	-13.0159	-3.95211	uncharacterized LOC128238412
LOC128227421	PRRC1	9.05389e-37	2775.1	-12.9978	-1.41683	protein PRRC1-A-like
LOC128240637	S23A1	9.20025e-37	378.006	-12.9964	-7.58142	solute carrier family 23 member 1-like
LOC128214749	NA	9.58359e-37	1238.04	-12.9929	-9.30131	uncharacterized LOC128214749
LOC128206276	CP1A1	9.79566e-37	128.681	-12.991	-6.09633	cytochrome P450 1A1-like
LOC128212909	NA	1.10052e-36	87.8185	-12.9818	-10.1537	uncharacterized LOC128212909
LOC128211657	NA	1.28336e-36	573.792	-12.9696	-4.12454	uncharacterized LOC128211657
LOC128216228	FAS	1.52265e-36	123.251	-12.9561	-6.44392	fatty acid synthase-like
LOC128244668	NA	1.52265e-36	947.472	-12.9562	-7.93629	uncharacterized LOC128244668
LOC128217743	NOTCH	1.92338e-36	19942.1	-12.938	-4.22112	fibropellin-1-like
LOC128227411	HS12B	1.93368e-36	2452.37	-12.9374	-6.09678	heat shock 70 kDa protein 12A-like
LOC128210547	GLAS	2.35054e-36	154.254	-12.9222	-9.52832	protein glass-like
LOC128226680	ZMAT2	2.41171e-36	1884.76	-12.9199	-1.60389	zinc finger matrin-type protein 2-like
LOC128246068	NA	2.41171e-36	1375.25	-12.9199	-6.58627	uncharacterized LOC128246068
LOC128222719	NA	2.42343e-36	151.283	-12.9193	-9.17706	insoluble matrix shell protein 5-like
LOC128241555	NA	2.55336e-36	208.565	-12.9151	-10.3186	uncharacterized LOC128241555
LOC128204448	CARTF	2.70866e-36	1381.37	-12.9104	-3.19013	uncharacterized LOC128204448
LOC128236433	RPGR	3.22074e-36	375.589	-12.8967	-3.01095	X-linked retinitis pigmentosa GTPase regulator-like
LOC128226877	LR74A	3.54997e-36	439.38	-12.8889	-8.07824	leucine-rich repeat-containing protein 74B-like
LOC128210282	LMF1	3.71379e-36	988.393	-12.885	-1.68514	lipase maturation factor 1-like
LOC128216765	ANM6	4.05443e-36	500.174	-12.8781	-7.78157	protein arginine N-methyltransferase 6-like
LOC128206740	SORCN	4.46626e-36	526.949	-12.8704	-5.3264	sorcin-like
LOC128210182	NA	4.50126e-36	1082.59	-12.8697	-9.53415	acanthoscurrin-1-like
LOC128232643	NA	4.51961e-36	139.06	-12.8692	-9.05415	uncharacterized LOC128232643
LOC128234041	ADRB2	4.55615e-36	73.123	-12.8684	-7.11538	melanocortin receptor 5-like
LOC128221612	NA	6.2488e-36	68.4895	-12.8436	-6.06705	uncharacterized LOC128221612
LOC128209408	NA	6.36844e-36	141.676	-12.842	-7.43511	uncharacterized LOC128209408
LOC128212831	LEXM	6.67125e-36	204.815	-12.838	-4.44294	lymphocyte expansion molecule-like
LOC128213878	NA	7.96772e-36	615.397	-12.8239	-6.48079	uncharacterized LOC128213878
LOC128222142	NA	8.80977e-36	108.428	-12.816	-4.22832	uncharacterized LOC128222142
LOC128241545	C1QT4	9.6691e-36	103.725	-12.8086	-10.0319	cerebellin-3-like
LOC128235190	NA	1.25094e-35	834.18	-12.7882	-6.07481	uncharacterized LOC128235190
LOC128227628	DNAS1	1.37085e-35	407.849	-12.7808	-7.05204	deoxyribonuclease-1-like
LOC128228945	R9BP	1.43927e-35	475.872	-12.7766	-7.86339	uncharacterized LOC128228945
LOC128245614	NA	1.59055e-35	142.063	-12.7687	-5.87538	uncharacterized LOC128245614
LOC128210758	MOT9	3.60374e-35	128.082	-12.7041	-9.25806	monocarboxylate transporter 13-like
LOC128225890	HIUH	3.81813e-35	192.223	-12.6993	-10.2007	5-hydroxyisourate hydrolase-like
LOC128211225	NA	3.88237e-35	48.5548	-12.6979	-6.27669	uncharacterized LOC128211225
LOC128206567	SO4C1	4.05382e-35	8500.63	-12.6943	-3.32411	solute carrier organic anion transporter family member 4C1-like
LOC128217410	NOTC1	4.35988e-35	152.481	-12.6884	-9.51121	neurogenic locus notch homolog protein 1-like
LOC128211137	ACTZ	4.60482e-35	5066.83	-12.684	-1.83193	alpha-centractin
LOC128216693	NA	4.81667e-35	249.739	-12.6803	-9.1907	uncharacterized LOC128216693
LOC128235867	HARB1	6.25145e-35	63.2238	-12.6593	-9.67988	putative nuclease HARBI1
LOC128212034	NA	6.30263e-35	256.249	-12.6585	-9.12216	uncharacterized LOC128212034
LOC128241521	NA	6.43762e-35	123.316	-12.6567	-9.20676	uncharacterized LOC128241521
LOC128223161	NMRL1	7.28566e-35	41.0021	-12.6467	-5.6852	nmrA-like family domain-containing protein 1
LOC128208446	CP2J4	9.61137e-35	4421.28	-12.6245	-9.20723	vitamin D 25-hydroxylase-like
LOC128237005	NA	1.00602e-34	69.1001	-12.6208	-9.44502	uncharacterized LOC128237005
LOC128216660	HYPDH	1.00807e-34	141.76	-12.6205	-7.05374	hydroxyproline dehydrogenase-like
LOC128235650	NA	1.039e-34	107.548	-12.6179	-7.99313	uncharacterized LOC128235650
LOC128212157	NA	1.17561e-34	184.076	-12.6079	-7.1408	transmembrane protein 272-like
LOC128215498	NA	1.28256e-34	53.4768	-12.6008	-6.38522	uncharacterized LOC128215498
LOC128211986	NA	1.50344e-34	1134.71	-12.5881	-6.44432	uncharacterized LOC128211986
LOC128237602	UPL1	1.57935e-34	118.974	-12.5841	-7.39511	uncharacterized LOC128237602
LOC128221730	NA	1.65183e-34	110.685	-12.5804	-8.03814	uncharacterized LOC128221730
LOC128225126	TOP3A	1.82105e-34	587.873	-12.5723	-2.97961	DNA topoisomerase 3-alpha-like
LOC128215525	OXDD	2.1313e-34	503.856	-12.5597	-5.82122	D-aspartate oxidase-like
LOC128224924	NA	2.21841e-34	1438.88	-12.5564	-1.59219	uncharacterized LOC128224924
LOC128224221	NELFE	2.40019e-34	1353.99	-12.55	-1.78412	negative elongation factor E-like
LOC128245914	YRD6	2.91827e-34	77.4003	-12.534	-9.61017	uncharacterized protein K02A2.6-like
LOC128217126	ATS9	3.87741e-34	5064.78	-12.5109	-6.38385	A disintegrin and metalloproteinase with thrombospondin motifs 9-like
LOC128237027	APOD	3.99002e-34	88.0069	-12.5084	-9.79533	apolipoprotein D-like
LOC128206293	NA	5.21735e-34	109.226	-12.4868	-9.74557	uncharacterized LOC128206293
LOC128220065	CAHZ	5.35143e-34	101.604	-12.4846	-9.27861	uncharacterized LOC128220065
LOC128215467	HIP	5.81e-34	77.8871	-12.4779	-7.94639	complement C1q-like protein 2
LOC128216017	FURI1	5.94147e-34	123.889	-12.476	-8.6525	furin-1-like
LOC128226090	NA	5.95582e-34	76.4378	-12.4756	-7.9315	uncharacterized LOC128226090
LOC128224636	SRCR1	5.99386e-34	77.4386	-12.475	-6.92506	deleted in malignant brain tumors 1 protein-like
LOC128241572	TXD15	6.27951e-34	2226.62	-12.4711	-1.13703	thioredoxin domain-containing protein 15-like
LOC128226256	AMT3	6.97713e-34	146.026	-12.4624	-10.1645	putative ammonium transporter 3
LOC128215979	C1QT3	9.49232e-34	70.7492	-12.4373	-9.47925	complement C1q tumor necrosis factor-related protein 3-like
LOC128220645	DCXR	9.83282e-34	56.3771	-12.4344	-9.5136	L-xylulose reductase-like
LOC128243098	NA	1.02734e-33	364.393	-12.4307	-10.2111	uncharacterized LOC128243098
LOC128225683	NA	1.04053e-33	48.4225	-12.4295	-4.51086	uncharacterized LOC128225683
LOC128213415	GARE1	1.06385e-33	81.5589	-12.4276	-7.03546	uncharacterized LOC128213415
LOC128208587	Y1760	1.08595e-33	193.938	-12.4258	-4.25944	probable G-protein coupled receptor 158
LOC128218712	DNPH1	1.08763e-33	380.305	-12.4255	-5.18109	2'-deoxynucleoside 5'-phosphate N-hydrolase 1-like
LOC128239772	NA	1.1948e-33	47.1571	-12.4177	-6.10383	uncharacterized LOC128239772
LOC128238312	TBA3	1.30054e-33	740.151	-12.4106	-5.88638	tubulin alpha-3 chain-like
LOC128239764	NA	1.51601e-33	114.609	-12.398	-6.36791	uncharacterized LOC128239764
LOC128210550	NA	1.53921e-33	171.902	-12.3967	-9.6843	uncharacterized LOC128210550
LOC128220190	DHB14	1.71376e-33	302.781	-12.3877	-8.98016	17-beta-hydroxysteroid dehydrogenase 14-like
LOC128209625	CRAC1	1.73354e-33	1695.1	-12.3867	-9.0433	cartilage acidic protein 1-like
LOC128224756	IMSP5	1.79003e-33	93.6732	-12.3838	-9.16133	uncharacterized LOC128224756
LOC128237229	CRY1	2.04302e-33	5090.98	-12.373	-1.95099	cryptochrome-1-like
LOC128208797	DL	2.14689e-33	191.392	-12.3689	-5.02291	delta-like protein 1
LOC128225943	NA	2.22485e-33	341.531	-12.3659	-8.05857	uncharacterized LOC128225943
LOC128232869	CHD1L	2.42648e-33	1082.66	-12.3588	-3.63544	chromodomain-helicase-DNA-binding protein 1-like
LOC128223840	NA	2.52337e-33	74.8326	-12.3555	-9.56101	uncharacterized LOC128223840
LOC128242402	NA	2.53765e-33	100.489	-12.3549	-8.09043	uncharacterized LOC128242402
LOC128215873	NA	3.39948e-33	68.5229	-12.331	-4.5566	uncharacterized LOC128215873
LOC128245969	NCAN	4.05499e-33	89.1973	-12.3162	-9.45216	brevican core protein-like
LOC128244161	NA	4.11504e-33	97.2392	-12.3149	-5.774	uncharacterized LOC128244161
LOC128204420	PK1L2	4.83742e-33	1583.5	-12.3017	-9.24823	uncharacterized LOC128204420
LOC128231859	KRR1	6.01799e-33	1437.29	-12.2839	-1.79051	KRR1 small subunit processome component homolog
LOC128220954	UN93A	6.61457e-33	75.6319	-12.2758	-5.26302	protein unc-93 homolog A-like
LOC128227203	PHX2A	6.96558e-33	69.8659	-12.2715	-9.09928	paired mesoderm homeobox protein 2A-like
LOC128216975	NA	7.48831e-33	145.703	-12.2655	-6.59588	uncharacterized LOC128216975
LOC128207290	NA	8.24417e-33	76.7147	-12.2575	-8.20651	uncharacterized LOC128207290
LOC128234046	NA	8.31372e-33	23835.6	-12.2567	-4.0147	uncharacterized LOC128234046
LOC128224966	BMS1	1.14195e-32	5974.19	-12.2305	-2.41408	ribosome biogenesis protein BMS1 homolog
LOC128204172	NA	1.3081e-32	290.947	-12.2192	-7.41625	uncharacterized LOC128204172
LOC128210450	CCD57	1.33594e-32	1165.93	-12.2173	-2.31552	coiled-coil domain-containing protein 57-like
LOC128244008	NA	1.362e-32	342.627	-12.2156	-8.69023	uncharacterized LOC128244008
LOC128240313	NA	1.38401e-32	89.8869	-12.2142	-9.46444	uncharacterized LOC128240313
LOC128226150	MPIP1	1.38434e-32	86.256	-12.214	-8.10131	M-phase inducer phosphatase 1-like
LOC128228479	ARMC3	1.63673e-32	323.208	-12.2	-5.51011	armadillo repeat-containing protein 3-like
LOC128240968	GIGA3	1.63673e-32	67.058	-12.2	-9.40291	mesenchyme-specific cell surface glycoprotein-like
LOC128208028	JKAMP	1.63673e-32	1560.54	-12.1999	-1.66224	JNK1/MAPK8-associated membrane protein-like
LOC128229853	PAX6	1.68641e-32	328.99	-12.1974	-8.12169	paired box protein Pax-6-like
LOC128222891	TF2H4	1.7538e-32	988.047	-12.194	-2.53209	general transcription factor IIH subunit 4-like
LOC128227028	NA	1.83798e-32	201.305	-12.1901	-5.71696	uncharacterized LOC128227028
LOC128215444	TRUNK	1.9762e-32	432.93	-12.184	-7.80734	uncharacterized LOC128215444
LOC128204486	NA	2.63111e-32	139.862	-12.1601	-9.38435	uncharacterized LOC128204486
LOC128220070	CAH9	3.11662e-32	300.557	-12.1461	-8.95524	uncharacterized LOC128220070
LOC128245684	NA	3.18373e-32	1417.96	-12.1442	-3.74772	uncharacterized LOC128245684
LOC128237572	BRE4	3.35078e-32	749.76	-12.1399	-9.48539	beta-1%2C4-N-acetylgalactosaminyltransferase bre-4-like
LOC128244139	ZN236	3.72509e-32	1934.56	-12.1309	-1.55832	zinc finger protein 236-like
LOC128241532	MFSD6	3.76029e-32	64.3705	-12.13	-7.46254	major facilitator superfamily domain-containing protein 6-like
LOC128240893	CC103	4.0161e-32	165.98	-12.1245	-4.65496	coiled-coil domain-containing protein 103-like
LOC128211313	NA	4.13507e-32	119.632	-12.122	-5.18001	uncharacterized LOC128211313
LOC128235787	NA	4.67228e-32	200.246	-12.1118	-6.76855	uncharacterized LOC128235787
LOC128215578	PPR42	5.18443e-32	171.705	-12.1028	-4.37059	protein phosphatase 1 regulatory subunit 42-like
LOC128227002	NA	5.34329e-32	64.588	-12.1002	-5.7642	uncharacterized LOC128227002
LOC128218459	ILF2	5.44448e-32	7635.46	-12.0985	-1.65877	interleukin enhancer-binding factor 2 homolog
LOC128235589	ADA2C	5.49744e-32	86.3235	-12.0976	-6.75831	probable muscarinic acetylcholine receptor gar-1
LOC128244316	NA	5.80929e-32	40.1622	-12.0929	-5.85563	uncharacterized LOC128244316
LOC128206403	NA	6.22791e-32	196.943	-12.0869	-6.66078	ribosomal RNA processing protein 1 homolog
LOC128226005	NA	6.46505e-32	92.6554	-12.0837	-6.337	uncharacterized LOC128226005
LOC128215173	TSSK2	6.47509e-32	106.929	-12.0835	-9.71462	testis-specific serine/threonine-protein kinase 1-like
LOC128237989	PTPRO	6.50182e-32	79.6052	-12.083	-7.75627	receptor-type tyrosine-protein phosphatase O-like
LOC128233068	GUCD1	1.22741e-31	2658.99	-12.0293	-2.10537	protein GUCD1-like
LOC128224467	ISAHY	1.22741e-31	5403.27	-12.0293	-7.60047	isatin hydrolase-like
LOC128226164	NA	1.23477e-31	227.762	-12.0285	-8.15563	uncharacterized LOC128226164
LOC128223337	WSCD	1.25298e-31	81.1919	-12.0272	-8.28121	WSCD family member AAEL009094-like
LOC128203369	NA	1.38911e-31	598.456	-12.0185	-7.02067	uncharacterized LOC128203369
LOC128217387	NA	1.49331e-31	482.61	-12.0123	-7.90364	uncharacterized LOC128217387
LOC128236764	SVEP1	1.71716e-31	523.711	-12.0004	-10.7525	sushi%2C von Willebrand factor type A%2C EGF and pentraxin domain-containing protein 1-like
LOC128243990	APOD	1.74454e-31	142.544	-11.999	-9.09661	apolipoprotein D-like
LOC128238311	NA	1.83875e-31	91.4769	-11.9944	-3.55548	uncharacterized LOC128238311
LOC128232460	NA	2.86229e-31	93.3471	-11.9574	-6.29883	uncharacterized LOC128232460
LOC128202990	ISAHY	3.02775e-31	509.414	-11.9525	-6.07227	isatin hydrolase-like
LOC128214720	NA	3.42964e-31	82.7922	-11.942	-8.63102	uncharacterized LOC128214720
LOC128209970	EPDR1	3.50832e-31	124.365	-11.94	-9.215	mammalian ependymin-related protein 1-like
LOC128224069	ARL3	3.84681e-31	1100	-11.9322	-2.15561	ADP-ribosylation factor-like protein 3
LOC128227976	ALG13	3.87996e-31	589.457	-11.9313	-6.28259	OTU domain-containing protein 4-like
LOC128232998	NOTC1	4.25896e-31	231.779	-11.9234	-6.32922	fibropellin-3-like
LOC128209475	GALM	4.49069e-31	59.9332	-11.9187	-7.15793	galactose mutarotase-like
LOC128234379	NLGNX	4.61924e-31	101.783	-11.9162	-9.28098	acetylcholinesterase 1-like
LOC128224346	MINP1	5.04917e-31	51.1798	-11.9087	-9.37458	multiple inositol polyphosphate phosphatase 1-like
LOC128224014	STO2	5.05463e-31	74.67	-11.9085	-7.89204	band 7 protein AGAP004871-like
LOC128241638	AAMP	5.22336e-31	895.52	-11.9056	-2.13438	angio-associated migratory cell protein-like
LOC128206831	NA	5.65191e-31	85.1149	-11.8989	-7.46818	uncharacterized LOC128206831
LOC128227591	NA	6.06174e-31	44.0707	-11.8929	-6.38673	mucin-5AC-like
LOC128230630	LNX2	7.32606e-31	41.2818	-11.8766	-9.06503	ligand of Numb protein X 2-like
LOC128210784	POL4	7.32606e-31	35.3343	-11.8766	-5.90632	uncharacterized protein K02A2.6-like
LOC128221565	HMCN1	8.25879e-31	240.725	-11.8664	-5.50238	A disintegrin and metalloproteinase with thrombospondin motifs adt-1-like
LOC128205059	NA	8.73696e-31	2199.56	-11.8616	-6.68199	uncharacterized LOC128205059
LOC128223658	NA	8.80122e-31	813.069	-11.8608	-1.87018	uncharacterized LOC128223658
LOC128246757	HIL	8.8437e-31	515.831	-11.8603	-8.38511	lim and transglutaminase domain protein ltd-1-like
LOC128207539	NA	9.201e-31	557.339	-11.8568	-7.8616	uncharacterized LOC128207539
LOC128236908	PTP10	9.30174e-31	75.566	-11.8558	-9.21283	tyrosine-protein phosphatase 10D-like
LOC128226992	TEX45	1.0185e-30	289.996	-11.8481	-7.31765	testis-expressed protein 45-like
LOC128212944	C1QT3	1.18008e-30	75.1831	-11.8352	-9.20503	uncharacterized LOC128212944
LOC128213777	HPGDS	1.24226e-30	768.141	-11.8308	-8.94252	hematopoietic prostaglandin D synthase-like
LOC128209667	NA	1.36854e-30	85.1244	-11.8222	-6.58361	uncharacterized LOC128209667
LOC128209913	LR74B	1.36854e-30	316.196	-11.8223	-9.40936	leucine-rich repeat-containing protein 74A-like
LOC128214865	ING1	1.46213e-30	33.3089	-11.8166	-4.38342	uncharacterized LOC128214865
LOC128215082	ZSA5B	1.77891e-30	87.6557	-11.7998	-8.14791	zinc finger protein 596-like
LOC128241654	MPP7	1.87321e-30	128.619	-11.7953	-9.9812	MAGUK p55 subfamily member 7-like
LOC128237329	NA	1.90994e-30	106.783	-11.7936	-9.71295	uncharacterized LOC128237329
LOC128231280	PI4KA	1.92163e-30	5515.34	-11.7929	-2.57192	phosphatidylinositol 4-kinase alpha-like
LOC128233719	NA	1.98772e-30	58.6731	-11.79	-9.20876	uncharacterized LOC128233719
LOC128223487	DMBT1	2.04922e-30	3847.57	-11.7873	-7.26044	mucin-2-like
LOC128237258	NA	2.10284e-30	976.277	-11.785	-10.0673	uncharacterized LOC128237258
LOC128231563	S6KL	2.2043e-30	176.444	-11.7806	-1.57943	ribosomal protein S6 kinase-related protein-like
LOC128228192	FBN2	2.23312e-30	16064.2	-11.7794	-7.53744	fibrillin-2-like
LOC128214860	FRRS1	2.25992e-30	151.652	-11.7783	-5.11638	putative ferric-chelate reductase 1
LOC128243833	TMM	2.38621e-30	359.579	-11.7735	-4.72465	dimethylaniline monooxygenase [N-oxide-forming] 4-like
LOC128230040	NA	2.39657e-30	41.739	-11.7731	-6.17417	uncharacterized LOC128230040
LOC128233656	NA	2.58704e-30	162.566	-11.7665	-9.03454	uncharacterized LOC128233656
LOC128237232	NA	2.59e-30	83.5311	-11.7663	-7.29404	uncharacterized LOC128237232
LOC128227530	NA	3.34171e-30	136.286	-11.7444	-4.80304	uncharacterized LOC128227530
LOC128237934	NA	3.7758e-30	39.311	-11.7336	-8.99365	uncharacterized LOC128237934
LOC128210573	PLCE1	4.18916e-30	197.827	-11.7247	-4.87606	1-phosphatidylinositol 4%2C5-bisphosphate phosphodiesterase epsilon-1-like
LOC128242645	PP2D1	4.72863e-30	60.5106	-11.7143	-2.94701	protein phosphatase 2C-like domain-containing protein 1
LOC128239149	DDX42	4.8721e-30	3686.68	-11.7117	-1.0849	ATP-dependent RNA helicase DDX42-like
LOC128243097	NA	5.34373e-30	3031.72	-11.7037	-8.85613	uncharacterized LOC128243097
LOC128215461	NA	5.80496e-30	4746.95	-11.6964	-6.50004	uncharacterized LOC128215461
LOC128241508	ANK1	6.31532e-30	54.7614	-11.689	-7.45104	uncharacterized LOC128241508
LOC128218079	NA	6.34826e-30	65.3719	-11.6885	-9.00248	uncharacterized LOC128218079
LOC128218542	CAPR2	6.34826e-30	81.9962	-11.6884	-9.33062	complement C1q tumor necrosis factor-related protein 2-like
LOC128219272	CE034	6.62605e-30	309.666	-11.6846	-3.81805	uncharacterized LOC128219272
LOC128212549	TM128	7.10121e-30	1243.81	-11.6786	-1.24224	transmembrane protein 128-like
LOC128214931	CHST8	7.40776e-30	53.3123	-11.6749	-9.07156	carbohydrate sulfotransferase 11-like
LOC128243285	G2E3	7.90791e-30	135.39	-11.6692	-3.51669	uncharacterized LOC128243285
LOC128233477	NA	8.22844e-30	550.227	-11.6657	-8.22112	uncharacterized LOC128233477
LOC128219561	DHB14	8.52628e-30	451.384	-11.6625	-7.91313	17-beta-hydroxysteroid dehydrogenase 14-like
LOC128209175	S5A1	9.20065e-30	560.208	-11.6558	-3.95131	3-oxo-5-alpha-steroid 4-dehydrogenase 1-like
LOC128230403	NA	9.79015e-30	254.033	-11.6503	-4.95838	uncharacterized LOC128230403
LOC128236522	PA2B2	1.09764e-29	37.9866	-11.6403	-8.94446	basic phospholipase A2-like
LOC128212899	NA	1.1555e-29	301.539	-11.6358	-8.27868	uncharacterized LOC128212899
LOC128237000	PROF4	1.17802e-29	75.9685	-11.634	-4.78937	profilin-4-like
LOC128217205	COAA1	1.17841e-29	47.9216	-11.6339	-8.9162	protein HP-25 homolog 1-like
LOC128203354	GBP2	1.36006e-29	452.249	-11.6215	-8.01758	guanylate-binding protein 2-like
LOC128224035	C163B	1.42604e-29	86.9301	-11.6173	-7.7567	deleted in malignant brain tumors 1 protein-like
LOC128218421	HAUS7	1.49493e-29	295.964	-11.6132	-2.05804	uncharacterized LOC128218421
LOC128244776	NA	1.5491e-29	115.009	-11.61	-9.10311	uncharacterized LOC128244776
LOC128231051	RFX6	1.60475e-29	87.689	-11.6069	-6.54438	DNA-binding protein RFX6-like
LOC128216984	NA	1.60863e-29	41.6407	-11.6065	-8.71303	uncharacterized LOC128216984
LOC128218758	NA	1.68258e-29	412.955	-11.6026	-3.63833	uncharacterized LOC128218758
LOC128244324	PA23	1.82844e-29	100.418	-11.5953	-8.59827	group 3 secretory phospholipase A2-like
LOC128236425	SODC	1.9049e-29	341.361	-11.5917	-9.5309	superoxide dismutase [Cu-Zn]-like
LOC128213394	POP1	1.91695e-29	965.263	-11.5909	-1.94183	ribonucleases P/MRP protein subunit POP1-like
LOC128223583	NA	1.94643e-29	182.698	-11.5895	-8.46623	uncharacterized LOC128223583
LOC128237803	NA	1.9668e-29	93.7222	-11.5885	-9.16163	uncharacterized LOC128237803
LOC128214748	NA	2.34788e-29	253.175	-11.5729	-8.77024	uncharacterized LOC128214748
LOC128232428	NOE3	2.54428e-29	36.8989	-11.5658	-5.97623	noelin-3-like
LOC128226221	K0754	2.59016e-29	50.4868	-11.5642	-9.3547	uncharacterized LOC128226221
LOC128245531	NA	2.64458e-29	360.122	-11.5623	-9.32337	uncharacterized LOC128245531
LOC128214953	NA	2.68917e-29	37.6841	-11.5607	-8.9327	uncharacterized LOC128214953
LOC128204898	NA	2.79248e-29	1136.56	-11.5573	-8.07281	uncharacterized LOC128204898
LOC128208430	VGFR3	2.90771e-29	78.9588	-11.5536	-8.91337	uncharacterized LOC128208430
LOC128209624	ZC12A	3.14173e-29	264.138	-11.5467	-8.01579	uncharacterized LOC128209624
LOC128226731	NA	3.65669e-29	891.944	-11.5332	-8.57775	uncharacterized LOC128226731
LOC128211480	NA	3.71047e-29	62.662	-11.5318	-7.90159	uncharacterized LOC128211480
LOC128224784	MF4B1	3.9831e-29	183.092	-11.5255	-7.56606	sodium-dependent glucose transporter 1A-like
LOC128212770	NOL10	4.05012e-29	2305.74	-11.524	-1.91738	nucleolar protein 10-like
LOC128203349	GBP1	4.62805e-29	112.355	-11.5122	-6.77029	guanylate-binding protein 1-like
LOC128234113	MDM4	5.14599e-29	3022.07	-11.5028	-2.84504	E3 ubiquitin-protein ligase Mdm2-like
LOC128210787	TF26	5.31163e-29	111.012	-11.4999	-6.39866	uncharacterized protein K02A2.6-like
LOC128243110	NA	5.45676e-29	65.4315	-11.4974	-9.36647	uncharacterized LOC128243110
LOC128225917	MPIP1	7.29444e-29	69.4496	-11.4718	-9.45332	M-phase inducer phosphatase 1-like
LOC128229968	BGBP	8.39871e-29	600.685	-11.4594	-10.3384	beta-1%2C3-glucan-binding protein-like
LOC128228360	TM232	8.63901e-29	689.964	-11.4568	-2.82528	uncharacterized LOC128228360
LOC128210452	NA	9.48424e-29	102.576	-11.4486	-5.50192	uncharacterized LOC128210452
LOC128226215	PHX2A	9.9707e-29	62.0284	-11.444	-8.92803	paired mesoderm homeobox protein 2A-like
LOC128225707	PTPRK	1.1125e-28	517.358	-11.4341	-7.88273	receptor-type tyrosine-protein phosphatase kappa-like
LOC128229138	M130	1.11561e-28	36.2287	-11.4338	-4.00612	uncharacterized LOC128229138
LOC128218795	FSTL1	1.14853e-28	52.7055	-11.4311	-9.05511	tomoregulin-2-like
LOC128209522	CALM	1.16317e-28	101.862	-11.4298	-7.78181	calmodulin-A-like
LOC128220072	NA	1.18657e-28	61.4224	-11.428	-7.87861	uncharacterized LOC128220072
LOC128221437	NA	1.20794e-28	337.761	-11.4263	-9.19948	uncharacterized LOC128221437
LOC128208167	KAD7	1.23713e-28	743.137	-11.4241	-5.32716	adenylate kinase 7-like
LOC128232276	TGFA1	1.24923e-28	1501.49	-11.4232	-1.30076	transforming growth factor-beta receptor-associated protein 1-like
LOC128229799	NA	1.37645e-28	34.7116	-11.4146	-4.7954	monocarboxylate transporter 14-like
LOC128223169	NA	1.6591e-28	58.526	-11.3981	-7.11256	uncharacterized LOC128223169
LOC128210004	NA	1.77896e-28	86.4872	-11.3918	-8.39798	uncharacterized LOC128210004
LOC128208323	CO6A4	1.87782e-28	9575.16	-11.3868	-8.51353	serine-rich adhesin for platelets-like
LOC128208360	PGBD4	1.90609e-28	40.4209	-11.3854	-5.02956	piggyBac transposable element-derived protein 4-like
LOC128232754	NA	2.05587e-28	68.8673	-11.3786	-5.46459	uncharacterized LOC128232754
LOC128207559	RADX	2.07626e-28	486.029	-11.3776	-2.7168	RPA-related protein RADX-like
LOC128230823	ZN596	2.07977e-28	31.1724	-11.3773	-8.65967	zinc finger protein 880-like
LOC128213231	LIPR1	2.4716e-28	106.016	-11.362	-7.18396	pancreatic triacylglycerol lipase-like
LOC128235111	SMRC2	2.5473e-28	14547.6	-11.3592	-1.86754	SWI/SNF complex subunit SMARCC2-like
LOC128211308	VWDE	2.59213e-28	738.595	-11.3574	-7.26649	uncharacterized LOC128211308
LOC128207206	CNBD2	3.15497e-28	83.2656	-11.3399	-8.6327	uncharacterized LOC128207206
LOC128224258	NEC1	3.1619e-28	37.0528	-11.3396	-6.46932	neuroendocrine convertase 1-like
LOC128209249	CALM	3.16823e-28	59.3119	-11.3393	-8.50017	calmodulin-like
LOC128215166	NA	3.37895e-28	90.9307	-11.3336	-7.96581	uncharacterized LOC128215166
LOC128228393	RNF14	4.48056e-28	1200.77	-11.3083	-2.12809	E3 ubiquitin-protein ligase RNF14-like
LOC128240987	TSEAR	4.53255e-28	71.422	-11.3072	-8.7675	thrombospondin-type laminin G domain and EAR repeat-containing protein-like
LOC128226946	NA	5.71021e-28	91.7795	-11.2865	-4.54222	uncharacterized LOC128226946
LOC128241405	EHMT2	7.17896e-28	44.9169	-11.2662	-7.15493	uncharacterized LOC128241405
LOC128222941	HMCN1	7.67055e-28	1343.11	-11.2602	-3.01575	hemicentin-1-like
LOC128226200	VWA3B	8.49636e-28	10744.9	-11.2511	-8.85404	uncharacterized LOC128226200
LOC128229698	C1QL4	9.2655e-28	42.9306	-11.2434	-8.75871	complement C1q-like protein 4
LOC128209524	MOT14	9.43716e-28	405.437	-11.2416	-6.4405	monocarboxylate transporter 9-like
LOC128238251	ST1A1	1.15222e-27	53.2303	-11.2237	-7.39281	sulfotransferase 4A1-like
LOC128245524	NA	1.15232e-27	47.6189	-11.2234	-6.484	uncharacterized LOC128245524
LOC128208948	NCKX4	1.15232e-27	1103.92	-11.2235	-8.28229	sodium/potassium/calcium exchanger 4-like
LOC128225621	NA	1.23201e-27	34.5121	-11.2174	-5.22004	uncharacterized LOC128225621
LOC128237225	NA	1.29499e-27	4436.7	-11.2129	-6.2455	uncharacterized LOC128237225
LOC128209555	GALM	1.34086e-27	57.9735	-11.2096	-8.46574	galactose mutarotase-like
LOC128203193	ALR	1.36362e-27	62.4092	-11.208	-7.2393	alanine racemase-like
LOC128213171	CP10	1.51245e-27	929.208	-11.1986	-7.52489	cytochrome P450 10-like
LOC128240922	TF26	1.52625e-27	54.1644	-11.1977	-6.36936	uncharacterized protein K02A2.6-like
LOC128235961	NA	1.59576e-27	49.7739	-11.1936	-9.33482	spidroin-2-like
LOC128224583	LMX1A	1.74369e-27	34.5627	-11.1853	-8.80886	LIM homeobox transcription factor 1-alpha-like
LOC128229947	DZIP3	1.8235e-27	1646.94	-11.1812	-3.72036	uncharacterized LOC128229947
LOC128205598	NA	1.86978e-27	407.006	-11.1788	-6.82019	uncharacterized LOC128205598
LOC128213306	RM13	1.89791e-27	1299.59	-11.1774	-2.0627	39S ribosomal protein L13%2C mitochondrial-like
LOC128215263	NMD3A	2.02699e-27	57.9262	-11.1713	-7.78336	glutamate receptor ionotropic%2C NMDA 2B-like
LOC128221392	XKR6	2.06129e-27	28.5508	-11.1697	-8.53287	XK-related protein 6-like
LOC128214265	P4HA1	2.22633e-27	117.781	-11.1626	-6.94159	prolyl 4-hydroxylase subunit alpha-1-like
LOC128236924	TRPA1	2.23375e-27	713.275	-11.1622	-7.92719	transient receptor potential cation channel subfamily A member 1 homolog
LOC128246555	UNC9	2.29066e-27	34.7451	-11.1598	-8.81526	innexin unc-9-like
LOC128230859	VWA2	2.31504e-27	66.8006	-11.1588	-7.99855	von Willebrand factor A domain-containing protein 2-like
LOC128246491	NA	2.36937e-27	33.53	-11.1566	-8.76449	uncharacterized LOC128246491
LOC128236246	NA	2.37652e-27	53.1684	-11.1562	-3.2652	uncharacterized LOC128236246
LOC128208616	CNBD2	2.52995e-27	39.4336	-11.1505	-6.53977	uncharacterized LOC128208616
LOC128226323	SCUB2	2.66056e-27	50.6439	-11.1459	-7.59924	neurogenic locus notch homolog protein 1-like
LOC128212008	NA	2.66715e-27	36.0124	-11.1455	-6.59916	transmembrane protein 272-like
LOC128225619	DACH1	2.70955e-27	178.011	-11.144	-5.89076	dachshund homolog 1-like
LOC128214846	DMDE	2.98216e-27	1857.01	-11.1353	-1.26316	dystrophin-like
LOC128232718	FABP1	3.49987e-27	220.657	-11.1207	-8.66737	sodium/calcium exchanger regulatory protein 1-like
LOC128215153	ANGL1	4.2732e-27	26.8535	-11.1025	-8.44534	angiopoietin-related protein 1-like
LOC128226093	MPIP1	4.40464e-27	36.9526	-11.0995	-8.54155	M-phase inducer phosphatase 1-like
LOC128213141	NA	4.91405e-27	78.1303	-11.0896	-7.95091	keratin%2C type II cytoskeletal 1-like
LOC128231094	NA	5.03455e-27	146.526	-11.0873	-8.15911	arginine/serine-rich coiled-coil protein 2-like
LOC128235316	MRC1	5.22334e-27	450.089	-11.0839	-2.25937	macrophage mannose receptor 1-like
LOC128236752	NA	5.24984e-27	83.1876	-11.0833	-8.63861	uncharacterized LOC128236752
LOC128243648	NA	5.32708e-27	65.9305	-11.0819	-4.79844	uncharacterized LOC128243648
LOC128203244	SPR	5.74263e-27	805.116	-11.0751	-7.6544	sex peptide receptor-related protein 2-like
LOC128215154	NA	5.89155e-27	27.3979	-11.0727	-8.47354	uncharacterized LOC128215154
LOC128211475	CND2	6.66874e-27	7557.49	-11.0613	-3.08061	condensin complex subunit 2-like
LOC128246401	NA	7.3658e-27	87.816	-11.052	-8.71352	uncharacterized LOC128246401
LOC128223880	SWI5	7.88291e-27	869.883	-11.0456	-1.9491	DNA repair protein SWI5 homolog
LOC128221449	ZN420	8.68303e-27	55.2383	-11.0367	-8.04331	zinc finger protein 45-like
LOC128223561	NA	9.17469e-27	42.7099	-11.0317	-8.75071	uncharacterized LOC128223561
LOC128239360	FBX25	9.66659e-27	1418.78	-11.0269	-6.72473	F-box only protein 25-like
LOC128216999	GSTA	1.0022e-26	2635.36	-11.0235	-4.0238	glutathione S-transferase A-like
LOC128218478	RPN1	1.06767e-26	5789.07	-11.0177	-1.45946	dolichyl-diphosphooligosaccharide--protein glycosyltransferase subunit 1-like
LOC128216018	NA	1.08684e-26	32.9859	-11.016	-8.37612	CCN family member 2-like
LOC128216356	FAS	1.14581e-26	240.222	-11.011	-6.41104	fatty acid synthase-like
LOC128242085	FOXF1	1.15087e-26	29.8125	-11.0105	-8.59674	forkhead box protein F1-like
LOC128233041	NA	1.16055e-26	33.2016	-11.0095	-8.38563	uncharacterized LOC128233041
LOC128239258	NA	1.26354e-26	79.4696	-11.0017	-6.54796	uncharacterized LOC128239258
LOC128224524	NA	1.30583e-26	49.2067	-10.9987	-6.8414	uncharacterized LOC128224524
LOC128210768	DPOLN	1.33171e-26	71.6448	-10.9968	-6.70377	uncharacterized LOC128210768
LOC128209255	ARMT1	1.36456e-26	2588.73	-10.9945	-2.27472	damage-control phosphatase ARMT1-like
LOC128213086	ASTER	1.40447e-26	4082.08	-10.9918	-2.99094	PAT complex subunit Asterix-like
LOC128226477	AFG2B	1.53822e-26	696.05	-10.9835	-1.66589	ribosome biogenesis protein SPATA5L1-like
LOC128222474	NA	1.54306e-26	47.6933	-10.9831	-7.50488	uncharacterized LOC128222474
LOC128226139	MPIP1	1.66402e-26	51.0289	-10.9761	-7.60527	M-phase inducer phosphatase 1-like
LOC128244674	NA	1.75128e-26	46.5916	-10.9714	-6.8042	uncharacterized LOC128244674
LOC128234613	CE164	1.96488e-26	689.46	-10.9607	-2.70523	WD repeat%2C SAM and U-box domain-containing protein 1-like
LOC128216200	DUXA	1.98454e-26	54.5155	-10.9597	-9.10413	pituitary homeobox x-like
LOC128221207	UB2D2	2.00875e-26	799.274	-10.9585	-6.1272	ubiquitin-conjugating enzyme E2 D2B-like
LOC128239375	PA2B2	2.01914e-26	40.3133	-10.958	-8.66792	basic phospholipase A2-like
LOC128233599	HMCN2	2.04709e-26	210.124	-10.9566	-3.61015	synaptogenesis protein syg-2-like
LOC128220095	TMPS9	2.1977e-26	24.1536	-10.9501	-8.2915	chymotrypsin-1-like
LOC128231040	BLM	2.20091e-26	48.4439	-10.9499	-8.20576	uncharacterized LOC128231040
LOC128226308	NA	2.35766e-26	54.5818	-10.9435	-7.69522	uncharacterized LOC128226308
LOC128207285	PRDX5	2.4196e-26	1533.27	-10.9411	-2.00762	peroxiredoxin-5%2C mitochondrial-like
LOC128214560	CTL1	2.46566e-26	323.343	-10.9393	-6.84426	choline transporter-like protein 1
LOC128231931	NA	2.60456e-26	275.332	-10.9342	-3.91203	uncharacterized LOC128231931
LOC128232300	TBX1	2.69727e-26	64.1737	-10.9309	-8.97665	T-box transcription factor TBX1-like
LOC128217821	IF122	2.72782e-26	549.835	-10.9297	-1.60615	intraflagellar transport protein 122 homolog
LOC128242898	NA	2.83168e-26	459.243	-10.9261	-9.32959	uncharacterized LOC128242898
LOC128229911	NA	2.85449e-26	26.4071	-10.9253	-8.42095	uncharacterized LOC128229911
LOC128244392	NA	2.93411e-26	356.192	-10.9227	-8.69792	uncharacterized LOC128244392
LOC128204815	KLH11	3.01054e-26	61.3789	-10.9203	-8.19329	kelch-like protein 18
LOC128212276	TRPM2	3.15953e-26	76.6228	-10.9157	-4.00258	transient receptor potential cation channel subfamily M member-like 2
LOC128212523	F184A	3.24179e-26	141.342	-10.9131	-3.77535	protein FAM184A-like
LOC128213279	PPB	3.57586e-26	79.4641	-10.9039	-8.27414	alkaline phosphatase-like
LOC128244917	PIP30	3.58947e-26	1739.29	-10.9035	-1.4305	PSME3-interacting protein-like
LOC128243099	ESIB	3.63494e-26	114.284	-10.9022	-4.26151	secretory immunoglobulin A-binding protein EsiB-like
LOC128236463	NA	3.63875e-26	47.6429	-10.902	-7.51644	uncharacterized LOC128236463
LOC128235836	SO4C1	3.78745e-26	699.992	-10.8983	-4.96823	solute carrier organic anion transporter family member 4C1-like
LOC128220578	CDC20	3.81142e-26	44.5581	-10.8976	-6.5669	cell division cycle protein 20 homolog
LOC128209626	GALT7	3.89664e-26	1542.15	-10.8954	-0.999727	N-acetylgalactosaminyltransferase 7-like
LOC128237293	NA	3.97986e-26	62.6755	-10.8934	-8.23988	uncharacterized LOC128237293
LOC128224512	WHRN	4.13766e-26	498.311	-10.8897	-6.33262	whirlin-like
LOC128218846	CCD39	4.24504e-26	177.643	-10.8872	-2.54113	coiled-coil domain-containing protein 39-like
LOC128239668	S4A8	5.06976e-26	1690.64	-10.8707	-8.42384	electroneutral sodium bicarbonate exchanger 1-like
LOC128220015	NA	5.27734e-26	182.637	-10.8669	-6.31852	uncharacterized LOC128220015
LOC128210876	ATS9	5.28241e-26	28.25	-10.8667	-8.15351	A disintegrin and metalloproteinase with thrombospondin motifs 9-like
LOC128213023	PPWD1	5.31156e-26	3579.62	-10.8661	-2.45692	peptidylprolyl isomerase domain and WD repeat-containing protein 1-like
LOC128207702	NA	5.69204e-26	133.733	-10.8597	-6.3537	uncharacterized LOC128207702
LOC128236579	NA	6.04344e-26	961.594	-10.854	-4.55248	uncharacterized LOC128236579
LOC128208571	KLH26	6.47113e-26	104.02	-10.8477	-8.36646	kelch-like protein 26
LOC128221483	DUT	6.71053e-26	1163.28	-10.8443	-9.19824	deoxyuridine 5'-triphosphate nucleotidohydrolase-like
LOC128243647	AT2C1	8.07654e-26	1594.49	-10.8269	-1.44029	calcium-transporting ATPase type 2C member 1-like
LOC128236179	MEOX2	8.08802e-26	23.0474	-10.8267	-8.22545	homeobox protein MOX-2-like
LOC128233551	NA	8.27676e-26	55.901	-10.8245	-7.48171	uncharacterized LOC128233551
LOC128216064	MPIP1	8.51964e-26	48.8777	-10.8217	-8.94589	cdc25-like protein phosphatase twine
LOC128230538	DRAM2	8.74308e-26	727.221	-10.8192	-9.54933	DNA damage-regulated autophagy modulator protein 2-like
LOC128223953	TMM26	8.8392e-26	38.882	-10.8181	-8.25052	transmembrane protein 26-like
LOC128242490	CNGB1	1.00913e-25	354.597	-10.8058	-8.45655	cyclic nucleotide-gated cation channel beta-3-like
LOC128234303	NA	1.0863e-25	45.0872	-10.799	-5.93415	protein shisa-5-like
LOC128208366	NA	1.13684e-25	49.335	-10.7947	-7.87764	uncharacterized LOC128208366
LOC128228363	RM30	1.13837e-25	480.934	-10.7945	-1.30233	uncharacterized LOC128228363
LOC128225959	MPIP1	1.26947e-25	44.4929	-10.7843	-8.44561	M-phase inducer phosphatase 1-like
LOC128217518	CELR3	1.31181e-25	90.3228	-10.7811	-8.75005	protocadherin Fat 2-like
LOC128232418	BRSK2	1.33776e-25	996.431	-10.7792	-2.72717	serine/threonine-protein kinase BRSK2-like
LOC128244365	NA	1.59878e-25	45.7994	-10.7627	-8.48709	uncharacterized LOC128244365
LOC128210351	NA	1.81791e-25	157.595	-10.7507	-7.18236	uncharacterized LOC128210351
LOC128243001	NA	1.83742e-25	53.3575	-10.7496	-5.44596	uncharacterized LOC128243001
LOC128245700	NA	1.94164e-25	24.5008	-10.7444	-8.31114	uncharacterized LOC128245700
LOC128231917	PTH2	2.0762e-25	819.815	-10.7379	-2.28901	peptidyl-tRNA hydrolase 2%2C mitochondrial-like
LOC128222910	MIGA	2.20879e-25	593.339	-10.7321	-1.39246	mitoguardin-like
LOC128217143	TTLL3	2.30377e-25	323.482	-10.7281	-3.85259	uncharacterized LOC128217143
LOC128242419	DRC4	2.30541e-25	585.133	-10.7279	-2.10048	dynein regulatory complex subunit 4-like
LOC128219703	NA	2.38064e-25	52.7847	-10.7249	-7.97308	uncharacterized LOC128219703
LOC128243397	NA	2.4857e-25	143.794	-10.7208	-3.39603	uncharacterized LOC128243397
LOC128227049	TENX	2.52834e-25	43.193	-10.7191	-6.48731	prion-like-(Q/N-rich) domain-bearing protein 25
LOC128209495	NA	2.55389e-25	37.3166	-10.7181	-5.4521	ATP-dependent DNA helicase PIF1-like
LOC128237011	RBM28	2.71247e-25	3648.9	-10.7124	-1.91273	RNA-binding protein 28-like
LOC128231034	GUC2E	2.79407e-25	480.268	-10.7095	-8.29079	uncharacterized LOC128231034
LOC128230130	DRAM1	2.82285e-25	51.6697	-10.7082	-5.8593	DNA damage-regulated autophagy modulator protein 1-like
LOC128213213	PLCL	2.9459e-25	94.3154	-10.7041	-9.17116	perlucin-like protein
LOC128208401	CLZ9	3.17744e-25	29.2659	-10.6968	-8.56824	uncharacterized LOC128208401
LOC128219287	ARI4	3.2133e-25	74.6448	-10.6957	-6.02675	uncharacterized LOC128219287
LOC128208329	NA	3.39991e-25	717.12	-10.6903	-7.0697	transcriptional regulator ATRX-like
LOC128230822	ZN596	3.43122e-25	153.098	-10.6893	-7.67052	zinc finger protein 835-like
LOC128245989	UNC9	3.47639e-25	63.9114	-10.688	-8.6072	innexin unc-9-like
LOC128224650	RNF44	3.7083e-25	822.223	-10.6819	-2.05919	uncharacterized LOC128224650
LOC128214670	PTPRM	3.79088e-25	153.673	-10.6797	-5.39052	receptor-type tyrosine-protein phosphatase epsilon-like
LOC128243224	LIN41	3.91686e-25	59.168	-10.6766	-6.8281	uncharacterized LOC128243224
LOC128224527	CDIPT	4.18687e-25	405.288	-10.6703	-3.18631	CDP-diacylglycerol--inositol 3-phosphatidyltransferase-like
LOC128210347	RERGL	4.2221e-25	50.349	-10.6694	-7.90677	ras-related and estrogen-regulated growth inhibitor-like protein
LOC128225609	FOXB1	4.89381e-25	71.5061	-10.6553	-8.77043	forkhead box protein B1-like
LOC128239487	NA	6.02566e-25	61.7944	-10.6358	-6.8743	U2 spliceosomal RNA
LOC128220109	NA	6.3624e-25	173.303	-10.6307	-3.98858	uncharacterized LOC128220109
LOC128235030	IQCH	6.87566e-25	81.6334	-10.6233	-3.07263	IQ domain-containing protein H-like
LOC128228824	GABR2	9.07049e-25	42.3067	-10.5968	-6.65119	gamma-aminobutyric acid type B receptor subunit 2-like
LOC128246690	NA	1.02412e-24	51.6209	-10.5854	-5.97663	uncharacterized LOC128246690
LOC128238339	NUP43	1.04336e-24	3068.27	-10.5835	-1.53158	nucleoporin Nup43-like
LOC128231192	PRP8	1.11333e-24	15803.6	-10.5773	-2.02651	pre-mRNA-processing-splicing factor 8
LOC128244267	TYR3	1.15498e-24	198.323	-10.5737	-8.92499	putative tyrosinase-like protein tyr-3
LOC128226228	RGS3	1.17641e-24	768.966	-10.5719	-9.31006	uncharacterized LOC128226228
LOC128238926	CALRL	1.18067e-24	147.224	-10.5715	-7.90509	calcitonin gene-related peptide type 1 receptor-like
LOC128213371	NA	1.18255e-24	44.8775	-10.5712	-5.63355	uncharacterized LOC128213371
LOC128220787	TF29	1.24852e-24	42.7573	-10.5657	-6.44244	uncharacterized protein K02A2.6-like
LOC128209157	NA	1.40791e-24	174.664	-10.5542	-3.63909	uncharacterized LOC128209157
LOC128208236	USH2A	1.44975e-24	520.544	-10.5514	-5.37299	usherin-like
LOC128224588	NMRL1	1.52103e-24	49.6048	-10.5468	-6.29752	nmrA-like family domain-containing protein 1
LOC128237432	NA	1.59995e-24	61.5194	-10.5418	-8.21314	uncharacterized LOC128237432
LOC128214080	NA	1.59995e-24	373.176	-10.5418	-7.56079	uncharacterized LOC128214080
LOC128207911	NAV3	1.76001e-24	189.275	-10.5325	-3.63447	uncharacterized LOC128207911
LOC128217789	SSUH2	1.79362e-24	90.0152	-10.5306	-2.5522	protein SSUH2 homolog
LOC128206233	RL19	1.873e-24	254.913	-10.5264	-5.04968	60S ribosomal protein L19-like
LOC128236422	MFI	1.94206e-24	153.608	-10.5229	-2.60365	protein MFI-like
LOC128204820	NA	1.96051e-24	26.6993	-10.5218	-8.4358	putative uncharacterized protein DDB_G0271606
LOC128219107	NA	1.97164e-24	96.228	-10.5212	-5.6661	uncharacterized LOC128219107
LOC128217785	SC6A5	2.00325e-24	77.9475	-10.5196	-5.91657	sodium- and chloride-dependent glycine transporter 1-like
LOC128207421	LR74A	2.12981e-24	564.712	-10.5136	-6.73294	leucine-rich repeat-containing protein 74B-like
LOC128244412	CP17A	2.25239e-24	2146.3	-10.5082	-3.4764	uncharacterized LOC128244412
LOC128231491	PRR12	2.27836e-24	1494.29	-10.507	-1.94855	uncharacterized LOC128231491
LOC128211608	S23A2	2.3892e-24	2048.78	-10.5024	-7.22161	solute carrier family 23 member 2-like
LOC128227135	NA	2.56016e-24	495.646	-10.4957	-5.46146	uncharacterized LOC128227135
LOC128229735	NA	2.5774e-24	84.6744	-10.495	-5.5538	uncharacterized LOC128229735
LOC128209972	ADPGK	2.63215e-24	768.933	-10.4929	-1.93557	ADP-dependent glucokinase-like
LOC128215600	SCUB1	2.69307e-24	267.323	-10.4907	-7.53476	proprotein convertase subtilisin/kexin type 5-like
LOC128235200	G3ST3	2.77653e-24	37.4815	-10.4876	-5.67163	galactose-3-O-sulfotransferase 3-like
LOC128208079	PRXD1	2.89837e-24	273.289	-10.4833	-3.75745	putative prolyl-tRNA synthetase associated domain-containing protein 1
LOC128231746	NAT10	3.10054e-24	3927.83	-10.4768	-2.3508	RNA cytidine acetyltransferase-like
LOC128215010	FAT4	3.20392e-24	49.4697	-10.4736	-4.48403	protocadherin Fat 3-like
LOC128232278	ALKB4	3.26209e-24	169.504	-10.4718	-3.45194	alpha-ketoglutarate-dependent dioxygenase alkB homolog 4-like
LOC128226629	VLDLR	3.32843e-24	129.159	-10.4698	-5.41254	atrial natriuretic peptide-converting enzyme-like
LOC128240455	INT9	3.39448e-24	1214.05	-10.4678	-2.07643	integrator complex subunit 9-like
LOC128224591	NA	3.41956e-24	930.019	-10.467	-8.6919	uncharacterized LOC128224591
LOC128246200	WDR33	3.53473e-24	2461.44	-10.4638	-1.60385	pre-mRNA 3' end processing protein WDR33-like
LOC128235422	NA	3.57721e-24	44.4246	-10.4626	-6.91571	uncharacterized LOC128235422
LOC128214142	NA	3.70897e-24	68.5716	-10.4591	-4.56038	uncharacterized LOC128214142
LOC128202705	NA	3.81541e-24	413.439	-10.4562	-2.3212	uncharacterized LOC128202705
LOC128217462	HS12B	3.94917e-24	416.774	-10.4529	-8.76564	heat shock 70 kDa protein 12B-like
LOC128246411	SVBP	4.15117e-24	54.23	-10.4479	-3.22474	uncharacterized LOC128246411
LOC128208626	NA	4.16406e-24	28.5868	-10.4476	-8.5356	uncharacterized LOC128208626
LOC128212204	LR2BP	4.71127e-24	749.402	-10.4358	-3.65239	LRP2-binding protein-like
LOC128233338	CERS2	4.7935e-24	1027.33	-10.4339	-4.14056	ceramide synthase 2-like
LOC128239236	BHMT1	4.84771e-24	52.4492	-10.4328	-7.96538	betaine--homocysteine S-methyltransferase 1-like
LOC128234425	SVEP1	4.8542e-24	29.7085	-10.4326	-8.59107	sushi%2C von Willebrand factor type A%2C EGF and pentraxin domain-containing protein 1-like
LOC128232405	SCUB1	4.90242e-24	1151.73	-10.4315	-8.5307	signal peptide%2C CUB and EGF-like domain-containing protein 1
LOC128234190	FBRL	5.03709e-24	31784.7	-10.4287	-3.28341	rRNA 2'-O-methyltransferase fibrillarin-like
LOC128236282	PDE9A	5.67132e-24	226.536	-10.4172	-8.04527	high affinity cGMP-specific 3'%2C5'-cyclic phosphodiesterase 9A-like
LOC128244690	NA	6.14934e-24	34.162	-10.4092	-6.76635	uncharacterized LOC128244690
LOC128212151	CBCO1	6.42042e-24	165.555	-10.4049	-3.48214	ciliary-associated calcium-binding coiled-coil protein 1-like
LOC128229660	TBX2B	6.5974e-24	606.76	-10.4022	-7.57329	T-box transcription factor TBX6-like
LOC128215495	NA	6.63243e-24	26.6853	-10.4017	-5.80058	uncharacterized LOC128215495
LOC128217188	FXL13	6.83848e-24	86.6232	-10.3985	-3.209	dynein regulatory complex subunit 6-like
LOC128237037	ADGB	7.04753e-24	301.697	-10.3954	-3.64898	androglobin-like
LOC128235896	RFX4	7.05509e-24	2808.77	-10.3952	-7.36097	transcription factor RFX4-like
LOC128207369	NA	7.07051e-24	57.1569	-10.395	-7.75915	uncharacterized LOC128207369
LOC128217799	NA	7.97326e-24	27.6367	-10.3833	-4.62891	CD109 antigen-like
LOC128203158	FUMA	8.35252e-24	37.1903	-10.3787	-8.18602	fumarate hydratase class I%2C aerobic-like
LOC128238572	TM216	8.38884e-24	506.55	-10.3782	-1.70031	transmembrane protein 216-like
LOC128241610	GAL2B	8.61704e-24	68.3105	-10.3754	-9.06638	somatostatin receptor type 4-like
LOC128232299	GPRS	9.26072e-24	60.8079	-10.3684	-7.14261	serine-enriched protein-like
LOC128244884	LIN41	9.82045e-24	254.425	-10.3627	-5.11858	E3 ubiquitin-protein ligase TRIM71-like
LOC128214422	SPTC1	1.03556e-23	3162.28	-10.3576	-1.62412	serine palmitoyltransferase 1-like
LOC128235063	NA	1.07046e-23	602.483	-10.3542	-6.14133	uncharacterized LOC128235063
LOC128213972	DUS1L	1.08284e-23	69.081	-10.353	-4.18897	tRNA-dihydrouridine(16/17) synthase [NAD(P)(+)]-like
LOC128233570	CADM4	1.08456e-23	31.1114	-10.3528	-6.62845	uncharacterized LOC128233570
LOC128244021	NA	1.17787e-23	52.7635	-10.3446	-7.97047	uncharacterized LOC128244021
LOC128228488	VWA3B	1.35336e-23	449.968	-10.3312	-9.21124	uncharacterized LOC128228488
LOC128209902	ZRAB3	1.39132e-23	1299.1	-10.3285	-1.64638	DNA annealing helicase and endonuclease ZRANB3-like
LOC128228389	RECQ5	1.42038e-23	321.772	-10.3264	-2.2718	ATP-dependent DNA helicase Q5-like
LOC128226183	NA	1.44745e-23	43.1482	-10.3245	-8.03814	uncharacterized LOC128226183
LOC128222662	NA	1.46896e-23	574.694	-10.323	-1.7463	uncharacterized LOC128222662
LOC128242415	NA	1.48732e-23	307.218	-10.3218	-5.39284	uncharacterized LOC128242415
LOC128217752	CUE	1.5086e-23	138.312	-10.3203	-5.04417	uncharacterized LOC128217752
LOC128241491	ULK4	1.54843e-23	1015.04	-10.3177	-2.40841	serine/threonine-protein kinase ULK4-like
LOC128232375	NA	1.64819e-23	61.6388	-10.3115	-6.49084	uncharacterized LOC128232375
LOC128244312	NA	1.71835e-23	30.9463	-10.3074	-5.59435	uncharacterized LOC128244312
LOC128218862	NA	1.80331e-23	30.7541	-10.3026	-7.91137	uncharacterized LOC128218862
LOC128242389	TRI45	1.92071e-23	163.358	-10.2962	-3.50524	uncharacterized LOC128242389
LOC128246023	NA	1.94643e-23	64.4317	-10.2949	-6.90724	uncharacterized LOC128246023
LOC128231509	EFC4B	1.96314e-23	265.625	-10.294	-2.70684	EF-hand calcium-binding domain-containing protein 4B-like
LOC128219560	W11B2	2.01948e-23	3744.37	-10.2912	-8.78236	protein Wnt-11b-2-like
LOC128212072	GPAT4	2.03059e-23	2774.16	-10.2905	-2.00292	glycerol-3-phosphate acyltransferase 3-like
LOC128211661	NA	2.0516e-23	36.1381	-10.2895	-7.10414	uncharacterized LOC128211661
LOC128222191	TTC23	2.05385e-23	238.325	-10.2893	-3.29016	tetratricopeptide repeat protein 23-like
LOC128244986	MCES	2.07185e-23	2228.32	-10.2884	-1.6199	mRNA cap guanine-N7 methyltransferase-like
LOC128208470	NA	2.32609e-23	32.3239	-10.277	-8.34921	uncharacterized LOC128208470
LOC128230184	IFT22	2.55221e-23	123.099	-10.2677	-2.51551	intraflagellar transport protein 22 homolog
LOC128237496	ZN226	2.56516e-23	944.55	-10.267	-2.21249	zinc finger protein 721-like
LOC128217283	NA	2.58465e-23	1251	-10.2661	-1.89509	sugar phosphate exchanger 3-like
LOC128236305	MPIP1	2.81918e-23	28.9195	-10.2576	-6.51137	M-phase inducer phosphatase 1-like
LOC128219923	ACSL4	2.87518e-23	4236.77	-10.2556	-1.387	long-chain-fatty-acid--CoA ligase 4-like
LOC128227316	NCLN	3.01535e-23	570.551	-10.2509	-1.70547	nicalin-like
LOC128230862	ST1B1	3.06205e-23	47.684	-10.2493	-7.82814	sulfotransferase 1B1-like
LOC128208325	NA	3.1146e-23	374.998	-10.2474	-6.38415	uncharacterized LOC128208325
LOC128243734	NA	3.21488e-23	76.2111	-10.2442	-6.12579	uncharacterized LOC128243734
LOC128224436	ST1B1	3.95931e-23	39.2428	-10.2239	-5.79969	sulfotransferase 1B1-like
LOC128208538	CHSTF	4.0656e-23	28.9833	-10.2212	-8.18835	carbohydrate sulfotransferase 15-like
LOC128238015	NA	4.32811e-23	56.5162	-10.2151	-8.06549	uncharacterized LOC128238015
LOC128223622	NA	4.84308e-23	788.461	-10.2041	-9.4798	uncharacterized LOC128223622
LOC128237219	NA	5.247e-23	41.3716	-10.1962	-7.2954	uncharacterized LOC128237219
LOC128244204	RGSL	5.82764e-23	600.742	-10.1859	-8.01675	uncharacterized LOC128244204
LOC128226621	ZSWM2	5.9259e-23	205.425	-10.1842	-3.92659	E3 ubiquitin-protein ligase ZSWIM2-like
LOC128246165	NA	5.9895e-23	23.4358	-10.183	-5.44852	uncharacterized LOC128246165
LOC128228173	CFA53	6.00585e-23	408.007	-10.1827	-4.86855	cilia- and flagella-associated protein 53-like
LOC128219325	KT5AA	6.36545e-23	28.3549	-10.1768	-4.91521	N-lysine methyltransferase KMT5A-A-like
LOC128212214	NA	6.61285e-23	693.34	-10.173	-8.9783	uncharacterized LOC128212214
LOC128232635	SWET1	6.6885e-23	2042.78	-10.1717	-2.02726	sugar transporter SWEET1-like
LOC128229195	NA	7.91144e-23	2747.82	-10.155	-7.0677	uncharacterized LOC128229195
LOC128228679	EMC7	8.17256e-23	4800.82	-10.1517	-1.63022	ER membrane protein complex subunit 7-like
LOC128212836	MET24	8.23511e-23	581.562	-10.1508	-1.59877	probable methyltransferase-like protein 24
LOC128238151	RM19	8.58749e-23	49.3478	-10.1467	-7.87709	39S ribosomal protein L19%2C mitochondrial-like
LOC128232431	ZDH17	8.81125e-23	3917.37	-10.144	-1.54833	palmitoyltransferase ZDHHC17-like
LOC128241825	NA	9.94347e-23	208.878	-10.1319	-7.40078	uncharacterized LOC128241825
LOC128242631	SORL	1.01761e-22	62.945	-10.1294	-7.19327	low-density lipoprotein receptor-related protein 4-like
LOC128232890	MITOS	1.06704e-22	1262.58	-10.1246	-1.90619	mitochondrial potassium channel ATP-binding subunit-like
LOC128209769	RDH11	1.06849e-22	1698.32	-10.1244	-2.46705	retinol dehydrogenase 11-like
LOC128234654	OS9	1.09535e-22	4696.52	-10.1218	-1.55712	protein OS-9-like
LOC128209453	NA	1.1791e-22	374.86	-10.1145	-2.74516	uncharacterized LOC128209453
LOC128221574	NA	1.19245e-22	24.0396	-10.1133	-7.92024	uncharacterized LOC128221574
LOC128205378	NA	1.19559e-22	42.005	-10.1129	-7.64369	uncharacterized LOC128205378
LOC128232855	PAXI1	1.44458e-22	2029.84	-10.0942	-1.35783	PAX-interacting protein 1-like
LOC128217508	NA	1.54762e-22	97.4383	-10.0872	-6.35653	uncharacterized LOC128217508
LOC128214681	PPR42	1.562e-22	89.8769	-10.0862	-3.24712	protein phosphatase 1 regulatory subunit 42-like
LOC128222887	IMT1	1.72255e-22	63.0034	-10.0764	-3.78298	uncharacterized LOC128222887
LOC128221701	CP3AD	1.81239e-22	577.862	-10.0712	-9.79426	cytochrome P450 3A4-like
LOC128235100	AMDA	1.82573e-22	487.273	-10.0704	-9.65852	peptidylglycine alpha-hydroxylating monooxygenase-like
LOC128207321	DDX52	1.87402e-22	2139.24	-10.0678	-1.79802	probable ATP-dependent RNA helicase DDX52
LOC128227121	CUBN	1.93508e-22	144.186	-10.0645	-5.92977	neuropilin-1-like
LOC128212366	NA	1.98155e-22	335.547	-10.062	-8.79352	uncharacterized LOC128212366
LOC128235322	NA	2.26948e-22	28.1288	-10.0485	-8.14754	uncharacterized LOC128235322
LOC128226635	MSH3	2.27081e-22	1288.76	-10.0484	-2.98593	DNA mismatch repair protein Msh3-like
LOC128232577	ALS	2.33359e-22	90.6362	-10.0456	-5.94846	insulin-like growth factor-binding protein complex acid labile subunit
LOC128214377	NA	2.41311e-22	1107.66	-10.0421	-6.43125	uncharacterized LOC128214377
LOC128231138	AL3B1	2.48211e-22	1837.64	-10.0393	-1.3461	aldehyde dehydrogenase%2C dimeric NADP-preferring-like
LOC128225664	NA	2.50329e-22	32.4719	-10.0383	-7.99027	uncharacterized LOC128225664
LOC128228296	ALKB8	2.5172e-22	518.019	-10.0377	-1.8493	alkylated DNA repair protein alkB homolog 8-like
LOC128225938	MPIP1	2.5795e-22	19.701	-10.0352	-7.99564	M-phase inducer phosphatase 1-like
LOC128211919	3BP2	2.62511e-22	28.4137	-10.0333	-7.79508	SH3 domain-binding protein 2-like
LOC128233427	MEG11	2.70916e-22	332.137	-10.0301	-6.75613	fibrillin-3-like
LOC128210930	NA	3.1266e-22	55.205	-10.0154	-8.39536	uncharacterized LOC128210930
LOC128206506	GLSK	3.20257e-22	40.4801	-10.013	-7.27921	glutaminase liver isoform%2C mitochondrial-like
LOC128219326	NA	3.22516e-22	535.526	-10.0121	-7.0725	uncharacterized LOC128219326
LOC128243481	PTCD1	3.40767e-22	970.283	-10.0064	-1.3457	pentatricopeptide repeat-containing protein 1%2C mitochondrial-like
LOC128236532	NGFV1	3.73884e-22	18.247	-9.99695	-7.88731	venom nerve growth factor 1-like
LOC128238580	CL190	3.75321e-22	62.9308	-9.99649	-4.64404	uncharacterized LOC128238580
LOC128238696	SETD4	4.1548e-22	271.569	-9.98618	-2.17692	SET domain-containing protein 4-like
LOC128232316	NA	4.56519e-22	152.901	-9.97676	-4.6249	uncharacterized LOC128232316
LOC128211300	OFUT1	5.22755e-22	1726.99	-9.96306	-1.15559	GDP-fucose protein O-fucosyltransferase 1-like
LOC128224472	NA	5.3564e-22	27.2075	-9.96056	-7.73297	uncharacterized LOC128224472
LOC128244155	S12A6	6.01642e-22	142.685	-9.94877	-6.31309	solute carrier family 12 member 7-like
LOC128244496	HARB1	6.08026e-22	16.836	-9.94764	-7.77198	putative nuclease HARBI1
LOC128219332	NA	6.22034e-22	191.032	-9.94529	-6.7037	uncharacterized LOC128219332
LOC128241137	NA	6.32685e-22	42.0615	-9.94349	-6.47751	P2X purinoceptor 7-like
LOC128244341	LAR	6.61974e-22	126.398	-9.93878	-4.99498	receptor-type tyrosine-protein phosphatase C-like
LOC128208995	CO6A6	7.20452e-22	451.296	-9.93003	-4.82468	uncharacterized LOC128208995
LOC128207481	NA	7.44646e-22	16.7034	-9.92666	-7.7591	uncharacterized LOC128207481
LOC128232903	NA	7.8643e-22	2161.61	-9.92098	-2.48754	uncharacterized LOC128232903
LOC128241332	CHS2	7.91162e-22	20.4952	-9.9203	-8.05345	chitin synthase chs-2-like
LOC128214974	NA	8.24862e-22	153.07	-9.91598	-8.75489	uncharacterized LOC128214974
LOC128230866	ST1A1	8.46715e-22	17.3292	-9.91329	-7.81042	sulfotransferase 1B1-like
LOC128214138	NA	8.58061e-22	4902.77	-9.91182	-2.85518	receptor-type tyrosine-protein phosphatase delta-like
LOC128244384	NA	8.61636e-22	32.2529	-9.91131	-6.43329	mucin-2-like
LOC128203098	NA	8.63774e-22	703.076	-9.91099	-5.18622	uncharacterized LOC128203098
LOC128217699	NA	1.00994e-21	1585.44	-9.89513	-3.41444	uncharacterized LOC128217699
LOC128228842	PRPF3	1.02914e-21	2558.2	-9.89309	-1.08554	U4/U6 small nuclear ribonucleoprotein Prp3-like
LOC128207929	ZN648	1.03481e-21	1486.64	-9.89246	-1.53203	uncharacterized LOC128207929
LOC128215423	NA	1.06914e-21	37.4392	-9.88912	-5.21313	dentin sialophosphoprotein-like
LOC128216241	TAZ	1.08149e-21	28.7541	-9.88766	-7.44762	tafazzin-like
LOC128224047	NETR	1.0861e-21	45.5694	-9.88715	-8.119	CD5 antigen-like
LOC128226469	AFG2A	1.09582e-21	1133	-9.88618	-2.2209	ribosome biogenesis protein SPATA5-like
LOC128227235	TTLL6	1.09631e-21	780.766	-9.88606	-2.74668	tubulin polyglutamylase ttll6-like
LOC128213954	LR74B	1.13634e-21	77.1397	-9.88224	-9.24296	leucine-rich repeat-containing protein 74A-like
LOC128238541	CL190	1.15102e-21	28.2686	-9.88088	-4.7752	uncharacterized LOC128238541
LOC128237421	CIP1	1.15981e-21	34.6276	-9.88004	-4.40851	E3 ubiquitin-protein ligase CCNB1IP1-like
LOC128228418	RPA49	1.16437e-21	878.597	-9.87957	-2.0157	DNA-directed RNA polymerase I subunit RPA49-like
LOC128227283	NEK1	1.21331e-21	1480.96	-9.87529	-2.94282	serine/threonine-protein kinase Nek1-like
LOC128214674	CUBN	1.33144e-21	21.2495	-9.86582	-7.74211	low-density lipoprotein receptor-related protein 12-like
LOC128229767	RHEB	1.34136e-21	2240.16	-9.86499	-6.37223	GTP-binding protein Rheb-like
LOC128210725	NA	1.39506e-21	101.957	-9.86098	-8.67985	uncharacterized LOC128210725
LOC128217782	PRAX	1.41315e-21	34.2598	-9.85961	-5.02991	uncharacterized LOC128217782
LOC128234714	ADAS	1.48568e-21	3393.54	-9.8545	-1.20258	alkyldihydroxyacetonephosphate synthase%2C peroxisomal-like
LOC128242685	PIGU	1.49464e-21	2487.22	-9.85382	-1.63012	phosphatidylinositol glycan anchor biosynthesis class U protein-like
LOC128226975	NA	1.49678e-21	137.622	-9.8536	-7.18912	uncharacterized LOC128226975
LOC128226343	YOAJ	1.51643e-21	40.7263	-9.85222	-7.5936	uncharacterized LOC128226343
LOC128213265	NA	1.64409e-21	92.6141	-9.84386	-5.4384	uncharacterized LOC128213265
LOC128228911	CNGA3	1.94975e-21	179.597	-9.82632	-9.44352	cyclic nucleotide-gated cation channel alpha-3-like
LOC128236738	SVEP1	1.95177e-21	112.899	-9.82614	-6.60536	mucin-5AC-like
LOC128224557	NU214	2.13801e-21	1400.15	-9.81658	-1.81348	nuclear pore complex protein Nup214-like
LOC128233003	TF2H1	2.25271e-21	1177.47	-9.81123	-1.44636	general transcription factor IIH subunit 1-like
LOC128216733	NA	2.4132e-21	169.467	-9.80406	-8.47973	uncharacterized LOC128216733
LOC128237497	DEFGA	2.42562e-21	166.854	-9.80332	-7.85964	defensin gallicin-like
LOC128213428	DMAP1	2.79261e-21	2426.35	-9.7887	-1.11149	DNA methyltransferase 1-associated protein 1-like
LOC128239769	NA	3.03044e-21	22.2628	-9.78028	-7.4425	uncharacterized LOC128239769
LOC128244495	NA	3.03595e-21	75.8172	-9.78002	-8.48813	uncharacterized LOC128244495
LOC128207138	NA	3.12415e-21	53.5626	-9.77697	-4.63681	uncharacterized LOC128207138
LOC128210970	NA	3.22152e-21	278.321	-9.77379	-6.9864	uncharacterized LOC128210970
LOC128229404	FA47E	3.27931e-21	260.464	-9.77191	-5.35555	protein FAM47E-like
LOC128232112	NOE3	3.30468e-21	49.239	-9.77106	-6.35339	noelin-3-like
LOC128213129	RPAB1	3.42298e-21	1655.95	-9.76734	-1.385	DNA-directed RNA polymerases I%2C II%2C and III subunit RPABC1
LOC128234461	CHST9	3.43038e-21	570.345	-9.76705	-4.51381	uncharacterized LOC128234461
LOC128210862	UN13D	3.48572e-21	63.0777	-9.76535	-8.58856	protein unc-13 homolog D-like
LOC128232083	VPS50	3.56707e-21	1632.39	-9.76287	-1.31002	syndetin-like
LOC128214326	RAC1	3.58811e-21	18.6622	-9.76219	-4.38382	ras-related protein ced-10-like
LOC128206043	COL12	3.67864e-21	22.4815	-9.75952	-7.82153	perlucin-like protein
LOC128219017	NA	4.01575e-21	29.505	-9.7504	-5.81978	uncharacterized LOC128219017
LOC128218783	EFHC2	4.41127e-21	604.705	-9.74049	-4.70804	EF-hand domain-containing family member C2-like
LOC128209423	NA	4.48752e-21	333.965	-9.73867	-8.11329	uncharacterized LOC128209423
LOC128205174	YQJL	4.74876e-21	922.357	-9.73284	-1.43194	uncharacterized LOC128205174
LOC128238535	NA	4.842e-21	117.619	-9.73079	-4.71609	trichohyalin-like
LOC128237817	ATG11	5.02392e-21	14.0099	-9.72682	-7.50531	uncharacterized LOC128237817
LOC128235482	ANPRB	5.26169e-21	41.2428	-9.72204	-8.69966	atrial natriuretic peptide receptor 2-like
LOC128208362	NA	5.30185e-21	22.1724	-9.72119	-5.50636	uncharacterized LOC128208362
LOC128220901	LST	5.54576e-21	31.8633	-9.71639	-8.69134	uncharacterized LOC128220901
LOC128231374	NWD1	5.73431e-21	1096.73	-9.71283	-7.5941	uncharacterized LOC128231374
LOC128209753	SPRY3	6.01972e-21	19.2373	-9.70774	-4.52007	uncharacterized LOC128209753
LOC128236619	Y531	6.31746e-21	47.9157	-9.70259	-8.18962	stress response protein NhaX-like
LOC128245421	NA	6.75681e-21	120.701	-9.69566	-6.37724	uncharacterized LOC128245421
LOC128225703	CUBN	6.94667e-21	26.4022	-9.69276	-8.05431	uncharacterized LOC128225703
LOC128215121	ABCA1	7.05936e-21	106.14	-9.69104	-5.58768	phospholipid-transporting ATPase ABCA1-like
LOC128244285	NA	7.65597e-21	47.1774	-9.68268	-7.19139	uncharacterized LOC128244285
LOC128239721	NA	7.86718e-21	38.4163	-9.67982	-5.00113	uncharacterized LOC128239721
LOC128204753	NA	8.37627e-21	25.1945	-9.67334	-7.98802	uncharacterized LOC128204753
LOC128228591	KCNKI	8.4356e-21	54.2896	-9.67254	-8.01715	TWiK family of potassium channels protein 7-like
LOC128228061	CAMT2	8.47407e-21	105.529	-9.672	-7.05386	O-methyltransferase MdmC-like
LOC128238932	UCP3	8.55799e-21	212.468	-9.67092	-5.86661	mitochondrial uncoupling protein 3-like
LOC128210992	NA	8.88864e-21	150.044	-9.66697	-4.50758	uncharacterized LOC128210992
LOC128209538	HIPL1	9.71459e-21	629.352	-9.65772	-7.66103	HHIP-like protein 1
LOC128214971	PRB3	1.02799e-20	205.347	-9.6517	-6.38306	mucin-2-like
LOC128230815	GPR19	1.0487e-20	19.8813	-9.64958	-7.64243	probable G-protein coupled receptor 19
LOC128236529	NA	1.05408e-20	48.3953	-9.64899	-8.20603	uncharacterized LOC128236529
LOC128213258	NA	1.06728e-20	76.0584	-9.64764	-9.94668	uncharacterized LOC128213258
LOC128230127	TMX2	1.08355e-20	1993.94	-9.64601	-1.27474	thioredoxin-related transmembrane protein 2 homolog
LOC128213918	PTPRM	1.106e-20	282.558	-9.64383	-6.38892	receptor-type tyrosine-protein phosphatase epsilon-like
LOC128228339	HS12B	1.11865e-20	31.6692	-9.64259	-7.23944	heat shock 70 kDa protein 12B-like
LOC128237802	NA	1.15572e-20	1234.54	-9.63918	-8.65825	uncharacterized LOC128237802
LOC128242421	NA	1.25654e-20	235.683	-9.63044	-6.45589	uncharacterized LOC128242421
LOC128204888	PP1	1.26338e-20	703.775	-9.62981	-2.52738	uncharacterized LOC128204888
LOC128238855	NA	1.29391e-20	827.583	-9.62728	-1.33485	uncharacterized LOC128238855
LOC128237013	NA	1.29647e-20	62.7475	-9.62701	-4.99091	uncharacterized LOC128237013
LOC128211167	NA	1.39024e-20	20.1309	-9.61968	-8.02763	uncharacterized LOC128211167
LOC128230686	CR021	1.47132e-20	1570.55	-9.61378	-2.6079	UPF0711 protein C18orf21-like
LOC128245367	CPLN2	1.58504e-20	1338.55	-9.60597	-2.53722	ciliogenesis and planar polarity effector 2-like
LOC128242224	HARB1	1.62553e-20	100.554	-9.60329	-7.47663	putative nuclease HARBI1
LOC128216432	CAV1	1.66036e-20	1269.29	-9.60104	-7.71845	caveolin-1-like
LOC128234158	NA	1.69868e-20	1299.92	-9.59861	-7.23799	uncharacterized LOC128234158
LOC128232564	HEAT6	1.82392e-20	2332.17	-9.59106	-1.14382	HEAT repeat-containing protein 6-like
LOC128219282	PLS3	1.82392e-20	56.0948	-9.59113	-8.41932	phospholipid scramblase 3-like
LOC128213752	KAPC	1.83399e-20	134.224	-9.59042	-8.02583	putative 3-phosphoinositide-dependent protein kinase 2
LOC128219900	MATN1	1.84744e-20	30.2325	-9.58959	-5.34057	cartilage matrix protein-like
LOC128214569	NA	1.87346e-20	36.887	-9.58808	-6.86968	chromosome partition protein Smc-like
LOC128223167	NA	1.90431e-20	17.4352	-9.58632	-7.82112	uncharacterized LOC128223167
LOC128244385	PGBD4	1.90581e-20	274.766	-9.58617	-6.5076	piggyBac transposable element-derived protein 4-like
LOC128212780	ADIPB	2.03978e-20	325.845	-9.57901	-3.8776	afadin- and alpha-actinin-binding protein B-like
LOC128236965	NA	2.04768e-20	100	-9.57854	-3.16813	uncharacterized LOC128236965
LOC128214135	ANAG	2.08815e-20	2812.33	-9.57637	-0.879877	alpha-N-acetylglucosaminidase-like
LOC128206505	GLSK	2.11173e-20	32.6926	-9.57514	-7.28167	glutaminase liver isoform%2C mitochondrial-like
LOC128238200	GCP2	2.13067e-20	4194.34	-9.57414	-1.96041	gamma-tubulin complex component 2-like
LOC128208477	ISM1	2.21638e-20	28.9456	-9.56992	-7.82433	isthmin-1-like
LOC128231503	NEK4	2.24584e-20	406.795	-9.56849	-1.52267	uncharacterized LOC128231503
LOC128217180	NA	2.26954e-20	59284.6	-9.56733	-1.67329	uncharacterized LOC128217180
LOC128215501	NA	2.33391e-20	34.2034	-9.56422	-7.70239	uncharacterized LOC128215501
LOC128235920	NA	2.45794e-20	30.086	-9.55865	-7.51355	uncharacterized LOC128235920
LOC128210421	THG1	2.47092e-20	1353.11	-9.55796	-2.82701	probable tRNA(His) guanylyltransferase
LOC128230293	NA	2.5086e-20	365.692	-9.55625	-2.71603	uncharacterized LOC128230293
LOC128230820	ZN383	2.61611e-20	18.774	-9.55183	-7.56173	zinc finger protein 596-like
LOC128234969	INT10	2.69883e-20	1118.42	-9.54847	-1.65921	integrator complex subunit 10-like
LOC128246060	MELT	2.72872e-20	469.518	-9.54718	-2.79916	protein melted-like
LOC128246490	A2478	2.80113e-20	27.4485	-9.5444	-6.18057	uncharacterized LOC128246490
LOC128204935	YRD6	2.83792e-20	231.183	-9.54297	-5.25989	uncharacterized protein K02A2.6-like
LOC128238156	EFCB6	2.91293e-20	92.5419	-9.54013	-2.34659	EF-hand calcium-binding domain-containing protein 6-like
LOC128218305	NA	3.02623e-20	128.019	-9.53596	-3.64105	uncharacterized LOC128218305
LOC128242197	TIPT	3.07722e-20	588.684	-9.53415	-2.74773	uncharacterized LOC128242197
LOC128230840	ST1B1	3.29302e-20	22.2117	-9.52697	-7.43732	sulfotransferase 1B1-like
LOC128230524	NA	3.35487e-20	46.3347	-9.52497	-8.86896	uncharacterized LOC128230524
LOC128209521	NA	3.5187e-20	95.2874	-9.51988	-6.541	uncharacterized LOC128209521
LOC128229363	HACD3	3.59691e-20	1105.06	-9.51752	-1.77896	very-long-chain (3R)-3-hydroxyacyl-CoA dehydratase-like
LOC128211674	NA	3.67588e-20	21.7305	-9.51505	-4.69518	uncharacterized LOC128211674
LOC128223113	NA	3.90567e-20	130.888	-9.5086	-5.33624	uncharacterized LOC128223113
LOC128242970	NA	4.38415e-20	50.0395	-9.4965	-6.58451	uncharacterized LOC128242970
LOC128216684	GSTM5	4.97573e-20	1659.32	-9.48288	-2.93689	glutathione S-transferase Mu 5-like
LOC128231592	NA	5.16945e-20	518.566	-9.47869	-1.59318	uncharacterized LOC128231592
LOC128245973	UNC9	5.16945e-20	36.2254	-9.47872	-7.78332	innexin unc-9-like
LOC128240801	NA	5.17421e-20	61.8858	-9.47852	-6.65102	uncharacterized LOC128240801
LOC128223769	NA	5.17746e-20	247.844	-9.47839	-6.74121	uncharacterized LOC128223769
LOC128244007	NA	5.23462e-20	79.9508	-9.47717	-8.56116	uncharacterized LOC128244007
LOC128205548	NA	5.431e-20	798.927	-9.47318	-3.94024	uncharacterized LOC128205548
LOC128225998	NA	5.65637e-20	158.85	-9.46866	-7.10835	uncharacterized LOC128225998
LOC128217956	ALG12	6.13704e-20	553.883	-9.46006	-1.7642	dol-P-Man	Man(7)GlcNAc(2)-PP-Dol alpha-1%2C6-mannosyltransferase-like
LOC128219912	UGGG1	6.13774e-20	6341.32	-9.45998	-2.70431	UDP-glucose	glycoprotein glucosyltransferase 1-like
LOC128228998	ATR12	6.17257e-20	3374.41	-9.45932	-4.4481	uncharacterized LOC128228998
LOC128229951	NA	6.25123e-20	26.2825	-9.45793	-7.31943	uncharacterized LOC128229951
LOC128234311	NA	6.26145e-20	660.084	-9.45769	-4.92419	uncharacterized LOC128234311
LOC128208335	ADA10	6.28887e-20	41.5647	-9.45716	-8.71056	disintegrin and metalloproteinase domain-containing protein 10-like
LOC128208458	POL4	6.57997e-20	22.7022	-9.45215	-5.25757	uncharacterized protein K02A2.6-like
LOC128235386	NA	6.70266e-20	37.5143	-9.45014	-8.19971	uncharacterized LOC128235386
LOC128213047	KRI1	6.80329e-20	2624.49	-9.44851	-1.61043	protein KRI1 homolog
LOC128241743	NA	7.09362e-20	353.258	-9.444	-2.0339	uncharacterized LOC128241743
LOC128229937	ARL1	7.31061e-20	1971.76	-9.4407	-1.56494	ADP-ribosylation factor-like protein 1
LOC128207246	ABCG5	7.46584e-20	1062.08	-9.43843	-4.9683	ATP-binding cassette sub-family G member 5-like
LOC128211872	DDX56	7.94364e-20	2098.27	-9.43179	-2.3904	probable ATP-dependent RNA helicase DDX56
LOC128242157	NA	8.48796e-20	256.346	-9.4247	-2.26142	uncharacterized LOC128242157
LOC128240314	NA	8.88139e-20	36.1046	-9.41987	-7.78064	uncharacterized LOC128240314
LOC128242226	RRP44	9.05579e-20	2662.41	-9.41776	-1.94743	exosome complex exonuclease RRP44-like
LOC128220312	ZN862	1.01111e-19	18.0431	-9.4059	-7.50224	zinc finger protein 862-like
LOC128222832	NA	1.01367e-19	1244.4	-9.40557	-5.7502	uncharacterized LOC128222832
LOC128233533	NA	1.04392e-19	48.9671	-9.40227	-5.28426	uncharacterized LOC128233533
LOC128219444	NOTCH	1.05227e-19	12.8647	-9.40136	-7.38226	neurogenic locus Notch protein-like
LOC128240203	NA	1.05863e-19	74.7337	-9.40059	-4.42036	uncharacterized LOC128240203
LOC128235971	PBMU2	1.11277e-19	32.3299	-9.39527	-7.98347	keratin-associated protein 10-5-like
LOC128229964	TAF11	1.11609e-19	1013.32	-9.39489	-2.41082	transcription initiation factor TFIID subunit 11-like
LOC128206579	MEP1B	1.15892e-19	26.6902	-9.39079	-7.33856	zinc metalloproteinase nas-6-like
LOC128246452	NA	1.17979e-19	229.95	-9.38884	-2.36631	uncharacterized LOC128246452
LOC128239194	NA	1.18699e-19	388.415	-9.38813	-4.32724	uncharacterized LOC128239194
LOC128226914	NA	1.18752e-19	49.6228	-9.38801	-7.56664	uncharacterized LOC128226914
LOC128246295	NA	1.19261e-19	30.5944	-9.38749	-6.5967	uncharacterized LOC128246295
LOC128233459	DEDD	1.21765e-19	594.206	-9.38523	-1.0586	death effector domain-containing protein-like
LOC128239331	SMU1	1.22299e-19	4471.76	-9.38457	-1.78898	WD40 repeat-containing protein SMU1
LOC128208396	NA	1.2261e-19	17.2589	-9.38423	-7.8059	uncharacterized LOC128208396
LOC128202920	TBA1A	1.26988e-19	84545.2	-9.38047	-2.8031	tubulin alpha-1A chain-like
LOC128244631	CD045	1.31292e-19	22.7322	-9.37681	-7.10393	uncharacterized protein C4orf45 homolog
LOC128203548	NA	1.40498e-19	1280.01	-9.36946	-1.5568	zinc finger protein 394-like
LOC128209469	VASH1	1.45777e-19	175.886	-9.3655	-3.38392	tubulinyl-Tyr carboxypeptidase 1-like
LOC128245591	ZER1	1.50961e-19	1053.06	-9.36174	-0.881083	protein zer-1 homolog
LOC128231560	ASPDH	1.60289e-19	828.723	-9.3552	-1.71978	aspartate dehydrogenase domain-containing protein-like
LOC128241910	NA	1.62811e-19	40.7994	-9.35348	-7.27179	uncharacterized LOC128241910
LOC128204981	NA	1.73995e-19	53.6943	-9.34632	-3.90957	uncharacterized LOC128204981
LOC128243816	FABP1	1.78182e-19	35.1728	-9.34366	-6.22565	sodium/calcium exchanger regulatory protein 1-like
LOC128223709	TTC13	1.79982e-19	2333.56	-9.34246	-2.52659	tetratricopeptide repeat protein 13-like
LOC128216992	GATB	1.83008e-19	1047.08	-9.34063	-1.59261	glutamyl-tRNA(Gln) amidotransferase subunit B%2C mitochondrial-like
LOC128239197	NA	1.91368e-19	12.7619	-9.33583	-7.37039	uncharacterized LOC128239197
LOC128216610	ORC5	1.9586e-19	1080.31	-9.33331	-1.70532	origin recognition complex subunit 5-like
LOC128246536	SPR	2.19106e-19	666.687	-9.32101	-7.05175	sex peptide receptor-related protein 2-like
LOC128209185	NA	2.25895e-19	588.903	-9.3177	-4.30553	keratin%2C type I cytoskeletal 10-like
LOC128237568	BRE4	2.28015e-19	425.09	-9.31665	-9.12293	beta-1%2C4-N-acetylgalactosaminyltransferase bre-4-like
LOC128206706	NA	2.31845e-19	12.4627	-9.31467	-7.33809	uncharacterized LOC128206706
LOC128203047	WFDC1	2.31863e-19	28.066	-9.3146	-5.44998	uncharacterized LOC128203047
LOC128236255	ACO13	2.62567e-19	519.149	-9.30132	-2.34251	acyl-coenzyme A thioesterase 13-like
LOC128225948	MPIP1	2.96757e-19	18.5421	-9.2881	-7.54432	M-phase inducer phosphatase 1-like
LOC128221502	NA	3.16735e-19	14.1798	-9.28109	-7.52248	uncharacterized LOC128221502
LOC128216160	SSDH	3.30898e-19	19.3495	-9.27636	-7.9711	succinate-semialdehyde dehydrogenase%2C mitochondrial-like
LOC128209212	NA	3.35789e-19	53.2543	-9.27473	-7.41944	uncharacterized LOC128209212
LOC128243118	NA	3.44424e-19	32.518	-9.27189	-7.26591	uncharacterized LOC128243118
LOC128215969	HMCN1	3.62402e-19	27.5855	-9.26639	-7.75235	A disintegrin and metalloproteinase with thrombospondin motifs adt-1-like
LOC128223965	SURF2	3.7178e-19	1716.13	-9.2636	-2.19782	surfeit locus protein 2-like
LOC128233049	M21D2	3.73558e-19	66.9065	-9.26302	-7.99265	nucleotidyltransferase MB21D2-like
LOC128225286	NA	3.74937e-19	18.3743	-9.26256	-5.24478	uncharacterized LOC128225286
LOC128242476	RUSD2	3.7746e-19	363.868	-9.26178	-3.25633	pseudouridylate synthase RPUSD2-like
LOC128217244	MA2A1	3.98588e-19	26.7496	-9.25583	-6.372	alpha-mannosidase 2-like
LOC128227679	NA	4.1772e-19	211.226	-9.25075	-7.25011	uncharacterized LOC128227679
LOC128209320	CX065	4.25213e-19	40.5044	-9.24878	-6.59497	uncharacterized protein CXorf65 homolog
LOC128230655	NPR9	4.3181e-19	13.6345	-9.24707	-7.46544	galanin-like G-protein coupled receptor npr-9
LOC128209767	NAA80	4.34795e-19	276.979	-9.24627	-1.41351	N-alpha-acetyltransferase 80-like
LOC128244354	DPOM	4.62392e-19	68.4876	-9.23942	-5.77797	uncharacterized LOC128244354
LOC128208944	GALM	4.70781e-19	31.8103	-9.23736	-3.09366	galactose mutarotase-like
LOC128236620	HARB1	4.96667e-19	36.1047	-9.23143	-5.80535	putative nuclease HARBI1
LOC128216881	NA	5.04082e-19	18.0195	-9.22977	-7.87018	uncharacterized LOC128216881
LOC128232355	PGAP3	5.71717e-19	1027.63	-9.21608	-1.17357	post-GPI attachment to proteins factor 3-like
LOC128212187	NA	6.03171e-19	6924.58	-9.2102	-8.50596	uncharacterized PPE family protein PPE40-like
LOC128240919	SSPO	6.09969e-19	440.894	-9.20893	-8.89469	uncharacterized LOC128240919
LOC128227510	KN14I	6.29849e-19	778.391	-9.20542	-2.84895	early endosome antigen 1-like
LOC128228742	NA	6.36893e-19	85.691	-9.20416	-5.10112	uncharacterized LOC128228742
LOC128235310	NA	6.62112e-19	226.672	-9.19992	-8.46928	uncharacterized LOC128235310
LOC128209026	RRP15	6.62472e-19	1165.02	-9.19979	-1.48158	RRP15-like protein
LOC128216548	RBM45	6.7776e-19	5396.47	-9.19727	-1.42519	RNA-binding protein 45-like
LOC128223974	NA	6.92309e-19	27.1626	-9.19493	-7.36573	uncharacterized LOC128223974
LOC128226224	NA	6.94665e-19	24.0623	-9.19449	-7.55651	uncharacterized LOC128226224
LOC128228910	NA	6.95481e-19	943.234	-9.1943	-1.79348	uncharacterized LOC128228910
LOC128203501	TMM26	6.97052e-19	14	-9.19393	-7.5063	transmembrane protein 26-like
LOC128212779	NA	7.0709e-19	55.9355	-9.19226	-7.47459	uncharacterized LOC128212779
LOC128244079	NA	7.32281e-19	68.1767	-9.18822	-9.0637	uncharacterized LOC128244079
LOC128244824	CPSF5	7.32959e-19	3656.65	-9.18806	-1.62354	cleavage and polyadenylation specificity factor subunit 5-like
LOC128211573	WDR91	7.3349e-19	2002.68	-9.18792	-1.61875	WD repeat-containing protein 91-like
LOC128228220	TSN33	7.45644e-19	1310.04	-9.18601	-8.46066	tetraspanin-33-like
LOC128241898	MD1L1	7.51277e-19	2727.72	-9.18507	-1.86277	mitotic spindle assembly checkpoint protein MAD1-like
LOC128225252	SCP	7.66621e-19	118.954	-9.18283	-5.39927	sarcoplasmic calcium-binding protein-like
LOC128226170	ODF3A	8.08554e-19	13.907	-9.1769	-7.12837	outer dense fiber protein 3-like
LOC128204238	NA	8.09196e-19	53.1392	-9.17675	-8.34068	uncharacterized LOC128204238
LOC128231970	ABHDB	8.25738e-19	822.768	-9.17444	-1.56915	protein ABHD11-like
LOC128231158	MMP14	8.37991e-19	11083.2	-9.17278	-4.9933	macrophage metalloelastase-like
LOC128236142	NA	8.49444e-19	214.499	-9.17125	-3.55976	uncharacterized LOC128236142
LOC128232520	MGT4C	8.69783e-19	13.7933	-9.16864	-7.11493	alpha-1%2C3-mannosyl-glycoprotein 4-beta-N-acetylglucosaminyltransferase C-like
LOC128242511	IRX6A	8.90726e-19	2039.16	-9.16601	-7.85294	iroquois-class homeodomain protein IRX-6-like
LOC128212529	NA	9.74259e-19	37.35	-9.15614	-8.5574	uncharacterized LOC128212529
LOC128206905	LECH	1.02477e-18	18.2712	-9.15048	-7.88731	C-type lectin-like
LOC128228730	ANO8	1.04916e-18	1303.71	-9.14781	-1.97768	anoctamin-8-like
LOC128235941	KRBA2	1.06437e-18	27.947	-9.14619	-8.13647	KRAB-A domain-containing protein 2-like
LOC128230019	TEN3	1.08444e-18	30.5766	-9.14404	-7.53951	multiple epidermal growth factor-like domains protein 10
LOC128202712	NA	1.12165e-18	9223.52	-9.14033	-8.30245	uncharacterized LOC128202712
LOC128206341	IQCE	1.12494e-18	2426.9	-9.13994	-1.73135	IQ domain-containing protein E-like
LOC128227055	OBI1	1.1656e-18	285.948	-9.13597	-2.5893	uncharacterized LOC128227055
LOC128216417	VEZA	1.21309e-18	1141.49	-9.13159	-1.61759	vezatin-like
LOC128210611	NA	1.23099e-18	259.582	-9.12994	-6.46901	uncharacterized LOC128210611
LOC128230945	NRF6	1.29736e-18	282.569	-9.12412	-2.37144	nose resistant to fluoxetine protein 6-like
LOC128205399	ABT1	1.30521e-18	479.465	-9.1234	-1.52582	activator of basal transcription 1-like
LOC128242632	ATS18	1.37743e-18	374.976	-9.11743	-5.28846	A disintegrin and metalloproteinase with thrombospondin motifs 16-like
LOC128236677	ZBT47	1.40138e-18	828.768	-9.11543	-2.35718	uncharacterized LOC128236677
LOC128207770	MLRP1	1.4904e-18	24.6924	-9.10863	-6.54016	MAM and LDL-receptor class A domain-containing protein 1-like
LOC128210690	HARB1	1.49489e-18	86.1552	-9.10823	-4.82185	putative nuclease HARBI1
LOC128221763	COLL2	1.51934e-18	92.8117	-9.10641	-9.14839	collagen alpha-2(I) chain-like
LOC128236807	NA	1.52502e-18	18.9198	-9.10594	-7.57304	uncharacterized LOC128236807
LOC128230915	ANK3	1.63124e-18	68.5878	-9.0985	-3.25629	poly [ADP-ribose] polymerase tankyrase-1-like
LOC128216707	HUTH	1.63751e-18	277.602	-9.09802	-5.5356	histidine ammonia-lyase-like
LOC128209797	CASP3	1.67701e-18	1132	-9.09534	-1.33672	caspase-3-like
LOC128240590	NA	1.72473e-18	160.434	-9.09212	-6.54598	uncharacterized LOC128240590
LOC128244151	TGM1	1.75536e-18	28.6863	-9.09007	-7.81065	protein-glutamine gamma-glutamyltransferase K-like
LOC128223672	NA	1.77653e-18	1793.8	-9.08871	-2.36051	uncharacterized LOC128223672
LOC128216804	APEX2	1.78836e-18	610.847	-9.08792	-1.19692	DNA-(apurinic or apyrimidinic site) endonuclease 2-like
LOC128243327	PRP16	1.7937e-18	2370.65	-9.08753	-1.33285	pre-mRNA-splicing factor ATP-dependent RNA helicase PRP16-like
LOC128239359	FMO5	1.95426e-18	25.0474	-9.07794	-7.61066	flavin-containing monooxygenase 5-like
LOC128228973	PRRT1	2.03032e-18	44.4251	-9.07359	-8.8073	proline-rich transmembrane protein 1-like
LOC128203592	TTPAL	2.11449e-18	369.839	-9.06898	-2.81476	alpha-tocopherol transfer protein-like
LOC128226618	NA	2.2893e-18	63.1479	-9.06019	-5.69732	uncharacterized LOC128226618
LOC128242092	ATS3	2.31997e-18	38.1743	-9.05861	-4.11297	A disintegrin and metalloproteinase with thrombospondin motifs 2-like
LOC128242847	HYDIN	2.35556e-18	18.3053	-9.05688	-4.91472	hydrocephalus-inducing protein homolog
LOC128216614	LHPL3	2.44309e-18	413.351	-9.05284	-3.56616	LHFPL tetraspan subfamily member 3 protein-like
LOC128212172	NA	2.452e-18	25.9745	-9.05237	-6.36195	uncharacterized LOC128212172
LOC128238243	OSA	2.463e-18	20217.4	-9.05182	-1.55569	trithorax group protein osa-like
LOC128234156	NA	2.52387e-18	15.2383	-9.04903	-7.25657	uncharacterized LOC128234156
LOC128218202	SCR11	2.59999e-18	2308.01	-9.04546	-5.96793	S-crystallin SL11-like
LOC128202671	NA	2.72959e-18	62.2141	-9.03995	-6.13679	uncharacterized LOC128202671
LOC128233809	NPHN	2.83386e-18	423.617	-9.03566	-4.6296	uncharacterized LOC128233809
LOC128215973	CO6A3	2.89217e-18	41.6596	-9.03337	-6.61233	collagen alpha-5(VI) chain-like
LOC128221636	NA	2.93944e-18	100.544	-9.03154	-3.7196	uncharacterized LOC128221636
LOC128225066	TMM26	3.06112e-18	18.8559	-9.02703	-7.56418	transmembrane protein 26-like
LOC128228038	LECH	3.30688e-18	29.5015	-9.01851	-7.85112	hepatic lectin-like
LOC128235034	NA	3.31947e-18	23.1571	-9.01803	-4.52786	uncharacterized LOC128235034
LOC128230212	DRC2	3.37205e-18	122.13	-9.01612	-2.17612	dynein regulatory complex subunit 2-like
LOC128230965	NA	3.39642e-18	18.041	-9.01527	-7.13703	uncharacterized LOC128230965
LOC128224154	PI5L1	3.39932e-18	444.422	-9.01511	-2.5017	phosphatidylinositol 4-phosphate 5-kinase-like protein 1
LOC128210858	HARB1	3.63756e-18	28.3587	-9.00762	-5.93134	putative nuclease HARBI1
LOC128238702	NA	3.76395e-18	26.6979	-9.00368	-4.58797	uncharacterized LOC128238702
LOC128234604	STT3B	3.78538e-18	3935.4	-9.00299	-1.88475	dolichyl-diphosphooligosaccharide--protein glycosyltransferase subunit STT3B-like
LOC128211382	MORN5	3.78538e-18	41.5231	-9.00293	-3.93324	MORN repeat-containing protein 5-like
LOC128236313	NA	3.79721e-18	27.4542	-9.00252	-7.03295	uncharacterized LOC128236313
LOC128223485	SOLH2	3.82483e-18	271.362	-9.00166	-7.61087	uncharacterized LOC128223485
LOC128216217	FAS	3.872e-18	39.0481	-9.00026	-5.77039	fatty acid synthase-like
LOC128236064	TSN1	4.07664e-18	468.503	-8.99447	-6.29746	tetraspanin-18-like
LOC128233553	PIRL	4.31929e-18	422.404	-8.98787	-3.07946	uncharacterized LOC128233553
LOC128219181	NA	4.37546e-18	26.1588	-8.98638	-4.89115	uncharacterized LOC128219181
LOC128226973	NA	4.50974e-18	55.3509	-8.983	-5.92496	uncharacterized LOC128226973
LOC128216952	SCP2	4.58755e-18	24.1703	-8.98105	-7.92697	sarcoplasmic calcium-binding proteins II%2C V%2C VI%2C and VII-like
LOC128232061	NA	4.63298e-18	187.055	-8.9799	-1.11193	uncharacterized LOC128232061
LOC128225577	SHKB	4.6356e-18	313.624	-8.97978	-2.4976	uncharacterized LOC128225577
LOC128246038	MPIP	4.64169e-18	24.738	-8.97957	-7.59473	M-phase inducer phosphatase cdc-25.3-like
LOC128237148	ZBED1	4.65793e-18	3461.7	-8.97906	-7.39709	E3 SUMO-protein ligase ZBED1-like
LOC128224645	NA	4.71839e-18	544.153	-8.97758	-2.31511	uncharacterized LOC128224645
LOC128213263	NA	4.86588e-18	178.159	-8.97413	-4.75383	uncharacterized LOC128213263
LOC128216328	NA	5.18567e-18	29.6224	-8.96705	-4.93784	uncharacterized LOC128216328
LOC128227523	NA	5.30064e-18	55.6529	-8.96445	-5.61522	uncharacterized LOC128227523
LOC128230336	CLZ9	5.33608e-18	25.2312	-8.96365	-6.92181	uncharacterized LOC128230336
LOC128205071	S39A4	5.56144e-18	75.6403	-8.95897	-5.76753	metal cation symporter ZIP14-like
LOC128236564	MEP50	5.92395e-18	2540.3	-8.95181	-1.94536	methylosome protein 50-like
LOC128226633	RED	6.12338e-18	6207.42	-8.948	-1.37022	protein Red-like
LOC128240628	NA	6.12338e-18	43970.3	-8.94797	-9.39504	uncharacterized LOC128240628
LOC128244141	NA	7.14208e-18	90.6096	-8.93059	-3.57012	uncharacterized LOC128244141
LOC128242681	NA	7.26246e-18	51.7686	-8.92861	-5.71066	uncharacterized LOC128242681
LOC128243451	SC6A9	7.29546e-18	616.954	-8.92805	-1.72873	sodium- and chloride-dependent GABA transporter 1-like
LOC128235974	NA	7.80978e-18	24.4827	-8.92044	-6.52901	N66 matrix protein-like
LOC128236423	GLT11	8.44571e-18	1036.32	-8.91165	-1.28868	polypeptide N-acetylgalactosaminyltransferase 11-like
LOC128209563	TM196	8.71932e-18	28.4989	-8.90792	-7.07888	transmembrane protein 196-like
LOC128245931	NA	9.25062e-18	14.917	-8.90118	-6.85896	uncharacterized LOC128245931
LOC128231744	PPD	9.3409e-18	456.627	-8.89997	-2.16738	phosphonopyruvate decarboxylase-like
LOC128245900	NA	9.50218e-18	19.1658	-8.89801	-6.85598	cadherin-23-like
LOC128209280	LR74A	9.60997e-18	235.519	-8.8967	-8.29537	leucine-rich repeat-containing protein 74A-like
LOC128234670	PGBD4	9.67093e-18	33.1792	-8.89593	-5.75173	piggyBac transposable element-derived protein 4-like
LOC128208735	NA	9.72398e-18	19.8528	-8.89526	-7.64092	uncharacterized LOC128208735
LOC128207021	RQL3	1.0345e-17	15.7029	-8.88826	-4.22761	uncharacterized LOC128207021
LOC128242390	TRI45	1.13978e-17	739.5	-8.87723	-5.13354	E3 ubiquitin-protein ligase TRIM71-like
LOC128207998	GALM	1.16856e-17	10.0389	-8.87434	-7.02461	galactose mutarotase-like
LOC128246462	TTPAL	1.16893e-17	250.465	-8.87424	-8.3774	alpha-tocopherol transfer protein-like
LOC128230539	MTFP1	1.1716e-17	660.629	-8.87392	-1.2007	mitochondrial fission process protein 1-like
LOC128238620	UTP11	1.23591e-17	1844.89	-8.86773	-1.73555	probable U3 small nucleolar RNA-associated protein 11
LOC128240659	NA	1.26622e-17	15.1525	-8.8649	-6.88502	uncharacterized LOC128240659
LOC128204652	CHIT1	1.27152e-17	624.867	-8.86438	-6.84172	chitinase-like protein C25A8.4
LOC128232513	NA	1.36072e-17	379.44	-8.85669	-7.76009	uncharacterized LOC128232513
LOC128230075	NA	1.36695e-17	143.199	-8.85606	-5.08036	uncharacterized LOC128230075
LOC128214500	LSM4	1.37023e-17	4541.91	-8.85573	-1.93749	U6 snRNA-associated Sm-like protein LSm4
LOC128227861	IIGP5	1.38677e-17	10.9865	-8.85433	-7.15387	interferon-inducible GTPase 1-like
LOC128215336	NA	1.39901e-17	13.2229	-8.85329	-7.42253	uncharacterized LOC128215336
LOC128236300	CEP70	1.44445e-17	1441.04	-8.84966	-1.95363	centrosomal protein of 70 kDa-like
LOC128217541	ST7	1.48372e-17	833.388	-8.84655	-0.789685	suppressor of tumorigenicity 7 protein homolog
LOC128212789	NA	1.48654e-17	23.9214	-8.84627	-7.91322	uncharacterized LOC128212789
LOC128220553	DIK2A	1.51764e-17	1819.01	-8.8439	-1.70846	divergent protein kinase domain 2A-like
LOC128226806	CIA2A	1.6443e-17	1711.8	-8.8347	-1.74733	cytosolic iron-sulfur assembly component 2A-like
LOC128205702	ZN862	1.64632e-17	99.35	-8.8345	-5.12563	uncharacterized LOC128205702
LOC128207348	NA	1.6466e-17	16.1551	-8.83442	-7.34366	uncharacterized LOC128207348
LOC128238778	S35F2	1.65357e-17	609.557	-8.83388	-1.85263	solute carrier family 35 member F2-like
LOC128232948	SVOP	1.67088e-17	256.244	-8.83266	-2.67955	synaptic vesicle 2-related protein-like
LOC128230540	APC7	1.71313e-17	1328.86	-8.82974	-2.92285	anaphase-promoting complex subunit 7-like
LOC128244109	NA	1.83849e-17	20.4797	-8.82166	-6.59385	uncharacterized LOC128244109
LOC128236146	CAD96	1.96412e-17	16.6021	-8.81407	-7.74972	tyrosine kinase receptor Cad96Ca-like
LOC128234756	MIPT3	2.09573e-17	452.729	-8.80655	-2.11834	TRAF3-interacting protein 1-like
LOC128208306	P52K	2.14313e-17	101.596	-8.80399	-4.52933	uncharacterized LOC128208306
LOC128237896	POL3	2.32033e-17	20.1834	-8.79495	-5.05897	uncharacterized protein K02A2.6-like
LOC128238333	DMBT1	2.34474e-17	26463.1	-8.79371	-6.10111	sushi%2C von Willebrand factor type A%2C EGF and pentraxin domain-containing protein 1-like
LOC128219061	RASA3	2.39097e-17	2343.32	-8.7914	-1.2031	ras GTPase-activating protein 3-like
LOC128225962	NA	2.53914e-17	42.1479	-8.78434	-7.28511	uncharacterized LOC128225962
LOC128207828	CALM	2.5855e-17	37.4682	-8.78224	-5.78052	neo-calmodulin-like
LOC128235309	MANBA	2.65695e-17	57.6034	-8.77911	-7.29127	beta-mannosidase-like
LOC128220238	MOT9	2.66383e-17	40.9867	-8.77876	-4.18315	monocarboxylate transporter 12-like
LOC128202799	NA	2.69524e-17	39.7629	-8.77738	-4.63194	uncharacterized LOC128202799
LOC128228664	Y1420	2.74605e-17	947.838	-8.77498	-3.42537	protein CA_C1420-like
LOC128223298	NA	2.78013e-17	25.3849	-8.77347	-6.92093	uncharacterized LOC128223298
LOC128230883	NA	2.81892e-17	28.6919	-8.77185	-4.51	uncharacterized LOC128230883
LOC128222080	NA	2.86642e-17	21.6472	-8.76991	-7.40072	uncharacterized LOC128222080
LOC128223173	SC6A5	2.89188e-17	514.694	-8.76885	-8.20218	sodium- and chloride-dependent glycine transporter 2-like
LOC128203128	B3GT6	2.9923e-17	281.153	-8.76482	-1.19838	beta-1%2C3-galactosyltransferase 6-like
LOC128233720	NA	3.01483e-17	120.306	-8.76392	-4.09025	uncharacterized LOC128233720
LOC128239129	TRI45	3.1132e-17	64.3718	-8.76024	-7.11266	uncharacterized LOC128239129
LOC128223356	COCA1	3.2032e-17	16.8921	-8.75691	-7.40993	uncharacterized LOC128223356
LOC128213705	NA	3.21275e-17	42.8618	-8.75651	-9.11905	uncharacterized LOC128213705
LOC128245149	DDX27	3.32443e-17	2284.43	-8.75253	-2.03356	probable ATP-dependent RNA helicase DDX27
LOC128215626	ZMYM1	3.50994e-17	49.1909	-8.74623	-5.62016	zinc finger MYM-type protein 1-like
LOC128213183	HOOK3	3.55012e-17	545.374	-8.74488	-8.17451	protein Hook homolog 3-like
LOC128232746	INT12	3.56932e-17	1604.73	-8.74421	-1.62744	integrator complex subunit 12-like
LOC128234840	SCR	3.57573e-17	36.3132	-8.74395	-4.732	homeobox protein Hox-D4-like
LOC128243045	ANM5	3.58802e-17	3954.71	-8.7435	-1.19951	protein arginine N-methyltransferase 5-like
LOC128209724	CHSTE	3.61193e-17	62.115	-8.74269	-8.25108	carbohydrate sulfotransferase 14-like
LOC128232027	BOLA2	3.69792e-17	1200.04	-8.73985	-1.38193	bolA-like protein 2
LOC128227139	PERC	3.78494e-17	715.275	-8.73717	-9.35191	chorion peroxidase-like
LOC128235655	P4HA1	3.89106e-17	14.0461	-8.73398	-7.51116	prolyl 4-hydroxylase subunit alpha-1-like
LOC128215575	NA	3.92569e-17	1626.28	-8.73292	-1.57962	small integral membrane protein 7-like
LOC128219391	LIN41	4.11262e-17	44.851	-8.72754	-4.61125	uncharacterized LOC128219391
LOC128204745	NA	4.26081e-17	58.2595	-8.72347	-4.6914	uncharacterized LOC128204745
LOC128244826	ADA17	4.32333e-17	106.404	-8.72176	-4.19012	ADAM 17-like protease
LOC128224309	NETR	4.35913e-17	26.3372	-8.72077	-6.96452	neurotrypsin-like
LOC128219928	PAOX	4.36043e-17	320.846	-8.72068	-2.58029	spermine oxidase-like
LOC128216483	NA	4.54633e-17	188.394	-8.71583	-6.29885	uncharacterized LOC128216483
LOC128234237	NA	4.8432e-17	20.0724	-8.70842	-5.95533	uncharacterized LOC128234237
LOC128220043	NA	5.28294e-17	96.0722	-8.69832	-6.17077	uncharacterized LOC128220043
LOC128229007	TTC6	5.39827e-17	177.294	-8.69575	-3.21513	uncharacterized LOC128229007
LOC128235633	MFSD6	5.42337e-17	14.1866	-8.69517	-7.15623	uncharacterized LOC128235633
LOC128228063	ZDHC2	5.61063e-17	1117.88	-8.69107	-1.7054	uncharacterized LOC128228063
LOC128226730	HIL	5.68298e-17	18.8745	-8.68944	-5.46939	uncharacterized LOC128226730
LOC128235621	PRAX	5.84631e-17	61.1646	-8.68604	-5.25572	axoneme-associated protein mst101(2)-like
LOC128222127	ZN671	5.92237e-17	605.876	-8.68451	-1.78969	gastrula zinc finger protein xFG20-1-like
LOC128208209	GRDN	6.07645e-17	2388.35	-8.68153	-4.16223	girdin-like
LOC128225558	HERC2	6.20457e-17	30.2323	-8.67904	-6.12831	mucin-5AC-like
LOC128205251	NA	6.32509e-17	9.81883	-8.67664	-6.99335	uncharacterized LOC128205251
LOC128221349	ZDHC4	6.89638e-17	129.66	-8.66665	-1.79937	palmitoyltransferase ZDHHC4-like
LOC128207706	NUD22	7.09366e-17	246.309	-8.66332	-1.52923	uridine diphosphate glucose pyrophosphatase NUDT22-like
LOC128236528	TPH1	7.19929e-17	1050.81	-8.66146	-10.3796	tryptophan 5-hydroxylase 1-like
LOC128208429	SCUB1	7.20435e-17	19.8037	-8.66132	-8.00593	fibrillin-2-like
Trnat-agu_31	NA	7.29002e-17	12.9806	-8.65985	-7.02643	NA
LOC128227932	PLRG1	7.31871e-17	4296.97	-8.65935	-1.22344	pleiotropic regulator 1-like
LOC128224444	ABHGA	7.42035e-17	1627.9	-8.65772	-1.44737	phosphatidylserine lipase ABHD16A-like
LOC128215934	HMCN1	7.65609e-17	13.2015	-8.65409	-7.04801	uncharacterized LOC128215934
LOC128232025	NA	7.67072e-17	258.629	-8.65381	-6.74128	uncharacterized LOC128232025
LOC128207646	NA	7.89315e-17	32.5081	-8.65032	-7.62638	uncharacterized LOC128207646
LOC128225639	NA	8.00162e-17	141.021	-8.6487	-7.04424	uncharacterized LOC128225639
LOC128225665	NRP2	8.2859e-17	115.824	-8.6446	-4.71548	CUB and sushi domain-containing protein 3-like
LOC128242267	CBPA2	8.42785e-17	252.501	-8.64254	-6.40101	carboxypeptidase B-like
LOC128225125	NA	8.78033e-17	121.867	-8.63768	-5.13087	uncharacterized LOC128225125
LOC128214644	ANKR6	8.8684e-17	14.8887	-8.63648	-7.59398	serine/threonine-protein phosphatase 6 regulatory ankyrin repeat subunit C-like
LOC128217481	NA	8.94957e-17	37.3167	-8.63533	-7.82809	postacrosomal sheath WW domain-binding protein-like
LOC128220557	ST1C4	9.11468e-17	93.3615	-8.63312	-5.46217	sulfotransferase 1B1-like
LOC128245004	NA	9.48558e-17	29.6954	-8.6285	-7.49655	uncharacterized LOC128245004
LOC128202932	NPHP4	9.62315e-17	247.689	-8.62673	-1.5543	nephrocystin-4-like
LOC128214780	NA	1.03833e-16	649.43	-8.61797	-2.90535	uncharacterized LOC128214780
LOC128208676	NA	1.07968e-16	26.1994	-8.61309	-4.34721	uncharacterized LOC128208676
LOC128202839	ACSL1	1.08622e-16	1921.88	-8.61234	-1.91868	long-chain-fatty-acid--CoA ligase 1-like
LOC128237289	GALT1	1.11525e-16	87.9276	-8.6092	-5.70286	beta-1%2C4-galactosyltransferase galt-1-like
LOC128209374	DPH6	1.12063e-16	771.517	-8.60859	-1.72743	uncharacterized LOC128209374
LOC128242652	CP17A	1.12271e-16	714.954	-8.60832	-4.27193	steroid 17-alpha-hydroxylase/17%2C20 lyase-like
LOC128228633	NA	1.14217e-16	32.5257	-8.60623	-6.65603	uncharacterized LOC128228633
LOC128232121	NA	1.14623e-16	1044.91	-8.60576	-4.8867	collagen alpha-1(I) chain-like
LOC128205114	NA	1.14623e-16	1677.47	-8.60565	-6.07399	uncharacterized LOC128205114
LOC128243991	APOD	1.19111e-16	16.2145	-8.60113	-6.61178	apolipoprotein D-like
LOC128226743	NGRN	1.22157e-16	562.253	-8.59817	-2.19067	uncharacterized LOC128226743
LOC128235494	NA	1.23377e-16	1274.2	-8.59697	-5.2395	uncharacterized LOC128235494
LOC128238382	SODC	1.23921e-16	2104.22	-8.59635	-6.90142	superoxide dismutase [Cu-Zn]-like
LOC128212463	NA	1.25954e-16	16.3368	-8.59443	-7.72749	uncharacterized LOC128212463
LOC128220377	NA	1.26549e-16	17.5289	-8.59383	-7.83033	cell death abnormality protein 1-like
LOC128235883	MFS4B	1.34801e-16	28.6369	-8.58651	-4.75643	sodium-dependent glucose transporter 1-like
LOC128222863	MOXD1	1.37076e-16	3412.22	-8.58453	-8.14997	DBH-like monooxygenase protein 1
LOC128225557	CP131	1.43632e-16	310.778	-8.57892	-4.66768	uncharacterized LOC128225557
LOC128212376	BUB3	1.49335e-16	3269.69	-8.57427	-1.94108	mitotic checkpoint protein BUB3-like
LOC128244318	RBFA	1.50743e-16	58.2006	-8.57313	-2.69693	uncharacterized LOC128244318
LOC128240128	NA	1.51901e-16	287.26	-8.57219	-1.58067	uncharacterized LOC128240128
LOC128221161	ZNF83	1.57156e-16	372.793	-8.56799	-0.954962	gastrula zinc finger protein XlCGF8.2DB-like
LOC128227315	CNBD2	1.65231e-16	19.2387	-8.56199	-4.87395	uncharacterized LOC128227315
LOC128228249	MESH	1.67003e-16	79.3217	-8.56064	-6.54258	sushi domain-containing protein 2-like
LOC128246942	TNR5	1.75325e-16	1333.57	-8.55492	-4.98867	uncharacterized LOC128246942
LOC128242926	NH2L1	1.77333e-16	14563.9	-8.55355	-1.75644	NHP2-like protein 1
LOC128215207	PCFT	1.79743e-16	22.6499	-8.55193	-3.57316	uncharacterized LOC128215207
LOC128205613	ZMYD8	1.93426e-16	6097.7	-8.54317	-1.84401	protein kinase C-binding protein 1-like
LOC128227952	CLOCK	1.94621e-16	1348.4	-8.54235	-1.25205	circadian locomoter output cycles protein kaput-like
LOC128240781	ECT	1.96448e-16	16.895	-8.54115	-7.7753	hemicentin-1-like
LOC128235790	NA	1.97308e-16	38.7876	-8.54059	-8.6116	uncharacterized LOC128235790
LOC128246139	NA	1.97987e-16	323.642	-8.54014	-5.36438	uncharacterized LOC128246139
LOC128238817	AMN1	2.00693e-16	163.871	-8.53845	-2.12526	protein AMN1 homolog
LOC128205057	NA	2.00965e-16	11.9146	-8.53824	-7.27464	uncharacterized LOC128205057
LOC128232870	RBM19	2.06632e-16	1493.8	-8.53497	-2.07928	probable RNA-binding protein 19
LOC128206039	RIMS2	2.07569e-16	61.7001	-8.53433	-6.99695	regulating synaptic membrane exocytosis protein 2-like
LOC128228096	SAST	2.08042e-16	523.612	-8.53401	-2.2342	S-acyl fatty acid synthase thioesterase%2C medium chain-like
LOC128210529	NA	2.13046e-16	127.855	-8.53121	-7.05484	uncharacterized LOC128210529
LOC128208383	RPA2	2.13531e-16	728.812	-8.53089	-2.66709	DNA-directed RNA polymerase I subunit RPA2-like
LOC128202809	NA	2.17764e-16	422.153	-8.52856	-8.79597	T-box transcription factor TBX6-like
LOC128211806	GLRX3	2.23711e-16	2773.49	-8.52521	-1.06878	glutaredoxin-3-like
LOC128202648	SPR	2.26901e-16	1318.4	-8.52352	-8.69395	sex peptide receptor-related protein 2-like
LOC128222705	EDF1	2.27603e-16	6310.75	-8.52299	-1.98748	endothelial differentiation-related factor 1 homolog
LOC128207154	CALM4	2.28815e-16	26.9409	-8.52226	-6.70984	troponin C%2C slow skeletal and cardiac muscles-like
LOC128214268	LIPR2	2.38963e-16	104.487	-8.51706	-5.21032	inactive pancreatic lipase-related protein 1-like
LOC128234498	COCA1	2.4685e-16	15.3631	-8.51307	-6.90165	collagen alpha-1(XII) chain-like
LOC128240728	CBPC1	2.53754e-16	542.375	-8.50978	-2.08019	cytosolic carboxypeptidase 1-like
LOC128216917	HOATZ	2.53754e-16	278.629	-8.50976	-5.3178	cilia- and flagella-associated protein HOATZ-like
LOC128207700	DNAJ	2.54594e-16	1049.57	-8.50927	-1.65234	dnaJ homolog subfamily C member 16-like
LOC128238694	NA	2.5778e-16	1124.34	-8.50765	-4.00375	uncharacterized LOC128238694
LOC128211862	CFAH	2.74918e-16	1321.51	-8.4999	-6.08478	uncharacterized LOC128211862
LOC128217973	AL1L1	2.79947e-16	2543.65	-8.49769	-1.65331	cytosolic 10-formyltetrahydrofolate dehydrogenase-like
LOC128242530	NA	2.83168e-16	1892.13	-8.4963	-8.86184	uncharacterized LOC128242530
LOC128243383	S12A6	2.84562e-16	30.5129	-8.49568	-7.16975	solute carrier family 12 member 7-like
LOC128216866	MYCT	3.14848e-16	38.212	-8.48353	-8.22563	proton myo-inositol cotransporter-like
LOC128205860	WDR35	3.3144e-16	390.472	-8.47744	-2.19862	WD repeat-containing protein 35-like
LOC128235738	NA	3.32221e-16	238.488	-8.47711	-7.16765	uncharacterized LOC128235738
LOC128233910	NA	3.46055e-16	23.3897	-8.47225	-6.45173	uncharacterized LOC128233910
LOC128216182	NA	3.6473e-16	18.8066	-8.46601	-7.19827	uncharacterized LOC128216182
LOC128207928	NA	3.6865e-16	21.6584	-8.46471	-6.1026	uncharacterized LOC128207928
LOC128226131	MPIP1	3.73373e-16	11.6592	-8.46317	-7.24261	M-phase inducer phosphatase 1-like
LOC128239420	NA	3.75724e-16	15.8541	-8.46238	-6.94688	uncharacterized LOC128239420
LOC128228871	PHM	3.7876e-16	509.079	-8.46139	-3.79851	peptidylglycine alpha-hydroxylating monooxygenase-like
LOC128214250	RPC9	3.86557e-16	1285.71	-8.45879	-1.39712	DNA-directed RNA polymerase III subunit RPC9-like
LOC128244306	NA	3.93214e-16	2833.36	-8.45674	-9.26922	uncharacterized LOC128244306
LOC128233010	PA23	3.94074e-16	190.16	-8.45643	-1.2722	uncharacterized LOC128233010
LOC128220558	NA	3.99185e-16	17.889	-8.45487	-5.17437	uncharacterized LOC128220558
LOC128204819	GABR2	4.01415e-16	19.9415	-8.45416	-8.01429	gamma-aminobutyric acid type B receptor subunit 2-like
LOC128226319	ACHA7	4.13913e-16	72.5116	-8.45031	-6.38613	neuronal acetylcholine receptor subunit alpha-7-like
LOC128207129	PROS	4.2501e-16	1110.23	-8.44716	-8.93456	prospero homeobox protein 1-like
LOC128220393	TPP2	4.32383e-16	3710.04	-8.4451	-1.36566	tripeptidyl-peptidase 2-like
LOC128206621	NA	4.32648e-16	64.2798	-8.44497	-4.89158	uncharacterized LOC128206621
LOC128227825	RPAC2	4.6001e-16	1718.59	-8.43725	-1.49642	DNA-directed RNA polymerases I and III subunit RPAC2-like
LOC128226130	AFG2A	4.62928e-16	46.0833	-8.43645	-6.72635	ribosome biogenesis protein SPATA5-like
LOC128202645	CHD3	4.66891e-16	7843	-8.4354	-2.42746	chromodomain-helicase-DNA-binding protein Mi-2 homolog
LOC128207301	GLRK	4.70786e-16	175.988	-8.43437	-5.09182	glutamate receptor U1-like
LOC128222929	NCS1	4.93692e-16	74.8018	-8.42859	-4.94387	neuronal calcium sensor 1-like
LOC128233780	Z652B	4.99205e-16	526.208	-8.42724	-1.05683	endothelial zinc finger protein induced by tumor necrosis factor alpha-like
LOC128235300	NA	5.05505e-16	263.898	-8.42571	-6.05885	uncharacterized LOC128235300
LOC128232439	ING4	5.42954e-16	47.1704	-8.41718	-8.16666	uncharacterized LOC128232439
LOC128229367	PXDN	5.50851e-16	32.0237	-8.41537	-6.50925	peroxidase-like
LOC128219811	CE295	5.53587e-16	608.091	-8.41474	-0.992981	serine/arginine repetitive matrix protein 2-like
LOC128215086	NA	5.66974e-16	19.0148	-8.41188	-6.48257	uncharacterized LOC128215086
LOC128222712	NA	5.69366e-16	19.3883	-8.41133	-5.92117	uncharacterized LOC128222712
LOC128233112	NA	5.76296e-16	162.46	-8.40986	-7.91634	U2 spliceosomal RNA
LOC128225951	CHS2	5.77526e-16	8.70575	-8.4095	-6.82084	chitin synthase chs-2-like
LOC128225971	MPIP1	5.79604e-16	15.9987	-8.40902	-7.69861	M-phase inducer phosphatase 1-like
LOC128233795	NA	6.01319e-16	38.9987	-8.4046	-5.70128	uncharacterized LOC128233795
LOC128213666	NA	6.04695e-16	53.8304	-8.40388	-3.7763	uncharacterized LOC128213666
LOC128236101	NA	6.37861e-16	18.0835	-8.3975	-5.3896	uncharacterized LOC128236101
LOC128231987	NA	6.43239e-16	19.4179	-8.39641	-6.8793	uncharacterized LOC128231987
LOC128208866	TRM6	6.61089e-16	1262.27	-8.39314	-1.63783	tRNA (adenine(58)-N(1))-methyltransferase non-catalytic subunit TRM6-like
LOC128210489	PRM1A	6.65239e-16	1197.15	-8.39234	-8.38357	prominin-1-A-like
LOC128231048	UNC9	6.88236e-16	40.4991	-8.38824	-7.24923	innexin unc-9-like
LOC128232432	ST1B1	6.92769e-16	292.805	-8.38741	-8.32556	sulfotransferase 1B1-like
LOC128245919	NA	6.98265e-16	33.2869	-8.38637	-5.53819	uncharacterized LOC128245919
LOC128223859	PCD16	7.21936e-16	123.753	-8.38218	-4.46707	cadherin-23-like
LOC128232999	NA	7.25649e-16	57.2571	-8.38152	-8.44797	uncharacterized LOC128232999
LOC128231354	NA	7.4099e-16	24.6731	-8.37895	-6.86521	monocarboxylate transporter 13-like
LOC128213692	RHOJ	7.46303e-16	27.7588	-8.37794	-5.76157	rho-related GTP-binding protein RhoJ-like
LOC128233661	NA	7.57103e-16	202.209	-8.3762	-4.25641	uncharacterized LOC128233661
LOC128223368	HS12B	7.77834e-16	55.8182	-8.37296	-4.68107	heat shock 70 kDa protein 12B-like
LOC128222314	ATSL	7.97068e-16	27.5337	-8.36997	-7.38744	uncharacterized LOC128222314
LOC128209661	TTC7B	8.81702e-16	841.092	-8.35785	-1.51091	tetratricopeptide repeat protein 7B-like
LOC128224794	NA	8.96841e-16	14.4075	-8.35579	-6.80623	uncharacterized LOC128224794
LOC128209671	NA	8.98531e-16	73.7898	-8.35551	-5.58207	uncharacterized LOC128209671
LOC128231852	FBX31	9.24031e-16	689.597	-8.35205	-2.19064	F-box only protein 31-like
LOC128223147	NA	9.41507e-16	89.617	-8.34978	-6.64742	uncharacterized LOC128223147
LOC128238979	NA	9.48434e-16	136.942	-8.34886	-4.0744	uncharacterized LOC128238979
LOC128214372	ST1C2	9.69537e-16	2093.84	-8.3462	-3.63731	sulfotransferase 1C2-like
LOC128236964	BTBD6	1.02946e-15	14.2941	-8.3389	-6.80075	BTB/POZ domain-containing protein 6-B-like
LOC128239203	SERA	1.03441e-15	2835.53	-8.33826	-2.50979	D-3-phosphoglycerate dehydrogenase-like
LOC128228186	NA	1.04159e-15	99.1069	-8.33735	-5.44445	ribosome-binding protein 1-like
LOC128229196	NA	1.04547e-15	324.904	-8.33685	-6.46058	uncharacterized LOC128229196
LOC128222736	PIN1	1.06721e-15	16227.8	-8.33436	-1.73857	peptidyl-prolyl cis-trans isomerase NIMA-interacting 1-like
LOC128233520	NA	1.07924e-15	46.1333	-8.33298	-4.51154	uncharacterized LOC128233520
LOC128228652	UBP3	1.097e-15	2561.14	-8.33094	-1.28701	ubiquitin carboxyl-terminal hydrolase 3-like
LOC128204800	PGCA	1.18915e-15	13.9968	-8.32123	-7.13441	asialoglycoprotein receptor 1-like
LOC128224655	CFA90	1.21259e-15	39.5188	-8.31859	-7.91038	uncharacterized protein C5orf49 homolog
LOC128235428	AMDA	1.21269e-15	439.511	-8.31852	-8.8411	peptidyl-glycine alpha-amidating monooxygenase A-like
LOC128235191	NA	1.24707e-15	895.136	-8.31505	-6.03702	uncharacterized LOC128235191
LOC128228106	NA	1.26468e-15	23.0431	-8.31333	-6.755	uncharacterized LOC128228106
LOC128224788	STX6	1.26476e-15	1247.79	-8.31327	-1.09683	syntaxin-6-like
LOC128226191	LR74A	1.28874e-15	101.807	-8.31093	-8.402	leucine-rich repeat-containing protein 74B-like
LOC128240713	CHS2	1.31715e-15	282.936	-8.30824	-7.47524	chitin synthase chs-2-like
LOC128216493	NA	1.33825e-15	21.5515	-8.3063	-6.65498	sarcoplasmic calcium-binding proteins II%2C V%2C VI%2C and VII-like
LOC128238749	S23A1	1.34145e-15	10736.1	-8.30596	-2.01853	solute carrier family 23 member 1-like
LOC128203060	CSTF1	1.35868e-15	3325	-8.30439	-2.37128	cleavage stimulation factor subunit 1-like
LOC128209250	CALM	1.46541e-15	36.1637	-8.29524	-4.84198	neo-calmodulin-like
LOC128202854	GRM	1.53675e-15	3673.44	-8.28938	-2.458	metabotropic glutamate receptor 7-like
LOC128220137	DYT2B	1.53675e-15	143.354	-8.28938	-2.21238	dynein light chain Tctex-type protein 2B-like
LOC128214150	DNAI3	1.57021e-15	312.406	-8.28676	-2.35532	dynein axonemal intermediate chain 3-like
LOC128207640	NA	1.58412e-15	1207.56	-8.28566	-7.79496	uncharacterized LOC128207640
LOC128233959	KT5AA	1.67336e-15	219.042	-8.27875	-7.10862	N-lysine methyltransferase KMT5A-A-like
LOC128227810	NA	1.68727e-15	99.4082	-8.27772	-5.58684	uncharacterized LOC128227810
LOC128203268	CG050	1.80232e-15	1294.69	-8.26953	-2.67191	DNA ligase 1-like
LOC128207426	KMO	1.83388e-15	172.506	-8.26741	-3.97815	kynurenine 3-monooxygenase-like
LOC128226021	OVO	1.85217e-15	31.1581	-8.26612	-5.53419	uncharacterized LOC128226021
LOC128205058	NA	1.86648e-15	611.468	-8.26515	-5.29949	uncharacterized LOC128205058
LOC128220268	TM254	1.90053e-15	477.361	-8.26283	-1.52008	transmembrane protein 254-like
LOC128225837	PTPRE	1.9101e-15	10.8405	-8.26212	-7.1362	receptor-type tyrosine-protein phosphatase epsilon-like
LOC128237790	DMBT1	1.92942e-15	947.952	-8.26071	-4.946	deleted in malignant brain tumors 1 protein-like
LOC128220530	TOP3A	1.9726e-15	685.946	-8.25801	-1.88926	DNA topoisomerase 3-alpha-like
LOC128208761	STRC	1.97587e-15	1106.79	-8.25776	-5.3752	uncharacterized LOC128208761
LOC128209446	S38AA	2.00247e-15	1847.54	-8.25606	-1.9797	putative sodium-coupled neutral amino acid transporter 10
LOC128228104	GLRA2	2.01663e-15	20.1714	-8.25516	-6.23406	glycine receptor subunit alpha-2-like
LOC128243556	MTBP	2.03112e-15	1089.97	-8.25426	-2.10153	mdm2-binding protein-like
LOC128244275	NA	2.08915e-15	1169.55	-8.25078	-9.93977	uncharacterized LOC128244275
LOC128228159	USE1	2.16638e-15	518.439	-8.24639	-2.00294	vesicle transport protein USE1-like
LOC128228928	NA	2.19967e-15	149.964	-8.24452	-8.47819	uncharacterized LOC128228928
LOC128229905	NA	2.29771e-15	567.298	-8.23914	-5.95506	uncharacterized LOC128229905
LOC128234619	NA	2.33979e-15	659.317	-8.23692	-3.34755	uncharacterized LOC128234619
LOC128232668	DUS3L	2.35712e-15	1800.8	-8.23598	-1.0882	tRNA-dihydrouridine(47) synthase [NAD(P)(+)]-like
LOC128210763	NA	2.3813e-15	25.9395	-8.2347	-6.10361	uncharacterized LOC128210763
LOC128210560	NA	2.3934e-15	79.9307	-8.23404	-5.13016	uncharacterized LOC128210560
LOC128203678	UBP15	2.44774e-15	11.7689	-8.23125	-6.51099	uncharacterized LOC128203678
LOC128241121	NA	2.56736e-15	18.5117	-8.22532	-7.90757	protein FAM98B-like
LOC128210523	DPOLB	2.59242e-15	1248.17	-8.22405	-1.26979	DNA polymerase beta-like
LOC128246433	KIF1A	2.65842e-15	948.304	-8.22088	-2.26541	kinesin-like protein unc-104
LOC128215935	MLRP2	2.66233e-15	14.7841	-8.22065	-7.21281	MAM and LDL-receptor class A domain-containing protein 1-like
LOC128232137	CLXN	2.7128e-15	279.717	-8.21829	-2.78203	calaxin-like
LOC128237573	BRE4	2.7336e-15	10.1955	-8.21732	-6.67212	beta-1%2C4-N-acetylgalactosaminyltransferase bre-4-like
LOC128207466	TBCB	2.82706e-15	1402.53	-8.21318	-1.13201	tubulin-folding cofactor B-like
LOC128244552	NA	2.84768e-15	508.582	-8.21226	-4.69141	uncharacterized LOC128244552
LOC128208607	CALM	2.8503e-15	16.6935	-8.21209	-5.26629	uncharacterized LOC128208607
LOC128245338	NCAN	3.01292e-15	16.012	-8.20532	-7.69788	brevican core protein-like
LOC128230625	GPN3	3.0228e-15	1343.78	-8.20488	-1.36806	GPN-loop GTPase 3-like
LOC128246954	GRHLP	3.02371e-15	19.7589	-8.20479	-6.5307	prepro-gonadotropin-releasing hormone-like protein
LOC128225712	YRD6	3.02697e-15	15.6602	-8.20461	-6.19117	uncharacterized LOC128225712
LOC128244835	CO6A4	3.07959e-15	8.54495	-8.20233	-6.78961	uncharacterized LOC128244835
LOC128208232	NA	3.11804e-15	35.752	-8.20073	-4.2873	uncharacterized LOC128208232
LOC128215017	LIPR1	3.17852e-15	11.7888	-8.19831	-7.25827	inactive pancreatic lipase-related protein 1-like
LOC128236058	ANKY2	3.38143e-15	2133.95	-8.19077	-1.64693	ankyrin repeat and MYND domain-containing protein 2-like
LOC128212486	AEDO	3.44487e-15	1476.93	-8.18837	-0.945233	2-aminoethanethiol dioxygenase-like
LOC128216674	ZGRF1	3.46641e-15	698.483	-8.18757	-1.64196	protein ZGRF1-like
LOC128245899	NA	3.48675e-15	74.5437	-8.18681	-4.23369	uncharacterized LOC128245899
LOC128244664	CYB5	3.49967e-15	14.6548	-8.18631	-6.46685	cytochrome b5-like
LOC128227115	EXOS9	3.557e-15	629.332	-8.1843	-1.47414	exosome complex component RRP45-like
LOC128240054	ZN226	3.61883e-15	369.246	-8.18207	-2.15291	zinc finger protein 234-like
LOC128210965	TSN33	3.61908e-15	1750.75	-8.18201	-5.82418	tetraspanin-33-like
LOC128212442	CADN	3.65432e-15	69.8504	-8.18079	-5.20141	coadhesin-like
LOC128207009	NA	3.66583e-15	36.6109	-8.18036	-4.47789	uncharacterized LOC128207009
LOC128216170	SSDH	3.6892e-15	15.4305	-8.17954	-6.90227	succinate-semialdehyde dehydrogenase%2C mitochondrial-like
LOC128225100	FRAS1	3.73914e-15	1526.73	-8.17782	-2.34786	extracellular matrix organizing protein FRAS1-like
LOC128241904	NAF1	3.80775e-15	2679.68	-8.17542	-2.64987	uncharacterized protein DDB_G0283357-like
LOC128232759	ST1A4	3.81013e-15	24.7306	-8.17529	-4.9002	sulfotransferase 1A3-like
LOC128242381	EMC4	4.11127e-15	2796.4	-8.16596	-0.848195	ER membrane protein complex subunit 4-like
LOC128206477	NA	4.49582e-15	14.4219	-8.155	-6.44207	uncharacterized LOC128206477
LOC128210026	CYGB2	4.50236e-15	48.7527	-8.15472	-5.76206	uncharacterized LOC128210026
LOC128235162	ZN497	4.54709e-15	2086.44	-8.15336	-0.952162	zinc finger protein 189-like
LOC128203798	NA	4.56471e-15	14.7964	-8.1528	-7.21299	uncharacterized LOC128203798
LOC128241211	HARB1	4.64439e-15	13.2596	-8.1506	-7.05777	putative nuclease HARBI1
LOC128208234	CPSF2	4.84835e-15	5252.92	-8.14535	-1.05087	cleavage and polyadenylation specificity factor subunit 2-like
LOC128232540	ALKB2	4.88648e-15	244.071	-8.1443	-4.27708	DNA oxidative demethylase ALKBH2-like
LOC128223263	HARB1	4.89999e-15	21.921	-8.14391	-5.05521	putative nuclease HARBI1
LOC128209488	RPB9	4.94722e-15	519.144	-8.1427	-4.87499	DNA-directed RNA polymerase II subunit RPB9-like
LOC128205969	NA	5.08033e-15	270.185	-8.13943	-2.01069	glutamate-rich protein 3-like
LOC128216236	TATD2	5.18854e-15	374.684	-8.13662	-2.0822	uncharacterized LOC128216236
LOC128232804	NA	5.4042e-15	102.351	-8.13158	-6.15891	protein PFC0760c-like
LOC128234558	AMZ2	5.85019e-15	779.88	-8.12155	-2.10951	archaemetzincin-2-like
LOC128204992	NA	5.87956e-15	87.6727	-8.12089	-5.69562	uncharacterized LOC128204992
LOC128224189	NA	5.95864e-15	9.7928	-8.11922	-6.99168	uncharacterized LOC128224189
LOC128208523	OX2R	6.06312e-15	9.72345	-8.11706	-6.97864	5-hydroxytryptamine receptor 2B-like
LOC128233782	CERS4	6.15848e-15	106.647	-8.11506	-3.82497	ceramide synthase 4-like
LOC128211401	VWDE	6.28752e-15	582.59	-8.11249	-5.25995	uncharacterized LOC128211401
LOC128232144	GXLT2	6.58417e-15	1416.68	-8.10668	-2.13061	glucoside xylosyltransferase 2-like
LOC128216066	MPIP1	6.80192e-15	85.2876	-8.10257	-8.05999	M-phase inducer phosphatase-like
LOC128221729	CHS2	6.88047e-15	16.2189	-8.10107	-6.24949	uncharacterized LOC128221729
LOC128240042	YMD2	7.22532e-15	96.9766	-8.09491	-3.44174	uncharacterized protein F54H12.2-like
LOC128213797	NOL4	7.23137e-15	612.32	-8.09476	-3.13946	nucleolar protein 4-like
LOC128242861	MUC1	7.51361e-15	14.6567	-8.08994	-5.25051	uncharacterized LOC128242861
LOC128205250	STPG2	7.60486e-15	86.96	-8.08842	-2.29599	sperm-tail PG-rich repeat-containing protein 2-like
LOC128243105	NA	7.6317e-15	35.9106	-8.08794	-7.41588	uncharacterized LOC128243105
LOC128241636	UBA5	7.67212e-15	2392.42	-8.08725	-1.34019	ubiquitin-like modifier-activating enzyme 5
LOC128214473	MUSK	8.38646e-15	764.542	-8.07609	-3.69869	muscle%2C skeletal receptor tyrosine protein kinase-like
LOC128236586	GAS2	9.01601e-15	161.22	-8.06699	-2.55063	growth arrest-specific protein 2-like
LOC128209866	CTNA	9.41947e-15	23.0021	-8.06144	-7.12352	countin-1-like
LOC128225858	MOC2B	9.59676e-15	702.033	-8.05906	-0.979243	molybdopterin synthase catalytic subunit-like
LOC128238854	MET25	9.62057e-15	224.415	-8.0587	-1.63464	probable methyltransferase-like protein 25
LOC128245156	KLDC4	9.97354e-15	1757.58	-8.05414	-1.91296	kelch domain-containing protein 4-like
LOC128227860	IIGP5	1.00973e-14	7.78055	-8.05258	-6.65569	interferon-inducible GTPase 1-like
LOC128236859	ANM3	1.07419e-14	1087.56	-8.04475	-2.73017	protein arginine N-methyltransferase 3-like
LOC128228996	ATP5S	1.07885e-14	751.542	-8.04417	-1.6275	ATP synthase subunit s%2C mitochondrial-like
LOC128207699	SMOC1	1.09539e-14	1929.73	-8.04226	-4.87113	SPARC-related modular calcium-binding protein 2-like
LOC128219566	NA	1.12146e-14	279.02	-8.03927	-1.27092	uncharacterized LOC128219566
KQ08_mgt16	NA	1.12968e-14	716.189	-8.03828	-3.17984	Gene
LOC128236253	RBM42	1.14914e-14	3063.12	-8.03608	-1.76293	RNA-binding protein 42-like
LOC128234310	NA	1.17982e-14	10.6564	-8.03275	-6.36773	protein quiver-like
LOC128205553	NA	1.18873e-14	510.236	-8.03177	-2.93115	uncharacterized LOC128205553
LOC128223340	NA	1.22934e-14	15.5139	-8.0275	-7.28778	uncharacterized LOC128223340
LOC128234964	NA	1.25093e-14	225.31	-8.02531	-2.68701	uncharacterized LOC128234964
LOC128230315	LIN37	1.33395e-14	2142.83	-8.01732	-1.51325	protein lin-37 homolog
LOC128227672	INT14	1.4043e-14	2785.52	-8.01085	-1.94941	integrator complex subunit 14-like
LOC128231648	TSR1	1.43695e-14	2450.51	-8.00777	-1.78255	pre-rRNA-processing protein TSR1 homolog
LOC128206898	NA	1.45903e-14	21.6772	-8.00574	-4.57538	uncharacterized LOC128206898
LOC128243033	NA	1.49827e-14	191.728	-8.00232	-4.83843	uncharacterized LOC128243033
LOC128207515	ERH	1.51894e-14	8335.62	-8.00059	-0.878778	enhancer of rudimentary homolog
LOC128216616	RELN	1.52183e-14	367.911	-8.0003	-4.03544	reelin-like
LOC128232454	THADA	1.52658e-14	783.461	-7.99987	-2.4533	thyroid adenoma-associated protein homolog
LOC128236077	ZN771	1.58222e-14	879.429	-7.99541	-1.08392	uncharacterized LOC128236077
LOC128230986	TRAF4	1.58596e-14	13.3799	-7.99507	-7.44071	TNF receptor-associated factor 4-like
LOC128243485	CF210	1.60557e-14	173.244	-7.9935	-3.82521	cilia- and flagella- associated protein 210-like
LOC128231984	SRR	1.69805e-14	473.288	-7.98644	-4.18814	serine racemase-like
LOC128218422	NVL	1.7221e-14	1710.85	-7.98461	-1.42977	uncharacterized LOC128218422
LOC128222888	MENG	1.73164e-14	406.591	-7.98388	-6.30445	demethylmenaquinone methyltransferase-like
LOC128217787	NA	1.77106e-14	39.0636	-7.9809	-6.75769	uncharacterized LOC128217787
LOC128210323	TRPM2	1.80618e-14	55.8252	-7.97837	-3.67762	transient receptor potential cation channel subfamily M member-like 2
LOC128225613	NA	1.81409e-14	151.802	-7.97778	-6.85326	AT-rich interactive domain-containing protein 3C-like
LOC128232069	CC148	1.82096e-14	441.882	-7.97722	-3.70659	coiled-coil domain-containing protein 148-like
LOC128213852	CSR2B	1.82096e-14	1610.56	-7.97724	-1.95634	cysteine-rich protein 2-binding protein-like
LOC128245627	NA	1.85554e-14	486.109	-7.97479	-7.65844	uncharacterized LOC128245627
LOC128211445	K1958	1.89373e-14	13.5067	-7.97207	-7.08254	uncharacterized LOC128211445
LOC128210245	NA	1.95932e-14	34.6279	-7.96777	-5.43524	uncharacterized LOC128210245
LOC128203963	PDXD1	1.99842e-14	2511.74	-7.96522	-0.824477	pyridoxal-dependent decarboxylase domain-containing protein 1-like
LOC128218757	XRRA1	2.12541e-14	115.184	-7.9574	-2.42829	X-ray radiation resistance-associated protein 1-like
LOC128226894	EFTU	2.14535e-14	1165.2	-7.95619	-1.64936	elongation factor Tu-like
LOC128236593	WDR3	2.17978e-14	2455.56	-7.95407	-2.1497	WD repeat-containing protein 3-like
LOC128216608	RELN	2.1951e-14	106.067	-7.95315	-4.61724	reelin-like
LOC128229995	WDR76	2.22205e-14	163.396	-7.95159	-2.27237	WD repeat-containing protein 76-like
LOC128209023	CAD23	2.23574e-14	220.202	-7.95078	-3.77202	cadherin-23-like
LOC128228563	NA	2.28005e-14	2814.65	-7.94825	-1.80561	neurogenic protein mastermind-like
LOC128232744	PINX1	2.33406e-14	2236.06	-7.94525	-1.64779	PIN2/TERF1-interacting telomerase inhibitor 1-like
LOC128211598	TCPH	2.35659e-14	18061.6	-7.94401	-2.32931	T-complex protein 1 subunit eta-like
LOC128215315	SYDE	2.36596e-14	17.4225	-7.94347	-6.71285	uncharacterized LOC128215315
LOC128229241	TTC6	2.37383e-14	288.839	-7.943	-4.17807	uncharacterized LOC128229241
LOC128225085	NA	2.44836e-14	4431.16	-7.93907	-1.45839	uncharacterized LOC128225085
LOC128219894	GCP3	2.52431e-14	757.625	-7.93513	-1.49363	gamma-tubulin complex component 3 homolog
LOC128205910	NA	2.56773e-14	14.2014	-7.93291	-5.44728	uncharacterized LOC128205910
LOC128234278	LRC15	2.5679e-14	66.9247	-7.93286	-4.59707	carboxypeptidase N subunit 2-like
LOC128237593	CHST4	2.73467e-14	22.1367	-7.92489	-3.65457	carbohydrate sulfotransferase 4-like
LOC128238869	HTSF1	2.9513e-14	1520.16	-7.91516	-0.858549	HIV Tat-specific factor 1-like
LOC128231943	GNPTA	2.99888e-14	1146.82	-7.91312	-1.32342	N-acetylglucosamine-1-phosphotransferase subunits alpha/beta-like
LOC128213867	NA	3.13569e-14	618.343	-7.90737	-6.24312	uncharacterized LOC128213867
LOC128218378	ELOV5	3.21827e-14	376.803	-7.90408	-1.50797	elongation of very long chain fatty acids protein 5-like
LOC128230842	ST1B1	3.22608e-14	17.7807	-7.90368	-6.03825	sulfotransferase 1B1-like
LOC128215952	NA	3.24068e-14	10.3802	-7.90307	-6.70139	mucin-5AC-like
LOC128211422	NA	3.28872e-14	186.602	-7.90109	-5.02484	uncharacterized LOC128211422
LOC128242708	GEMI6	3.34504e-14	1482.77	-7.89887	-1.53575	gem-associated protein 6-like
LOC128246263	ZMYM1	3.40134e-14	15.8375	-7.89659	-6.94394	zinc finger MYM-type protein 1-like
LOC128242698	NA	3.48571e-14	13.6318	-7.89348	-6.72851	uncharacterized LOC128242698
LOC128228204	ABHD8	3.66987e-14	149.322	-7.88691	-1.83766	uncharacterized LOC128228204
LOC128203430	CTR4	3.68786e-14	15.2983	-7.88625	-4.808	cationic amino acid transporter 4-like
LOC128226184	NA	3.71414e-14	7.65262	-7.88528	-6.63568	uncharacterized LOC128226184
LOC128242091	RTTN	3.80951e-14	389.267	-7.88205	-2.23861	rotatin-like
LOC128243932	RBFA	3.86728e-14	139.032	-7.88007	-2.93522	uncharacterized LOC128243932
LOC128239174	NRF6	4.20046e-14	7.24302	-7.86954	-6.55525	nose resistant to fluoxetine protein 6-like
LOC128223780	NPFF2	4.23733e-14	133.102	-7.86835	-5.12256	neuropeptide FF receptor 2-like
LOC128226888	TAF7	4.30918e-14	671.297	-7.86619	-0.787038	transcription initiation factor TFIID subunit 7-like
LOC128229731	SKA2	4.36171e-14	2283.79	-7.86463	-1.05074	uncharacterized LOC128229731
LOC128237340	NA	4.37202e-14	10.256	-7.86428	-6.31431	uncharacterized LOC128237340
LOC128243683	NA	4.45666e-14	183.906	-7.86183	-3.12121	uncharacterized LOC128243683
LOC128236878	NA	4.53186e-14	12.5573	-7.85969	-6.97963	uncharacterized LOC128236878
LOC128232202	NA	4.53223e-14	459.817	-7.85963	-1.29226	uncharacterized LOC128232202
LOC128215794	NA	4.61784e-14	21.8642	-7.85718	-7.78313	uncharacterized LOC128215794
LOC128206836	HEY1	4.64955e-14	103.613	-7.85628	-4.41546	hairy/enhancer-of-split related with YRPW motif protein 1-like
LOC128242568	WWOX	4.73255e-14	298.119	-7.85401	-0.988531	WW domain-containing oxidoreductase-like
LOC128229187	V1AR	4.74343e-14	39.7853	-7.85362	-5.91651	neuropeptide S receptor-like
LOC128204555	NA	4.80625e-14	22.3492	-7.85187	-4.73294	uncharacterized LOC128204555
LOC128230073	NA	4.86982e-14	10.4281	-7.85013	-6.32975	uncharacterized LOC128230073
LOC128214461	NA	4.96019e-14	104.308	-7.84777	-4.53771	uncharacterized LOC128214461
LOC128224876	MPPA	5.03135e-14	2521.76	-7.84589	-1.69692	mitochondrial-processing peptidase subunit alpha-like
LOC128229403	GKAP1	5.13507e-14	3179.16	-7.84323	-1.46512	G kinase-anchoring protein 1-like
LOC128211963	NA	5.14588e-14	585.239	-7.84291	-4.56985	uncharacterized LOC128211963
LOC128227003	HIL	5.15306e-14	1285.15	-7.84269	-4.81075	uncharacterized LOC128227003
LOC128206512	GLSK	5.17298e-14	342.063	-7.84216	-6.78517	glutaminase liver isoform%2C mitochondrial-like
LOC128231694	LR74A	5.17871e-14	212.194	-7.84197	-3.29548	leucine-rich repeat-containing protein 74B-like
LOC128203218	NA	5.19553e-14	495.859	-7.84151	-3.26601	uncharacterized LOC128203218
LOC128218044	NA	5.2195e-14	19.2285	-7.84089	-6.86644	uncharacterized LOC128218044
LOC128219010	ANR63	5.31258e-14	10.457	-7.83862	-7.08211	ankyrin repeat domain-containing protein 33B-like
LOC128206487	ENDOU	5.38901e-14	511.213	-7.83677	-4.71854	uridylate-specific endoribonuclease-like
LOC128222880	WDR38	5.46117e-14	221.606	-7.835	-4.04792	WD repeat-containing protein 38-like
LOC128232722	LRC72	5.47318e-14	43.6819	-7.83468	-3.17629	leucine-rich repeat-containing protein 72-like
LOC128217449	ANPRA	5.53298e-14	8.31701	-7.83322	-6.37728	receptor-type guanylate cyclase gcy-5-like
LOC128236410	BRE4	5.60173e-14	57.3678	-7.83161	-5.88188	beta-1%2C4-N-acetylgalactosaminyltransferase bre-4-like
LOC128228341	NA	5.69461e-14	246.041	-7.82945	-5.27312	WW domain binding protein 1-like
LOC128237571	BRE4	5.72608e-14	17.4226	-7.82871	-6.34982	beta-1%2C4-N-acetylgalactosaminyltransferase bre-4-like
LOC128239312	STRAP	5.89178e-14	2862.4	-7.82507	-0.845216	serine-threonine kinase receptor-associated protein-like
LOC128216781	POL5	5.9098e-14	60.6611	-7.82464	-2.71394	uncharacterized protein K02A2.6-like
LOC128226071	DNJC1	6.04351e-14	1867.55	-7.82172	-1.21013	uncharacterized protein F54F2.9-like
LOC128216964	NA	6.08879e-14	561.568	-7.82074	-8.73681	uncharacterized LOC128216964
LOC128244048	NA	6.37722e-14	1001.5	-7.81481	-1.63935	uncharacterized LOC128244048
LOC128214921	NA	6.37775e-14	32.8439	-7.81475	-7.29513	uncharacterized LOC128214921
LOC128211130	LR74A	6.59695e-14	24.134	-7.81039	-4.49693	leucine-rich repeat-containing protein 74A-like
LOC128220790	SAMD9	6.63665e-14	2471.13	-7.80959	-5.60586	sterile alpha motif domain-containing protein 9-like
LOC128219288	NA	6.63947e-14	12.6849	-7.80949	-7.36456	uncharacterized LOC128219288
LOC128222690	POC5	6.65509e-14	378.202	-7.80914	-1.73285	centrosomal protein POC5-like
LOC128208220	GCH1	6.69946e-14	25.8621	-7.80821	-2.94901	GTP cyclohydrolase 1-like
LOC128231638	NADC	6.92974e-14	358.845	-7.8038	-2.40196	nicotinate-nucleotide pyrophosphorylase [carboxylating]-like
LOC128213510	AQR	6.95792e-14	2982.34	-7.80324	-0.860691	RNA helicase aquarius-like
LOC128237278	NA	7.14861e-14	32.106	-7.79978	-5.52757	uncharacterized LOC128237278
LOC128213866	NA	7.20111e-14	21.2457	-7.79881	-4.24084	uncharacterized LOC128213866
LOC128211182	NA	7.36638e-14	183.939	-7.79584	-5.20558	uncharacterized LOC128211182
LOC128233846	ECR	7.44207e-14	180.736	-7.7945	-3.45513	ecdysone receptor-like
LOC128217958	NA	7.45688e-14	651.56	-7.7942	-5.10655	uncharacterized LOC128217958
LOC128245116	NA	7.46278e-14	22.2835	-7.79406	-7.07665	uncharacterized LOC128245116
LOC128223624	C1QT3	7.77215e-14	17.183	-7.78878	-6.33702	complement C1q-like protein 3
LOC128212326	KANL3	7.81994e-14	2981.68	-7.78796	-0.928154	KAT8 regulatory NSL complex subunit 3-like
LOC128226351	GRIA2	7.86582e-14	123.895	-7.78717	-6.47512	glutamate receptor 2-like
LOC128215257	NMD3A	7.93243e-14	74.0705	-7.78605	-6.79672	glutamate receptor ionotropic%2C NMDA 2B-like
LOC128227784	C2CD3	7.97513e-14	1357.42	-7.78533	-0.923994	C2 domain-containing protein 3-like
LOC128220594	SYAC	7.98181e-14	76.2259	-7.78517	-2.20847	alanine--tRNA ligase%2C cytoplasmic-like
LOC128208912	GALM	8.19647e-14	195.55	-7.78177	-5.20838	galactose mutarotase-like
LOC128221032	CCG7	8.28517e-14	11.015	-7.78031	-7.15925	voltage-dependent calcium channel gamma-5 subunit-like
LOC128217926	NA	8.35113e-14	80.4769	-7.77926	-3.8203	uncharacterized LOC128217926
LOC128207117	CEBPZ	8.65263e-14	1997.75	-7.77462	-1.4733	CCAAT/enhancer-binding protein zeta-like
LOC128213607	CI072	8.75046e-14	1673.87	-7.7731	-1.12361	guanine nucleotide exchange factor C9orf72-like
LOC128221275	MET14	8.8041e-14	561.572	-7.77223	-2.06494	N6-adenosine-methyltransferase non-catalytic subunit-like
LOC128212272	PANK1	9.00971e-14	1626.86	-7.76921	-2.60688	pantothenate kinase 3-like
LOC128240540	ELIC	9.01376e-14	22.2612	-7.76911	-3.9762	cys-loop ligand-gated ion channel-like
LOC128227363	NA	9.06821e-14	83.326	-7.76829	-2.58775	uncharacterized LOC128227363
LOC128229835	128UP	9.13602e-14	3181.08	-7.7673	-1.56575	GTP-binding protein 128up
LOC128234316	CD22	9.15951e-14	438.44	-7.76693	-4.69629	hemicentin-1-like
LOC128234864	NA	9.25699e-14	194.399	-7.76549	-4.56895	centrosome and spindle pole associated protein 1-like
LOC128230495	SFRP1	9.348e-14	128.97	-7.76415	-4.75386	secreted frizzled-related protein 1-like
LOC128213100	NA	9.45098e-14	15.7911	-7.76267	-6.1985	uncharacterized LOC128213100
LOC128202741	CFA74	9.70468e-14	529.121	-7.75926	-2.50303	cilia- and flagella-associated protein 74-like
LOC128209945	NAC2	9.72445e-14	70.4148	-7.75895	-3.1687	sodium/calcium exchanger 2-like
LOC128244371	NA	9.75646e-14	32.9525	-7.75839	-6.5314	uncharacterized protein PF3D7_1120000-like
LOC128242422	ANM7	9.82134e-14	684.252	-7.7575	-0.938048	protein arginine N-methyltransferase 7-like
LOC128224427	NA	1.00181e-13	762.106	-7.75489	-4.33375	uncharacterized LOC128224427
LOC128212871	NA	1.02992e-13	11.5006	-7.75133	-6.11136	uncharacterized LOC128212871
LOC128235972	KLF18	1.03129e-13	807.689	-7.75111	-3.96048	uncharacterized LOC128235972
LOC128225632	NA	1.04753e-13	28.4067	-7.74908	-3.49605	uncharacterized LOC128225632
LOC128224654	NA	1.04954e-13	56.5448	-7.74879	-5.27389	uncharacterized LOC128224654
LOC128241659	GCNT1	1.05154e-13	48.1311	-7.7485	-5.18004	beta-1%2C3-galactosyl-O-glycosyl-glycoprotein beta-1%2C6-N-acetylglucosaminyltransferase-like
LOC128231032	SC6A4	1.06791e-13	8.32939	-7.74639	-6.75759	sodium-dependent serotonin transporter-like
LOC128235181	SPG16	1.07312e-13	247.373	-7.74572	-3.17839	sperm-associated antigen 16 protein-like
LOC128211071	NA	1.08832e-13	155.245	-7.74375	-5.03865	uncharacterized LOC128211071
LOC128209329	NA	1.09516e-13	948.514	-7.7429	-1.32799	uncharacterized LOC128209329
LOC128207226	DPY30	1.13921e-13	4455.21	-7.73784	-1.39966	protein dpy-30 homolog
LOC128230632	ZMYM1	1.1409e-13	46.534	-7.7376	-5.9129	zinc finger MYM-type protein 1-like
LOC128215409	GIMA9	1.14285e-13	14.4246	-7.73734	-6.44357	GTPase IMAP family member 9-like
LOC128226290	CDCP2	1.16765e-13	17.732	-7.73446	-5.41502	deleted in malignant brain tumors 1 protein-like
LOC128202928	NA	1.17092e-13	21.8704	-7.73406	-5.35426	uncharacterized LOC128202928
LOC128239206	NA	1.21119e-13	17.6977	-7.72956	-3.19964	uncharacterized LOC128239206
LOC128222819	NA	1.21707e-13	20.5106	-7.7289	-6.95838	uncharacterized LOC128222819
LOC128205202	NLGNY	1.21971e-13	232.595	-7.72858	-2.80239	acetylcholinesterase-like
LOC128244379	NA	1.25387e-13	32.9637	-7.72491	-3.96732	uncharacterized LOC128244379
LOC128220256	BTBD2	1.25826e-13	151.937	-7.72442	-2.90569	BTB/POZ domain-containing protein 2-like
LOC128236614	PPSD	1.32162e-13	53.8818	-7.71806	-5.33354	phenolphthiocerol/phthiocerol polyketide synthase subunit C-like
LOC128246434	S2535	1.32225e-13	391.052	-7.71796	-1.70118	solute carrier family 25 member 35-like
LOC128223366	RECQ	1.36736e-13	8.63577	-7.71344	-6.80966	uncharacterized LOC128223366
LOC128238523	NA	1.38712e-13	403.206	-7.71156	-2.27638	uncharacterized LOC128238523
LOC128225229	CCD96	1.39392e-13	80.7485	-7.71089	-2.03196	coiled-coil domain-containing protein 96-like
LOC128215989	FAT4	1.41063e-13	14.1662	-7.70932	-5.70342	cadherin EGF LAG seven-pass G-type receptor 2-like
LOC128211956	SRP72	1.43479e-13	3913.48	-7.7071	-1.40657	signal recognition particle subunit SRP72-like
LOC128216197	FAT4	1.43712e-13	20.7176	-7.70685	-6.9698	protocadherin Fat 4-like
LOC128234092	NA	1.4787e-13	11.0041	-7.70302	-3.87975	uncharacterized LOC128234092
LOC128233913	NHL1	1.48277e-13	31.8484	-7.70257	-6.08956	uncharacterized LOC128233913
LOC128208428	NA	1.55172e-13	16.2353	-7.69662	-3.9138	serine/arginine repetitive matrix protein 2-like
LOC128209289	MIPO1	1.55368e-13	280.051	-7.69641	-1.66256	uncharacterized LOC128209289
LOC128221554	DYR	1.57127e-13	220.28	-7.69488	-4.75455	dihydrofolate reductase-like
LOC128231966	NA	1.58496e-13	1242.22	-7.69372	-1.55762	uncharacterized LOC128231966
LOC128210898	TWK18	1.58792e-13	17.3845	-7.69343	-6.71518	uncoordinated protein 58-like
LOC128237557	BRE4	1.60945e-13	11.5495	-7.69162	-4.71299	beta-1%2C4-N-acetylgalactosaminyltransferase bre-4-like
LOC128224293	TMCO1	1.60998e-13	1942.55	-7.69153	-1.69565	calcium load-activated calcium channel-like
LOC128237563	BRE4	1.72972e-13	12.2466	-7.68215	-7.31203	beta-1%2C4-N-acetylgalactosaminyltransferase bre-4-like
LOC128204307	DPOM	1.76121e-13	20.976	-7.6798	-6.662	uncharacterized LOC128204307
LOC128239732	NA	1.78058e-13	314.171	-7.6783	-6.88117	uncharacterized LOC128239732
LOC128242435	NA	1.90662e-13	184.846	-7.66929	-5.09626	uncharacterized LOC128242435
LOC128223105	NA	1.93082e-13	8.88173	-7.66763	-6.85112	uncharacterized LOC128223105
LOC128232068	NA	1.95424e-13	30.5668	-7.66599	-3.28672	uncharacterized LOC128232068
LOC128207869	NA	1.9588e-13	13.3702	-7.66559	-6.7047	uncharacterized LOC128207869
LOC128242219	EMC8	1.97068e-13	1355.1	-7.66475	-1.28739	ER membrane protein complex subunit 8-like
LOC128207334	NA	1.97068e-13	580.468	-7.66472	-4.40065	ladderlectin-like
LOC128232848	MOT14	2.01566e-13	19.9285	-7.66178	-6.55571	monocarboxylate transporter 14-like
LOC128223842	FAT	2.07989e-13	700.676	-7.65765	-3.12168	protocadherin Fat 1-like
LOC128232247	TTN1	2.21699e-13	22.8692	-7.64921	-5.96459	uncharacterized LOC128232247
LOC128213876	ANGL4	2.22911e-13	666.091	-7.64846	-6.50706	angiopoietin-related protein 4-like
LOC128231673	HOBIT	2.2931e-13	3535.23	-7.64463	-1.07936	protein hobbit-like
LOC128211266	GRP75	2.33995e-13	9712.21	-7.64198	-1.97993	stress-70 protein%2C mitochondrial-like
LOC128223361	ALR	2.39803e-13	2815.67	-7.63873	-1.77631	alanine racemase-like
LOC128210374	NA	2.52299e-13	55.1422	-7.63191	-4.13111	uncharacterized LOC128210374
LOC128204324	TMPS6	2.54946e-13	11.9496	-7.63051	-6.90839	LDL receptor repeat-containing protein egg-1-like
LOC128235175	NA	2.56397e-13	406.308	-7.62973	-3.60296	uncharacterized LOC128235175
LOC128228712	CD158	2.58502e-13	454.503	-7.62863	-1.55307	coiled-coil domain-containing protein 158-like
LOC128233403	FBP1	2.58785e-13	718.867	-7.6284	-6.2668	uncharacterized LOC128233403
LOC128244416	NA	2.65246e-13	6.72232	-7.62512	-6.44357	uncharacterized LOC128244416
LOC128211819	DHX15	2.66415e-13	4537.91	-7.62451	-2.10397	putative pre-mRNA-splicing factor ATP-dependent RNA helicase PRP1
LOC128207619	NA	2.69351e-13	52.3021	-7.62305	-4.7808	inner centromere protein B-like
LOC128224077	FA5	2.74956e-13	13.0685	-7.6202	-5.60636	mucin-2-like
LOC128220246	EIF2A	2.77891e-13	320.9	-7.61878	-1.22889	eukaryotic translation initiation factor 2A-like
LOC128207483	NA	2.7805e-13	8.80961	-7.61862	-6.8357	uncharacterized LOC128207483
LOC128206908	DRC1	2.81654e-13	113.299	-7.61691	-2.86169	dynein regulatory complex protein 1-like
LOC128231713	SGSM1	2.82155e-13	761.503	-7.61658	-2.7167	small G protein signaling modulator 1-like
LOC128225161	BAIP3	2.87152e-13	1534.73	-7.61427	-6.98162	BAI1-associated protein 3-like
LOC128231086	FSIP2	2.95159e-13	23.1727	-7.61067	-4.03164	uncharacterized LOC128231086
LOC128236526	C1QT3	3.07674e-13	8.95561	-7.60521	-6.48337	complement C1q tumor necrosis factor-related protein 3-like
LOC128231801	NA	3.10397e-13	26.8501	-7.60402	-5.26227	uncharacterized LOC128231801
LOC128241194	NA	3.11283e-13	9.07892	-7.60361	-6.13748	uncharacterized LOC128241194
LOC128215041	QRFPR	3.12706e-13	8.79903	-7.60297	-6.45933	gastrin/cholecystokinin type B receptor-like
LOC128226285	C1QB	3.15275e-13	15.3329	-7.60177	-5.85654	complement C1q subcomponent subunit B-like
LOC128222311	ZN808	3.25115e-13	11.8341	-7.5976	-5.46691	zinc finger protein 160-like
LOC128203547	FOXL2	3.29356e-13	9.39536	-7.59588	-6.93165	forkhead box protein fkh-2-like
LOC128223488	NA	3.33076e-13	14.2739	-7.59438	-7.53192	uncharacterized LOC128223488
LOC128244961	NA	3.35709e-13	623.835	-7.59331	-5.03159	uncharacterized LOC128244961
LOC128222727	SRP19	3.37552e-13	2122.54	-7.59251	-1.2069	signal recognition particle 19 kDa protein-like
LOC128210259	WDR6	3.4211e-13	1415.35	-7.59063	-1.66208	WD repeat-containing protein 6-like
LOC128231343	NLK	3.42693e-13	8907.97	-7.59032	-1.6438	serine/threonine-protein kinase NLK-like
LOC128204729	NA	3.52018e-13	46.4112	-7.5867	-6.31105	regulator of nonsense transcripts 3B-like
LOC128214831	DIM1	3.52248e-13	872.72	-7.58657	-2.35894	probable dimethyladenosine transferase
LOC128239774	NA	3.75318e-13	11.3377	-7.57815	-6.4593	uncharacterized LOC128239774
LOC128203068	NOM1	3.91748e-13	1362.59	-7.57241	-3.02095	nucleolar MIF4G domain-containing protein 1-like
LOC128230265	MED18	4.04225e-13	1084.13	-7.56791	-1.81333	mediator of RNA polymerase II transcription subunit 18-like
LOC128242332	NA	4.04225e-13	7.62099	-7.56796	-6.25174	uncharacterized LOC128242332
LOC128228171	PHAX	4.15168e-13	1064.29	-7.56435	-0.8657	phosphorylated adapter RNA export protein-like
LOC128226474	NR2E3	4.19414e-13	115.826	-7.56293	-2.04242	photoreceptor-specific nuclear receptor-like
LOC128204738	ZMYM1	4.19414e-13	14.7595	-7.56296	-7.58056	zinc finger MYM-type protein 1-like
LOC128225106	NA	4.26578e-13	13.6656	-7.56068	-6.35706	uncharacterized LOC128225106
LOC128211859	HPDL	4.32656e-13	466.305	-7.55875	-1.56989	4-hydroxyphenylpyruvate dioxygenase-like protein
LOC128227078	NA	4.34218e-13	79.5642	-7.55824	-2.90775	uncharacterized LOC128227078
LOC128213304	PLAP	4.37737e-13	1683.26	-7.55714	-1.60399	phospholipase A-2-activating protein-like
LOC128229204	EMC6	4.47526e-13	4404.73	-7.55408	-1.30464	ER membrane protein complex subunit 6-like
LOC128216375	WDY	4.50523e-13	8.29422	-7.55316	-6.75295	WD repeat-containing protein on Y chromosome-like
LOC128246086	DYL2	4.53443e-13	313.895	-7.55227	-5.12526	dynein light chain 2%2C cytoplasmic
LOC128205869	KICS2	4.57159e-13	752.034	-7.55116	-1.48308	KICSTOR subunit 2-like
LOC128234267	DYHB	4.80273e-13	565.473	-7.54451	-4.34548	uncharacterized LOC128234267
LOC128238687	TRPA1	4.84919e-13	127.844	-7.54316	-5.01237	transient receptor potential cation channel subfamily A member 1 homolog
LOC128232923	NA	5.03138e-13	19.2526	-7.53803	-6.48377	uncharacterized LOC128232923
LOC128232207	RPA2	5.13246e-13	837.461	-7.53537	-2.09737	DNA-directed RNA polymerase I subunit RPA2-like
LOC128204071	PLCL	5.14313e-13	7.45079	-7.53502	-6.59233	perlucin-like protein
LOC128214210	RGS22	5.31178e-13	582.568	-7.53072	-3.34244	regulator of G-protein signaling 22-like
LOC128214911	NA	5.45242e-13	233.708	-7.52722	-3.13646	uncharacterized LOC128214911
LOC128244756	LONP2	5.50644e-13	2627.97	-7.52584	-1.45428	lon protease homolog 2%2C peroxisomal-like
LOC128235751	ZMYM1	5.88449e-13	8.4605	-7.51706	-6.02364	zinc finger MYM-type protein 1-like
LOC128211686	NA	5.97431e-13	36.7904	-7.51499	-4.89736	collagen alpha-1(XIII) chain-like
LOC128216275	NA	6.03129e-13	225.509	-7.5137	-3.41701	uncharacterized LOC128216275
LOC128224807	GCNT1	6.18249e-13	324.826	-7.51037	-6.28453	beta-1%2C3-galactosyl-O-glycosyl-glycoprotein beta-1%2C6-N-acetylglucosaminyltransferase-like
LOC128231546	TF2H3	6.20333e-13	519.623	-7.50988	-0.734969	general transcription factor IIH subunit 3-like
LOC128239652	CERS2	6.21133e-13	70.6558	-7.50965	-5.4626	ceramide synthase 2-like
LOC128231473	F136A	6.28952e-13	557.572	-7.50785	-2.31103	protein FAM136A-like
LOC128211014	NA	6.29947e-13	16.2661	-7.50759	-4.50922	uncharacterized LOC128211014
LOC128221499	NA	6.36817e-13	15.9341	-7.50613	-4.41216	uncharacterized LOC128221499
LOC128237957	NPA1P	6.39422e-13	54.3827	-7.5055	-3.16341	nucleolar pre-ribosomal-associated protein 1-like
LOC128229053	GBRA5	6.51172e-13	12.7977	-7.50307	-7.00733	gamma-aminobutyric acid receptor alpha-like
LOC128229924	NA	6.52942e-13	31.4854	-7.50267	-5.54728	uncharacterized LOC128229924
LOC128226613	ZNT6	6.64587e-13	730.543	-7.50021	-0.968731	zinc transporter 6-like
LOC128209722	PRS4	6.76604e-13	11113.5	-7.49773	-0.858359	26S proteasome regulatory subunit 4
LOC128221510	ANXA7	6.78222e-13	94.8385	-7.49737	-2.11326	annexin A4-like
LOC128227039	ALDH2	6.79021e-13	100295	-7.49717	-1.3579	aldehyde dehydrogenase%2C mitochondrial-like
LOC128215447	CD109	6.82067e-13	213.335	-7.49653	-5.43969	CD109 antigen-like
LOC128234423	SVEP1	6.85473e-13	70.7035	-7.49584	-4.9624	sushi%2C von Willebrand factor type A%2C EGF and pentraxin domain-containing protein 1-like
LOC128226297	BAT1	7.08341e-13	9.88591	-7.49135	-7.00428	b(0%2C+)-type amino acid transporter 1-like
LOC128213447	TGS1	7.10507e-13	1093.37	-7.4909	-2.54372	trimethylguanosine synthase-like
LOC128246221	CLCN6	7.22773e-13	21.2935	-7.48847	-3.49351	H(+)/Cl(-) exchange transporter 6-like
LOC128231157	MMP16	7.24841e-13	21222.9	-7.48805	-1.30059	matrix metalloproteinase-2-like
LOC128241504	NPHP3	7.31244e-13	879.832	-7.48685	-1.40312	nephrocystin-3-like
LOC128210960	NA	7.35172e-13	54.0469	-7.4861	-2.7049	uncharacterized LOC128210960
LOC128211356	C163A	7.56667e-13	47.8166	-7.48227	-4.95739	scavenger receptor cysteine-rich type 1 protein M130-like
LOC128240238	ACLY	7.7054e-13	3956.03	-7.47979	-3.45567	ATP-citrate synthase-like
LOC128237512	NA	7.85571e-13	98.2931	-7.47716	-2.71863	uncharacterized LOC128237512
LOC128232576	SCYL2	7.86348e-13	1167.9	-7.47699	-1.19165	SCY1-like protein 2
LOC128215577	HAAF	8.00499e-13	39.8758	-7.4746	-9.01537	dermatopontin-like
LOC128207935	ISCA2	8.0301e-13	1061.18	-7.47414	-1.17534	iron-sulfur cluster assembly 2 homolog%2C mitochondrial-like
LOC128228405	ZMY15	8.48455e-13	160.99	-7.46671	-2.46481	zinc finger MYND domain-containing protein 15-like
LOC128228313	OTOP	8.52518e-13	15.1689	-7.46599	-3.85466	proton channel OtopLc-like
LOC128227589	NA	9.01735e-13	23.185	-7.45833	-4.57282	uncharacterized LOC128227589
LOC128210281	NA	9.09343e-13	418.157	-7.45717	-2.29182	uncharacterized LOC128210281
LOC128231252	LPH	9.28131e-13	28.7596	-7.45434	-5.87236	lactase/phlorizin hydrolase-like
LOC128218964	PELP1	9.31125e-13	923.153	-7.45383	-1.67949	proline-%2C glutamic acid- and leucine-rich protein 1-like
LOC128244901	PARP2	9.33381e-13	1267.42	-7.45346	-1.1945	poly [ADP-ribose] polymerase 2-like
LOC128245599	DNLI3	9.37341e-13	597.918	-7.45286	-2.53197	DNA ligase 3-like
LOC128213901	NAKD2	9.37598e-13	849.265	-7.45278	-0.901094	NAD kinase 2%2C mitochondrial-like
LOC128237548	POLY	9.51176e-13	376.269	-7.45077	-4.55196	uncharacterized protein K02A2.6-like
LOC128211800	NA	9.57812e-13	342.052	-7.44978	-1.69905	uncharacterized LOC128211800
LOC128244081	NA	9.63256e-13	13.0939	-7.44894	-5.62343	uncharacterized LOC128244081
LOC128219020	NA	9.65822e-13	29.0344	-7.44855	-4.06024	uncharacterized LOC128219020
LOC128203067	CD11B	9.68448e-13	3512.88	-7.4481	-1.24599	cyclin-dependent kinase 11B-like
LOC128237666	CPNE9	9.72892e-13	11.3499	-7.44745	-5.71589	copine-3-like
LOC128244183	FUR2	9.94458e-13	120.462	-7.44437	-4.61431	furin-like
LOC128231096	NA	1.02088e-12	109.433	-7.44082	-4.42286	uncharacterized LOC128231096
LOC128229263	NUDC2	1.02167e-12	471.839	-7.44067	-1.25995	nudC domain-containing protein 2-like
LOC128208980	CP2J4	1.04514e-12	1478.02	-7.43749	-1.76465	cytochrome P450 2C15-like
LOC128229936	TTLL1	1.06399e-12	560.52	-7.43504	-1.46425	polyglutamylase complex subunit TTLL1-like
LOC128232146	XRCC1	1.0686e-12	1092.73	-7.43442	-1.36182	DNA repair protein XRCC1-like
LOC128209096	SPT17	1.07477e-12	154.886	-7.43362	-2.75915	spermatogenesis-associated protein 17-like
LOC128236552	FMO5	1.12521e-12	282.229	-7.42741	-3.54195	flavin-containing monooxygenase 5-like
LOC128223988	NA	1.12775e-12	82.3415	-7.42707	-5.23161	uncharacterized LOC128223988
LOC128226443	NA	1.15208e-12	98.1672	-7.4242	-5.73978	uncharacterized LOC128226443
LOC128208076	MABP1	1.17137e-12	1237.22	-7.42191	-1.07294	mitogen-activated protein kinase-binding protein 1-like
LOC128217659	U3IP2	1.17688e-12	1444.93	-7.42125	-1.82686	U3 small nucleolar RNA-interacting protein 2-like
LOC128208032	RUSD4	1.20641e-12	298.124	-7.4176	-1.71203	pseudouridylate synthase RPUSD4%2C mitochondrial-like
LOC128232819	TECT3	1.20976e-12	454.757	-7.41719	-1.79586	tectonic-3-like
LOC128231835	CUL2	1.22982e-12	3424.6	-7.41492	-1.31973	cullin-2-like
LOC128226122	MPIP1	1.2316e-12	7.82298	-7.41469	-6.66586	M-phase inducer phosphatase 1-like
LOC128235333	PEX19	1.25148e-12	1597.36	-7.41238	-1.67516	peroxisomal biogenesis factor 19-like
LOC128218949	STY13	1.25952e-12	30.8603	-7.41149	-6.20661	uncharacterized LOC128218949
LOC128220066	C1QT3	1.26755e-12	18.4814	-7.41056	-5.17453	uncharacterized LOC128220066
LOC128207703	TTC13	1.28325e-12	1137.56	-7.40888	-3.69797	tetratricopeptide repeat protein 13-like
LOC128240464	NA	1.31326e-12	25.9038	-7.40563	-3.09403	uncharacterized LOC128240464
LOC128233981	NA	1.35559e-12	55.156	-7.40129	-2.34832	uncharacterized LOC128233981
LOC128222867	NA	1.35811e-12	80859.5	-7.401	-2.03447	uncharacterized LOC128222867
LOC128216880	PK2L1	1.36229e-12	13.493	-7.40055	-5.67091	polycystic kidney disease 2-like 1 protein
LOC128235153	NA	1.43177e-12	13.0101	-7.39371	-5.93592	uncharacterized LOC128235153
LOC128221960	NA	1.44098e-12	14.4028	-7.39282	-5.7741	uncharacterized LOC128221960
LOC128209685	PEX6	1.44917e-12	1982.77	-7.39202	-1.37977	peroxisomal ATPase PEX6-like
LOC128209273	NA	1.45363e-12	977.048	-7.39152	-7.51584	uncharacterized LOC128209273
LOC128242447	NA	1.46001e-12	9.24039	-7.39089	-6.90509	uncharacterized LOC128242447
LOC128242221	SMYD5	1.5026e-12	256.45	-7.38698	-6.27194	uncharacterized LOC128242221
LOC128243394	EDC4	1.52527e-12	4228.24	-7.38494	-1.30894	enhancer of mRNA-decapping protein 4-like
LOC128234871	ZN569	1.56075e-12	689.191	-7.38175	-1.66834	zinc finger protein 37-like
LOC128219925	PATS1	1.57464e-12	488.052	-7.38048	-2.69674	uncharacterized LOC128219925
LOC128232011	NA	1.58632e-12	1263.42	-7.37941	-1.88393	coiled-coil domain-containing protein 74A-like
LOC128227143	TBB	1.65844e-12	296.682	-7.37326	-5.69716	tubulin beta chain-like
LOC128227194	EXOS8	1.65993e-12	653.094	-7.3731	-1.75756	exosome complex component RRP43-like
LOC128233786	NA	1.6664e-12	7.40861	-7.37245	-6.21346	uncharacterized LOC128233786
LOC128226361	ZMYM1	1.6857e-12	8.22728	-7.37082	-5.98764	zinc finger MYM-type protein 1-like
LOC128211201	NSD2	1.69516e-12	8540.4	-7.37003	-1.22633	histone-lysine N-methyltransferase NSD2-like
LOC128217345	NA	1.71686e-12	9.01994	-7.3682	-6.49316	uncharacterized LOC128217345
LOC128209417	NA	1.7536e-12	113.014	-7.36529	-6.38138	uncharacterized LOC128209417
LOC128207767	TMC7	1.7841e-12	33.4254	-7.36286	-2.19035	transmembrane channel-like protein 7
LOC128206956	ARCH	1.87125e-12	391.842	-7.35631	-4.4406	protein archease-like
LOC128211478	MRC1	1.89809e-12	10.887	-7.35424	-6.02583	C-type mannose receptor 2-like
LOC128244325	TRI45	1.90903e-12	21.2452	-7.35342	-5.49369	uncharacterized LOC128244325
LOC128242433	NA	2.04603e-12	15.6659	-7.34402	-5.88242	uncharacterized LOC128242433
LOC128243612	MACF1	2.07929e-12	33.8432	-7.34182	-1.74147	uncharacterized LOC128243612
LOC128231711	DCAF7	2.08983e-12	3890.51	-7.34106	-0.794436	DDB1- and CUL4-associated factor 7
LOC128240665	NA	2.09873e-12	12.641	-7.34045	-7.35902	uncharacterized LOC128240665
LOC128245028	SPG7	2.12133e-12	2588.03	-7.33892	-1.29794	paraplegin-like
LOC128212198	NA	2.14177e-12	27.2045	-7.3376	-5.16753	uncharacterized LOC128212198
LOC128210287	NA	2.16264e-12	8.99353	-7.33621	-5.74428	uncharacterized LOC128210287
LOC128232456	STK36	2.17946e-12	1222.56	-7.33513	-1.47119	serine/threonine-protein kinase 36-like
LOC128232266	CNDP2	2.19357e-12	44314	-7.33422	-3.40403	cytosolic non-specific dipeptidase-like
LOC128227613	ACSF2	2.19387e-12	2959.81	-7.33416	-2.06729	medium-chain acyl-CoA ligase ACSF2%2C mitochondrial-like
LOC128218787	TCAB1	2.27919e-12	814.912	-7.32878	-1.02388	telomerase Cajal body protein 1-like
LOC128236263	FCGBP	2.30251e-12	541.768	-7.32733	-1.25527	uncharacterized LOC128236263
LOC128233390	YETS2	2.30916e-12	767.374	-7.32685	-1.19345	YEATS domain-containing protein 2-like
LOC128204958	ZMYM1	2.30916e-12	11.4419	-7.32688	-7.21382	zinc finger MYM-type protein 1-like
LOC128227468	NA	2.34103e-12	21.4826	-7.32493	-5.47216	early endosome antigen 1-like
LOC128212477	NWD2	2.34902e-12	683.717	-7.32442	-2.59654	uncharacterized LOC128212477
LOC128244208	CADN	2.3687e-12	92.4592	-7.32322	-6.73759	SCO-spondin-like
LOC128228767	NA	2.36933e-12	1186.77	-7.32314	-1.87427	neurogenic protein mastermind-like
LOC128244041	NA	2.41768e-12	300.911	-7.32038	-6.63596	uncharacterized LOC128244041
LOC128222763	NA	2.45163e-12	6.1442	-7.31838	-6.31865	uncharacterized LOC128222763
LOC128205551	NA	2.47753e-12	56.2677	-7.31693	-3.62429	uncharacterized LOC128205551
LOC128230892	CHST1	2.49526e-12	7.23843	-7.31588	-6.18067	carbohydrate sulfotransferase 1-like
LOC128205555	NA	2.51407e-12	25.5253	-7.31478	-4.46821	uncharacterized LOC128205555
LOC128234782	NA	2.57776e-12	1064.69	-7.31138	-1.14016	RNA-binding protein 33-like
LOC128227945	LAM0	2.63383e-12	3704.24	-7.3084	-1.45768	lamin-B1-like
LOC128216996	NA	2.63692e-12	8.81596	-7.3082	-6.83692	tropomyosin-like
LOC128210474	NA	2.74422e-12	29.2982	-7.30275	-6.24739	acanthoscurrin-2-like
LOC128214467	ELOV4	2.74435e-12	32.608	-7.3027	-3.85664	elongation of very long chain fatty acids protein 4-like
LOC128219122	DNER	2.76425e-12	15.2101	-7.30163	-6.15212	delta-like protein D
LOC128230970	SVH2	2.81908e-12	30.5401	-7.29878	-5.15035	uncharacterized LOC128230970
LOC128202697	ELYS	2.86772e-12	5178.98	-7.29634	-1.89357	protein ELYS-like
LOC128231549	ANM1	2.86999e-12	17215.2	-7.29615	-2.24334	protein arginine N-methyltransferase 1-like
LOC128205523	RDHE2	2.90973e-12	194.147	-7.29417	-1.74278	epidermal retinol dehydrogenase 2-like
LOC128213277	ACES	2.91594e-12	1723.7	-7.29384	-9.05401	carboxylesterase 1C-like
LOC128224801	NA	2.92117e-12	413.536	-7.29355	-7.62337	uncharacterized LOC128224801
LOC128217520	ANM6	2.94406e-12	64.9803	-7.29237	-3.26398	protein arginine N-methyltransferase 6-like
LOC128207560	SC5A6	2.95516e-12	544.972	-7.29173	-5.68032	sodium-coupled monocarboxylate transporter 1-like
LOC128231313	MORC2	2.96559e-12	4199.96	-7.29121	-1.27567	ATPase MORC2-like
LOC128245583	MIIP	2.98439e-12	334.343	-7.29032	-1.62022	uncharacterized LOC128245583
LOC128234832	MT12B	2.98707e-12	328.54	-7.29015	-2.16554	monocarboxylate transporter 13-like
LOC128213956	NA	3.04925e-12	6.17976	-7.28728	-6.32547	uncharacterized LOC128213956
LOC128246939	CHD5	3.11643e-12	3642.38	-7.28414	-1.68296	chromodomain-helicase-DNA-binding protein Mi-2 homolog
LOC128227056	RBM26	3.17426e-12	3473.4	-7.28144	-1.47508	RNA-binding protein 26-like
LOC128244696	NA	3.18666e-12	381.515	-7.28087	-7.14083	uncharacterized LOC128244696
LOC128242061	DRGX	3.21519e-12	14.4784	-7.27958	-7.1854	homeobox protein ceh-37-like
LOC128222831	NA	3.25524e-12	61.6991	-7.27787	-5.00271	uncharacterized LOC128222831
LOC128233081	NA	3.38321e-12	10.2276	-7.27249	-7.05188	uncharacterized LOC128233081
LOC128209692	TPC2	3.39402e-12	145.303	-7.27201	-5.6466	two pore channel protein 2-like
LOC128207282	TAF1A	3.47198e-12	499.294	-7.2689	-2.13129	TATA box-binding protein-associated factor RNA polymerase I subunit A-like
LOC128217281	COQ2	3.49614e-12	1991.77	-7.26787	-2.16978	4-hydroxybenzoate polyprenyltransferase%2C mitochondrial-like
LOC128225793	LR74B	3.55346e-12	47.9691	-7.26559	-6.50029	leucine-rich repeat-containing protein 74B-like
LOC128215754	NA	3.60388e-12	15.168	-7.26354	-5.78834	uncharacterized LOC128215754
LOC128223238	ING4	3.63603e-12	13.6887	-7.26227	-5.68296	uncharacterized LOC128223238
LOC128232076	GSTT1	3.76649e-12	607.596	-7.25737	-1.21872	glutathione S-transferase theta-1-like
LOC128238716	CCND2	3.76696e-12	14246.2	-7.25731	-2.85268	G1/S-specific cyclin-D2-like
LOC128235141	NA	3.87062e-12	10.4309	-7.25347	-5.96834	uncharacterized LOC128235141
LOC128225579	GLRX1	3.88031e-12	33.8825	-7.25308	-5.86771	uncharacterized LOC128225579
LOC128227970	NA	3.92113e-12	295.436	-7.25158	-7.4251	uncharacterized LOC128227970
LOC128232227	GLTP	4.00604e-12	4065.13	-7.24855	-2.16651	pleckstrin homology domain-containing family A member 8-like
LOC128229693	MOT5	4.01868e-12	312.839	-7.24808	-5.99974	monocarboxylate transporter 13-like
LOC128242851	NA	4.03722e-12	12.184	-7.24737	-5.82499	uncharacterized LOC128242851
LOC128227022	HRC23	4.07558e-12	342.911	-7.24605	-3.94544	uncharacterized LOC128227022
LOC128221424	ZN888	4.14978e-12	5.5477	-7.24356	-6.16671	zinc finger protein 888-like
LOC128233481	DHX8	4.28767e-12	2692.99	-7.23899	-1.10852	ATP-dependent RNA helicase DHX8-like
LOC128229174	MOT9	4.41607e-12	40.0155	-7.23491	-9.02042	monocarboxylate transporter 7-like
LOC128243153	SSF1	4.4216e-12	2883.31	-7.23469	-1.63705	suppressor of SWI4 1 homolog
LOC128216598	RELN	4.42438e-12	771.045	-7.23456	-3.0389	reelin-like
LOC128219190	CCD33	4.46696e-12	412.632	-7.23313	-3.7567	coiled-coil domain-containing protein 33-like
LOC128212210	GPR83	4.64729e-12	10.1496	-7.22763	-7.04235	G-protein coupled receptor 83-like
LOC128204927	P52K	4.6545e-12	13.5039	-7.22738	-6.33895	zinc finger MYM-type protein 1-like
LOC128216997	GSTA	4.7431e-12	5417.58	-7.22473	-3.60371	glutathione S-transferase A-like
LOC128241474	CCZ1	4.79686e-12	985.411	-7.22315	-0.79755	vacuolar fusion protein CCZ1 homolog
LOC128208760	CFA70	4.8145e-12	224.905	-7.22257	-2.0512	cilia- and flagella-associated protein 70-like
LOC128212411	ADSSP	4.84319e-12	1074.35	-7.22172	-1.00149	UPF0687 protein C20orf27 homolog
LOC128208172	TID	4.86215e-12	3201.71	-7.22114	-0.983259	dnaJ homolog subfamily C member 30%2C mitochondrial-like
LOC128226832	CC134	5.00147e-12	670.792	-7.21709	-2.88922	coiled-coil domain-containing protein 134-like
LOC128203596	NOP2	5.04631e-12	12077.4	-7.21574	-1.65567	uncharacterized LOC128203596
LOC128236084	PIP	5.07082e-12	293.814	-7.21504	-3.04744	probable proline iminopeptidase
LOC128209793	NA	5.08445e-12	8.54333	-7.21463	-6.04449	uncharacterized LOC128209793
LOC128227993	LRC61	5.10344e-12	169.341	-7.21408	-3.1414	leucine-rich repeat-containing protein 61-like
LOC128210500	NA	5.12364e-12	10.0762	-7.2135	-6.65761	uncharacterized LOC128210500
LOC128220230	NA	5.19838e-12	1775.26	-7.2114	-1.79624	uncharacterized LOC128220230
LOC128204848	NA	5.29138e-12	35.4703	-7.20873	-3.1449	uncharacterized LOC128204848
LOC128222143	ZN235	5.35824e-12	668.595	-7.20694	-1.53758	zinc finger protein 235-like
LOC128246819	NA	5.37149e-12	129.163	-7.20656	-3.25497	uncharacterized LOC128246819
LOC128208322	PEG3	5.41168e-12	8.44991	-7.2055	-6.4045	uncharacterized LOC128208322
LOC128229629	CPSF3	5.58197e-12	3484.13	-7.20107	-1.46317	cleavage and polyadenylation specificity factor subunit 3-like
LOC128238235	BIRC7	5.58197e-12	733.06	-7.20106	-4.32799	baculoviral IAP repeat-containing protein 8-like
LOC128231927	EIF3M	5.62353e-12	9613.24	-7.19992	-1.60653	eukaryotic translation initiation factor 3 subunit M-like
LOC128245127	MOT12	5.63948e-12	490.16	-7.19949	-2.25045	monocarboxylate transporter 12-like
LOC128206410	FOXK1	5.74838e-12	4138.99	-7.19671	-1.05472	forkhead box protein K2-like
LOC128212557	TEFF2	5.75352e-12	13.6715	-7.19655	-6.00568	tomoregulin-2-like
LOC128226229	RGS3	5.78151e-12	44.7653	-7.19585	-5.71181	uncharacterized LOC128226229
LOC128229891	NA	5.91443e-12	82.7502	-7.19249	-5.98272	location of vulva defective 1-like
LOC128246167	NA	5.91443e-12	48.2207	-7.19251	-4.04429	uncharacterized LOC128246167
LOC128229721	MCCA	5.91919e-12	2058.96	-7.1923	-1.60035	methylcrotonoyl-CoA carboxylase subunit alpha%2C mitochondrial-like
LOC128234120	PTPRT	5.97736e-12	14.2904	-7.19087	-6.43001	receptor-type tyrosine-protein phosphatase alpha-like
LOC128212292	NA	6.0159e-12	335.625	-7.18995	-2.91551	C-type lectin lectoxin-Phi1-like
LOC128222828	NA	6.09673e-12	14.644	-7.18805	-6.46917	uncharacterized LOC128222828
LOC128219904	STY13	6.23448e-12	34.4478	-7.18495	-6.21182	uncharacterized LOC128219904
LOC128206497	NLGNY	6.23994e-12	490.696	-7.18479	-2.91015	acetylcholinesterase-like
LOC128235632	NA	6.2549e-12	39.3651	-7.18442	-4.61132	uncharacterized LOC128235632
LOC128203363	IF4G1	6.31438e-12	39.5158	-7.18296	-5.38479	eukaryotic translation initiation factor 4 gamma 1-like
LOC128206390	TM205	6.31913e-12	61.9446	-7.18281	-4.04969	transmembrane protein 205-like
LOC128240868	ODAD4	6.35703e-12	115.036	-7.18195	-2.46449	outer dynein arm-docking complex subunit 4-like
LOC128237510	5NTD	6.37749e-12	8.39424	-7.18147	-6.00631	snake venom 5'-nucleotidase-like
LOC128217655	NA	6.47049e-12	12.9945	-7.17941	-6.2908	serine/threonine-protein kinase PRP4 homolog
LOC128242303	NA	6.50252e-12	15.5718	-7.17869	-3.30666	uncharacterized LOC128242303
LOC128210724	K0754	6.5241e-12	12.0297	-7.17819	-6.17142	mucin-5AC-like
LOC128246825	DFFA	6.64584e-12	2437.94	-7.17562	-1.67241	DNA fragmentation factor subunit alpha-like
LOC128235467	HMCN1	6.80181e-12	28.0953	-7.17236	-7.41605	uncharacterized LOC128235467
LOC128219516	MFSD1	6.85339e-12	613.745	-7.17129	-2.18164	uncharacterized LOC128219516
LOC128242846	HYDIN	6.94484e-12	1669.59	-7.16935	-4.86659	hydrocephalus-inducing protein homolog
LOC128234649	HXD3	6.99452e-12	586.74	-7.16829	-7.71269	homeobox protein HOX3-like
LOC128208528	NA	7.01743e-12	28.5789	-7.1678	-3.92325	uncharacterized LOC128208528
LOC128222043	NA	7.1466e-12	370.585	-7.16521	-6.7329	uncharacterized LOC128222043
LOC128237154	LANC3	7.19082e-12	272.848	-7.16433	-1.71813	lanC-like protein 3
LOC128221993	NA	7.44057e-12	9.42577	-7.15944	-6.18941	uncharacterized LOC128221993
LOC128225113	NPRL2	7.44171e-12	402.118	-7.15937	-1.24015	GATOR complex protein NPRL2-like
LOC128209361	NA	7.50073e-12	15.565	-7.15825	-3.77551	uncharacterized LOC128209361
LOC128217128	NA	7.92204e-12	30.7316	-7.15054	-3.5441	uncharacterized LOC128217128
LOC128238404	NA	7.93365e-12	7.47712	-7.1503	-6.2228	uncharacterized LOC128238404
LOC128213167	NA	7.95573e-12	14.7319	-7.14987	-6.84374	uncharacterized LOC128213167
LOC128235207	LIN41	8.00825e-12	50.2	-7.14893	-4.0327	E3 ubiquitin-protein ligase TRIM71-like
LOC128204718	XRCC5	8.25462e-12	3372.98	-7.1446	-1.78214	X-ray repair cross-complementing protein 5-like
LOC128216249	WDY	8.27569e-12	8.63318	-7.14416	-6.05968	WD repeat-containing protein on Y chromosome-like
LOC128215188	SPO11	8.27781e-12	14.4776	-7.14408	-4.90107	meiotic recombination protein SPO11-like
LOC128224946	NA	8.30348e-12	2518.96	-7.14362	-3.63155	5.8S ribosomal RNA
LOC128234286	U5S1	8.30876e-12	6745.46	-7.14349	-1.71922	116 kDa U5 small nuclear ribonucleoprotein component-like
LOC128239944	SNX24	8.43627e-12	387.586	-7.14135	-1.48059	sorting nexin-24-like
LOC128223671	ADT2	8.81414e-12	45.9742	-7.13499	-3.59577	uncharacterized LOC128223671
LOC128231126	YSM6	8.92656e-12	12.2232	-7.13317	-6.19463	uncharacterized LOC128231126
LOC128226804	FCGBP	9.03594e-12	249.353	-7.13141	-6.58675	uncharacterized LOC128226804
LOC128244795	SAHHA	9.46895e-12	18629.1	-7.12479	-1.32735	adenosylhomocysteinase A-like
LOC128202790	NA	9.55347e-12	12.6709	-7.12353	-5.05965	uncharacterized LOC128202790
LOC128226336	ACHA7	9.59692e-12	5.16656	-7.12282	-6.06692	neuronal acetylcholine receptor subunit alpha-10-like
LOC128243872	N6MT1	9.73666e-12	225.165	-7.12074	-2.31403	methyltransferase N6AMT1-like
LOC128222964	NA	9.90223e-12	12.7379	-7.11838	-5.54209	uncharacterized LOC128222964
LOC128228290	NA	9.9372e-12	60.1647	-7.11785	-6.06167	synaptonemal complex protein 1-like
LOC128210309	MMS19	9.96943e-12	1244.06	-7.11732	-1.84215	MMS19 nucleotide excision repair protein homolog
LOC128220675	NA	1.00402e-11	97.1389	-7.11626	-5.28097	uncharacterized LOC128220675
LOC128222962	PRP31	1.00945e-11	1716.76	-7.11543	-0.751679	U4/U6 small nuclear ribonucleoprotein Prp31-like
LOC128228428	ABL	1.02636e-11	1132.34	-7.11301	-4.26406	tyrosine-protein kinase JAK2-like
LOC128238670	RT09	1.03096e-11	1834.05	-7.11236	-2.04745	28S ribosomal protein S9%2C mitochondrial-like
LOC128231990	NRP	1.03109e-11	785.519	-7.1123	-6.79169	asparagine-rich protein-like
LOC128242848	NA	1.03366e-11	9.88661	-7.11191	-5.88445	uncharacterized LOC128242848
LOC128244419	NA	1.03901e-11	8.82761	-7.11116	-6.84205	uncharacterized LOC128244419
LOC128242664	NA	1.07167e-11	682.735	-7.10672	-3.01473	epithelial splicing regulatory protein 1-like
LOC128209644	CC175	1.09137e-11	287.667	-7.10408	-2.02957	coiled-coil domain-containing protein 175-like
LOC128227057	NTCP7	1.11815e-11	777.314	-7.1006	-1.41012	sodium/bile acid cotransporter 7-like
LOC128219005	NA	1.12264e-11	239.942	-7.09997	-6.52809	uncharacterized LOC128219005
LOC128243515	ACT1	1.1383e-11	5.19363	-7.09801	-6.07324	actin-5-like
LOC128218925	ZBBX	1.14642e-11	796.295	-7.09694	-2.47759	uncharacterized LOC128218925
LOC128245102	NA	1.15678e-11	843.99	-7.09566	-3.43797	uncharacterized LOC128245102
LOC128239822	GVIN1	1.16138e-11	73.7609	-7.09507	-6.3526	interferon-induced very large GTPase 1-like
LOC128224310	CD033	1.19159e-11	602.028	-7.09147	-2.01963	UPF0462 protein C4orf33 homolog
LOC128224118	NA	1.20877e-11	28.8735	-7.08945	-4.12847	uncharacterized LOC128224118
LOC128218527	AGRG4	1.2477e-11	289.233	-7.0849	-6.94834	uncharacterized LOC128218527
LOC128235336	MNX1	1.25294e-11	23.8858	-7.08427	-7.54527	homeobox protein Hox-D4-like
LOC128212967	LOXH1	1.2565e-11	329.38	-7.0838	-2.6135	lipoxygenase homology domain-containing protein 1-like
LOC128228172	NA	1.26412e-11	1332.79	-7.08292	-1.69718	uncharacterized LOC128228172
LOC128203568	SENP	1.31869e-11	1111.78	-7.07698	-5.78445	sentrin-specific protease-like
LOC128240807	NA	1.37691e-11	10.8044	-7.0709	-5.65249	uncharacterized LOC128240807
LOC128223938	DDX31	1.42298e-11	1260.09	-7.06625	-1.84769	probable ATP-dependent RNA helicase DDX31
LOC128218857	SPEB	1.4511e-11	359.714	-7.06345	-2.73466	guanidinobutyrase-like
LOC128227972	NA	1.51154e-11	22.5859	-7.05757	-5.1972	uncharacterized LOC128227972
LOC128231467	NA	1.53449e-11	1512.56	-7.05544	-6.15663	uncharacterized LOC128231467
LOC128239338	UBX11	1.57551e-11	354.052	-7.05164	-2.18922	UBX domain-containing protein 11-like
LOC128229282	PWP2	1.60574e-11	3156.05	-7.04887	-1.22891	periodic tryptophan protein 2 homolog
LOC128208990	NA	1.66608e-11	1063.58	-7.0437	-5.44589	uncharacterized LOC128208990
LOC128233970	SUSD2	1.66838e-11	104.986	-7.04346	-5.71049	complement factor B-like protease
LOC128239040	NA	1.68641e-11	396.725	-7.04188	-1.8424	uncharacterized LOC128239040
LOC128219255	ACHA5	1.6889e-11	5.40115	-7.04164	-6.13212	acetylcholine receptor subunit alpha-1-A-like
LOC128223777	DOPP1	1.70164e-11	623.416	-7.04055	-1.35724	dolichyldiphosphatase 1-like
LOC128207250	GDPP1	1.71501e-11	490.589	-7.03942	-2.54301	GDP-D-glucose phosphorylase 1-like
LOC128239296	NA	1.72946e-11	35.6498	-7.0382	-3.49018	uncharacterized LOC128239296
LOC128225842	PTPRE	1.74438e-11	7.79546	-7.03692	-5.90195	receptor-type tyrosine-protein phosphatase epsilon-like
LOC128233164	NA	1.75235e-11	15.6497	-7.03621	-4.68703	U1 spliceosomal RNA
LOC128243718	LGRD	1.77818e-11	17.982	-7.03408	-6.40143	linear gramicidin synthase subunit D-like
LOC128246366	ZMYM1	1.79509e-11	23.5259	-7.03268	-5.32624	zinc finger MYM-type protein 1-like
LOC128229072	NA	1.81304e-11	208.42	-7.03121	-5.39057	uncharacterized LOC128229072
LOC128229855	NA	1.82214e-11	10.9513	-7.03043	-6.41384	uncharacterized LOC128229855
LOC128209267	CSMD3	1.84739e-11	11412.7	-7.02843	-4.97875	CUB and sushi domain-containing protein 1-like
LOC128237107	PGCA	1.93013e-11	4.88669	-7.0221	-5.98421	snaclec coagulation factor IX/factor X-binding protein subunit A-like
LOC128220609	DHDH	1.93765e-11	500.508	-7.02148	-2.6991	trans-1%2C2-dihydrobenzene-1%2C2-diol dehydrogenase-like
LOC128210224	NOP14	1.94524e-11	1403.58	-7.02085	-1.45808	nucleolar protein 14-like
LOC128237798	DMBT1	1.94707e-11	6.56929	-7.02067	-6.41512	deleted in malignant brain tumors 1 protein-like
LOC128218808	RBMX	1.94913e-11	5980.89	-7.02048	-1.02657	RNA-binding motif protein%2C X chromosome-like
LOC128213202	PGES2	1.95046e-11	902.192	-7.02035	-2.25934	prostaglandin E synthase 2-like
LOC128228922	NA	2.04426e-11	524.653	-7.01366	-2.11002	uncharacterized LOC128228922
LOC128211161	NA	2.06422e-11	197.51	-7.01225	-2.42503	uncharacterized LOC128211161
LOC128235921	NA	2.08665e-11	3205.29	-7.01066	-6.94136	uncharacterized LOC128235921
LOC128216852	NA	2.17957e-11	18.087	-7.00453	-5.24888	uncharacterized LOC128216852
[truncated: 6,219 more rows]
