# Supplementary material for: Gene expression in soft-shell clam (Mya arenaria) transmissible cancer reveals survival mechanisms during host infection and seawater transfer
Source: PLoS Genet. 2025 Mar 31;21(3):e1011629. doi: 10.1371/journal.pgen.1011629 (PMC11978232; doi:10.1371/journal.pgen.1011629)
Supplement: S4 Table — (XLSX) [file pgen.1011629.s010.xlsx]

## Sheet: S4 Table - BTN_vs_heme_gene_dn 
gene	uniprot	padj	baseMean	stat	log2FoldChange	description
LOC128218750	NA	7.2927e-19	2537.93	9.18873	28.509	uncharacterized LOC128218750
LOC128234054	NPHN	8.46838e-17	246.803	8.64193	25.2517	contactin-5-like
LOC128237731	SC6A3	4.72369e-13	66.3535	7.54672	23.4176	sodium-dependent dopamine transporter-like
LOC128203099	GBP1	5.22085e-12	31.5148	7.21073	22.3784	guanylate-binding protein 1-like
LOC128211000	PLC	3.57763e-14	22.9769	7.89019	21.0072	perlucin-like protein
LOC128219995	NA	1.48302e-10	10.5676	6.71824	20.862	uncharacterized LOC128219995
LOC128222232	NA	5.49114e-15	35.1939	8.12954	20.7935	uncharacterized LOC128222232
LOC128218511	NA	2.97319e-09	12.6716	6.2403	19.3751	uncharacterized LOC128218511
LOC128204040	NA	1.65553e-08	833.759	5.94976	12.9856	uncharacterized LOC128204040
LOC128236148	HMCN1	0.000287022	505.86	3.90632	12.1199	uncharacterized LOC128236148
LOC128222642	NA	3.00935e-16	315.247	8.48889	11.7085	dentin sialophosphoprotein-like
LOC128212295	NA	1.4234e-14	340.546	8.00909	11.2426	uncharacterized LOC128212295
LOC128237460	CATL1	3.36192e-18	2087.97	9.01651	11.1393	procathepsin L-like
LOC128236509	NA	2.70799e-15	467.322	8.21856	11.122	uncharacterized LOC128236509
LOC128205956	NA	2.36704e-13	312.111	7.64046	11.1167	uncharacterized LOC128205956
LOC128233745	LAMA2	4.75746e-17	295.283	8.7105	11.0366	myosin-11-like
LOC128224411	NA	2.49524e-17	520.97	8.78636	10.7005	uncharacterized LOC128224411
LOC128213224	NA	3.93473e-15	189.731	8.17136	10.3986	uncharacterized LOC128213224
LOC128212159	FUCTC	1.49825e-05	131.378	4.61867	10.3679	alpha-(1%2C3)-fucosyltransferase fut-6-like
LOC128209577	NA	2.05879e-10	163.607	6.66724	10.1848	uncharacterized LOC128209577
LOC128222173	NLRC3	1.21178e-08	157.152	6.00384	10.1265	uncharacterized LOC128222173
LOC128206692	DTX3L	1.75977e-09	96.5804	6.32691	10.0021	uncharacterized LOC128206692
LOC128204142	TIE1	1.24812e-10	96.3064	6.74502	9.99816	scavenger receptor class F member 2-like
LOC128239975	NA	6.96018e-19	198.48	9.19415	9.88618	uncharacterized LOC128239975
LOC128222574	NA	1.73012e-27	5847.47	11.1861	9.8559	uncharacterized LOC128222574
LOC128210525	NA	9.2629e-09	87.1537	6.04955	9.85362	uncharacterized LOC128210525
LOC128216071	NA	2.35237e-12	86.3548	7.32419	9.84052	uncharacterized LOC128216071
LOC128206283	TLR4	4.50656e-15	128.104	8.15455	9.83133	toll-like receptor 10
LOC128223758	NA	1.74528e-08	1794.75	5.9406	9.80663	uncharacterized LOC128223758
LOC128220740	NA	1.40172e-09	272.984	6.36401	9.78373	uncharacterized LOC128220740
LOC128219361	NA	8.59493e-14	175.672	7.77552	9.70978	uncharacterized LOC128219361
LOC128235976	NA	2.7805e-13	77.321	7.61866	9.68061	uncharacterized LOC128235976
LOC128221122	SVEP1	6.57576e-15	734.928	8.10689	9.67214	sushi%2C von Willebrand factor type A%2C EGF and pentraxin domain-containing protein 1-like
LOC128205955	SREC	1.90273e-07	71.5514	5.50975	9.56962	multiple epidermal growth factor-like domains protein 10
LOC128221946	NA	6.81443e-10	96.8257	6.48028	9.42748	uncharacterized LOC128221946
LOC128237664	NA	6.65491e-06	64.8314	4.79581	9.42682	uncharacterized LOC128237664
LOC128203302	HS12B	1.98464e-10	61.9521	6.67321	9.36176	heat shock 70 kDa protein 12B-like
LOC128217800	GRM8	1.80108e-12	90.9298	7.36155	9.33701	metabotropic glutamate receptor 8-like
LOC128222388	CX038	0.00106929	765.822	3.54453	9.33482	uncharacterized LOC128222388
LOC128222907	NA	1.71859e-07	60.5624	5.52839	9.3281	uncharacterized LOC128222907
LOC128222633	NA	9.51541e-08	59.4824	5.63843	9.30277	uncharacterized LOC128222633
LOC128204601	R213A	3.4304e-05	58.5701	4.42952	9.2803	E3 ubiquitin-protein ligase rnf213-alpha-like
LOC128219369	NA	1.36729e-09	58.4794	6.36816	9.27756	uncharacterized LOC128219369
LOC128206993	DTX2	8.05613e-08	57.5166	5.66899	9.25441	probable E3 ubiquitin-protein ligase DTX3
LOC128222477	NA	0.00610541	120.253	3.00112	9.24014	uncharacterized LOC128222477
LOC128214366	NA	3.8875e-12	125.1	7.25279	9.21961	uncharacterized LOC128214366
LOC128241772	FGFR3	4.32581e-34	6076.53	12.5018	9.17789	uncharacterized LOC128241772
LOC128222476	NA	2.03088e-08	54.2492	5.91446	9.17054	uncharacterized LOC128222476
LOC128222290	NA	4.77538e-19	1408.58	9.2357	9.16394	uncharacterized LOC128222290
LOC128204632	NA	2.43491e-10	644.453	6.64128	9.14124	dentin sialophosphoprotein-like
LOC128234775	DUOX	1.76456e-08	166.661	5.93865	9.09135	dual oxidase-like
LOC128206812	NA	2.38963e-16	220.076	8.5171	9.07597	uncharacterized LOC128206812
LOC128244239	NA	2.27574e-09	329.284	6.28481	9.06856	uncharacterized LOC128244239
LOC128245468	GBP1	6.7832e-05	74.9182	4.26857	9.05728	guanylate-binding protein 1-like
LOC128240006	NA	2.36184e-29	11723.7	11.5723	9.01008	uncharacterized LOC128240006
LOC128219420	NA	1.73467e-11	46.8463	7.03774	8.95776	uncharacterized LOC128219420
LOC128208716	NLRC4	8.92454e-08	69.529	5.65017	8.94919	uncharacterized LOC128208716
LOC128206237	ROCK1	7.34976e-11	103.752	6.82475	8.94905	rho-associated protein kinase 2-like
LOC128245438	NA	1.68506e-12	650.902	7.37092	8.94068	uncharacterized LOC128245438
LOC128220281	NA	2.95307e-08	46.2622	5.84896	8.94015	uncharacterized LOC128220281
LOC128209594	NA	2.03328e-10	184.79	6.6693	8.88474	uncharacterized LOC128209594
LOC128239943	NA	3.01957e-21	234.206	9.78072	8.8498	uncharacterized LOC128239943
LOC128241665	NA	9.67167e-13	43.3884	7.44832	8.84774	uncharacterized LOC128241665
LOC128236189	HMCN2	0.00955734	44.1886	2.84713	8.83531	hemicentin-1-like
LOC128233797	DUOX2	1.35671e-08	41.9735	5.98439	8.80017	dual oxidase 2-like
LOC128202938	TIF1A	6.83729e-32	1436.5	12.0784	8.78526	uncharacterized LOC128202938
LOC128221138	NA	1.71379e-07	61.056	5.52891	8.76244	uncharacterized LOC128221138
LOC128207722	NA	3.17261e-09	90.4216	6.22971	8.75028	uncharacterized LOC128207722
LOC128237423	FINC	3.47683e-09	383	6.21478	8.73655	phosphatidylinositol phosphatase PTPRQ-like
LOC128234777	DOXA1	5.5424e-09	210.941	6.13691	8.7091	dual oxidase maturation factor 1-like
LOC128234317	CD22	3.84697e-11	87.6058	6.92095	8.7043	neural cell adhesion molecule 1-like
LOC128245657	PAX7	1.32738e-07	38.9581	5.57686	8.69261	paired box protein Pax-7-like
LOC128236871	NA	8.77522e-18	620.426	8.90715	8.69198	uncharacterized LOC128236871
LOC128220352	FCN1	2.61765e-09	129.427	6.26162	8.68633	fibrinogen-like protein A
LOC128221046	NA	0.000277525	38.576	3.91507	8.67836	uncharacterized LOC128221046
LOC128228414	NA	3.69508e-07	85.9645	5.38407	8.67703	uncharacterized LOC128228414
LOC128233792	NA	5.42015e-05	56.9745	4.32239	8.66169	uncharacterized LOC128233792
LOC128212288	NA	1.08128e-13	311.323	7.74467	8.5833	uncharacterized LOC128212288
LOC128244240	NA	1.03441e-15	152.677	8.33822	8.56247	uncharacterized LOC128244240
LOC128206074	NA	3.9578e-41	1694.02	13.7657	8.55411	receptor-type tyrosine-protein phosphatase kappa-like
LOC128204842	PTPRM	1.7504e-33	1320.16	12.3858	8.54897	receptor-type tyrosine-protein phosphatase alpha-like
LOC128220573	NA	1.30322e-12	52.6321	7.40674	8.54638	uncharacterized LOC128220573
LOC128205623	TENX	7.1011e-17	340.211	8.66314	8.54499	cell death abnormality protein 1-like
LOC128237455	CATL1	1.01878e-46	16088	14.6909	8.52722	procathepsin L-like
LOC128206702	NA	1.52335e-07	34.3277	5.55092	8.51027	uncharacterized LOC128206702
LOC128222614	NA	1.58697e-07	75.8378	5.54329	8.49612	uncharacterized LOC128222614
LOC128209447	NA	2.34743e-08	181.37	5.88932	8.4734	uncharacterized LOC128209447
LOC128206184	NA	0.00598247	252.17	3.00828	8.4677	uncharacterized LOC128206184
LOC128228619	NA	1.7841e-12	314.024	7.3629	8.44887	uncharacterized LOC128228619
LOC128233700	HMCN1	0.00124171	35.8662	3.50062	8.44418	hemicentin-1-like
LOC128243675	NA	3.09113e-07	48.9365	5.41846	8.44211	furin-1-like
LOC128240470	TLR4	3.85112e-11	32.5037	6.92075	8.43094	toll-like receptor 4
LOC128236641	NA	1.58913e-06	48.4144	5.09528	8.42668	uncharacterized LOC128236641
LOC128222562	NA	0.0020996	32.3322	3.34349	8.42374	uncharacterized LOC128222562
LOC128202864	RH2A	8.53689e-26	20841.3	10.8215	8.40208	uncharacterized LOC128202864
LOC128204795	HS12A	2.86399e-09	47.5795	6.24647	8.40059	heat shock 70 kDa protein 12A-like
LOC128213223	NA	3.74413e-21	209.405	9.75765	8.38778	uncharacterized LOC128213223
LOC128240475	TLR4	1.38382e-09	31.1558	6.36606	8.36868	toll-like receptor 4
LOC128235114	FUCL6	4.5547e-19	876.36	9.24117	8.35994	uncharacterized LOC128235114
LOC128206936	NA	6.08432e-09	67.8838	6.12098	8.3362	uncharacterized LOC128206936
LOC128240861	CEAM1	1.74046e-23	285.742	10.3061	8.30977	uncharacterized LOC128240861
LOC128238191	NA	2.73751e-06	66.2115	4.98387	8.29953	uncharacterized LOC128238191
LOC128222238	ANGP4	0.000924662	29.628	3.58649	8.29745	fibrinogen C domain-containing protein 1-B-like
LOC128235981	NA	1.734e-07	29.5935	5.5266	8.29448	uncharacterized LOC128235981
LOC128204600	RN213	5.75769e-05	44.0885	4.30788	8.29166	uncharacterized LOC128204600
LOC128224008	NA	1.97735e-06	98.1557	5.05111	8.27855	uncharacterized LOC128224008
LOC128222553	NA	0.000378296	29.0628	3.83368	8.26936	protein quiver-like
LOC128244448	NA	0.000186325	43.3795	4.01844	8.26838	uncharacterized LOC128244448
LOC128219054	SPR	1.34667e-43	927.234	14.1826	8.24893	sex peptide receptor-like
LOC128243271	NA	3.91873e-10	93.8299	6.56758	8.23264	uncharacterized LOC128243271
LOC128235170	NA	1.23807e-11	42.0469	7.08601	8.22497	uncharacterized LOC128235170
LOC128236551	NA	1.73464e-08	62.1126	5.94174	8.20812	uncharacterized LOC128236551
LOC128219364	NA	2.51211e-14	89.9469	7.93583	8.18142	uncharacterized LOC128219364
LOC128204161	NA	5.89933e-10	27.0079	6.50302	8.16126	uncharacterized LOC128204161
LOC128230771	HS12B	0.000128119	26.7498	4.11338	8.14922	heat shock 70 kDa protein 12B-like
LOC128203342	NA	5.89086e-06	39.9051	4.82185	8.14707	acanthoscurrin-2-like
LOC128221184	NA	2.73467e-14	401.8	7.92494	8.14084	uncharacterized LOC128221184
LOC128235254	CEAM8	2.44199e-12	113.798	7.319	8.13808	uncharacterized LOC128235254
LOC128234051	NPHN	8.54736e-05	194.174	4.2125	8.08814	nephrin-like
LOC128241318	NA	1.28788e-09	56.7523	6.37796	8.0777	uncharacterized LOC128241318
LOC128239452	NA	3.44502e-10	284.602	6.58751	8.06356	uncharacterized LOC128239452
LOC128213299	TLR4	5.69456e-12	55.8499	7.19808	8.05421	toll-like receptor 4
LOC128232749	NA	5.84978e-10	107.929	6.50436	8.03638	uncharacterized LOC128232749
LOC128232096	HSPB1	3.18297e-09	2756.99	6.22916	8.03586	alpha-crystallin A chain-like
LOC128219058	NA	7.11552e-12	36.6214	7.16585	8.02413	hemicentin-1-like
LOC128241724	DTX3L	3.67654e-08	78.6438	5.81037	8.02179	uncharacterized LOC128241724
LOC128203439	RNF6	1.68814e-10	226.88	6.69815	7.99186	uncharacterized LOC128203439
LOC128219366	NA	0.000466828	23.9853	3.77691	7.99177	uncharacterized LOC128219366
LOC128218520	NA	2.15405e-14	155.396	7.95564	7.97375	salivary glue protein Sgs-3-like
LOC128246424	LICH	1.33263e-10	77.5079	6.73475	7.97001	lysosomal acid lipase/cholesteryl ester hydrolase-like
LOC128219724	NA	0.000757314	23.5651	3.64315	7.96712	uncharacterized LOC128219724
LOC128216596	TLR4	1.59379e-06	23.5679	5.09467	7.96569	toll-like receptor 4
LOC128215789	TLR4	1.10052e-36	688.258	12.9817	7.96165	toll-like receptor 4
LOC128206864	NA	0.0206224	50.3929	2.56264	7.95228	uncharacterized LOC128206864
LOC128217099	NA	2.1521e-05	51.9486	4.53699	7.94957	uncharacterized LOC128217099
Trnas-uga_22	NA	0.00231623	23.2323	3.31281	7.94549	NA
LOC128244625	TRI45	0.000221354	34.6872	3.97365	7.94436	E3 ubiquitin-protein ligase TRIM71-like
LOC128235490	SCUB1	1.1637e-16	369.465	8.60386	7.93769	fibulin-1-like
LOC128236020	NA	3.69332e-05	50.9305	4.41218	7.921	uncharacterized LOC128236020
LOC128234472	AGRL3	6.75199e-10	75.3868	6.48174	7.92088	adhesion G protein-coupled receptor L3-like
LOC128214288	NA	4.09679e-06	22.7982	4.89895	7.9199	uncharacterized LOC128214288
LOC128234451	NA	1.07481e-09	22.8005	6.40745	7.91718	cingulin-like
LOC128207721	NA	1.56666e-09	33.9203	6.34585	7.91349	uncharacterized LOC128207721
LOC128222511	NA	1.52946e-08	22.6089	5.96339	7.90726	uncharacterized LOC128222511
LOC128236510	NA	5.49911e-06	50.1185	4.83646	7.89761	uncharacterized LOC128236510
LOC128213492	NA	8.61193e-12	119.126	7.13839	7.89527	uncharacterized LOC128213492
LOC128234477	AGRD1	1.40315e-10	164.962	6.72658	7.89015	adhesion G-protein coupled receptor D1-like
LOC128234585	NA	4.31201e-08	156.32	5.78174	7.88591	uncharacterized LOC128234585
LOC128214927	FYN	5.64934e-15	146.99	8.12605	7.8782	tyrosine-protein kinase SRK2-like
LOC128227640	NA	5.45395e-09	32.7734	6.13971	7.86344	uncharacterized LOC128227640
LOC128239857	NA	2.29208e-10	232.712	6.65064	7.86135	uncharacterized LOC128239857
LOC128238678	BIR7B	0.00836928	113.176	2.89409	7.84659	baculoviral IAP repeat-containing protein 7-A-like
LOC128222339	IF44L	3.3596e-14	48.1449	7.89828	7.84081	interferon-induced protein 44-like
LOC128213341	HSP72	3.80629e-05	48.0994	4.40497	7.83833	heat shock protein 70 B2-like
LOC128209955	CBLN3	5.97748e-05	21.4894	4.29894	7.83586	cerebellin-3-like
LOC128236156	NA	3.45804e-08	32.1065	5.82115	7.83464	uncharacterized LOC128236156
LOC128207450	NA	2.25652e-09	68.3492	6.2862	7.81989	uncharacterized LOC128207450
LOC128206398	TLR3	1.08149e-21	209.896	9.88766	7.81965	toll-like receptor 13
LOC128208461	NA	9.75479e-06	31.7752	4.71278	7.81829	uncharacterized LOC128208461
LOC128228580	TLR4	1.74286e-14	209.042	7.98303	7.80841	toll-like receptor 13
LOC128244658	NA	1.84617e-09	156.444	6.31918	7.80522	uncharacterized LOC128244658
LOC128211842	GP157	4.48257e-10	31.2012	6.54635	7.79266	G-protein coupled receptor 157-like
LOC128219530	NA	3.40172e-07	65.9225	5.39982	7.79182	uncharacterized LOC128219530
LOC128212868	AVT1D	2.82823e-34	963.987	12.5367	7.79131	uncharacterized LOC128212868
LOC128237521	BIR7A	2.31142e-12	1455.95	7.32668	7.78693	baculoviral IAP repeat-containing protein 3-like
LOC128234322	NA	1.92794e-06	20.7512	5.0562	7.78668	uncharacterized LOC128234322
LOC128213634	EGT1	1.14124e-30	2985.29	11.8384	7.78198	uncharacterized LOC128213634
LOC128246838	NA	1.31567e-07	180.41	5.57849	7.77812	mucin-4-like
LOC128241669	NA	0.00445085	20.6044	3.10582	7.77228	uncharacterized LOC128241669
LOC128238054	GVQW3	2.23542e-05	30.6191	4.52819	7.76452	uncharacterized LOC128238054
LOC128237725	SC6A9	0.0013095	46.118	3.48514	7.76334	sodium- and chloride-dependent glycine transporter 1-like
LOC128214286	PTPRK	5.18724e-12	295.447	7.21174	7.75592	uncharacterized LOC128214286
LOC128229129	ERN2	2.25281e-06	30.2453	5.02438	7.74873	serine/threonine-protein kinase/endoribonuclease IRE1-like
LOC128211011	CP4F4	5.95617e-10	172.453	6.50146	7.74065	cytochrome P450 4F4-like
LOC128243200	KLH18	3.97945e-05	19.9552	4.39464	7.72693	kelch-like protein 18
LOC128233431	EMIL2	0.00382144	19.95	3.15557	7.72639	EMILIN-2-like
LOC128222193	DPEP1	4.39388e-06	19.7181	4.88436	7.70994	dipeptidase 1-like
LOC128205265	NA	3.46362e-07	63.814	5.39628	7.70255	uncharacterized LOC128205265
LOC128208552	TRI33	1.10007e-05	19.6134	4.68654	7.70166	uncharacterized LOC128208552
LOC128233976	NA	0.00227181	19.4149	3.31893	7.68756	uncharacterized LOC128233976
LOC128240129	NA	1.99325e-07	62.5345	5.50116	7.68069	uncharacterized LOC128240129
LOC128207840	NA	2.72481e-05	19.2177	4.48295	7.67269	uncharacterized LOC128207840
LOC128225076	CD166	6.57709e-08	42.6892	5.70633	7.66496	pregnancy-specific beta-1-glycoprotein 2-like
LOC128216476	TLR4	2.71061e-16	126.758	8.50166	7.66095	toll-like receptor 4
LOC128244894	NA	7.04444e-09	42.3708	6.09619	7.65413	uncharacterized LOC128244894
LOC128221945	NA	2.13874e-06	18.9234	5.03498	7.65024	uncharacterized LOC128221945
LOC128218043	VLDLR	0.000854404	18.8193	3.60913	7.64406	low-density lipoprotein receptor-related protein 1B-like
LOC128218536	AMPN	0.000143886	18.8172	4.08415	7.64368	putative aminopeptidase-2
LOC128219642	YOBN	1.65178e-27	556.407	11.1904	7.6422	L-amino-acid oxidase-like
LOC128238331	AGRL2	2.06055e-06	450.259	5.04261	7.63604	adhesion G protein-coupled receptor L3-like
LOC128241585	NA	2.78275e-12	466.971	7.30065	7.63132	cerebellin-3-like
LOC128207879	CEL	3.79567e-15	661.358	8.1759	7.62753	cholinesterase 1-like
LOC128236201	NA	1.14284e-06	18.5285	5.16211	7.62	uncharacterized LOC128236201
LOC128215493	NA	0.000263559	27.6256	3.9285	7.6159	uncharacterized LOC128215493
LOC128215012	TLR4	2.97981e-22	605.32	10.0204	7.61012	toll-like receptor 4
LOC128222644	NA	2.23773e-13	117.037	7.64787	7.60783	uncharacterized LOC128222644
LOC128240352	NA	3.911e-11	2276.33	6.91849	7.59192	uncharacterized LOC128240352
LOC128206349	NA	0.0016798	26.8456	3.41159	7.57443	uncharacterized LOC128206349
LOC128206992	NA	0.000214102	17.925	3.9823	7.57343	uncharacterized LOC128206992
LOC128223496	NA	7.24937e-05	58.1733	4.25245	7.57127	uncharacterized LOC128223496
LOC128206359	NA	0.000344154	39.8398	3.85823	7.56563	uncharacterized LOC128206359
LOC128206537	B3GT1	4.11965e-07	26.5978	5.36279	7.56206	beta-1%2C3-galactosyltransferase 1-like
LOC128206971	NA	1.91236e-16	467.257	8.54455	7.55139	uncharacterized LOC128206971
LOC128228413	NA	1.44342e-08	118.647	5.97344	7.55128	uncharacterized LOC128228413
LOC128211436	PAR14	1.24259e-09	197.951	6.38377	7.54503	uncharacterized LOC128211436
LOC128222636	NA	8.55527e-18	239.043	8.91016	7.53234	uncharacterized LOC128222636
LOC128205532	NA	4.59917e-06	17.407	4.87483	7.52914	uncharacterized LOC128205532
Trnas-uga_21	NA	0.00314641	17.3413	3.21681	7.52379	NA
LOC128222004	NA	3.22985e-16	333.916	8.4805	7.51989	uncharacterized LOC128222004
LOC128235881	CHS2	6.72084e-07	17.2356	5.26799	7.51765	chitin synthase chs-2-like
LOC128234945	NPHN	2.48553e-08	25.7738	5.8794	7.51551	uncharacterized LOC128234945
LOC128245316	NA	3.32992e-09	17.1844	6.22184	7.51364	uncharacterized LOC128245316
LOC128219641	YOBN	6.38362e-33	1138.39	12.2788	7.50663	L-amino-acid oxidase-like
LOC128211025	SH2B2	1.1994e-15	182.405	8.3201	7.50097	SH2B adapter protein 2-like
LOC128238635	PTPRQ	1.20266e-14	296.89	8.03024	7.49803	receptor-type tyrosine-protein phosphatase eta-like
LOC128217798	NA	6.28927e-13	92.0105	7.5079	7.49783	uncharacterized LOC128217798
LOC128223927	NA	1.8057e-09	434.145	6.32282	7.49603	uncharacterized LOC128223927
LOC128211438	Y1252	1.51711e-07	332.7	5.55169	7.49569	uncharacterized LOC128211438
LOC128241890	DTX3L	2.60682e-06	25.2185	4.99414	7.48497	uncharacterized LOC128241890
LOC128241720	DTX3L	3.80629e-05	73.5593	4.40498	7.47576	myosin-13-like
LOC128244886	ANK2	1.74981e-08	71.4457	5.94011	7.47552	fibronectin type 3 and ankyrin repeat domains 1 protein-like
LOC128236956	FCN2	0.00149792	16.7719	3.44593	7.4754	ficolin-2-like
LOC128236981	CEL	2.06739e-07	37.3457	5.49428	7.47386	bile salt-activated lipase-like
LOC128207653	NA	1.09589e-07	16.696	5.61236	7.46874	uncharacterized LOC128207653
LOC128237026	NA	2.06109e-05	24.9296	4.54695	7.46687	uncharacterized LOC128237026
LOC128239256	NCAM1	1.2512e-10	132.074	6.74459	7.46295	nephrin-like
LOC128235101	NA	3.63353e-05	37.0738	4.41589	7.46255	uncharacterized LOC128235101
LOC128238594	NA	2.04873e-37	137751	13.1137	7.46123	uncharacterized LOC128238594
LOC128215026	BAT1	0.000784856	60.6037	3.63325	7.46108	b(0%2C+)-type amino acid transporter 1-like
LOC128203536	NA	2.93959e-09	745.65	6.24226	7.4601	uncharacterized LOC128203536
LOC128211153	USH2A	5.69958e-09	24.7563	6.13229	7.458	usherin-like
LOC128242644	NA	2.50962e-08	52.5733	5.87767	7.44913	uncharacterized LOC128242644
LOC128220551	OX1R	0.000169182	24.4605	4.04311	7.44044	orexin receptor type 2-like
LOC128232944	NA	1.49413e-05	16.3043	4.61929	7.4363	uncharacterized LOC128232944
LOC128228185	SC5AB	6.97427e-06	16.2716	4.78571	7.43452	sodium/myo-inositol cotransporter 2-like
LOC128232433	NA	5.23067e-09	5307.38	6.14666	7.4339	protein quiver-like
LOC128228912	NA	4.69579e-11	224.957	6.89143	7.42963	uncharacterized LOC128228912
LOC128225944	NA	0.000115542	24.2852	4.13891	7.42879	uncharacterized LOC128225944
LOC128219963	NA	1.91596e-23	4067.89	10.2966	7.42007	uncharacterized LOC128219963
LOC128235054	NA	1.0463e-10	260.792	6.77162	7.41192	uncharacterized LOC128235054
LOC128207399	NA	2.19699e-05	16.0286	4.53226	7.40807	uncharacterized LOC128207399
LOC128235244	NA	8.30094e-24	222.242	10.3794	7.40624	uncharacterized protein PF3D7_1120000-like
LOC128221467	NA	0.000694079	15.9651	3.66744	7.40558	uncharacterized LOC128221467
LOC128224232	NA	1.35575e-40	6055.88	13.6728	7.39464	keratin-associated protein 10-10-like
LOC128210400	YOBN	5.52612e-39	830.666	13.3931	7.39345	putative L-amino-acid oxidase YobN
LOC128239891	FGFR2	2.72407e-05	126.693	4.48303	7.39289	uncharacterized LOC128239891
LOC128233911	NA	1.39137e-07	35.204	5.56799	7.38621	uncharacterized LOC128233911
LOC128233732	NA	0.000221003	15.726	3.97405	7.38515	uncharacterized LOC128233732
LOC128202988	DTX3L	1.16363e-30	274.979	11.8365	7.3838	uncharacterized LOC128202988
LOC128212973	SX17A	8.58061e-22	217.701	9.91181	7.38004	transcription factor Sox-17-alpha-like
LOC128206750	PTPRS	2.68547e-08	34.8519	5.86584	7.37351	cell death abnormality protein 1-like
LOC128234465	NA	0.000900657	23.2631	3.59378	7.36664	uncharacterized LOC128234465
LOC128236060	NA	2.28394e-16	763.38	8.52253	7.35969	uncharacterized LOC128236060
LOC128246673	NA	1.23412e-16	1372.63	8.59688	7.35887	uncharacterized LOC128246673
LOC128243078	HS12B	9.61125e-09	67.8936	6.04332	7.35695	heat shock 70 kDa protein 12A-like
LOC128241448	NA	1.53954e-09	505.966	6.34869	7.34445	uncharacterized LOC128241448
LOC128229615	HS12B	2.67441e-05	34.0754	4.48735	7.33931	heat shock 70 kDa protein 12B-like
LOC128234470	FBN3	3.00639e-08	156.252	5.84578	7.33602	fibrillin-2-like
LOC128241723	HS12A	0.0014396	22.7358	3.4575	7.33458	heat shock 70 kDa protein 12A-like
LOC128229922	NA	2.55743e-06	49.0072	4.99798	7.33371	uncharacterized LOC128229922
LOC128221196	NA	0.00129845	15.141	3.4878	7.3292	uncharacterized LOC128221196
LOC128209312	NKX22	5.15898e-15	114.511	8.13736	7.32844	homeobox protein Nkx-2.2-like
LOC128224936	NA	1.75806e-05	163.841	4.58253	7.328	uncharacterized LOC128224936
LOC128234151	HMCN1	0.000116545	15.0679	4.13677	7.32275	hemicentin-2-like
LOC128239337	NA	7.26941e-05	15.0898	4.25179	7.32256	uncharacterized LOC128239337
LOC128215596	NA	0.000313082	15.0282	3.88313	7.31968	uncharacterized LOC128215596
LOC128217921	NA	0.00250224	78.9279	3.28905	7.31526	uncharacterized LOC128217921
LOC128218099	NA	9.03499e-06	33.3206	4.7293	7.30686	uncharacterized LOC128218099
LOC128212996	NA	8.80019e-12	96.3534	7.13529	7.29434	uncharacterized LOC128212996
LOC128214951	PON1	3.56505e-05	115.612	4.42042	7.28932	serum paraoxonase/arylesterase 1-like
LOC128241644	NA	0.000286833	14.7055	3.90651	7.28644	uncharacterized LOC128241644
LOC128234682	NA	0.000459001	127.091	3.78174	7.28524	uncharacterized LOC128234682
LOC128219936	CLA4A	6.80358e-14	303.555	7.80621	7.28145	calcium-activated chloride channel regulator 4A-like
LOC128243121	NA	5.69102e-05	146.378	4.31079	7.28139	uncharacterized LOC128243121
LOC128242281	TIF1A	2.97406e-06	14.5201	4.96675	7.26573	uncharacterized LOC128242281
LOC128209637	NA	6.26007e-16	122.5	8.39976	7.24512	uncharacterized LOC128209637
LOC128242529	KLH11	5.27531e-07	62.644	5.31532	7.24486	kelch-like ECH-associated protein 1A
LOC128210983	MTR1A	6.31396e-29	483.315	11.4845	7.2404	melatonin receptor type 1B-B-like
LOC128221185	NA	1.1363e-23	434.183	10.3482	7.23968	uncharacterized LOC128221185
LOC128213034	NA	7.25019e-29	542.387	11.4724	7.23451	uncharacterized LOC128213034
LOC128234839	B3GT1	4.05283e-08	14.1345	5.79304	7.22946	beta-1%2C3-galactosyltransferase 1-like
LOC128224350	COL12	1.21109e-05	891.183	4.66565	7.22671	perlucin-like protein
LOC128218600	CAD23	7.04429e-11	352.77	6.83104	7.22189	cadherin-23-like
LOC128232954	PIGV	2.80271e-05	20.9718	4.47653	7.21834	GPI mannosyltransferase 2-like
LOC128238327	ADA10	5.43342e-10	315.978	6.51628	7.20221	disintegrin and metalloproteinase domain-containing protein 10-like
LOC128206651	TENX	2.3768e-10	60.389	6.64495	7.19139	protein draper-like
LOC128217149	NA	0.00206054	13.7644	3.34919	7.18868	uncharacterized LOC128217149
LOC128214917	PTPRA	3.56528e-16	233.249	8.46872	7.1832	uncharacterized LOC128214917
LOC128220634	YOBN	1.48626e-42	2655.39	14.0076	7.17946	L-amino-acid oxidase-like
LOC128244737	NA	3.17183e-12	87.1308	7.28158	7.17267	uncharacterized LOC128244737
LOC128203416	NA	0.000265957	60.7193	3.9261	7.16781	uncharacterized LOC128203416
LOC128224259	VNN1	2.89934e-12	1767.48	7.29469	7.16767	pantetheinase-like
LOC128213175	NA	7.73422e-07	20.2164	5.24044	7.1662	uncharacterized LOC128213175
LOC128213575	NA	6.3109e-07	44.0142	5.28047	7.16111	uncharacterized LOC128213575
LOC128205079	NA	8.52675e-08	20.1788	5.65858	7.15717	uncharacterized LOC128205079
LOC128245124	SYG2	0.000215744	91.0568	3.98028	7.15702	synaptogenesis protein syg-2-like
LOC128243769	SEPIA	1.67034e-06	13.3942	5.08508	7.15022	pyrimidodiazepine synthase-like
LOC128210575	MET	1.33526e-06	56.8739	5.13083	7.14561	hepatocyte growth factor receptor-like
LOC128205271	MOT6	1.85427e-06	19.919	5.06412	7.14447	monocarboxylate transporter 3-like
LOC128208092	NA	1.29157e-08	13.2358	5.9929	7.13324	uncharacterized LOC128208092
LOC128238936	SC6A9	0.00360496	13.214	3.17396	7.13222	sodium-dependent dopamine transporter-like
LOC128230256	NA	0.000831515	13.2082	3.61684	7.1321	uncharacterized LOC128230256
LOC128229344	NA	6.22567e-05	19.7424	4.28932	7.12871	uncharacterized LOC128229344
LOC128222979	MARH2	1.27606e-09	86.6516	6.37956	7.12738	uncharacterized LOC128222979
LOC128238190	LPLT2	2.05869e-08	166.121	5.91212	7.11915	uncharacterized LOC128238190
LOC128236685	TRI45	1.81898e-05	19.5708	4.575	7.1185	tripartite motif-containing protein 45-like
LOC128241315	DTX3L	0.00763599	13.0413	2.92558	7.11416	E3 ubiquitin-protein ligase DTX3L-like
LOC128211998	DMBT1	0.000157433	29.1653	4.06133	7.11282	uncharacterized LOC128211998
LOC128230601	ANK1	3.04455e-05	100.257	4.45747	7.11146	uncharacterized LOC128230601
LOC128241424	SC6A9	1.62459e-08	154.294	5.95298	7.10749	sodium- and chloride-dependent glycine transporter 1-like
LOC128246827	NA	7.37818e-07	70.0193	5.24981	7.10001	uncharacterized LOC128246827
LOC128223012	NA	2.26009e-06	41.7765	5.02359	7.09793	synaptonemal complex protein 1-like
LOC128223686	NA	4.39638e-08	379.915	5.77834	7.09668	fibropellin-1-like
LOC128205637	RN213	4.76907e-05	19.2552	4.35227	7.09579	E3 ubiquitin-protein ligase rnf213-alpha-like
LOC128207544	NA	5.1276e-17	110.5	8.70177	7.09121	uncharacterized LOC128207544
LOC128238362	CEAM5	1.83253e-09	55.3054	6.3204	7.09058	nephrin-like
LOC128240425	NA	0.00020733	19.2034	3.99063	7.08985	uncharacterized LOC128240425
LOC128244590	NA	2.49591e-06	19.1936	5.00296	7.08961	uncharacterized LOC128244590
LOC128241466	NA	1.60124e-12	68.4791	7.37812	7.0718	uncharacterized LOC128241466
LOC128223108	NA	1.43498e-14	123.838	8.008	7.06942	uncharacterized LOC128223108
LOC128221830	NA	0.000419148	12.6075	3.80617	7.06595	uncharacterized LOC128221830
LOC128205396	NA	0.000247639	12.5644	3.94461	7.0621	uncharacterized LOC128205396
LOC128205942	TENX	4.0357e-05	12.4608	4.39133	7.04449	cell death abnormality protein 1-like
LOC128241709	FAT4	1.40332e-06	12.3777	5.12076	7.03991	protocadherin alpha-8-like
LOC128203636	PLCL	0.00016561	12.4053	4.04866	7.0382	perlucin-like protein
LOC128206547	PTPRA	3.80435e-07	18.4902	5.3784	7.03465	receptor-type tyrosine-protein phosphatase alpha-like
LOC128244235	NA	1.04907e-07	12.3608	5.62043	7.0309	uncharacterized LOC128244235
LOC128222275	ACTP1	7.76779e-07	27.5192	5.23946	7.02987	tereporin-Ts1-like
LOC128208110	RN145	1.90458e-06	18.3731	5.05864	7.02602	E3 ubiquitin-protein ligase RNF139-like
LOC128209870	NA	5.01956e-05	171.56	4.34036	7.01564	uncharacterized LOC128209870
LOC128240132	NA	4.18567e-07	704.703	5.35971	7.01348	uncharacterized LOC128240132
LOC128234976	NA	2.91148e-07	225.418	5.42988	7.00404	uncharacterized LOC128234976
LOC128236684	FBXW7	2.03673e-10	39.625	6.66901	7.00236	uncharacterized LOC128236684
LOC128243936	PCSK6	0.0049129	12.0658	3.07314	7.00195	endoprotease aex-5-like
LOC128219657	CLCA1	1.68004e-07	436.476	5.53259	6.99929	calcium-activated chloride channel regulator 1-like
LOC128221190	NA	0.00619071	25.5749	2.99653	6.99639	uncharacterized LOC128221190
LOC128203393	NA	1.7242e-05	50.3753	4.58697	6.99233	uncharacterized LOC128203393
LOC128204512	PTPRS	7.44795e-05	11.9376	4.24601	6.98946	receptor-type tyrosine-protein phosphatase kappa-like
LOC128237184	MPRD	3.3239e-05	17.9044	4.43703	6.98938	cation-dependent mannose-6-phosphate receptor-like
LOC128234293	NPHN	2.99272e-20	141.871	9.53724	6.98827	hemicentin-1-like
LOC128239068	NA	2.37508e-09	317.374	6.27781	6.97827	uncharacterized LOC128239068
LOC128218780	YOBN	9.62833e-43	1533.03	14.0402	6.97822	L-amino-acid oxidase-like
LOC128234452	NA	1.77013e-06	26.5069	5.07351	6.97504	uncharacterized LOC128234452
LOC128210338	TENN	1.89673e-38	38136.4	13.2982	6.95892	fibrinogen-like protein 1
LOC128221240	Y0266	1.15281e-05	308.289	4.67629	6.95363	hornerin-like
LOC128205370	LAMA4	1.61188e-05	17.4285	4.60231	6.95108	laminin subunit beta-4-like
LOC128222615	ARFK	1.38194e-05	26.1058	4.63652	6.95106	ADP-ribosylation factor K-like
LOC128236186	NA	3.62139e-17	271.418	8.74234	6.95075	uncharacterized LOC128236186
LOC128230937	CILP2	0.00256042	78.6801	3.28177	6.95001	uncharacterized LOC128230937
LOC128223285	HMCT	6.19517e-06	17.3806	4.81105	6.94673	lactadherin-like
LOC128223157	EF2K	0.000155064	75.9104	4.0653	6.94539	myosin heavy chain kinase B-like
LOC128219937	NA	2.71744e-13	76.935	7.62181	6.94518	uncharacterized LOC128219937
LOC128241122	NA	1.37563e-16	74.5591	8.58406	6.94073	cingulin-like
LOC128206872	AGSA	5.67677e-21	150.507	9.71394	6.93907	adenosine deaminase AGSA-like
LOC128246428	NA	0.0012422	17.2043	3.50046	6.93204	uncharacterized LOC128246428
LOC128220475	NA	1.15234e-07	156.862	5.60312	6.93147	uncharacterized LOC128220475
LOC128234889	B3GT1	1.23226e-06	17.1935	5.14708	6.92983	beta-1%2C3-galactosyltransferase 1-like
LOC128236217	NA	5.60942e-12	203.602	7.20035	6.92962	uncharacterized LOC128236217
LOC128222058	IFI44	0.000121925	11.3784	4.12563	6.92056	interferon-induced protein 44-like
LOC128234174	HMCN2	1.73835e-15	2485.04	8.27395	6.91985	hemicentin-1-like
LOC128233706	NA	1.76267e-05	11.3715	4.58191	6.91767	uncharacterized LOC128233706
LOC128213194	UNC9	0.00228702	11.3684	3.31678	6.91641	innexin unc-9-like
LOC128215250	YRD6	1.50282e-05	334.981	4.61793	6.91003	uncharacterized protein K02A2.6-like
LOC128245082	YSMU	1.44581e-07	25.2975	5.56077	6.90796	uncharacterized protein F13E9.13%2C mitochondrial-like
LOC128235453	NPHN	6.2381e-09	155.227	6.11672	6.90179	nephrin-like
LOC128239127	DMBT1	0.00173072	16.8443	3.40227	6.90134	deleted in malignant brain tumors 1 protein-like
LOC128236615	TSP1	1.28788e-09	49.3471	6.37797	6.90055	protein jagged-1b-like
LOC128237105	NA	2.03971e-07	16.8448	5.49687	6.89954	uncharacterized LOC128237105
LOC128220807	NA	2.1701e-08	11.1906	5.9027	6.8976	uncharacterized LOC128220807
LOC128222237	NA	2.819e-12	294.079	7.29882	6.8942	uncharacterized LOC128222237
LOC128225970	CP3AO	6.05541e-27	205.317	11.0701	6.8846	cytochrome P450 3A24-like
LOC128217650	NINJ1	1.47102e-07	47.9204	5.55759	6.88183	ninjurin-2-like
LOC128222188	NA	5.29034e-12	84.6269	7.20884	6.88048	uncharacterized LOC128222188
LOC128209335	NA	1.24999e-06	36.7198	5.14423	6.8748	uncharacterized LOC128209335
LOC128216799	NA	6.92414e-08	560.047	5.69705	6.87195	uncharacterized LOC128216799
LOC128236279	AARA	4.8069e-06	10.9615	4.86557	6.86461	uncharacterized LOC128236279
LOC128220051	NA	0.000354593	38.0277	3.85052	6.86452	mucin-4-like
LOC128206774	PTPRK	2.65147e-06	16.4088	4.99049	6.86441	receptor-type tyrosine-protein phosphatase kappa-like
LOC128238003	PXDN	9.69679e-07	10.8791	5.19542	6.85188	carcinoembryonic antigen-related cell adhesion molecule 5-like
LOC128243909	LIN41	7.11798e-10	35.8526	6.4734	6.85115	E3 ubiquitin-protein ligase TRIM71-like
LOC128241598	NA	0.00736664	10.8732	2.93782	6.85042	uncharacterized LOC128241598
LOC128213225	NA	5.84631e-17	593.439	8.68605	6.84997	uncharacterized LOC128213225
LOC128226172	OCTL	6.83113e-06	10.8256	4.79032	6.84856	organic cation transporter protein-like
LOC128207264	NA	9.97351e-06	407.102	4.70796	6.84725	uncharacterized LOC128207264
LOC128229338	NA	0.000143601	37.7872	4.08471	6.84647	uncharacterized LOC128229338
LOC128234327	NA	3.65727e-06	24.1893	4.92297	6.84426	uncharacterized LOC128234327
LOC128239345	AGRD1	1.8673e-09	108.945	6.31724	6.83351	adhesion G-protein coupled receptor D1-like
LOC128213758	PTPRA	3.55775e-15	156.225	8.18423	6.83205	uncharacterized LOC128213758
LOC128232942	NA	0.000124791	46.3123	4.11993	6.82609	uncharacterized LOC128232942
LOC128228582	NA	1.42905e-05	10.6959	4.6292	6.82359	uncharacterized LOC128228582
LOC128217333	MB212	5.36887e-09	140.65	6.14235	6.8216	uncharacterized LOC128217333
LOC128216376	NA	1.2107e-05	57.9393	4.66574	6.81838	uncharacterized LOC128216376
LOC128227166	NA	1.54818e-06	15.8827	5.10072	6.81709	uncharacterized LOC128227166
LOC128234824	HARB1	0.0106577	10.5949	2.80825	6.81483	putative nuclease HARBI1
LOC128208684	NA	2.54251e-06	44.8504	4.99916	6.81482	uncharacterized LOC128208684
LOC128210518	PAR14	0.00304085	15.8612	3.22771	6.81253	protein mono-ADP-ribosyltransferase PARP14-like
LOC128217898	NA	1.8288e-11	34.6915	7.02988	6.81154	uncharacterized LOC128217898
LOC128246862	NA	1.01111e-06	10.6256	5.18713	6.81023	uncharacterized LOC128246862
LOC128219821	NA	0.000193374	10.572	4.00865	6.80984	uncharacterized LOC128219821
LOC128214281	NA	1.25896e-05	10.5337	4.657	6.80862	uncharacterized LOC128214281
LOC128231290	NPHN	5.70805e-07	57.256	5.30007	6.80731	hemicentin-2-like
LOC128222940	HS12A	9.16194e-06	57.9207	4.7263	6.8062	heat shock 70 kDa protein 12A-like
LOC128228236	GLRA2	9.59605e-19	193.387	9.15784	6.80444	glycine receptor subunit alpha-2-like
LOC128234028	NA	6.77897e-07	23.4385	5.26632	6.79667	uncharacterized LOC128234028
LOC128234234	NA	1.39396e-05	45.6996	4.63456	6.79579	uncharacterized LOC128234234
LOC128232675	HTAI2	5.98792e-06	10.431	4.81828	6.79408	oxidoreductase HTATIP2-like
LOC128219367	NA	1.38861e-06	45.3828	5.12289	6.79348	uncharacterized LOC128219367
LOC128240344	VWDE	1.36653e-14	157.647	8.0143	6.78665	uncharacterized LOC128240344
LOC128236565	ADA10	2.91043e-07	91.2749	5.42998	6.78497	disintegrin and metalloproteinase domain-containing protein 10-like
LOC128233644	NA	1.17573e-05	15.5523	4.67206	6.78425	uncharacterized LOC128233644
LOC128205446	NA	5.61274e-05	15.5271	4.3141	6.78415	uncharacterized LOC128205446
LOC128233048	NA	0.01015	10.3128	2.82561	6.77412	uncharacterized LOC128233048
LOC128234911	TRI33	5.36891e-09	45.7153	6.14231	6.77106	uncharacterized LOC128234911
LOC128219368	NA	0.000651625	22.9828	3.68513	6.7682	uncharacterized LOC128219368
LOC128227639	NA	8.67599e-13	502.791	7.46364	6.76304	uncharacterized LOC128227639
LOC128240617	NA	2.55198e-05	22.7816	4.4982	6.75643	uncharacterized LOC128240617
LOC128214771	FYN	1.10394e-07	56.3593	5.611	6.75591	tyrosine-protein kinase SRK2-like
LOC128238516	AGRL3	1.09582e-06	15.1701	5.171	6.74941	uncharacterized LOC128238516
LOC128227770	NA	3.87937e-05	10.1095	4.40058	6.74677	uncharacterized LOC128227770
LOC128206475	NA	0.00281784	10.1139	3.25177	6.74558	uncharacterized LOC128206475
LOC128204531	MEG10	1.6135e-08	33.3644	5.95417	6.74133	multiple epidermal growth factor-like domains protein 10
LOC128242492	KLH11	9.54488e-09	120.899	6.04454	6.73391	kelch-like protein 11
LOC128213177	NA	1.36975e-07	32.0768	5.57094	6.73332	uncharacterized LOC128213177
LOC128222858	NA	6.19027e-08	54.5185	5.71723	6.7314	transmembrane cell adhesion receptor mua-3-like
LOC128245810	AEP1	0.000893346	9.9072	3.59612	6.71562	aerolysin-like protein
LOC128223694	NA	9.65478e-12	1069.06	7.12195	6.71372	uncharacterized LOC128223694
LOC128236170	AGRD1	2.70115e-08	64.6656	5.86481	6.71195	adhesion G-protein coupled receptor D1-like
LOC128221943	PTHD3	0.0040669	14.7816	3.13537	6.71056	patched domain-containing protein 3-like
LOC128213140	NA	0.000222041	9.85838	3.97281	6.71031	uncharacterized LOC128213140
LOC128234875	NA	6.91611e-27	1565.87	11.0578	6.70421	uncharacterized LOC128234875
LOC128205157	NA	8.50998e-06	42.5431	4.74231	6.70124	uncharacterized LOC128205157
LOC128232588	NA	2.23735e-06	42.5618	5.02579	6.69973	uncharacterized LOC128232588
LOC128219088	NA	0.000257679	9.74954	3.9344	6.69657	uncharacterized LOC128219088
LOC128221305	NA	7.12625e-06	9.744	4.78119	6.69526	uncharacterized LOC128221305
LOC128214203	SWP70	3.04698e-07	41.6141	5.42123	6.69483	uncharacterized LOC128214203
LOC128236251	TLR1	3.09113e-07	31.8183	5.41842	6.6939	toll-like receptor 4
LOC128242252	FURI1	1.83081e-08	31.7387	5.93228	6.6919	furin-1-like
LOC128233565	INX5	7.7311e-11	489.96	6.81716	6.69188	innexin-5-like
LOC128206967	AGSA	1.29436e-09	31.3974	6.37715	6.69026	adenosine deaminase AGSA-like
LOC128227437	PC11Y	1.95702e-05	85.2463	4.55865	6.6876	protocadherin-18-like
LOC128208111	RN145	1.21053e-12	255.609	7.41706	6.68568	E3 ubiquitin-protein ligase RNF139-like
LOC128206716	LEG9	2.44662e-06	31.0166	5.00708	6.68472	galectin-5-like
LOC128215460	NA	0.00041596	9.69017	3.80818	6.68368	uncharacterized LOC128215460
LOC128246857	NA	4.20889e-08	14.4846	5.7861	6.68145	uncharacterized LOC128246857
LOC128217602	NA	3.62566e-20	441.636	9.51655	6.67565	uncharacterized LOC128217602
LOC128217048	FABPI	2.11735e-06	104.291	5.03702	6.67261	fatty acid-binding protein%2C intestinal-like
LOC128244050	NA	0.00282636	9.61166	3.25075	6.67064	uncharacterized LOC128244050
LOC128219303	HES1	3.62724e-06	9.60191	4.92486	6.66814	transcription factor HES-4-A-like
LOC128244747	NECT4	1.1507e-08	134.457	6.01278	6.66291	carcinoembryonic antigen-related cell adhesion molecule 5-like
LOC128230095	SNED1	8.09673e-06	72.2383	4.75339	6.66224	sushi%2C von Willebrand factor type A%2C EGF and pentraxin domain-containing protein 1-like
LOC128219800	NA	9.32465e-05	61.0885	4.19147	6.66022	myosin-9-like
LOC128215592	NA	0.0478111	89	2.21514	6.66016	uncharacterized LOC128215592
LOC128226373	HS12A	8.22955e-19	102.051	9.17487	6.6592	heat shock 70 kDa protein 12A-like
LOC128239593	CP3AO	9.20602e-18	133.213	8.90177	6.65582	cytochrome P450 3A24-like
LOC128232341	NA	4.96657e-08	451.789	5.75664	6.65507	uncharacterized LOC128232341
LOC128212248	KIRR2	1.26384e-08	2404.37	5.99674	6.65489	uncharacterized LOC128212248
LOC128222251	NA	9.81082e-06	40.4419	4.7115	6.65238	uncharacterized LOC128222251
LOC128228612	MFSD8	3.40494e-08	59.0671	5.82393	6.64706	major facilitator superfamily domain-containing protein 8-like
LOC128204253	NA	5.47473e-10	550.845	6.51511	6.64581	uncharacterized LOC128204253
LOC128215598	CTR2	3.18818e-05	30.6863	4.44668	6.64481	uncharacterized LOC128215598
LOC128227668	NA	3.12409e-42	458.514	13.953	6.64472	uncharacterized LOC128227668
LOC128214632	SELPB	3.6765e-05	99.2375	4.41322	6.64407	selenoprotein Pb-like
LOC128239860	NA	0.000423969	9.39943	3.803	6.64314	uncharacterized LOC128239860
LOC128213072	NA	5.23e-59	19406.8	16.5483	6.64226	uncharacterized LOC128213072
LOC128222218	IRB10	3.12343e-05	119.216	4.45151	6.63799	T-cell-specific guanine nucleotide triphosphate-binding protein 2-like
LOC128210999	NA	8.73477e-05	9.34632	4.20724	6.63542	uncharacterized LOC128210999
LOC128223195	NA	7.06288e-31	424.179	11.8799	6.63393	uncharacterized LOC128223195
LOC128220314	CAN5	1.27709e-09	560.27	6.3794	6.63207	calpain-5-like
LOC128210863	NOTC3	1.79769e-05	9.28992	4.5776	6.62451	fibropellin-1-like
LOC128236124	NA	0.00818073	13.9065	2.90203	6.62304	nephrin-like
LOC128213068	SX17A	2.29046e-19	90.7444	9.3161	6.62226	transcription factor Sox-17-alpha-like
LOC128235056	LAR	1.29609e-10	126.072	6.73903	6.61832	uncharacterized LOC128235056
LOC128224775	NA	5.91287e-22	211.651	9.95058	6.61731	uncharacterized LOC128224775
LOC128221103	C340	3.06586e-37	766.846	13.083	6.61615	cytochrome P450 3A40-like
LOC128245046	NA	0.00166646	9.22719	3.41393	6.61354	uncharacterized LOC128245046
LOC128240410	NA	0.00803882	9.21347	2.90811	6.61241	uncharacterized LOC128240410
LOC128236062	NA	0.000157141	190.819	4.06187	6.61113	uncharacterized LOC128236062
LOC128242821	NA	5.64222e-20	247.858	9.46899	6.60727	uncharacterized LOC128242821
LOC128227620	NA	1.1263e-26	438.304	11.0126	6.60693	toll-like receptor 4
LOC128221564	IRB10	0.000276717	9.15246	3.9158	6.60391	interferon-inducible GTPase 1-like
LOC128233531	HMCN1	0.0073956	59.0952	2.93644	6.60351	hemicentin-1-like
LOC128205350	BIR7A	2.88723e-12	540.544	7.2953	6.60236	baculoviral IAP repeat-containing protein 3-like
LOC128224555	DRD1	1.63497e-09	144.737	6.33891	6.60176	alpha-2A adrenergic receptor-like
LOC128213274	NA	2.45073e-05	9.17143	4.50728	6.60158	uncharacterized LOC128213274
LOC128219792	NA	0.00377331	49.4816	3.15977	6.59184	uncharacterized LOC128219792
LOC128218967	GNT1	1.42163e-06	13.5551	5.11805	6.59081	uncharacterized LOC128218967
LOC128244134	NAPEP	1.33531e-09	692.023	6.37201	6.588	N-acyl-phosphatidylethanolamine-hydrolyzing phospholipase D-like
LOC128213206	NA	1.0962e-28	147.189	11.4357	6.58741	uncharacterized LOC128213206
LOC128206638	NA	8.14896e-10	716.131	6.45185	6.58731	protein quiver-like
LOC128224277	NA	3.30741e-08	58.0848	5.82888	6.58418	uncharacterized LOC128224277
LOC128229150	NA	0.000613801	9.02909	3.70193	6.58265	uncharacterized LOC128229150
LOC128204603	R213A	2.50243e-05	9.02547	4.50264	6.5808	E3 ubiquitin-protein ligase RNF213-like
LOC128240492	TLR4	2.19709e-05	28.7086	4.53219	6.5803	toll-like receptor 4
LOC128243616	NA	7.96735e-09	4750	6.07502	6.57918	uncharacterized LOC128243616
LOC128238977	NA	3.98105e-05	28.5581	4.39452	6.57557	epidermal growth factor receptor substrate 15-like 1
LOC128205201	TOLL8	3.59957e-08	20.0046	5.81401	6.56938	toll-like receptor 6
LOC128235793	NPHN	2.70405e-10	106.679	6.625	6.56806	synaptogenesis protein syg-2-like
LOC128241674	NA	9.39683e-10	268.553	6.42884	6.56771	uncharacterized LOC128241674
LOC128241425	PNCA	8.21684e-07	13.3615	5.22836	6.56636	nicotinamidase-like
LOC128236978	ADA10	4.06542e-06	29.7754	4.90049	6.56558	disintegrin and metalloproteinase domain-containing protein 10-like
LOC128239951	NA	5.85131e-21	155.889	9.7107	6.5598	uncharacterized LOC128239951
LOC128219889	NA	9.18075e-07	377.662	5.20644	6.55921	uncharacterized LOC128219889
LOC128243186	TRI33	1.73719e-06	28.0415	5.07728	6.55794	protein wech-like
LOC128244942	NA	1.29834e-06	13.256	5.13651	6.55446	uncharacterized LOC128244942
LOC128228054	HS12A	4.29624e-13	123.744	7.55971	6.55388	heat shock 70 kDa protein 12A-like
LOC128229016	NA	2.69954e-06	57.686	4.98674	6.54517	uncharacterized LOC128229016
LOC128243935	NA	0.01084	8.78185	2.80172	6.54355	furin-like protease kpc-1
LOC128220086	NA	0.0362192	8.77871	2.33537	6.54266	integumentary mucin C.1-like
LOC128237018	NA	0.000373477	19.6542	3.83698	6.54231	sodium-dependent dopamine transporter-like
LOC128225188	PCSK4	2.71952e-05	104.584	4.4835	6.53897	endoprotease aex-5-like
LOC128236846	FBXW7	5.00877e-10	37.691	6.52902	6.5373	uncharacterized LOC128236846
LOC128237545	IFI44	7.11786e-09	242.143	6.09436	6.53505	interferon-induced protein 44-like
LOC128206479	TLR3	1.59246e-17	429.655	8.83834	6.53426	insulin-like growth factor-binding protein complex acid labile subunit
LOC128219892	NA	1.29305e-18	467.677	9.12454	6.53359	uncharacterized LOC128219892
LOC128205875	LAR	2.00927e-06	28.2638	5.04782	6.52756	uncharacterized LOC128205875
LOC128203101	C1QL2	3.03698e-10	314.983	6.60686	6.52535	caprin-2-like
LOC128234270	PAR14	2.65259e-18	324.279	9.04321	6.52482	protein mono-ADP-ribosyltransferase PARP14-like
LOC128235492	FBN2	7.07587e-13	181.842	7.49153	6.52437	fibrillin-3-like
LOC128217223	SREC2	5.14235e-09	8.68322	6.14954	6.52292	scavenger receptor class F member 1-like
LOC128205746	NA	8.67019e-05	37.083	4.20912	6.5197	receptor-type tyrosine-protein phosphatase C-like
LOC128233914	NA	0.00014169	141.792	4.08813	6.51898	uncharacterized LOC128233914
LOC128220434	NA	6.48438e-05	37.3708	4.27955	6.51458	uncharacterized LOC128220434
LOC128224397	MOXD1	0.00170029	19.2516	3.40766	6.51419	DBH-like monooxygenase protein 1 homolog
LOC128203745	C1QT3	0.000247209	12.8951	3.94511	6.511	heavy metal-binding protein HIP-like
LOC128235932	NA	0.000194949	8.57847	4.00655	6.50959	contactin-1-like
LOC128231180	FUCTA	7.21497e-23	908.582	10.1642	6.50783	glycoprotein 3-alpha-L-fucosyltransferase A-like
LOC128212829	NA	0.0378356	8.55224	2.31664	6.50485	uncharacterized LOC128212829
LOC128218105	ATS17	0.00599314	12.8192	3.00751	6.50275	A disintegrin and metalloproteinase with thrombospondin motifs adt-1-like
LOC128241567	NA	1.04064e-05	8.54944	4.69845	6.49991	uncharacterized LOC128241567
LOC128221189	NA	4.62052e-11	4050.84	6.89385	6.49834	uncharacterized LOC128221189
LOC128205528	NA	0.000173262	19.0393	4.03704	6.49414	receptor-type tyrosine-protein phosphatase mu-like
LOC128204204	YAJO	2.11431e-10	82.4714	6.66318	6.49266	1-deoxyxylulose-5-phosphate synthase YajO-like
LOC128234126	NA	0.000604283	8.46994	3.70616	6.49159	uncharacterized LOC128234126
LOC128217783	NA	1.18413e-24	341.781	10.571	6.48506	uncharacterized LOC128217783
LOC128218095	GPC6A	1.61434e-07	18.8961	5.54005	6.48452	metabotropic glutamate receptor 2-like
LOC128236825	LOX5	1.47443e-06	12.6581	5.1107	6.48432	polyunsaturated fatty acid 5-lipoxygenase-like
LOC128216816	MTR1A	9.63825e-22	980.546	9.89988	6.48003	melatonin receptor type 1A-like
LOC128233701	NA	2.49477e-09	6439	6.26976	6.47644	uncharacterized LOC128233701
LOC128238230	NA	0.000283714	39.0141	3.90928	6.46341	uncharacterized LOC128238230
LOC128221304	NA	7.47545e-10	54.0633	6.46562	6.46324	uncharacterized LOC128221304
LOC128223120	NA	1.26821e-05	8.3026	4.6553	6.46072	uncharacterized LOC128223120
LOC128224479	MB212	0.00805498	25.6314	2.90734	6.46043	uncharacterized LOC128224479
LOC128233653	NA	6.7217e-07	305.065	5.26794	6.45962	hemicentin-1-like
LOC128225611	NA	2.18923e-20	533.892	9.57127	6.45851	uncharacterized LOC128225611
LOC128231481	RNF6	3.58614e-05	12.4083	4.41904	6.45614	E3 ubiquitin-protein ligase RNF6-like
LOC128215500	NA	0.00128909	36.2676	3.48995	6.45569	lens fiber membrane intrinsic protein-like
LOC128205644	PTPRE	2.80316e-06	219.093	4.97888	6.4554	receptor-type tyrosine-protein phosphatase epsilon-like
LOC128219820	NA	0.000645895	12.3934	3.68772	6.45394	uncharacterized LOC128219820
LOC128213293	PTPRT	1.20206e-15	260.099	8.31973	6.45035	receptor-type tyrosine-protein phosphatase kappa-like
LOC128220633	BDHA	8.33492e-06	18.3906	4.74704	6.4485	D-beta-hydroxybutyrate dehydrogenase-like
LOC128245571	TR11B	6.03743e-06	61.2969	4.8165	6.44807	tumor necrosis factor receptor superfamily member 14-like
LOC128244951	NCEH1	2.88447e-05	35.541	4.46994	6.44611	neutral cholesterol ester hydrolase 1-like
LOC128211435	NA	3.34187e-10	1195.81	6.59237	6.443	uncharacterized LOC128211435
LOC128204586	PTPRF	9.97099e-05	8.19198	4.17493	6.44198	uncharacterized LOC128204586
LOC128211848	LOXL3	1.05886e-17	866.818	8.88561	6.44009	lysyl oxidase homolog 3-like
LOC128223040	NA	3.99594e-26	1086.29	10.8929	6.4369	uncharacterized LOC128223040
LOC128240249	NA	2.58842e-05	75.1662	4.49487	6.43654	uncharacterized LOC128240249
LOC128246481	NA	0.0135786	8.1398	2.72006	6.43584	uncharacterized LOC128246481
LOC128245453	NA	0.000133951	8.1091	4.10225	6.43234	uncharacterized LOC128245453
LOC128207933	TITF1	0.0151568	8.12685	2.67955	6.42973	thyroid transcription factor 1-like
LOC128208109	RN139	5.65374e-06	18.1461	4.83064	6.42695	uncharacterized LOC128208109
LOC128218516	NA	1.80508e-05	12.1502	4.57672	6.42597	uncharacterized LOC128218516
LOC128208008	GUTR1	2.20303e-05	12.121	4.53154	6.42016	G-protein coupled receptor moody-like
LOC128208701	GVIN1	0.000128922	8.06061	4.11181	6.41808	interferon-induced very large GTPase 1-like
LOC128212931	SWP70	3.0617e-15	547.884	8.20313	6.41726	uncharacterized LOC128212931
LOC128245652	PUR2	4.41176e-17	96.4522	8.71929	6.4169	trifunctional purine biosynthetic protein adenosine-3-like
LOC128230785	RAA1C	1.21863e-19	199.56	9.38508	6.4164	uncharacterized LOC128230785
LOC128229051	NA	0.013913	7.99066	2.71135	6.409	myosin-11-like
LOC128236191	NA	0.000315595	8.00417	3.88103	6.40875	uncharacterized LOC128236191
LOC128213999	ACHA6	2.95361e-06	11.9155	4.96816	6.4033	acetylcholine receptor subunit alpha-1-B-like
LOC128241437	NA	2.08641e-10	26.1253	6.6652	6.4015	putative uncharacterized protein MYH16
LOC128221337	NA	1.10192e-05	292.986	4.68617	6.40033	uncharacterized LOC128221337
LOC128209559	TNR16	1.21689e-09	147.859	6.38716	6.39782	tumor necrosis factor receptor superfamily member 21-like
LOC128214133	TGTP2	2.42137e-15	169.123	8.2326	6.39394	T-cell-specific guanine nucleotide triphosphate-binding protein 2-like
LOC128239840	CALRL	8.3968e-06	25.9285	4.74538	6.39362	calcitonin gene-related peptide type 1 receptor-like
LOC128221807	MRP1	2.6403e-06	210.136	4.99142	6.39345	multidrug resistance-associated protein 1-like
LOC128233883	NA	3.20454e-26	703.692	10.9143	6.39243	uncharacterized LOC128233883
LOC128227531	PCDH1	5.92373e-06	17.7259	4.82065	6.39133	protocadherin beta-8-like
LOC128218417	XYLT	3.53852e-05	11.8619	4.4222	6.38952	uncharacterized LOC128218417
LOC128241851	DTX3L	7.58287e-06	17.6698	4.76789	6.38714	uncharacterized LOC128241851
LOC128236518	ITA9	1.07398e-13	328.741	7.74557	6.38649	integrin alpha-9-like
LOC128241715	NA	0.0124523	7.85736	2.75205	6.38304	uncharacterized LOC128241715
LOC128234283	NA	9.18155e-35	1300.75	12.6283	6.38298	uncharacterized LOC128234283
LOC128212290	EMX1	2.55899e-05	17.5941	4.49754	6.38219	homeobox protein EMX1-like
LOC128233950	Y4757	4.60937e-20	343.129	9.49107	6.38218	uncharacterized LOC128233950
LOC128218368	NA	0.00107413	7.85763	3.54322	6.38038	uncharacterized LOC128218368
LOC128236512	NA	2.00726e-07	11.711	5.49986	6.37982	uncharacterized LOC128236512
LOC128221344	NA	1.41274e-14	142.389	8.01006	6.37718	uncharacterized LOC128221344
LOC128218248	GST1	1.29553e-06	25.5514	5.13703	6.37621	glutathione S-transferase 1-like
LOC128204597	PTPRK	0.000185122	11.7283	4.02006	6.37614	receptor-type tyrosine-protein phosphatase T-like
LOC128234584	NA	2.78153e-05	11.6823	4.47829	6.37558	uncharacterized LOC128234584
LOC128228529	DSCL1	6.59326e-22	168.449	9.93926	6.37459	contactin-1a-like
LOC128207344	ASGL1	0.0478046	7.81215	2.21522	6.37302	isoaspartyl peptidase/L-asparaginase-like
LOC128226062	HS12B	1.16166e-05	11.6904	4.67459	6.37264	heat shock 70 kDa protein 12B-like
LOC128205234	YAJO	1.63886e-12	135.384	7.37494	6.36885	1-deoxyxylulose-5-phosphate synthase YajO-like
LOC128242477	ARA	2.59968e-06	153.718	4.9947	6.36791	homeobox protein araucan-like
LOC128236296	CD22	0.00916723	33.6345	2.86182	6.36654	hemicentin-1-like
LOC128210717	NGB	0.0435528	7.74926	2.25568	6.36257	neuroglobin-like
LOC128218027	TRI33	8.71107e-05	11.5984	4.2079	6.3615	protein wech-like
LOC128216497	SAV2	1.6518e-14	2350.76	7.9899	6.36087	streptavidin-V2-like
LOC128206530	TLR3	3.6367e-30	1114.82	11.7369	6.35958	toll-like receptor 2
LOC128233412	NPHN	5.12182e-16	725.912	8.42412	6.35841	nephrin-like
LOC128228603	OCTL	5.32301e-06	11.5602	4.84371	6.35826	organic cation transporter protein-like
LOC128230373	NA	3.06428e-22	173.123	10.0175	6.35341	uncharacterized LOC128230373
LOC128237461	CATL	3.14018e-07	11.5123	5.41538	6.35287	procathepsin L-like
LOC128225209	LEG	0.00109626	25.3906	3.53726	6.34973	D-galactoside-specific lectin-like
LOC128214291	NA	1.11845e-09	3109.74	6.40093	6.34504	uncharacterized LOC128214291
LOC128218950	NA	0.0155369	11.4703	2.67044	6.34341	uncharacterized LOC128218950
LOC128203382	NA	1.32465e-06	83.9068	5.13243	6.34232	uncharacterized LOC128203382
LOC128238415	TYPH	1.20697e-10	293.5	6.75009	6.33519	thymidine phosphorylase-like
LOC128240889	VWDE	5.71822e-07	57.5509	5.29971	6.33346	uncharacterized LOC128240889
LOC128237356	SIF2	9.96987e-28	550.805	11.2367	6.33079	protein still life%2C isoform SIF type 1-like
LOC128230376	NA	6.7377e-06	11.3405	4.79316	6.33024	cysteine-rich motor neuron 1 protein-like
LOC128223127	HLDE	3.101e-08	24.9149	5.84039	6.32895	bifunctional protein HldE-like
LOC128233671	CHST4	4.05797e-07	34.1822	5.36588	6.32878	carbohydrate sulfotransferase 3-like
LOC128214164	NA	9.11306e-19	1434.02	9.16348	6.32758	uncharacterized LOC128214164
LOC128233724	ACM2	6.73487e-07	7.60071	5.26755	6.32661	muscarinic acetylcholine receptor M1-like
LOC128220396	NA	2.04397e-07	24.7303	5.49648	6.32642	uncharacterized LOC128220396
LOC128237380	NA	0.00214305	7.56087	3.33709	6.32614	uncharacterized LOC128237380
LOC128224028	PV21	4.74336e-22	65572.9	9.97288	6.32521	uncharacterized LOC128224028
LOC128232657	NA	0.000262971	11.2843	3.92909	6.32279	uncharacterized LOC128232657
LOC128214497	CASP1	2.13743e-10	167.464	6.6615	6.32235	uncharacterized LOC128214497
LOC128237535	CEAM5	2.73045e-06	24.841	4.98439	6.32011	nephrin-like
LOC128211496	PCSK4	6.69044e-09	32.546	6.10485	6.31727	proprotein convertase subtilisin/kexin type 4-like
LOC128217415	NA	0.0187484	7.49466	2.59918	6.31261	uncharacterized LOC128217415
LOC128236853	ORCT	4.08297e-08	186.074	5.79175	6.31243	organic cation transporter protein-like
LOC128222986	SVEP1	2.50458e-28	1055.08	11.3608	6.31174	sushi%2C von Willebrand factor type A%2C EGF and pentraxin domain-containing protein 1-like
LOC128222439	NA	1.34266e-06	255.333	5.12962	6.30931	uncharacterized LOC128222439
LOC128215586	S23A2	0.000296317	11.1825	3.89772	6.30907	solute carrier family 23 member 2-like
LOC128223143	NA	0.000157636	7.46772	4.061	6.30899	uncharacterized LOC128223143
LOC128244820	NA	0.0164601	7.45423	2.64908	6.30785	uncharacterized LOC128244820
LOC128215994	NA	0.00071283	7.45116	3.66008	6.30658	uncharacterized LOC128215994
LOC128238178	5NTD	0.0125099	7.38035	2.75032	6.29288	snake venom 5'-nucleotidase-like
LOC128245530	G2E3	0.000293859	97.5345	3.89988	6.28967	G2/M phase-specific E3 ubiquitin-protein ligase-like
LOC128239922	NA	6.25556e-06	56.1962	4.80894	6.28809	uncharacterized LOC128239922
LOC128234416	TLR4	0.00297431	7.33845	3.23464	6.2862	toll-like receptor 4
LOC128209253	MYCB2	0.00118902	11.0315	3.51342	6.28373	E3 ubiquitin-protein ligase MYCBP2-like
LOC128230083	SNED1	3.2904e-06	48.1209	4.94569	6.28255	sushi%2C von Willebrand factor type A%2C EGF and pentraxin domain-containing protein 1-like
LOC128214411	NA	7.5403e-32	96.6132	12.0703	6.28145	uncharacterized LOC128214411
LOC128238215	ITA9	1.14343e-17	357.943	8.87682	6.28092	integrin alpha-9-like
LOC128203182	NA	1.50233e-06	95.827	5.10692	6.277	uncharacterized LOC128203182
LOC128236838	CELR	5.85838e-08	31.5442	5.72701	6.2753	protocadherin gamma-A4-like
LOC128234430	CDA7	1.80138e-07	151.15	5.51954	6.27347	chitin deacetylase 7-like
LOC128246459	DIAP2	6.79602e-15	314.966	8.10273	6.27298	baculoviral IAP repeat-containing protein 2-like
LOC128226570	5HT2B	6.5649e-20	495.89	9.45246	6.26918	5-hydroxytryptamine receptor 1D-like
LOC128209939	CASP2	0.000310907	10.8845	3.88497	6.26766	uncharacterized LOC128209939
LOC128222087	NA	0.000320998	16.3113	3.87658	6.26695	uncharacterized LOC128222087
LOC128209405	OX2R	8.32259e-09	132.743	6.06753	6.26578	cholecystokinin receptor type A-like
LOC128231376	NA	6.69827e-18	5813.38	8.93793	6.25889	uncharacterized LOC128231376
LOC128202720	ST1B1	2.53309e-09	92.9264	6.26717	6.25752	sulfotransferase 1B1-like
LOC128237444	KEX2	1.6596e-05	118.236	4.59556	6.25563	endoprotease aex-5-like
LOC128224167	NA	0.000112463	56.4858	4.14571	6.25044	uncharacterized LOC128224167
LOC128209351	NA	0.000277947	10.7375	3.91468	6.24891	uncharacterized LOC128209351
LOC128221403	NA	0.00385484	24.2583	3.15272	6.24723	uncharacterized LOC128221403
LOC128239983	CALCR	6.69679e-06	85.0866	4.79444	6.24552	calcitonin gene-related peptide type 1 receptor-like
LOC128226636	DR9C7	2.20933e-05	16.0569	4.53091	6.23958	dehydrogenase/reductase SDR family member 9-like
LOC128207291	CDC42	9.85487e-45	674.678	14.3708	6.23885	cdc42 homolog
LOC128204150	NA	9.64139e-08	114.337	5.63594	6.23775	uncharacterized LOC128204150
LOC128239172	ORCT	1.16159e-05	85.0916	4.67463	6.23699	organic cation transporter protein-like
LOC128205437	PTPRA	9.25551e-11	228.1	6.79033	6.23639	receptor-type tyrosine-protein phosphatase kappa-like
LOC128205230	TLR3	7.79343e-12	54.2774	7.15287	6.23445	toll-like receptor 2
LOC128243958	TIF1B	5.01974e-06	15.8538	4.85641	6.23284	uncharacterized LOC128243958
LOC128242624	PHNX	6.31438e-12	222.664	7.18298	6.23206	phosphonoacetaldehyde hydrolase-like
LOC128206363	NA	7.9776e-05	107.088	4.22948	6.23059	uncharacterized LOC128206363
LOC128236569	DIRC2	4.71136e-47	421.317	14.7446	6.23034	solute carrier family 49 member 4 homolog
LOC128234848	HMCN2	1.39811e-06	53.4748	5.12155	6.22961	hemicentin-1-like
LOC128233659	NA	0.000156589	7.05582	4.06279	6.22302	uncharacterized LOC128233659
LOC128219962	NA	7.03702e-05	83.4015	4.25967	6.21712	uncharacterized LOC128219962
LOC128232422	NA	2.29032e-21	189.086	9.80948	6.21664	uncharacterized LOC128232422
LOC128228262	NA	3.54306e-30	1953.33	11.7393	6.21571	uncharacterized LOC128228262
LOC128246231	NA	5.3964e-06	10.4982	4.84071	6.21528	uncharacterized LOC128246231
LOC128211189	DPEP1	0.000422062	6.97237	3.80426	6.21371	dipeptidase 1-like
LOC128214891	NA	1.57975e-10	1103.75	6.70843	6.21328	uncharacterized LOC128214891
LOC128205953	NA	0.000142594	6.97957	4.08647	6.21264	uncharacterized LOC128205953
LOC128220489	NA	0.00127996	164.541	3.49195	6.21095	uncharacterized LOC128220489
LOC128205290	AGRL3	1.01785e-06	31.4194	5.18577	6.20821	adhesion G protein-coupled receptor L3-like
LOC128215775	FCNV4	1.43498e-14	62062.1	8.00799	6.20709	ryncolin-4-like
LOC128240523	FGL2	1.89435e-05	10.4616	4.56601	6.2051	fibrinogen C domain-containing protein 1-A-like
LOC128226747	LAC5	1.6408e-05	10.387	4.5982	6.20325	uncharacterized LOC128226747
LOC128232084	NA	2.21227e-08	599.907	5.89945	6.20323	uncharacterized LOC128232084
LOC128210123	NA	4.37175e-09	198.057	6.17637	6.20323	uncharacterized LOC128210123
LOC128229645	KCNAW	3.11367e-05	175.57	4.45231	6.20311	potassium voltage-gated channel protein Shaw-like
LOC128222684	NA	0.000526083	15.535	3.74437	6.19857	uncharacterized LOC128222684
LOC128234373	NA	0.00214529	28.6207	3.33678	6.19764	uncharacterized LOC128234373
LOC128221052	NA	0.00419251	6.89411	3.12539	6.19738	uncharacterized LOC128221052
LOC128238182	MLP	0.00108986	22.3696	3.53898	6.1954	uncharacterized LOC128238182
LOC128218487	CYTL	1.76088e-05	23.3654	4.58217	6.18824	cystatin-SN-like
LOC128243790	NA	1.02774e-18	249.554	9.1501	6.18529	uncharacterized LOC128243790
LOC128230287	LYST1	7.1356e-08	10.2641	5.69165	6.18495	uncharacterized LOC128230287
LOC128216330	TRI33	0.0229791	6.84886	2.52061	6.18404	uncharacterized LOC128216330
LOC128238396	NA	1.43655e-09	112.724	6.36003	6.1809	uncharacterized LOC128238396
LOC128202929	PSB6	4.13156e-41	716.632	13.7624	6.18052	proteasome subunit beta type-6-like
LOC128206013	LAR	0.000474319	28.2541	3.77255	6.17846	receptor-type tyrosine-protein phosphatase alpha-like
LOC128222497	PTPRS	3.90045e-13	288.188	7.57302	6.17614	receptor-type tyrosine-protein phosphatase kappa-like
LOC128216567	WNT16	2.5884e-05	22.3086	4.4949	6.17517	protein Wnt-16-like
LOC128216934	GRM8	1.8289e-10	86.5035	6.68577	6.17394	metabotropic glutamate receptor 8-like
LOC128245632	NA	1.9101e-15	3886.53	8.26215	6.17195	uncharacterized LOC128245632
LOC128211904	NA	2.7578e-07	66.6636	5.44014	6.17183	uncharacterized LOC128211904
LOC128239268	NA	0.0122235	6.78402	2.75877	6.17167	uncharacterized LOC128239268
LOC128216361	NA	0.00223518	21.8047	3.32396	6.17019	uncharacterized LOC128216361
LOC128218296	NA	0.00244674	6.7657	3.29599	6.1696	uncharacterized LOC128218296
LOC128242256	TRI33	0.000327412	10.1717	3.87142	6.1693	uncharacterized LOC128242256
LOC128213076	TRISR	6.84235e-08	49.6931	5.69917	6.16827	trissin receptor-like
LOC128222761	NA	5.67452e-15	59.0013	8.12538	6.16563	cerebellin-1-like
LOC128235928	HMCN2	0.00468048	6.7373	3.08903	6.16244	nephrin-like
LOC128234253	NA	2.51336e-07	1344.23	5.45767	6.16198	uncharacterized LOC128234253
LOC128246526	MTP5	9.60549e-06	718.751	4.71603	6.15971	uncharacterized LOC128246526
LOC128216630	NINJ2	1.69751e-06	15.0016	5.08178	6.15532	ninjurin-2-like
LOC128219251	CCKAR	1.35831e-08	251.984	5.98413	6.15365	neuropeptides capa receptor-like
LOC128206360	NA	9.639e-05	23.8433	4.1834	6.14773	uncharacterized LOC128206360
LOC128215374	TIF1B	6.42127e-16	64.5953	8.39666	6.14738	transcription intermediary factor 1-beta-like
LOC128204887	TENX	0.000815561	10.017	3.62256	6.14609	multiple epidermal growth factor-like domains protein 11
LOC128213296	CSMD1	1.38165e-06	79.8729	5.1239	6.14058	sushi%2C von Willebrand factor type A%2C EGF and pentraxin domain-containing protein 1-like
LOC128206136	FAXC	4.96368e-07	21.6088	5.32706	6.13962	failed axon connections homolog
LOC128206796	NA	5.06969e-06	35.7414	4.85427	6.1384	uncharacterized LOC128206796
LOC128204889	LAR	1.42572e-05	29.1975	4.62979	6.13618	receptor-type tyrosine-protein phosphatase kappa-like
LOC128224487	HEX	2.65707e-06	28.9074	4.99006	6.1357	uncharacterized LOC128224487
LOC128244740	EMIL1	8.69874e-10	2809.21	6.44109	6.13532	EMILIN-1-like
LOC128203156	NA	0.000390265	6.60301	3.82518	6.13531	uncharacterized LOC128203156
LOC128240356	NA	5.96487e-06	9.97915	4.81916	6.13454	uncharacterized LOC128240356
LOC128222065	NA	8.15939e-22	13855.7	9.91715	6.1326	uncharacterized LOC128222065
LOC128219630	NA	7.25316e-10	21.6541	6.47041	6.13091	uncharacterized LOC128219630
LOC128240897	HEX	9.61621e-08	35.61	5.63646	6.12255	beta-hexosaminidase-like
LOC128205750	PTPRK	0.000368042	14.7039	3.84081	6.11931	receptor-type tyrosine-protein phosphatase kappa-like
LOC128223754	PTP10	1.50947e-08	377.466	5.9657	6.11766	receptor-type tyrosine-protein phosphatase eta-like
LOC128203409	NINJ1	0.000134815	27.9369	4.10064	6.11452	ninjurin-B-like
LOC128219944	NA	6.82725e-05	61.318	4.267	6.11405	uncharacterized LOC128219944
LOC128205288	AGRL3	3.9758e-10	562.254	6.56531	6.1132	adhesion G protein-coupled receptor L3-like
LOC128203402	NA	0.00069931	9.78892	3.66542	6.1129	acanthoscurrin-2-like
LOC128217406	TRI33	0.0305883	14.622	2.40599	6.11256	E3 ubiquitin-protein ligase TRIM33-like
LOC128227563	NA	0.000366458	14.6167	3.84194	6.11204	uncharacterized LOC128227563
LOC128217658	NA	2.5993e-15	473.445	8.22368	6.10795	transmembrane protease serine 3-like
LOC128234404	NA	0.00379876	1126.74	3.15742	6.10476	uncharacterized LOC128234404
LOC128239483	PIAP	9.44913e-14	154.118	7.76274	6.10385	baculoviral IAP repeat-containing protein 3-like
LOC128242820	NA	2.75335e-17	441.521	8.77462	6.10382	uncharacterized LOC128242820
LOC128230131	NA	3.99858e-12	51.003	7.24885	6.10304	uncharacterized LOC128230131
LOC128238488	STI1	6.43809e-07	608.224	5.2766	6.102	uncharacterized LOC128238488
LOC128219618	TOLL	2.03114e-06	14.4884	5.0456	6.09975	protein toll-like
LOC128216603	NA	5.99427e-24	774.667	10.4117	6.09582	hemicentin-2-like
LOC128241858	NA	8.00229e-07	20.7307	5.23367	6.09505	uncharacterized LOC128241858
LOC128211600	MET	2.37861e-41	2167.89	13.8043	6.09203	hepatocyte growth factor receptor-like
LOC128222977	SVEP1	1.80996e-21	14246.7	9.83404	6.09079	uncharacterized LOC128222977
LOC128205318	MEGF6	3.64514e-05	28.1909	4.41518	6.09043	cell death abnormality protein 1-like
LOC128213312	ACH10	5.56576e-05	83.6411	4.31628	6.08931	neuronal acetylcholine receptor subunit alpha-10-like
LOC128227161	SC5AB	0.000102482	6.36563	4.16825	6.08505	sodium/glucose cotransporter 4-like
LOC128228687	RIAD1	2.68347e-06	69.7214	4.98792	6.08445	RIIa domain-containing protein 1-like
LOC128236697	NA	3.35781e-07	34.2007	5.40245	6.08443	uncharacterized LOC128236697
LOC128223100	MANA	2.2617e-23	130.772	10.2797	6.0843	mannan endo-1%2C4-beta-mannosidase-like
LOC128235912	NA	3.52535e-05	123.49	4.42311	6.08085	titin-like
LOC128220654	NA	4.28331e-06	55.2712	4.88963	6.08022	uncharacterized LOC128220654
LOC128207612	CASP8	1.02721e-15	550.331	8.33921	6.07968	uncharacterized LOC128207612
LOC128238884	NA	0.00251446	6.3743	3.28751	6.07691	uncharacterized LOC128238884
LOC128243965	TIF1B	1.66282e-16	81.3563	8.5612	6.07686	protein wech-like
LOC128222835	NA	0.00072381	6.36115	3.6557	6.07538	uncharacterized LOC128222835
LOC128226957	BIR1	0.000203923	69.3789	3.99493	6.07525	uncharacterized LOC128226957
LOC128240272	NA	1.79531e-05	6.34201	4.57791	6.07338	uncharacterized LOC128240272
LOC128206310	TENX	0.000884301	6.37671	3.59908	6.07333	multiple epidermal growth factor-like domains protein 10
LOC128217046	GRDP1	1.16297e-32	1236.48	12.2289	6.07269	uncharacterized LOC128217046
LOC128244563	H17B6	3.95343e-06	168.201	4.90634	6.07243	17-beta-hydroxysteroid dehydrogenase type 6-like
LOC128206472	PTPRM	1.30255e-06	336.288	5.13575	6.07144	receptor-type tyrosine-protein phosphatase kappa-like
LOC128234927	NA	0.000238204	46.7126	3.95493	6.06983	uncharacterized LOC128234927
LOC128211494	NA	0.00046351	14.2082	3.77893	6.06966	uncharacterized LOC128211494
LOC128244121	CD166	0.00628782	6.32708	2.99114	6.06847	CD166 antigen-like
LOC128223659	KLH24	0.000683394	138.955	3.67169	6.06656	kelch-like protein 24
LOC128210564	MFS4B	4.60565e-05	6.30796	4.36061	6.06634	uncharacterized LOC128210564
LOC128246443	NRF6	5.96688e-08	34.1914	5.7238	6.06483	O-acyltransferase like protein-like
LOC128211747	DRD1	0.000260664	9.46551	3.93141	6.0623	orexin receptor type 2-like
LOC128205347	PGBM	1.29516e-06	116.395	5.13712	6.06164	uncharacterized LOC128205347
LOC128225233	S26A2	4.37737e-13	148.515	7.55709	6.05945	sulfate transporter-like
LOC128211147	SC5AC	1.37971e-08	243.686	5.98131	6.05748	sodium-coupled monocarboxylate transporter 1-like
LOC128204825	PTPRK	0.000661585	9.39362	3.6808	6.05578	receptor-type tyrosine-protein phosphatase kappa-like
LOC128217726	CP7A1	9.93755e-07	46.9156	5.19053	6.05389	cytochrome P450 7A1-like
LOC128243894	NA	2.66898e-05	6.19821	4.48784	6.04609	uncharacterized LOC128243894
LOC128205233	NA	6.94099e-06	6.17154	4.78687	6.04459	uncharacterized LOC128205233
LOC128210619	CUZD1	0.00682075	6.21121	2.96413	6.04381	CUB and zona pellucida-like domain-containing protein 1
LOC128235103	VL96	2.97117e-09	226.675	6.24044	6.04269	uncharacterized LOC128235103
LOC128221844	NA	0.00089483	6.18387	3.59564	6.03984	uncharacterized LOC128221844
LOC128204290	PTPRS	9.55071e-07	103.814	5.19845	6.03805	receptor-type tyrosine-protein phosphatase S-like
LOC128233839	FAS2	8.88115e-09	96.4695	6.05667	6.03532	fasciclin-2-like
LOC128221909	NA	1.66473e-10	92.9155	6.70031	6.03363	uncharacterized LOC128221909
LOC128241212	NA	0.00289877	21.5025	3.24301	6.03252	hornerin-like
LOC128236538	NA	1.22935e-05	13.8492	4.66244	6.03107	uncharacterized LOC128236538
LOC128212501	NA	7.83959e-17	187.461	8.65115	6.02838	uncharacterized LOC128212501
LOC128211386	VWDE	0.00677382	6.11924	2.96637	6.02655	von Willebrand factor D and EGF domain-containing protein-like
LOC128206990	BIR7A	0.000104958	119.516	4.16235	6.02538	baculoviral IAP repeat-containing protein 3-like
LOC128221343	NA	3.19727e-11	134.108	6.94845	6.02437	uncharacterized LOC128221343
LOC128210589	HMCN2	5.6333e-18	92.1174	8.95749	6.0235	hemicentin-1-like
LOC128244863	LRP6	2.64706e-35	3274.19	12.7286	6.02194	vitellogenin receptor-like
LOC128220068	GIGA6	8.13537e-10	3470.27	6.45214	6.02171	penicillin-binding protein 4-like
LOC128222470	NA	0.00735405	6.10733	2.93845	6.021	uncharacterized LOC128222470
LOC128220436	GRIK2	0.000201676	9.18381	3.99785	6.0191	ionotropic receptor 93a-like
LOC128238324	ADA10	0.000524267	19.9489	3.74529	6.01692	disintegrin and metalloproteinase domain-containing protein 10-like
LOC128224263	OCTN2	1.28846e-06	46.4362	5.13818	6.01271	organic cation/carnitine transporter 2-like
LOC128233958	NA	2.33353e-05	6.10198	4.51842	6.01258	uncharacterized LOC128233958
LOC128217336	NA	8.15055e-05	32.5632	4.22424	6.01146	uncharacterized LOC128217336
LOC128235252	NA	0.00632803	6.05839	2.98893	6.01122	uncharacterized LOC128235252
LOC128243465	CHIA	9.59658e-10	2997.77	6.42549	6.00909	chitinase-3-like protein 1
LOC128214083	NA	1.17877e-09	92.2801	6.39239	6.00838	uncharacterized LOC128214083
LOC128231732	TENR	1.44131e-10	59.2489	6.72251	6.00542	angiopoietin-related protein 7-like
LOC128242411	NA	0.00916278	192.504	2.86209	6.0041	uncharacterized LOC128242411
LOC128202984	AGT1	8.39563e-06	32.9948	4.74543	6.00095	alanine--glyoxylate aminotransferase-like
LOC128211088	ST1B1	0.00255946	6.01619	3.2819	5.99985	sulfotransferase 1B1-like
LOC128205678	USH2A	3.09891e-05	6.00739	4.45339	5.99894	protein draper-like
LOC128238286	DLL1	4.15671e-09	246.913	6.18507	5.99822	delta-like protein 1
LOC128222034	MRP1	1.31543e-05	261.783	4.6473	5.99815	multidrug resistance-associated protein 1-like
LOC128219314	NA	0.000233956	6.00985	3.95952	5.99813	uncharacterized LOC128219314
LOC128223691	TENX	0.000137869	6.05022	4.09487	5.99696	protein draper-like
LOC128232417	ABH15	0.00023776	9.06715	3.9554	5.99577	protein ABHD15-like
LOC128236914	NA	8.27268e-08	75.263	5.66422	5.99343	uncharacterized LOC128236914
LOC128239218	NA	0.000190728	83.7837	4.01233	5.99256	uncharacterized LOC128239218
LOC128243197	NA	2.20042e-06	19.6817	5.0293	5.99118	uncharacterized LOC128243197
LOC128214848	TGTP2	1.8784e-14	347.374	7.97313	5.98948	T-cell-specific guanine nucleotide triphosphate-binding protein 2-like
LOC128218312	SSUH2	1.62981e-05	34.5301	4.59974	5.98806	protein SSUH2 homolog
LOC128235917	CEAM5	8.23493e-12	384.335	7.14497	5.98637	uncharacterized LOC128235917
LOC128235180	DCC	4.74516e-08	324.388	5.76479	5.9852	contactin-5-like
LOC128205677	TENX	0.000167651	5.93506	4.04544	5.9836	multiple epidermal growth factor-like domains protein 6
LOC128213083	FBCD1	7.69737e-09	72.5298	6.08093	5.98339	fibrinogen C domain-containing protein 1-like
LOC128210984	MSD3	2.41672e-06	19.0316	5.00971	5.98334	uncharacterized LOC128210984
LOC128207726	NA	0.0173738	5.96222	2.62841	5.98276	uncharacterized LOC128207726
LOC128206396	ACTHR	1.46903e-08	96.1772	5.97044	5.97932	melanocyte-stimulating hormone receptor-like
LOC128207238	CES2	0.0258033	5.91487	2.47444	5.9734	thyrotroph embryonic factor-like
LOC128210365	CP4F4	8.79435e-11	293.785	6.7981	5.97073	cytochrome P450 4F4-like
LOC128240703	CO6A6	1.55835e-12	6938.05	7.382	5.96986	uncharacterized LOC128240703
LOC128223979	NA	4.60517e-05	8.90711	4.36069	5.96908	uncharacterized LOC128223979
LOC128243185	TRI33	2.32017e-06	83.5881	5.01798	5.96901	uncharacterized LOC128243185
LOC128207613	CASP2	1.33585e-17	64.7188	8.85881	5.96591	uncharacterized LOC128207613
LOC128219959	TNR16	2.28576e-18	315.058	9.06042	5.965	uncharacterized LOC128219959
LOC128223397	SVEP1	6.26322e-23	13356.5	10.1784	5.96307	sushi%2C von Willebrand factor type A%2C EGF and pentraxin domain-containing protein 1-like
LOC128222590	PTPRS	5.03273e-10	91.0796	6.52826	5.96247	receptor-type tyrosine-protein phosphatase S-like
LOC128210097	NA	6.07022e-06	131.967	4.81536	5.96164	uncharacterized LOC128210097
LOC128211803	MFS4B	4.05473e-07	63.821	5.36605	5.95969	sodium-dependent glucose transporter 1-like
LOC128222119	NA	7.10996e-17	22614.5	8.66294	5.95925	uncharacterized LOC128222119
LOC128210180	NTR2	0.00460062	8.80137	3.09484	5.95857	nematocin receptor 2-like
LOC128206243	NA	7.95481e-16	316.951	8.37026	5.95628	uncharacterized LOC128206243
LOC128238626	NA	2.94852e-12	106.818	7.29208	5.95624	uncharacterized LOC128238626
LOC128222233	NA	9.77472e-08	8.76655	5.63338	5.95361	golgin subfamily A member 6-like protein 7
LOC128205195	HMCN1	0.000199276	5.80796	4.00091	5.95246	immunoglobulin superfamily member 10-like
LOC128221319	IMT1	3.24222e-08	43.5435	5.8325	5.95194	uncharacterized LOC128221319
LOC128246900	CX038	1.09071e-07	109.195	5.61328	5.95145	uncharacterized LOC128246900
LOC128232683	MOT12	4.19756e-05	5.80184	4.38227	5.95115	monocarboxylate transporter 4-like
LOC128240144	TLR4	3.49329e-17	383.519	8.74682	5.95078	P-granule-associated novel protein 1-like
LOC128219553	FUCTA	4.83979e-06	19.0516	4.86409	5.94873	glycoprotein 3-alpha-L-fucosyltransferase A-like
LOC128222498	TENX	6.37615e-13	57.0343	7.50592	5.94485	multiple epidermal growth factor-like domains protein 6
LOC128230087	CSGA	3.4764e-26	249.332	10.9066	5.94432	C-factor-like
LOC128205445	NA	9.32583e-15	112.371	8.06271	5.94285	uncharacterized LOC128205445
LOC128237294	PRPX	0.00215686	13.0139	3.33512	5.94247	uncharacterized LOC128237294
LOC128240280	SAM9L	3.3522e-07	49.6743	5.40282	5.94092	sterile alpha motif domain-containing protein 9-like
LOC128233698	HMCN1	2.75998e-06	385.945	4.98209	5.94042	hemicentin-1-like
LOC128237047	TENX	5.6682e-12	242.359	7.19876	5.93808	multiple epidermal growth factor-like domains protein 10
LOC128227198	AGRL3	0.000508321	8.69284	3.75387	5.93735	putative adhesion G protein-coupled receptor E4P
LOC128227722	PRTG	1.86542e-28	639.06	11.3875	5.93715	protogenin-like
LOC128241736	TLR4	2.97385e-11	84.148	6.95911	5.9366	toll-like receptor 4
LOC128245147	DPOM	0.000453484	5.75376	3.78501	5.93654	uncharacterized LOC128245147
LOC128220689	IIGP1	0.000437721	8.67015	3.79437	5.93617	uncharacterized LOC128220689
LOC128216278	ST7R	6.18087e-05	5.79017	4.29115	5.93453	uncharacterized LOC128216278
LOC128246373	NEC2	9.06042e-08	143.179	5.64735	5.93431	furin-like protease 1%2C isoforms 1/1-X/2
LOC128220316	NA	1.66197e-07	56.3101	5.53455	5.93165	L-lactate transporter-like
LOC128238899	M3K1	3.10211e-25	2247.38	10.6991	5.92974	uncharacterized LOC128238899
LOC128239000	NA	9.27001e-09	561.607	6.04939	5.92948	uncharacterized LOC128239000
LOC128210300	MF4B1	0.00658907	5.73905	2.97553	5.92755	sodium-dependent glucose transporter 1B-like
LOC128233507	CEL	4.42832e-05	291.545	4.36982	5.92699	bile salt-activated lipase-like
LOC128202968	MOT9	6.53431e-06	31.3703	4.79966	5.92692	monocarboxylate transporter 12-like
LOC128203659	HS12A	8.14095e-07	535.731	5.23023	5.92644	heat shock 70 kDa protein 12A-like
LOC128214718	NA	9.42589e-05	33.1583	4.18884	5.92303	uncharacterized LOC128214718
LOC128204663	C1GLT	0.00110478	8.57389	3.5351	5.92239	glycoprotein-N-acetylgalactosamine 3-beta-galactosyltransferase 1-like
LOC128212309	NA	5.58859e-07	18.9161	5.30414	5.92203	uncharacterized LOC128212309
LOC128224273	DRD1	3.69206e-11	55.8613	6.92717	5.92132	cholecystokinin receptor type A-like
LOC128228494	NA	1.36736e-13	236.111	7.71346	5.92063	uncharacterized LOC128228494
LOC128206112	AGRB2	0.000826102	8.58374	3.61873	5.9202	uncharacterized LOC128206112
LOC128224001	NA	6.7168e-05	56.3626	4.27092	5.91896	uncharacterized LOC128224001
LOC128203457	NA	2.29404e-06	564.709	5.02044	5.91768	uncharacterized LOC128203457
LOC128234990	MIOX	0.00166388	12.7709	3.41439	5.91628	inositol oxygenase-like
LOC128204535	MEG10	0.00171362	5.69001	3.40529	5.91576	multiple epidermal growth factor-like domains protein 10
LOC128225799	NA	5.86525e-06	12.7272	4.82277	5.91327	uncharacterized LOC128225799
LOC128245636	4CL2	0.000272537	123.282	3.91979	5.90981	long-chain-fatty-acid--CoA ligase FadD13-like
LOC128234018	NA	4.24466e-09	210.433	6.18145	5.90945	uncharacterized LOC128234018
LOC128235749	DIRC2	0.000188073	5.61331	4.01588	5.90789	solute carrier family 49 member 4 homolog
LOC128207032	NA	6.30795e-05	102.662	4.28609	5.90744	uncharacterized LOC128207032
LOC128232237	IL17L	2.41749e-05	12.6623	4.51042	5.90367	interleukin 17-like protein
LOC128229677	GGT1	8.21487e-08	60.9922	5.66545	5.90355	glutathione hydrolase 1 proenzyme-like
LOC128210554	AEP1	1.1613e-10	24515.5	6.75572	5.90345	aerolysin-like protein
LOC128219500	MOT14	2.55911e-05	12.7141	4.4975	5.90251	monocarboxylate transporter 9-like
LOC128222196	IFI44	6.22874e-24	109.231	10.4079	5.90156	interferon-induced protein 44-like
LOC128229073	FUT7	5.67452e-15	329.241	8.12535	5.901	3-galactosyl-N-acetylglucosaminide 4-alpha-L-fucosyltransferase FUT3-like
LOC128204592	TENX	0.00065715	103.984	3.68264	5.89982	proprotein convertase subtilisin/kexin type 5-like
LOC128222302	IF44L	1.14049e-06	59.7133	5.16258	5.8985	interferon-induced protein 44-like
LOC128213556	WUN	1.3821e-10	68.559	6.72909	5.89724	phospholipid phosphatase 1-like
LOC128225820	NEC2	1.80809e-10	61.2599	6.68756	5.89641	neuroendocrine convertase 2-like
LOC128218982	MOT12	3.26514e-06	31.1437	4.94736	5.89552	monocarboxylate transporter 12-like
LOC128228120	HS12A	1.15717e-28	706.969	11.4304	5.89549	heat shock 70 kDa protein 12A-like
LOC128220803	FUCTA	0.00182373	5.58339	3.38649	5.89348	glycoprotein 3-alpha-L-fucosyltransferase A-like
LOC128217230	NA	0.00093198	5.57601	3.58422	5.89084	uncharacterized LOC128217230
LOC128239015	NA	3.39559e-10	2322.78	6.58981	5.88966	uncharacterized LOC128239015
LOC128210955	LRP4	4.11467e-13	1917.11	7.56556	5.88757	low-density lipoprotein receptor-related protein 5-like
LOC128223997	NA	8.40598e-05	90.4452	4.21659	5.88532	uncharacterized LOC128223997
LOC128210636	MSD3	0.000934092	5.56329	3.58355	5.8846	myb/SANT-like DNA-binding domain-containing protein 3
LOC128234794	NA	4.92373e-12	133.854	7.2193	5.88389	uncharacterized LOC128234794
LOC128230137	S28A3	2.34702e-06	49.6881	5.01568	5.88269	solute carrier family 28 member 3-like
LOC128223054	TRI33	8.51648e-06	117.486	4.74213	5.88097	E3 ubiquitin-protein ligase Midline-1-like
LOC128215431	HOOK3	9.07241e-07	8.29655	5.20885	5.8774	protein Hook homolog 3-like
LOC128233761	NA	4.46419e-05	60.3646	4.36798	5.87656	uncharacterized LOC128233761
LOC128240111	NA	2.5604e-16	60.7574	8.5085	5.87638	UPF0046 protein C25E10.12-like
LOC128203084	NA	1.14057e-11	24.0954	7.09769	5.87491	uncharacterized LOC128203084
LOC128228794	NA	6.89318e-05	90.8403	4.26465	5.86991	geminin-like
LOC128215674	MFS4B	0.0384617	17.6197	2.30973	5.86807	sodium-dependent glucose transporter 1-like
LOC128243807	FMN2	5.67171e-08	23.7392	5.73306	5.85898	uncharacterized LOC128243807
LOC128243796	TGM1	0.0309962	5.47645	2.40059	5.85834	protein-glutamine gamma-glutamyltransferase K-like
LOC128233917	PCSK4	0.000121323	88.7048	4.12693	5.85763	proprotein convertase subtilisin/kexin type 4-like
LOC128223039	RHBGA	0.000436247	57.6703	3.7953	5.85716	ammonium transporter Rh type A-like
LOC128222442	USH2A	0.00514649	5.44983	3.05793	5.85396	multiple epidermal growth factor-like domains protein 10
LOC128216520	NA	7.26002e-06	118.611	4.77717	5.85391	uncharacterized LOC128216520
LOC128238874	HS12A	0.0017887	65.3532	3.3924	5.85314	heat shock 70 kDa protein 12A-like
LOC128211427	DTX3L	7.77402e-08	697.763	5.67571	5.85192	uncharacterized LOC128211427
LOC128244864	LRP2	7.69104e-25	731.134	10.6126	5.85162	sortilin-related receptor-like
LOC128229913	DYL1	1.37935e-45	767.342	14.5101	5.85156	dynein light chain 1%2C cytoplasmic-like
LOC128241486	NA	0.000176184	5.45137	4.03279	5.85145	uncharacterized LOC128241486
LOC128206425	NA	0.0162417	8.16022	2.65387	5.84991	uncharacterized LOC128206425
LOC128203073	RTP3	7.51258e-09	118.553	6.08513	5.84838	receptor-transporting protein 3-like
LOC128240727	NA	7.13548e-18	8249.26	8.93075	5.84696	uncharacterized LOC128240727
LOC128234925	NA	2.99272e-20	898.265	9.53718	5.84681	uncharacterized LOC128234925
LOC128220457	SC5A6	0.000704582	140.872	3.66328	5.84091	sodium-dependent multivitamin transporter-like
LOC128204093	NA	0.00780285	5.40413	2.91825	5.84038	uncharacterized LOC128204093
LOC128234019	NA	7.44255e-16	146.697	8.37832	5.84034	uncharacterized LOC128234019
LOC128239092	CYSP1	6.63432e-07	465.961	5.27058	5.83897	procathepsin L-like
LOC128222664	NA	0.00451766	8.09526	3.10102	5.83725	uncharacterized LOC128222664
LOC128220266	MPU1	1.38186e-33	647.485	12.4056	5.836	mannose-P-dolichol utilization defect 1 protein-like
LOC128206151	SYG2	1.33683e-06	139.641	5.13058	5.83517	uncharacterized LOC128206151
LOC128233718	NA	0.00179397	108.79	3.39152	5.83422	uncharacterized LOC128233718
LOC128233929	NA	2.50301e-10	1112.92	6.63702	5.8339	uncharacterized LOC128233929
LOC128241403	NA	1.92954e-18	4495.22	9.07939	5.83287	uncharacterized LOC128241403
LOC128240098	NCAM2	6.38515e-08	225.544	5.7116	5.83199	vascular cell adhesion protein 1-like
LOC128230425	GCNT1	0.00132292	5.37549	3.48199	5.83193	beta-1%2C3-galactosyl-O-glycosyl-glycoprotein beta-1%2C6-N-acetylglucosaminyltransferase-like
LOC128215405	PTPRT	0.00831654	5.37018	2.89638	5.83178	receptor-type tyrosine-protein phosphatase S-like
LOC128233643	CP3AO	9.33428e-20	266	9.41444	5.83142	cytochrome P450 3A24-like
LOC128205050	NA	5.88586e-05	315.576	4.30265	5.82957	uncharacterized LOC128205050
LOC128236645	PO3F4	8.21067e-10	220.206	6.45067	5.82926	POU domain%2C class 3%2C transcription factor 4-like
LOC128219533	NA	5.7882e-08	83.0209	5.72935	5.82564	uncharacterized LOC128219533
LOC128227084	NA	6.80704e-08	28.5035	5.70008	5.82515	uncharacterized LOC128227084
LOC128213735	RGS3	3.56927e-06	40.0379	4.92832	5.82225	uncharacterized LOC128213735
LOC128231786	CP2J4	8.21897e-07	47.315	5.22828	5.82177	cytochrome P450 2J4-like
LOC128238536	BIRC7	0.000159064	199.273	4.05882	5.82056	E3 ubiquitin-protein ligase XIAP-like
LOC128213531	NA	1.46288e-07	67.0494	5.55865	5.81941	uncharacterized LOC128213531
LOC128229206	NA	5.65437e-05	11.9985	4.31235	5.81683	uncharacterized LOC128229206
LOC128222397	ANGP4	0.000523366	32.7492	3.74577	5.81172	angiopoietin-2-like
LOC128245465	ATF3	1.76867e-05	34.8469	4.58112	5.8057	transcription factor kayak-like
LOC128223482	CAN9	2.07516e-20	355.188	9.57709	5.80539	calpain-9-like
LOC128224351	MB212	1.81493e-08	40.5327	5.93378	5.80428	uncharacterized LOC128224351
LOC128238776	PTPRQ	4.87395e-06	61.4581	4.86263	5.80389	phosphatidylinositol phosphatase PTPRQ-like
LOC128224685	NA	1.00767e-11	273.301	7.11572	5.80046	uncharacterized LOC128224685
LOC128204716	PTPRF	0.000138781	33.2885	4.09327	5.80024	receptor-type tyrosine-protein phosphatase alpha-like
LOC128203464	ATF3	1.78977e-08	34.5843	5.93624	5.79766	protein c-Fos-like
LOC128242528	NA	8.47572e-10	181.292	6.44538	5.79673	uncharacterized LOC128242528
LOC128233508	NA	0.0206224	5.21888	2.56266	5.79661	uncharacterized LOC128233508
LOC128228423	NA	7.59859e-10	126.23	6.46311	5.79414	uncharacterized LOC128228423
LOC128212074	NA	0.000632049	28.4529	3.69389	5.79229	uncharacterized LOC128212074
LOC128229639	NA	1.05575e-19	4125.93	9.40094	5.79192	uncharacterized LOC128229639
LOC128213205	NA	4.4614e-12	89.4734	7.23337	5.79049	uncharacterized LOC128213205
LOC128245569	NA	4.17093e-38	107.556	13.2367	5.7896	uncharacterized LOC128245569
LOC128217148	NOTC2	2.68239e-06	58.9081	4.98803	5.78946	fibropellin-1-like
LOC128206754	PTPRM	0.00020685	11.6894	3.99123	5.78624	receptor-type tyrosine-protein phosphatase mu-like
LOC128235334	CARME	6.51158e-86	525.098	20.0005	5.78547	carnosine N-methyltransferase-like
LOC128204153	LAR	3.341e-07	34.6051	5.40348	5.78538	receptor-type tyrosine-protein phosphatase kappa-like
LOC128211379	CAH1	2.83077e-05	850.897	4.47412	5.78522	carbonic anhydrase 1-like
LOC128245699	TNF6B	6.07833e-08	121.049	5.72052	5.78262	tumor necrosis factor receptor superfamily member 14-like
LOC128238271	NA	4.81637e-10	213.83	6.53507	5.7816	uncharacterized LOC128238271
LOC128212303	NA	1.0182e-06	232.257	5.18565	5.78081	uncharacterized LOC128212303
LOC128235124	NA	5.65896e-05	17.8871	4.31215	5.78022	uncharacterized LOC128235124
LOC128236893	NA	2.58822e-08	91.3822	5.87226	5.77941	uncharacterized LOC128236893
LOC128215240	FAT4	0.00206851	5.16497	3.34803	5.77835	fat-like cadherin-related tumor suppressor homolog
LOC128227820	NA	1.36812e-08	833.976	5.98272	5.77744	uncharacterized LOC128227820
LOC128206681	NA	9.56746e-07	17.1115	5.19809	5.77602	uncharacterized LOC128206681
LOC128241117	CADM3	0.00113085	16.3599	3.52826	5.77484	uncharacterized LOC128241117
LOC128224331	NA	0.00697322	22.8046	2.95659	5.77428	uncharacterized LOC128224331
LOC128246218	SC5AC	1.3513e-19	295.003	9.37364	5.77413	sodium-coupled monocarboxylate transporter 1-like
LOC128226516	NA	2.55595e-15	255.215	8.22591	5.77343	uncharacterized LOC128226516
LOC128227498	NA	3.7649e-12	60.937	7.25747	5.77091	uncharacterized LOC128227498
LOC128217701	NA	2.70338e-05	16.7122	4.48487	5.76976	uncharacterized LOC128217701
LOC128220067	GIGA6	3.94514e-10	512.84	6.56651	5.7671	penicillin-binding protein 4-like
LOC128202902	NA	0.00831391	55.92	2.8965	5.76595	uncharacterized LOC128202902
LOC128223123	CFAB	8.82806e-49	11557.9	15.0195	5.76508	complement factor B-like
LOC128218139	NA	2.21674e-10	82.9263	6.65587	5.76357	integumentary mucin C.1-like
LOC128233527	NA	0.00534918	7.6797	3.04547	5.76067	uncharacterized LOC128233527
LOC128206619	SREC	1.16983e-08	386.258	6.00995	5.75772	scavenger receptor class F member 2-like
LOC128240898	NA	7.84641e-18	2117.29	8.91986	5.75664	uncharacterized LOC128240898
LOC128213476	NOTCH	1.92441e-21	1598.01	9.82779	5.75416	protein draper-like
LOC128234479	AGRD1	0.000204787	47.4243	3.99383	5.75333	adhesion G-protein coupled receptor D1-like
LOC128224711	CCL1	5.87292e-05	27.7412	4.30324	5.75225	uncharacterized LOC128224711
LOC128222255	NA	1.70136e-05	7.59406	4.58997	5.75095	uncharacterized LOC128222255
LOC128232504	KCNAW	2.93318e-06	39.8702	4.96959	5.74946	potassium voltage-gated channel protein Shaw-like
LOC128208674	DTX2	1.36481e-07	87.0267	5.57164	5.74835	E3 ubiquitin-protein ligase DTX3L-like
LOC128239341	NA	0.00411567	5.0606	3.13139	5.74821	uncharacterized LOC128239341
LOC128219701	NA	2.74887e-07	82.9027	5.44078	5.74701	uncharacterized LOC128219701
LOC128206229	NA	4.86885e-10	5129.28	6.53341	5.7462	uncharacterized LOC128206229
LOC128243703	C27C1	8.0914e-06	213.035	4.75355	5.74386	25-hydroxyvitamin D-1 alpha hydroxylase%2C mitochondrial-like
LOC128213549	NA	3.3372e-11	452.389	6.94207	5.74355	uncharacterized LOC128213549
LOC128238154	NA	1.17405e-09	571.797	6.39308	5.74224	uncharacterized LOC128238154
LOC128206552	TENX	0.000576631	11.3276	3.71926	5.74129	multiple epidermal growth factor-like domains protein 10
LOC128237367	KMT5A	2.62905e-10	45.5496	6.62942	5.74127	N-lysine methyltransferase KMT5A-like
LOC128229617	MOT13	0.000121123	5.04261	4.12736	5.7402	monocarboxylate transporter 13-like
LOC128210719	NA	0.00500285	7.55932	3.06719	5.73982	uncharacterized LOC128210719
LOC128237532	CEL	0.00530417	80.5873	3.04818	5.73914	bile salt-activated lipase-like
LOC128236138	NA	0.00390354	5.00653	3.14875	5.73868	uncharacterized LOC128236138
LOC128243067	ST1A1	0.00149603	7.55348	3.44632	5.73866	sulfotransferase 1E1-like
LOC128207478	NA	9.86933e-15	479.938	8.05548	5.73676	uncharacterized LOC128207478
LOC128217350	S6A13	3.80368e-09	437.417	6.19994	5.7344	sodium- and chloride-dependent creatine transporter 1-like
LOC128222187	PTPRS	1.06162e-13	544.194	7.74724	5.73292	receptor-type tyrosine-protein phosphatase mu-like
LOC128236026	NA	0.000629189	7.50822	3.69511	5.73252	uncharacterized LOC128236026
LOC128243880	LRP1B	4.06464e-07	109.322	5.36555	5.7319	low-density lipoprotein receptor-related protein 1B-like
LOC128239824	NA	2.38231e-06	146.04	5.01264	5.73131	uncharacterized LOC128239824
LOC128241515	NA	0.00221023	21.0634	3.32742	5.72684	uncharacterized LOC128241515
LOC128228915	NA	0.0027008	5.00029	3.26528	5.72677	uncharacterized LOC128228915
LOC128242230	NA	0.000530701	7.45577	3.74192	5.72297	uncharacterized LOC128242230
LOC128232479	BTBD6	1.15014e-23	1048.56	10.347	5.72278	BTB/POZ domain-containing protein 6-B-like
LOC128214006	NA	5.07284e-17	217.333	8.70305	5.72146	uncharacterized LOC128214006
LOC128205948	CPMD8	1.9157e-05	169.703	4.56345	5.72093	uncharacterized protein 5-like
LOC128229407	NA	5.4412e-11	53.4422	6.86975	5.71872	uncharacterized LOC128229407
LOC128202937	C1QL2	4.99513e-14	644.847	7.84684	5.71488	uncharacterized LOC128202937
LOC128226589	NA	6.37722e-14	48.5746	7.81483	5.71473	putative leucine-rich repeat-containing protein DDB_G0290503
LOC128237960	NA	0.000181223	4.92626	4.0256	5.71437	E3 ubiquitin-protein ligase TRIM33-like
LOC128245483	SC6A5	3.91338e-05	38.0651	4.39853	5.71282	sodium- and chloride-dependent neutral and basic amino acid transporter B(0+)-like
LOC128205051	NA	0.0134351	123.383	2.72377	5.70991	uncharacterized LOC128205051
LOC128217358	PLXB3	1.09225e-29	1397.66	11.6408	5.70837	plexin-A1-like
LOC128220265	NA	3.28633e-11	86.52	6.94436	5.70745	uncharacterized LOC128220265
LOC128228899	NA	0.000596312	62.1033	3.71004	5.70726	uncharacterized LOC128228899
LOC128213208	NA	4.68727e-19	299.247	9.23789	5.70288	uncharacterized LOC128213208
LOC128236488	TYPH	2.86328e-14	191.13	7.91908	5.6998	thymidine phosphorylase-like
LOC128228540	TORS	0.00524097	7.37922	3.05211	5.69969	torsin-1B-like
LOC128227088	HS12A	1.42697e-40	1986.79	13.6688	5.69922	heat shock 70 kDa protein 12A-like
LOC128234183	NA	5.03254e-12	3472.98	7.21616	5.69922	uncharacterized LOC128234183
LOC128226753	Y1388	3.8551e-26	691.095	10.8965	5.69682	universal stress protein Slr1101-like
LOC128241733	NA	3.24207e-65	2168.71	17.4107	5.6946	uncharacterized LOC128241733
LOC128227739	NA	1.16021e-26	1559.95	11.0096	5.692	receptor-type tyrosine-protein phosphatase T-like
LOC128210029	RN145	6.76604e-13	494.207	7.49774	5.69114	E3 ubiquitin-protein ligase RNF139-like
LOC128245456	NA	4.22567e-09	48.8212	6.18219	5.69056	uncharacterized LOC128245456
LOC128220579	NA	5.52833e-10	193.083	6.5135	5.6892	uncharacterized LOC128220579
LOC128217775	NA	6.67969e-12	74.7393	7.17489	5.68861	heat shock 70 kDa protein 12A-like
LOC128241429	NA	7.24825e-07	68.0501	5.25333	5.68858	protein quiver-like
LOC128227634	NA	1.16077e-06	555.608	5.15893	5.68838	uncharacterized LOC128227634
LOC128222997	IFI44	4.37577e-16	1330.4	8.44337	5.68836	interferon-induced protein 44-like
LOC128239199	IAP1	2.2164e-09	258.359	6.28906	5.68599	uncharacterized LOC128239199
LOC128236143	NA	6.71554e-09	210.487	6.10422	5.68512	uncharacterized LOC128236143
LOC128223654	NA	0.00597357	4.84066	3.00881	5.68408	integumentary mucin A.1-like
LOC128218943	LHPL6	2.11497e-05	7.24286	4.54109	5.68344	LHFPL tetraspan subfamily member 6 protein-like
LOC128223962	NA	8.10724e-16	1348.01	8.36792	5.68214	uncharacterized LOC128223962
LOC128238168	NA	0.0366569	4.83689	2.33048	5.68205	uncharacterized LOC128238168
LOC128220360	NA	0.00117622	7.26421	3.51668	5.68067	uncharacterized LOC128220360
LOC128206786	LAR	7.02929e-08	242.539	5.69434	5.68022	tyrosine-protein phosphatase non-receptor type 9-like
LOC128206884	TMM79	3.45745e-07	61.6446	5.39666	5.67899	transmembrane protein 79-like
LOC128226043	HS12B	7.1916e-06	31.4399	4.77921	5.67787	uncharacterized LOC128226043
LOC128224696	S13A5	0.00738032	10.8362	2.93718	5.67665	Na(+)/citrate cotransporter-like
LOC128244997	NA	0.000532463	4.80044	3.74098	5.67574	uncharacterized LOC128244997
LOC128220433	NA	3.66269e-06	139.856	4.92262	5.67564	uncharacterized LOC128220433
LOC128206647	NA	1.56445e-31	292.53	12.0083	5.67447	uncharacterized LOC128206647
LOC128240550	NA	8.04098e-09	92.5856	6.07333	5.67249	uncharacterized LOC128240550
LOC128218711	NA	5.49718e-05	7.24904	4.31915	5.67235	uncharacterized LOC128218711
LOC128213339	HSP72	0.00595822	4.79243	3.00968	5.67072	heat shock protein 70 B2-like
LOC128206137	NA	1.09053e-33	924.659	12.4252	5.66799	uncharacterized LOC128206137
LOC128245408	PPBT	2.77871e-10	428.638	6.62078	5.66626	alkaline phosphatase-like
LOC128217267	HS12B	3.97059e-07	39.865	5.3702	5.66514	heat shock 70 kDa protein 12B-like
LOC128206747	RN213	0.0497267	4.78186	2.19793	5.66505	E3 ubiquitin-protein ligase rnf213-alpha-like
LOC128225706	GIGA6	0.000126992	16.6336	4.11557	5.66483	protein flp-like
LOC128216919	HS12A	1.11301e-09	89.0036	6.40183	5.66396	heat shock 70 kDa protein 12A-like
LOC128243036	BIR7B	4.0287e-08	265.419	5.79408	5.6619	baculoviral IAP repeat-containing protein 7-B-like
LOC128203575	AT133	0.00612326	4.74964	3.00014	5.65883	polyamine-transporting ATPase 13A3-like
LOC128218585	NA	0.00428533	21.5596	3.11815	5.65875	uncharacterized LOC128218585
LOC128210836	IR25A	0.00545475	7.15132	3.03906	5.65763	ionotropic receptor 25a-like
LOC128236046	NA	0.027175	4.73999	2.45402	5.65747	uncharacterized LOC128236046
LOC128221428	NA	4.83399e-13	77.9973	7.54362	5.65621	uncharacterized LOC128221428
LOC128235137	NA	4.49502e-25	1309.78	10.6634	5.65503	uncharacterized LOC128235137
LOC128225730	OCTL	0.000634526	56.6272	3.69268	5.65418	organic cation transporter-like protein
LOC128237336	NA	0.000238922	64.9826	3.95413	5.65372	uncharacterized LOC128237336
LOC128246836	NA	0.00102038	73.5767	3.55791	5.65204	uncharacterized LOC128246836
LOC128210751	NA	0.0098328	4.71646	2.83692	5.6491	uncharacterized LOC128210751
LOC128211813	NA	0.00209867	20.983	3.34366	5.64874	serine protease inhibitor dipetalogastin-like
LOC128209841	ALS	1.66749e-23	432.612	10.3103	5.64692	uncharacterized LOC128209841
LOC128219555	NA	2.86883e-12	200.466	7.29625	5.64626	uncharacterized LOC128219555
LOC128233413	NA	2.0545e-17	190.958	8.8089	5.64569	nephrin-like
LOC128226249	NA	0.000886106	4.72459	3.5985	5.64355	proline-rich protein 36-like
LOC128211152	NA	1.23756e-07	15.6843	5.59011	5.64253	uncharacterized LOC128211152
LOC128240754	GVIN1	0.0244198	4.69176	2.49646	5.64032	interferon-induced very large GTPase 1-like
LOC128236675	FRRS1	1.31369e-09	45.3912	6.37473	5.63972	putative ferric-chelate reductase 1 homolog
LOC128229058	NA	7.16717e-05	4.72142	4.25508	5.63971	uncharacterized LOC128229058
LOC128213176	NA	7.87603e-06	16.066	4.7595	5.63952	uncharacterized LOC128213176
LOC128235704	NA	0.00430463	7.05508	3.11673	5.63921	uncharacterized LOC128235704
LOC128207724	NA	2.00088e-31	4513.77	11.9872	5.63891	cysteine and tyrosine-rich protein 1-like
LOC128246040	USH1G	3.62211e-07	143.299	5.38797	5.63885	pre-mRNA splicing regulator USH1G-like
LOC128205650	RDM1	7.91837e-76	406.744	18.7819	5.63708	RAD52 motif-containing protein 1-like
LOC128224864	MOT9	0.0332734	4.67691	2.37105	5.63593	monocarboxylate transporter 12-like
LOC128243766	NA	0.000202123	20.1812	3.99723	5.63571	uncharacterized LOC128243766
LOC128225641	ORCT	0.000560693	76.6074	3.72699	5.6355	organic cation transporter protein-like
LOC128209696	NA	0.000386698	4.68497	3.82774	5.63514	uncharacterized LOC128209696
LOC128240100	NA	6.47672e-05	45.5397	4.27988	5.6348	uncharacterized LOC128240100
LOC128216677	NA	1.05788e-10	47.803	6.76995	5.63431	uncharacterized LOC128216677
LOC128228811	NA	0.00414962	159.923	3.12876	5.63305	uncharacterized LOC128228811
LOC128206263	CPMD8	2.70235e-20	1308.87	9.54826	5.63288	uncharacterized LOC128206263
LOC128210563	MFS4B	0.00230595	4.67597	3.31424	5.63253	uncharacterized LOC128210563
LOC128231911	NA	0.00723593	20.5299	2.94402	5.63001	uncharacterized LOC128231911
LOC128232563	NA	6.95204e-17	8290.49	8.66568	5.62965	uncharacterized LOC128232563
LOC128244600	NA	2.31e-19	192.333	9.31513	5.62875	uncharacterized LOC128244600
LOC128216817	MSD3	2.72776e-10	41.5729	6.62359	5.6285	myb/SANT-like DNA-binding domain-containing protein 3
LOC128206753	PTPRK	2.51034e-06	145.13	5.00179	5.62509	receptor-type tyrosine-protein phosphatase kappa-like
LOC128219942	RB11B	0.0144415	4.64375	2.69756	5.62458	ras-related protein Rab-11B-like
LOC128235619	CD22	0.000214585	24.8435	3.98171	5.62436	hemicentin-1-like
LOC128241628	CNTN2	4.77104e-08	320.79	5.76384	5.62397	contactin-2-like
LOC128242545	BIRC2	0.000293717	15.3142	3.90005	5.6234	uncharacterized LOC128242545
LOC128238322	ADA10	1.2096e-08	312.823	6.00417	5.6228	disintegrin and metalloproteinase domain-containing protein 10-like
LOC128241624	NA	0.00310528	4.61696	3.22105	5.61985	uncharacterized LOC128241624
LOC128233506	HMCN2	3.75512e-06	106.46	4.91729	5.61958	hemicentin-1-like
LOC128206315	PTPRK	0.00354949	6.94873	3.17878	5.6177	receptor-type tyrosine-protein phosphatase mu-like
LOC128206358	TENX	0.00460566	6.96127	3.09442	5.61683	multiple epidermal growth factor-like domains protein 11
LOC128203030	NA	0.0031109	4.61329	3.22046	5.61658	uncharacterized LOC128203030
LOC128232082	PPIP1	2.23797e-43	1820.21	14.1461	5.61507	proline-serine-threonine phosphatase-interacting protein 1-like
LOC128222698	NA	6.22214e-06	454.796	4.81015	5.61404	uncharacterized LOC128222698
LOC128219032	NA	5.97042e-30	331.989	11.6939	5.61403	short-chain collagen C4-like
LOC128219388	NA	0.00694789	6.92998	2.95791	5.61398	M protein%2C serotype 2.1-like
LOC128202989	PARP9	1.32761e-07	54.122	5.5768	5.61287	uncharacterized LOC128202989
LOC128216945	SO1A6	0.00107236	50.2982	3.54368	5.61196	solute carrier organic anion transporter family member 1A6-like
LOC128241487	NA	2.63265e-05	6.9378	4.49108	5.61152	uncharacterized LOC128241487
LOC128230138	S28A3	8.95835e-06	30.2163	4.73116	5.61085	solute carrier family 28 member 3-like
LOC128236760	GRDP2	1.73358e-05	40.123	4.58573	5.61082	uncharacterized LOC128236760
LOC128204201	NA	1.35485e-06	10.4281	5.12785	5.61077	uncharacterized LOC128204201
LOC128236660	TSPO	2.78474e-08	776.344	5.85942	5.61044	translocator protein-like
LOC128226828	IPNS	2.2578e-17	1254.31	8.79808	5.60826	uncharacterized LOC128226828
LOC128233395	MLP	2.14874e-07	259.266	5.48718	5.60589	uncharacterized LOC128233395
LOC128237405	XIAP	3.61967e-06	436.734	4.92536	5.60575	baculoviral IAP repeat-containing protein 3-like
LOC128211742	NA	0.00021838	262.837	3.97722	5.60457	uncharacterized LOC128211742
LOC128205104	PGBM	0.00185091	19.9822	3.38167	5.60133	uncharacterized LOC128205104
LOC128214723	TLR4	1.15328e-13	425.179	7.73613	5.60074	leucine-rich repeat and immunoglobulin-like domain containing-NOGO receptor-interacting protein 4
LOC128202973	NA	1.31951e-06	85.2144	5.13323	5.59963	uncharacterized LOC128202973
LOC128245811	AEP1	2.81704e-12	66245.2	7.29896	5.59782	aerolysin-like protein
LOC128246803	KCNC1	5.26808e-06	65.7594	4.84616	5.59774	potassium voltage-gated channel protein Shaw-like
LOC128206333	NA	1.03449e-06	111.35	5.18245	5.5961	uncharacterized LOC128206333
LOC128227987	NA	5.82249e-32	3511.38	12.0926	5.59562	glycine receptor subunit alpha-2-like
LOC128241256	HMCN1	0.00774332	4.5299	2.92086	5.59483	coadhesin-like
LOC128227959	NA	1.16754e-22	447.846	10.1155	5.59436	E3 ubiquitin-protein ligase Midline-1-like
LOC128230071	NA	1.15425e-06	183.897	5.16004	5.59413	uncharacterized LOC128230071
LOC128206755	LAR	2.38146e-06	14.9677	5.01274	5.59333	receptor-type tyrosine-protein phosphatase epsilon-like
LOC128205438	PTPRA	6.22778e-06	147.599	4.80991	5.59298	receptor-type tyrosine-protein phosphatase mu-like
LOC128221566	FP2	0.00146243	6.83916	3.45283	5.592	serine-rich adhesin for platelets-like
LOC128237691	SC6A9	0.0191755	6.83203	2.59052	5.59147	sodium- and chloride-dependent GABA transporter 1-like
LOC128221845	NA	0.000209492	4.5264	3.98791	5.59079	uncharacterized LOC128221845
LOC128237010	NA	5.49067e-15	109.367	8.12961	5.58958	uncharacterized LOC128237010
LOC128240133	NA	2.26766e-50	176.092	15.2674	5.58725	uncharacterized LOC128240133
LOC128212823	S23A2	0.000120797	14.7087	4.128	5.58636	solute carrier family 23 member 2-like
LOC128239780	IMT2	5.73043e-09	53.6681	6.13125	5.58593	uncharacterized LOC128239780
LOC128234481	NA	0.000570685	4.51806	3.7222	5.58539	uncharacterized LOC128234481
LOC128235679	CEA20	7.33709e-07	59.4502	5.2509	5.5843	peroxidasin-like
LOC128233515	NA	2.54864e-09	896.973	6.26607	5.58301	uncharacterized LOC128233515
LOC128245319	NA	7.23922e-09	30.5512	6.09152	5.58232	uncharacterized LOC128245319
LOC128224096	DDR2	1.03302e-19	1256.53	9.40351	5.57583	discoidin domain-containing receptor 2-like
LOC128208518	NA	0.00352733	4.49309	3.18083	5.57532	uncharacterized LOC128208518
LOC128223140	HMCN2	1.21877e-07	1047.22	5.59287	5.57285	hemicentin-2-like
LOC128235293	NA	0.0124047	4.47767	2.75347	5.57244	uncharacterized LOC128235293
LOC128206218	PTPRS	2.37307e-07	88.883	5.46839	5.57192	protein draper-like
LOC128226875	NA	3.42183e-05	4.4592	4.43014	5.57187	myosin-2 heavy chain-like
LOC128228119	INF2	9.04902e-17	346.256	8.634	5.5715	inverted formin-2-like
LOC128209433	CP2J6	9.31253e-41	663.477	13.7013	5.56989	cytochrome P450 2J6-like
LOC128223643	NA	0.00462475	4.46651	3.09291	5.56901	uncharacterized LOC128223643
LOC128221022	NA	0.000262292	49.0636	3.92976	5.5683	uncharacterized LOC128221022
LOC128233633	NA	1.5757e-05	45.9319	4.60736	5.56706	uncharacterized LOC128233633
LOC128207305	NA	0.000137047	10.0467	4.09648	5.56683	uncharacterized LOC128207305
LOC128237019	NA	0.000246574	15.1376	3.94584	5.56597	uncharacterized LOC128237019
LOC128231501	DPEP1	2.21228e-12	522.441	7.33299	5.56473	dipeptidase 1-like
LOC128235359	NA	1.88738e-06	177.833	5.06045	5.56304	uncharacterized LOC128235359
LOC128203037	NA	1.03743e-05	585.512	4.69913	5.56294	uncharacterized LOC128203037
LOC128237982	PTP10	0.00813036	4.42728	2.90424	5.56222	receptor-type tyrosine-protein phosphatase eta-like
LOC128227349	NA	4.72776e-10	124.906	6.53808	5.56214	uncharacterized LOC128227349
LOC128227834	NA	8.61621e-10	61.5521	6.44272	5.56096	uncharacterized LOC128227834
LOC128245686	NA	0.0012011	4.41289	3.51047	5.55899	uncharacterized LOC128245686
LOC128233975	PLAT3	4.4657e-08	153.252	5.77555	5.55812	phospholipase A and acyltransferase 3-like
LOC128217908	CNGA2	3.10157e-08	19.3448	5.84033	5.55683	cyclic nucleotide-gated channel rod photoreceptor subunit alpha-like
LOC128224191	NA	1.15601e-09	102.178	6.39559	5.55629	cerebellin-1-like
LOC128246678	NA	6.90913e-06	9.95505	4.78787	5.55197	uncharacterized LOC128246678
LOC128246466	NA	3.42002e-05	125.87	4.43031	5.55175	uncharacterized LOC128246466
LOC128216589	MET27	0.012255	15.7155	2.75781	5.55064	uncharacterized LOC128216589
LOC128206527	PTPRK	0.00229376	4.39079	3.31582	5.55058	receptor-type tyrosine-protein phosphatase kappa-like
LOC128216258	NA	1.34155e-05	60.4495	4.64302	5.54933	uncharacterized LOC128216258
LOC128220280	IMT1	1.29816e-08	370.484	5.99201	5.54576	uncharacterized LOC128220280
LOC128209104	TRI33	1.47448e-18	128.96	9.10986	5.54445	uncharacterized LOC128209104
LOC128208009	GUTR1	2.00889e-05	6.58042	4.55267	5.54442	G-protein coupled receptor moody-like
LOC128216553	NA	0.00022521	9.90488	3.96921	5.5441	uncharacterized LOC128216553
LOC128227669	NA	0.027262	4.38965	2.4526	5.54409	uncharacterized LOC128227669
LOC128209322	RPB9	8.95869e-30	225.368	11.6582	5.54255	DNA-directed RNA polymerase II subunit RPB9-like
LOC128218834	OAS3	0.0299177	6.60342	2.41505	5.5403	2'-5'-oligoadenylate synthase 3-like
LOC128227443	NA	1.44523e-41	398.083	13.8407	5.53881	myosin-2 heavy chain-like
LOC128217776	HS12A	0.00936571	27.6071	2.85433	5.53849	heat shock 70 kDa protein 12A-like
LOC128240186	VDR	8.47927e-24	1044.04	10.3771	5.5374	peroxisome proliferator-activated receptor gamma-like
LOC128212331	NA	3.27482e-05	6.59475	4.44063	5.53608	uncharacterized LOC128212331
LOC128229147	NPFF2	0.00492212	9.81513	3.07249	5.53271	cholecystokinin receptor type A-like
LOC128203574	AT133	1.83956e-06	64.4665	5.06578	5.53034	polyamine-transporting ATPase 13A3-like
LOC128240775	MRP1	1.43817e-64	395.897	17.3234	5.52894	multidrug resistance-associated protein 1-like
LOC128217045	GST	3.60556e-09	18.8907	6.20868	5.5269	glutathione S-transferase-like
LOC128209142	GVIN1	0.000438295	29.0467	3.79397	5.52689	uncharacterized LOC128209142
LOC128227356	TLR4	0.00303224	4.35241	3.22857	5.52612	toll-like receptor 4
LOC128240488	NA	8.69045e-08	62.7578	5.65512	5.52578	uncharacterized LOC128240488
LOC128218615	NA	3.14544e-05	2530.85	4.44982	5.52554	uncharacterized LOC128218615
LOC128220372	IIGP1	0.000594709	28.4331	3.71075	5.52531	uncharacterized LOC128220372
LOC128237428	NA	0.000152678	37.9666	4.06916	5.52435	uncharacterized LOC128237428
LOC128234943	HMCN2	2.70652e-09	376.643	6.2558	5.52398	hemicentin-1-like
LOC128222151	BRI3	3.42491e-05	6.49135	4.42992	5.52267	brain protein I3-like
LOC128228532	TOR1B	0.00666414	6.52613	2.97183	5.52227	torsin-1A-like
LOC128209098	ASTE1	0.000116702	14.0409	4.13644	5.52217	protein asteroid homolog 1-like
LOC128219548	PEAR1	9.47016e-10	1266.54	6.42755	5.52118	multiple epidermal growth factor-like domains protein 10
LOC128227464	VLDLR	4.21661e-07	433.385	5.35828	5.52057	very low-density lipoprotein receptor-like
LOC128206775	PTPRK	4.13848e-05	13.94	4.38557	5.52014	receptor-type tyrosine-protein phosphatase S-like
LOC128233951	NA	0.0326149	4.30158	2.37955	5.51824	uncharacterized LOC128233951
LOC128216819	NA	0.0101477	4.30289	2.8257	5.51757	uncharacterized LOC128216819
LOC128213948	NA	1.06871e-14	115.624	8.04543	5.51723	uncharacterized LOC128213948
LOC128206867	NA	0.00765726	4.32249	2.92467	5.51718	uncharacterized LOC128206867
LOC128206648	MEGF6	3.70782e-05	4.30701	4.41122	5.51671	multiple epidermal growth factor-like domains protein 11
LOC128240565	NA	0.0019368	94.0411	3.36803	5.51558	uncharacterized LOC128240565
LOC128234152	NA	2.09846e-14	42.6751	7.95908	5.51522	uncharacterized LOC128234152
LOC128211913	NA	2.78769e-22	203.676	10.0272	5.51506	uncharacterized LOC128211913
LOC128218383	TRI33	0.0175516	9.69708	2.62432	5.51504	uncharacterized LOC128218383
LOC128243603	TRI33	7.34639e-08	28.0485	5.68613	5.51476	uncharacterized LOC128243603
LOC128240530	NA	0.000654391	38.0117	3.68388	5.51338	uncharacterized LOC128240530
LOC128206252	NA	0.00859444	6.45649	2.88452	5.51281	uncharacterized LOC128206252
LOC128238961	NA	1.95218e-24	500.613	10.5223	5.51039	uncharacterized LOC128238961
LOC128242101	NA	1.37813e-09	1140.53	6.36673	5.51027	uncharacterized LOC128242101
LOC128241612	MYOM	1.74346e-10	538.397	6.6932	5.50988	uncharacterized LOC128241612
LOC128242609	UN93A	1.17225e-06	95.4302	5.15682	5.50963	protein unc-93 homolog A-like
LOC128233707	TRI33	6.09473e-06	13.8926	4.81447	5.50916	uncharacterized LOC128233707
LOC128224496	OX2R	2.42724e-05	2472.5	4.50946	5.50829	probable G-protein coupled receptor 19
LOC128219129	ZASP	1.80972e-13	6355.67	7.67617	5.50725	PDZ and LIM domain protein Zasp-like
LOC128219817	NA	0.000224516	13.5614	3.97	5.5058	uncharacterized LOC128219817
LOC128217131	NA	7.71918e-06	18.4387	4.764	5.50472	nucleolar protein dao-5-like
LOC128203447	NA	0.000238963	32.4569	3.95406	5.50472	uncharacterized LOC128203447
LOC128235122	NA	0.0132711	14.0817	2.72831	5.50385	uncharacterized LOC128235122
LOC128240018	NA	3.00719e-05	62.563	4.46041	5.50377	paramyosin-like
LOC128210517	DTX3L	0.0111879	4.29015	2.79063	5.50061	uncharacterized LOC128210517
LOC128235677	CEAM5	5.29425e-18	420.6	8.96465	5.49896	hemicentin-1-like
LOC128224508	NA	2.20069e-16	410.209	8.52728	5.49871	uncharacterized LOC128224508
LOC128218954	EF2K	0.000148468	152.597	4.0761	5.49859	uncharacterized LOC128218954
LOC128206794	NA	0.000319718	39.5846	3.87763	5.49803	uncharacterized LOC128206794
LOC128234997	NA	0.000301995	13.9863	3.8926	5.49683	uncharacterized LOC128234997
LOC128223112	HEX	9.11478e-05	23.3221	4.19688	5.49478	uncharacterized LOC128223112
LOC128212922	NA	0.00120387	6.37526	3.50974	5.49138	uncharacterized LOC128212922
LOC128212912	YPT1	5.91416e-10	839.551	6.50256	5.49015	uncharacterized LOC128212912
LOC128231452	NA	3.03002e-12	451.817	7.28819	5.48962	uncharacterized LOC128231452
LOC128223786	CAH2	4.02304e-07	662.634	5.36759	5.48928	carbonic anhydrase 2-like
LOC128205254	TLR3	1.56502e-13	345.791	7.69543	5.48722	toll-like receptor 2 type-2
LOC128220548	SL9A2	1.42622e-05	18.1693	4.62966	5.48705	probable Na(+)/H(+) antiporter nhx-9
LOC128217405	TRI33	2.5526e-05	96.2744	4.49813	5.48649	protein wech-like
LOC128234751	NA	3.89262e-06	40.795	4.9096	5.48609	uncharacterized LOC128234751
LOC128243467	NA	1.51499e-05	68.3078	4.61604	5.4855	uncharacterized LOC128243467
LOC128238978	5NTD	0.0156675	13.8915	2.66728	5.48492	snake venom 5'-nucleotidase-like
LOC128206897	TENX	0.00551929	4.2269	3.03521	5.4847	cell death abnormality protein 1-like
LOC128203658	NA	0.000557595	4.23617	3.72849	5.48211	uncharacterized LOC128203658
LOC128230348	MSOX	2.93512e-06	23.2634	4.9694	5.4812	monomeric sarcosine oxidase-like
LOC128219872	NA	7.41872e-11	69.4175	6.82333	5.48079	uncharacterized LOC128219872
LOC128234262	NA	1.68733e-35	1012.08	12.7639	5.48069	mucin-5AC-like
LOC128228963	AAAD	0.00110277	4.19478	3.5356	5.48029	arylacetamide deacetylase-like
LOC128234977	NA	0.033894	4.21157	2.36338	5.48029	uncharacterized LOC128234977
LOC128238140	NA	0.0376055	4.20084	2.31933	5.48008	uncharacterized LOC128238140
LOC128228602	NA	0.0377206	4.20282	2.31806	5.47927	uncharacterized LOC128228602
LOC128238803	NA	1.17146e-34	664.456	12.6083	5.47908	uncharacterized LOC128238803
LOC128220721	NA	0.04415	4.21028	2.24993	5.47815	uncharacterized LOC128220721
LOC128236144	CEAM1	1.26786e-08	46.4016	5.99615	5.47803	nephrin-like
LOC128235095	NA	0.000762854	18.5327	3.64118	5.47668	hemicentin-1-like
LOC128216584	NA	7.87962e-07	139.103	5.2367	5.47661	interferon-induced protein 44-like
LOC128234530	NPHN	0.00858551	22.1933	2.88492	5.47607	synaptogenesis protein syg-2-like
LOC128240015	BTBD3	0.000230531	152.539	3.96329	5.4757	BTB/POZ domain-containing protein 3-like
LOC128219052	NA	0.00544293	9.42731	3.03985	5.47405	uncharacterized LOC128219052
LOC128233642	HMCN2	0.0165035	6.31149	2.6481	5.47284	synaptogenesis protein syg-2-like
LOC128214989	NA	1.06275e-07	32.663	5.61805	5.47221	uncharacterized LOC128214989
LOC128242453	NA	0.00745546	13.6981	2.93374	5.47118	uncharacterized LOC128242453
LOC128205717	5HT2B	1.34002e-09	232.72	6.37144	5.47034	neuromedin-U receptor 2-like
LOC128234256	NA	0.000881916	18.4471	3.59988	5.46849	E3 ubiquitin-protein ligase TRIM36-like
LOC128214905	FYN	0.00178781	4.13648	3.39256	5.46559	tyrosine-protein kinase SRK2-like
LOC128229166	NA	0.00489351	4.14719	3.07451	5.46466	uncharacterized LOC128229166
LOC128246166	NA	2.23773e-13	645.502	7.64787	5.46454	calcium-activated potassium channel slowpoke-like
LOC128219309	NA	0.0373853	4.15124	2.32198	5.4643	uncharacterized LOC128219309
LOC128242063	NEK4	1.52012e-30	699.024	11.8132	5.46419	serine/threonine-protein kinase Nek4-like
LOC128205569	NA	6.743e-17	963.292	8.66927	5.46362	uncharacterized LOC128205569
LOC128231925	NA	3.31222e-06	27.0816	4.94429	5.45971	uncharacterized LOC128231925
LOC128206615	NA	9.57962e-05	9.31595	4.18487	5.45872	scavenger receptor class F member 2-like
LOC128205012	HS12A	4.08876e-08	48.9421	5.79146	5.45852	heat shock 70 kDa protein 12A-like
LOC128240796	RB27A	1.19047e-57	349.543	16.3506	5.4583	ras-related protein Rab-27A-like
LOC128222934	SP4	1.2965e-06	30.8034	5.13686	5.45776	complement C2-like
LOC128239217	NA	0.0251018	6.23317	2.48554	5.45641	uncharacterized LOC128239217
LOC128235367	NA	0.00359271	9.30046	3.17508	5.45608	uncharacterized LOC128235367
LOC128237023	TLR4	1.96061e-14	813.26	7.96763	5.45571	toll-like receptor 4
LOC128236117	KIRR2	0.0187268	4.15047	2.59967	5.45501	hemicentin-2-like
LOC128246605	MECOM	1.99325e-09	45.9812	6.30645	5.45244	histone-lysine N-methyltransferase MECOM-like
LOC128205049	NA	3.36669e-07	226.013	5.40189	5.45227	uncharacterized LOC128205049
LOC128225093	NA	1.05538e-05	6.20586	4.69546	5.44801	uncharacterized LOC128225093
LOC128240512	MNS1	0.0124098	4.11388	2.75329	5.44766	serine-rich adhesin for platelets-like
LOC128222398	NA	8.31553e-07	75.6529	5.22594	5.44476	interferon-inducible GTPase 5-like
LOC128237335	NA	2.0337e-05	4.10327	4.54995	5.44241	uncharacterized LOC128237335
LOC128208189	LEG4	2.52729e-18	980.639	9.04882	5.44211	galectin-4-like
LOC128210950	FAXC	1.20444e-12	675.232	7.41787	5.44109	failed axon connections homolog
LOC128246394	ZN862	7.2953e-05	146.661	4.25091	5.44026	zinc finger protein 862-like
LOC128223640	HS12A	7.32117e-08	36.5446	5.68685	5.43925	heat shock 70 kDa protein 12A-like
LOC128215214	CO5	0.00261174	9.21188	3.2758	5.43903	complement C3-like
LOC128221902	NA	3.08932e-07	413.605	5.41861	5.43859	uncharacterized LOC128221902
LOC128244604	NA	6.32152e-08	175.258	5.7134	5.4382	uncharacterized LOC128244604
LOC128237284	MOT12	1.47754e-05	17.9503	4.62188	5.43726	monocarboxylate transporter 12-B-like
LOC128218038	NA	1.90922e-05	40.6341	4.56425	5.43604	uncharacterized LOC128218038
LOC128239439	NA	8.67554e-10	196.153	6.44164	5.436	uncharacterized LOC128239439
LOC128213000	NA	0.000708999	46.7977	3.66153	5.43581	N66 matrix protein-like
LOC128237332	NA	0.0020551	9.17188	3.35005	5.43446	ubiquinone/menaquinone biosynthesis C-methyltransferase UbiE-like
LOC128207876	NA	2e-05	6.09956	4.55368	5.4344	uncharacterized LOC128207876
LOC128244359	NA	0.0127909	4.056	2.74205	5.43303	caprin-2-like
LOC128242083	OCTN2	0.00231969	62.167	3.3123	5.43271	organic cation transporter protein-like
LOC128221501	NA	0.000818857	6.13879	3.62132	5.43179	uncharacterized LOC128221501
LOC128221345	NA	0.0336908	4.05254	2.36591	5.43138	uncharacterized LOC128221345
LOC128242520	NA	0.00766509	6.13823	2.92428	5.43106	uncharacterized LOC128242520
LOC128222783	NA	0.00276698	13.5647	3.25757	5.43105	uncharacterized LOC128222783
LOC128218275	MCLN1	0.0324298	4.04689	2.38197	5.43006	mucolipin-3-like
LOC128243810	NA	0.00047812	79.7608	3.77041	5.42751	uncharacterized LOC128243810
LOC128242619	KLH11	2.829e-05	27.2284	4.4743	5.42704	uncharacterized LOC128242619
LOC128240813	R213A	0.000220214	23.2338	3.97505	5.42653	uncharacterized LOC128240813
LOC128212365	NA	1.76456e-08	252.359	5.93863	5.42596	uncharacterized LOC128212365
LOC128236946	AGRG6	6.99409e-41	1432.07	13.7231	5.42503	adhesion G-protein coupled receptor G6-like
LOC128246216	MIB2	6.40753e-09	60.7876	6.1122	5.42451	E3 ubiquitin-protein ligase MIB1-like
LOC128246217	SC5AC	5.39446e-18	106.043	8.96239	5.42349	sodium-coupled monocarboxylate transporter 2-like
LOC128210051	NA	4.48676e-08	1122.96	5.77469	5.42088	myosin heavy chain%2C cardiac muscle isoform-like
LOC128237170	NA	0.000518061	17.6553	3.74857	5.42054	uncharacterized LOC128237170
LOC128242155	TRI33	3.1231e-23	271.562	10.2471	5.41975	uncharacterized LOC128242155
LOC128227636	LAMA3	2.1442e-12	142.124	7.3374	5.4194	putative leucine-rich repeat-containing protein DDB_G0290503
LOC128235716	NA	0.000161494	4.03073	4.05498	5.41826	uncharacterized LOC128235716
LOC128232478	NA	4.39391e-07	9.07998	5.35053	5.41759	uncharacterized LOC128232478
LOC128234936	NA	0.000159718	4.02132	4.05776	5.41659	uncharacterized LOC128234936
LOC128206948	NA	0.000111377	9.0875	4.14806	5.41555	platelet endothelial aggregation receptor 1-like
LOC128233494	NA	4.15042e-21	1288.25	9.74698	5.41534	uncharacterized LOC128233494
LOC128208312	SNED1	0.00216539	6.09193	3.33392	5.4152	protein crumbs homolog 1-like
LOC128228849	SHFL	1.098e-14	44.8206	8.04192	5.41335	shiftless antiviral inhibitor of ribosomal frameshifting protein homolog
LOC128213979	NA	4.44101e-09	101.754	6.17381	5.41102	uncharacterized LOC128213979
LOC128231529	NA	6.83822e-05	173.271	4.26656	5.41095	tumor necrosis factor receptor superfamily member 11B-like
LOC128211491	NA	2.31321e-05	104.71	4.5204	5.40984	proprotein convertase subtilisin/kexin type 4-like
LOC128202736	AMY	1.972e-08	171.873	5.91944	5.4092	alpha-amylase-like
LOC128222269	ANGP4	0.000320393	109.194	3.87709	5.40843	angiopoietin-1-like
LOC128242365	LRRD1	1.66861e-06	30.4599	5.08533	5.40646	leucine-rich repeat protein SHOC-2-like
LOC128237427	NA	0.000425722	71.8373	3.80187	5.40593	uncharacterized LOC128237427
LOC128206266	TENX	9.2387e-16	549.411	8.35212	5.40551	cell death abnormality protein 1-like
LOC128226054	NA	7.14004e-05	30.2228	4.25604	5.40357	uncharacterized LOC128226054
LOC128246835	NA	0.000858759	3.99055	3.60747	5.40347	uncharacterized LOC128246835
LOC128224566	LCYD1	0.00464373	3.9748	3.09161	5.40263	uncharacterized LOC128224566
LOC128205176	NA	2.12678e-27	397.067	11.1667	5.40256	uncharacterized LOC128205176
LOC128205949	UP5	5.68885e-05	617.868	4.31091	5.40222	uncharacterized LOC128205949
LOC128203577	TRIM2	1.72326e-07	65.5981	5.52782	5.40143	tripartite motif-containing protein 2-like
LOC128230065	GCNT1	5.34803e-10	103.415	6.51874	5.40098	beta-1%2C3-galactosyl-O-glycosyl-glycoprotein beta-1%2C6-N-acetylglucosaminyltransferase-like
LOC128204133	PGCA	0.0024542	3.99867	3.29502	5.40033	perlucin-like protein
LOC128228596	PCDH1	3.53738e-06	22.0269	4.9303	5.39875	protocadherin beta-8-like
LOC128243242	PGH	3.11535e-06	364.218	4.95715	5.39816	uncharacterized LOC128243242
LOC128233796	CERS2	5.41707e-08	21.6648	5.7411	5.39782	ceramide synthase 2-like
LOC128245069	TGMH	2.0516e-13	372.665	7.65946	5.39672	hemocyte protein-glutamine gamma-glutamyltransferase-like
LOC128206943	NXPE3	0.000559303	8.95902	3.72764	5.3963	NXPE family member 4-like
LOC128235074	NA	0.0229315	5.99861	2.52145	5.39602	uncharacterized LOC128235074
LOC128221485	NA	0.0161401	3.95872	2.65621	5.39571	uncharacterized LOC128221485
LOC128234745	NA	3.75785e-08	38.7375	5.80647	5.39549	uncharacterized LOC128234745
LOC128209986	SH2D6	0.0234468	5.97799	2.51263	5.39535	uncharacterized LOC128209986
LOC128203133	NA	0.0358801	3.96722	2.33921	5.39414	uncharacterized LOC128203133
LOC128228770	NEG1	4.02247e-16	1699.27	8.45387	5.39379	uncharacterized LOC128228770
LOC128234758	HMCN1	2.39917e-09	262.037	6.27609	5.39349	hemicentin-2-like
LOC128221843	ARSI	5.88469e-05	3.96521	4.30274	5.39311	arylsulfatase B-like
LOC128221952	FIBA	0.00471444	3.97341	3.08649	5.39308	fibroleukin-like
LOC128241721	DTX1	0.000831165	3.9549	3.61698	5.39151	dynein regulatory complex subunit 4-like
LOC128237075	NA	5.64155e-05	148.388	4.31291	5.38956	uncharacterized LOC128237075
LOC128217599	TRI33	7.66231e-07	53.2134	5.24225	5.38899	uncharacterized LOC128217599
LOC128207488	NA	0.00170774	3.92848	3.40633	5.38783	uncharacterized LOC128207488
LOC128202651	NA	0.00345677	8.9047	3.1871	5.3871	uncharacterized LOC128202651
LOC128237074	NA	2.76199e-16	119.362	8.49931	5.38646	uncharacterized LOC128237074
LOC128232262	BTBD2	1.0982e-07	63.3314	5.61193	5.38622	BTB/POZ domain-containing protein 2-like
LOC128233495	NA	1.9839e-09	39.9278	6.30732	5.38536	uncharacterized LOC128233495
LOC128205572	ANGP1	4.73638e-14	314.712	7.85386	5.38408	angiopoietin-1-like
LOC128210864	FBP1	0.0461821	3.92694	2.2303	5.38393	fibropellin-1-like
LOC128206254	SO4C1	2.80292e-25	749.337	10.7091	5.38248	solute carrier organic anion transporter family member 4C1-like
LOC128228779	NA	0.0270722	100.281	2.45557	5.3824	uncharacterized LOC128228779
LOC128242308	LAC2	0.00457485	5.92831	3.09678	5.3817	uncharacterized LOC128242308
LOC128208985	KARG	6.17309e-07	69.3819	5.28499	5.38141	arginine kinase-like
LOC128227813	PRTG	7.67162e-12	437.218	7.15507	5.37945	protogenin-like
LOC128240768	DTX3L	9.34589e-09	254.839	6.04797	5.37872	uncharacterized LOC128240768
LOC128215480	PTPRT	4.90743e-05	45.5752	4.34561	5.37863	receptor-type tyrosine-protein phosphatase alpha-like
LOC128217141	NA	1.60729e-07	62.1588	5.54088	5.37665	uncharacterized LOC128217141
LOC128243783	PGH	1.2864e-07	185.001	5.58285	5.37647	uncharacterized LOC128243783
LOC128208829	NA	0.00868648	5.88419	2.88096	5.37532	uncharacterized LOC128208829
LOC128244939	RCN11	1.77189e-06	8.83167	5.07323	5.37529	uncharacterized LOC128244939
LOC128238206	IAP3	0.0400544	17.2712	2.29205	5.37383	uncharacterized LOC128238206
LOC128233592	NA	0.0128193	3.88889	2.74119	5.37211	uncharacterized LOC128233592
LOC128223304	NA	3.81993e-10	167.156	6.57169	5.3721	uncharacterized LOC128223304
LOC128218951	NA	0.00686694	3.89805	2.96177	5.37177	uncharacterized LOC128218951
LOC128220407	NA	0.00016602	3.89472	4.04796	5.37172	uncharacterized LOC128220407
LOC128203444	NA	0.00092017	5.85959	3.58788	5.37018	uncharacterized LOC128203444
LOC128205218	NA	0.0124411	5.87005	2.75242	5.37009	uncharacterized LOC128205218
LOC128245806	IF4G1	0.00216811	13.0306	3.33353	5.36971	eukaryotic translation initiation factor 4 gamma 1-like
LOC128239775	MIG17	4.9956e-07	159.755	5.32586	5.36895	uncharacterized LOC128239775
LOC128209478	LEC	1.8765e-11	4605.09	7.02608	5.36799	galactose-binding lectin-like
LOC128217710	NA	4.74408e-08	1555.78	5.76486	5.36747	uncharacterized LOC128217710
LOC128238360	NA	0.00855142	12.9225	2.88635	5.36689	uncharacterized LOC128238360
LOC128232571	NA	0.016538	3.87415	2.64734	5.36622	uncharacterized LOC128232571
LOC128223918	NETR	0.0315507	12.3202	2.39318	5.36596	neurotrypsin-like
LOC128208891	RAC1	0.000214308	45.9801	3.98204	5.36564	ras-related protein Rac1-like
LOC128205934	NA	3.74428e-15	79.6903	8.1776	5.36315	uncharacterized LOC128205934
LOC128226001	YRD6	0.00150848	12.6007	3.44382	5.36251	uncharacterized protein K02A2.6-like
LOC128231739	FABP9	1.39977e-35	14085.9	12.779	5.36189	uncharacterized LOC128231739
LOC128204700	MEG11	0.000110336	315.739	4.15026	5.36181	multiple epidermal growth factor-like domains protein 11
LOC128220369	NA	0.00787702	25.7352	2.91506	5.35842	uncharacterized LOC128220369
LOC128223198	NA	2.14851e-08	79.549	5.90441	5.35639	uncharacterized LOC128223198
LOC128212179	NA	2.29152e-06	2600.57	5.02071	5.35528	uncharacterized LOC128212179
LOC128224190	NA	1.38178e-07	84.6131	5.56929	5.35391	uncharacterized LOC128224190
LOC128226632	NA	6.86155e-09	137.562	6.10057	5.35352	uncharacterized LOC128226632
LOC128226941	NA	1.04079e-08	260.517	6.02978	5.35317	uncharacterized LOC128226941
LOC128234930	NA	7.36703e-05	25.2112	4.24857	5.35308	uncharacterized LOC128234930
LOC128215998	NA	0.0130708	3.84147	2.73395	5.35245	uncharacterized LOC128215998
LOC128234529	HMCN2	0.0403674	29.6779	2.28877	5.35237	hemicentin-1-like
LOC128218127	GST	0.000563052	3.8162	3.72581	5.35086	glutathione S-transferase-like
LOC128245871	NA	4.35203e-28	1046.4	11.3109	5.3502	uncharacterized LOC128245871
LOC128213137	NA	5.31028e-09	61.3534	6.1442	5.34997	uncharacterized LOC128213137
LOC128226117	SC5A9	2.5015e-10	272.719	6.63722	5.34909	sodium/glucose cotransporter 4-like
LOC128209700	MYCB2	2.93184e-06	20.7295	4.96973	5.3476	E3 ubiquitin-protein ligase MYCBP2-like
LOC128239391	GIMA7	0.00516794	3.83429	3.05661	5.34603	GTPase IMAP family member 9-like
LOC128223980	NA	2.41531e-05	63.9012	4.51066	5.34578	uncharacterized LOC128223980
LOC128245348	SC6A5	2.87033e-06	55.2898	4.97409	5.34529	sodium- and chloride-dependent neutral and basic amino acid transporter B(0+)-like
LOC128208819	NA	0.000583505	804.747	3.71602	5.3446	uncharacterized LOC128208819
LOC128224607	SVEP1	1.51846e-08	108.751	5.9647	5.34295	sushi%2C von Willebrand factor type A%2C EGF and pentraxin domain-containing protein 1-like
LOC128204171	PTPRM	1.14785e-05	54.522	4.67723	5.34235	uncharacterized LOC128204171
LOC128229291	NA	1.7991e-07	59.8733	5.51985	5.34224	uncharacterized LOC128229291
LOC128210483	ZNF83	0.000356905	8.64686	3.84874	5.34216	zinc finger protein 83-like
LOC128228744	MDMC	5.64038e-11	169.674	6.8643	5.341	O-methyltransferase MdmC-like
LOC128234265	HARB1	7.08109e-08	61.7428	5.69299	5.34043	putative nuclease HARBI1
LOC128206303	PTPRK	8.92694e-07	244.581	5.21194	5.33966	receptor-type tyrosine-protein phosphatase kappa-like
LOC128215912	CAD23	0.0143222	3.79778	2.7006	5.33677	cadherin-23-like
LOC128220164	NA	5.52131e-09	6030.31	6.13762	5.33652	uncharacterized LOC128220164
LOC128211062	NA	2.00643e-08	36.7668	5.91652	5.3353	uncharacterized LOC128211062
LOC128240339	FBX47	3.61233e-06	16.74	4.92584	5.33482	F-box only protein 47-like
LOC128203266	NA	5.00253e-06	73.0409	4.85714	5.33461	transcription intermediary factor 1-beta-like
LOC128237983	PTPRB	5.42015e-05	74.5825	4.3224	5.33456	receptor-type tyrosine-protein phosphatase O-like
LOC128243079	RET	0.000319001	34.2463	3.87822	5.33384	proto-oncogene tyrosine-protein kinase receptor Ret-like
LOC128218971	TBB	4.06827e-09	1009.12	6.18864	5.33158	tubulin beta chain-like
LOC128232715	NA	3.22347e-06	170.76	4.95003	5.3315	uncharacterized LOC128232715
LOC128202912	TNF6B	0.00022218	91.7855	3.97264	5.33119	tumor necrosis factor receptor superfamily member 14-like
LOC128217870	PLXB3	2.61105e-07	258.331	5.45052	5.3308	plexin-A4-like
LOC128218976	NA	5.37798e-08	271.778	5.7424	5.32529	uncharacterized LOC128218976
LOC128218571	TRI33	2.97023e-25	142.09	10.7032	5.32445	uncharacterized LOC128218571
LOC128202805	CNGA3	4.40518e-08	95.9627	5.77794	5.3228	cyclic nucleotide-gated cation channel alpha-3-like
LOC128229339	NA	0.0101317	8.51955	2.82629	5.32258	uncharacterized LOC128229339
LOC128234527	GLPK3	0.000999537	8.51784	3.56398	5.32232	glycerol kinase-like
LOC128205417	NA	0.000902884	12.2946	3.59309	5.32157	uncharacterized LOC128205417
LOC128241417	MATN1	4.37769e-11	3452.1	6.90193	5.32119	collagen alpha-4(VI) chain-like
LOC128207975	UP5	3.79894e-05	571.59	4.40544	5.3207	uncharacterized LOC128207975
LOC128239784	NA	1.37914e-82	17724	19.6073	5.3203	uncharacterized LOC128239784
LOC128220033	NA	0.000466519	5.69738	3.7771	5.31949	uncharacterized LOC128220033
LOC128239189	NA	3.19841e-13	176.392	7.59986	5.31772	uncharacterized LOC128239189
LOC128211239	NA	2.40926e-11	133.333	6.98978	5.3156	uncharacterized LOC128211239
LOC128243768	SEPIA	1.34141e-07	174.335	5.57481	5.31519	pyrimidodiazepine synthase-like
LOC128233955	NA	4.39158e-10	219.691	6.54956	5.31451	complement C1q-like protein 4
LOC128234418	CEAM5	3.78994e-10	465.07	6.57294	5.31444	hemicentin-2-like
LOC128222300	LEC	1.1578e-13	14014.4	7.73559	5.31242	galactose-binding lectin-like
LOC128219380	MOT12	0.00157553	5.64504	3.43082	5.31197	monocarboxylate transporter 12-like
LOC128226505	NA	2.02699e-10	44.6893	6.66983	5.31195	uncharacterized LOC128226505
LOC128217266	HS12B	1.52252e-06	12.2862	5.10419	5.31099	heat shock 70 kDa protein 12A-like
LOC128220662	NA	3.49673e-36	202.653	12.8902	5.31092	uncharacterized LOC128220662
LOC128233497	NA	1.68564e-24	948.015	10.5368	5.3102	uncharacterized LOC128233497
LOC128239936	NEO1	1.71749e-16	457.833	8.55735	5.3098	netrin receptor DCC-like
LOC128228757	MEGL	0.00302822	36.7487	3.22899	5.30942	L-methionine gamma-lyase-like
LOC128236261	NA	4.40864e-05	20.9408	4.37082	5.30671	uncharacterized LOC128236261
LOC128212865	NA	2.22805e-05	117.121	4.52892	5.30642	uncharacterized LOC128212865
LOC128204699	PTPRM	0.0246562	5.62449	2.49261	5.30515	receptor-type tyrosine-protein phosphatase mu-like
LOC128235539	NA	0.0161675	3.70344	2.65562	5.30395	uncharacterized LOC128235539
LOC128225831	NA	6.53295e-20	246.197	9.45304	5.30384	uncharacterized LOC128225831
LOC128246606	CASP1	5.03709e-24	115.172	10.4286	5.30103	uncharacterized LOC128246606
LOC128242699	OCTL	0.000164548	191.517	4.05034	5.30081	organic cation transporter protein-like
LOC128231819	ELP4	0.000355025	111.498	3.85016	5.3004	elongator complex protein 4-like
LOC128246882	LRC15	1.17411e-21	6017.17	9.87866	5.29996	protein slit-like
LOC128204866	DDH	0.00778229	3.69749	2.91914	5.29891	glyoxylate/hydroxypyruvate reductase B-like
LOC128218966	NA	2.35404e-20	439.258	9.56326	5.29826	uncharacterized LOC128218966
LOC128205166	NA	0.00313051	12.2407	3.21845	5.29776	uncharacterized LOC128205166
LOC128214704	MLP	2.77489e-07	1009.12	5.43901	5.29759	uncharacterized LOC128214704
LOC128227561	NA	0.00204093	3.70014	3.35222	5.29745	uncharacterized LOC128227561
LOC128246839	NA	3.56545e-06	159.767	4.92859	5.29722	uncharacterized LOC128246839
LOC128239072	NA	4.27863e-18	141.342	8.98897	5.29687	uncharacterized LOC128239072
LOC128238248	NA	1.13471e-06	152.731	5.16368	5.29631	uncharacterized LOC128238248
LOC128219456	DHB14	3.62246e-09	101.043	6.20787	5.29579	17-beta-hydroxysteroid dehydrogenase 14-like
LOC128225704	NA	0.00567295	8.36146	3.02625	5.29557	uncharacterized LOC128225704
LOC128244123	TIF1B	0.00285785	3.68234	3.24727	5.29325	uncharacterized LOC128244123
LOC128205037	TOLL8	1.68297e-07	12.1885	5.53222	5.29295	toll-like receptor 6
LOC128230897	NA	4.80852e-12	160.29	7.22278	5.29234	uncharacterized LOC128230897
LOC128238383	WASF1	2.04756e-14	975.443	7.96217	5.29044	uncharacterized LOC128238383
LOC128204646	C1GLT	0.0494751	3.67543	2.20027	5.28877	glycoprotein-N-acetylgalactosamine 3-beta-galactosyltransferase 1-like
LOC128206645	HS12A	0.0131324	3.66835	2.73221	5.28858	heat shock 70 kDa protein 12A-like
LOC128236849	NA	0.0011771	5.53618	3.51646	5.28854	uncharacterized LOC128236849
LOC128233534	NA	2.62533e-20	870.594	9.5514	5.28672	uncharacterized LOC128233534
LOC128220296	STEA2	7.77384e-06	677.27	4.76246	5.28672	metalloreductase STEAP4-like
LOC128229946	ECE1	0.0119146	3.66039	2.768	5.2865	endothelin-converting enzyme 1-like
LOC128209461	ARF	2.27888e-46	837.133	14.6353	5.28601	uncharacterized LOC128209461
LOC128229882	NA	1.21192e-24	265.397	10.5687	5.28546	uncharacterized LOC128229882
LOC128234583	NA	1.29405e-07	16.0963	5.58176	5.28507	uncharacterized LOC128234583
LOC128209938	ALS	1.00007e-17	119.581	8.89208	5.28428	insulin-like growth factor-binding protein complex acid labile subunit
LOC128221173	DMBT1	0.0024603	3.67982	3.29427	5.28347	uncharacterized LOC128221173
LOC128230208	BICL1	5.54065e-05	24.7928	4.31736	5.28339	BICD family-like cargo adapter 1
LOC128224394	RIHA	0.0368734	3.65362	2.3279	5.28292	pyrimidine-specific ribonucleoside hydrolase RihA-like
LOC128207575	VAMP7	3.25931e-08	31.9706	5.83149	5.28137	vesicle-associated membrane protein 7-like
LOC128224373	NA	0.0011727	3.63144	3.51759	5.28051	inosine-uridine preferring nucleoside hydrolase-like
LOC128209840	SLIT1	2.149e-13	6013.96	7.65336	5.27983	uncharacterized LOC128209840
LOC128229714	ACH10	8.17709e-09	72711.2	6.07053	5.27975	neuronal acetylcholine receptor subunit alpha-10-like
LOC128237604	FCN1	4.82149e-05	20.8924	4.34964	5.27817	neurogenic locus notch homolog protein 2-like
LOC128224000	MAB21	1.71164e-05	11.9391	4.58861	5.27753	uncharacterized LOC128224000
LOC128204882	LAR	0.00762875	5.5122	2.92595	5.2763	receptor-type tyrosine-protein phosphatase mu-like
LOC128231731	FGL2	6.28802e-08	39.9424	5.7144	5.27584	angiopoietin-1-like
LOC128244150	BGH3	0.00224901	5.51411	3.3221	5.27527	transforming growth factor-beta-induced protein ig-h3-like
LOC128217264	HS12B	0.00599039	5.52217	3.00772	5.27524	heat shock 70 kDa protein 12A-like
LOC128238306	NA	2.57367e-23	1195.64	10.2666	5.2742	uncharacterized LOC128238306
LOC128236249	NA	0.000889201	35.5112	3.59748	5.2731	uncharacterized LOC128236249
LOC128223426	TIF1A	0.000898624	5.48043	3.59441	5.27202	transcription intermediary factor 1-alpha-like
LOC128217092	PGDH	2.26142e-12	672.444	7.32996	5.27097	15-hydroxyprostaglandin dehydrogenase [NAD(+)]-like
LOC128213107	NA	0.00010601	31.1484	4.15994	5.26946	uncharacterized LOC128213107
LOC128220275	NA	0.000171013	3.61003	4.04041	5.26836	uncharacterized LOC128220275
LOC128240266	NA	1.95656e-08	88.0595	5.92093	5.26804	uncharacterized LOC128240266
LOC128228747	CACT	6.29434e-07	31.0713	5.28104	5.26694	NF-kappa-B inhibitor alpha-like
LOC128214594	NA	7.86878e-06	23.9184	4.75974	5.26686	uncharacterized LOC128214594
LOC128206959	NA	1.4304e-06	60.0503	5.11678	5.26662	uncharacterized LOC128206959
LOC128226738	5HT2B	4.83181e-14	451.525	7.85116	5.26636	5-hydroxytryptamine receptor 1D-like
LOC128214410	NA	7.81768e-44	242.226	14.2215	5.26631	uncharacterized LOC128214410
LOC128205243	TRI33	5.23277e-19	158.079	9.2257	5.26544	E3 ubiquitin-protein ligase TRIM71-like
LOC128241660	NA	6.6014e-05	52.4581	4.27514	5.26494	uncharacterized LOC128241660
LOC128220739	TRI56	0.000500043	16.2563	3.7583	5.26343	uncharacterized LOC128220739
LOC128218093	S23A2	5.13751e-05	90.6674	4.33494	5.26316	solute carrier family 23 member 1-like
LOC128213298	NA	0.00660463	5.44326	2.97474	5.25933	uncharacterized LOC128213298
LOC128211696	RIGI	9.50913e-29	71.3441	11.4482	5.25901	antiviral innate immune response receptor RIG-I-like
LOC128233699	HMCN2	0.0373442	27.1745	2.32246	5.25878	hemicentin-1-like
LOC128210012	CALM	0.00608053	3.59744	3.00259	5.25823	uncharacterized LOC128210012
LOC128221660	NA	0.00115697	8.16253	3.52175	5.2581	uncharacterized LOC128221660
LOC128234741	NA	1.11535e-09	65.6077	6.40143	5.25739	transient receptor potential cation channel subfamily M member-like 2
LOC128233731	CEAM5	4.08883e-11	379.538	6.91186	5.2573	contactin-2-like
LOC128228887	HISAT	6.54628e-06	24.6538	4.79924	5.25665	histidine N-acetyltransferase-like
LOC128239883	NA	6.42806e-07	7151.47	5.27692	5.2563	uncharacterized LOC128239883
LOC128215513	ODH	0.000209145	3.58812	3.98841	5.25599	opine dehydrogenase-like
LOC128218301	MET	5.02972e-24	11831.5	10.4289	5.25527	hepatocyte growth factor receptor-like
LOC128203540	TTPAL	5.4849e-13	1456.14	7.52639	5.25439	retinaldehyde-binding protein 1-like
LOC128224354	TRI33	0.000334256	8.08447	3.866	5.25422	uncharacterized LOC128224354
LOC128245661	NA	1.9678e-21	674.658	9.82516	5.25264	uncharacterized LOC128245661
LOC128231017	GLT13	0.00224621	3.60848	3.32247	5.25193	polypeptide N-acetylgalactosaminyltransferase 13-like
LOC128229314	PTPRT	2.53712e-08	36.2077	5.87576	5.25147	platelet endothelial aggregation receptor 1-like
LOC128203637	DIAP2	4.86849e-15	921.204	8.1448	5.25045	baculoviral IAP repeat-containing protein 3-like
LOC128215215	CO3	2.93694e-05	23.2417	4.46576	5.24867	complement C3-like
LOC128206092	NA	6.54598e-32	295.58	12.0822	5.24825	uncharacterized LOC128206092
LOC128217270	NA	4.34563e-21	4016.8	9.74216	5.24763	uncharacterized LOC128217270
LOC128231875	NOS1	2.92969e-05	3.63047	4.46636	5.24762	nitric oxide synthase%2C brain-like
LOC128236398	HS12A	0.000129264	15.3719	4.11114	5.24701	heat shock 70 kDa protein 12A-like
LOC128209507	NA	8.19423e-12	68.5242	7.14569	5.24661	uncharacterized LOC128209507
LOC128213045	NA	3.5465e-05	37.6481	4.4216	5.24607	uncharacterized LOC128213045
LOC128227154	PTPRA	6.57156e-38	1483.5	13.2022	5.24508	uncharacterized LOC128227154
LOC128214513	NA	2.04059e-09	73.9036	6.3026	5.24501	uncharacterized LOC128214513
LOC128236696	IAP1	6.23337e-06	181.817	4.80969	5.24461	uncharacterized LOC128236696
LOC128228279	NA	0.00258596	3.54259	3.27872	5.24388	uncharacterized LOC128228279
LOC128231274	Y045	0.000200669	23.9208	3.99909	5.24225	ankyrin repeat and SOCS box protein 11-like
LOC128233055	CAH14	2.50246e-10	3883.93	6.63709	5.2409	carbonic anhydrase 2-like
LOC128227600	N2F1A	1.76302e-15	166.851	8.27221	5.24032	nuclear receptor subfamily 2 group F member 1-A-like
LOC128217909	TRI33	0.000671767	23.5888	3.6765	5.24017	uncharacterized LOC128217909
LOC128207434	NPT2B	0.00264179	19.7601	3.27219	5.23834	sodium-dependent phosphate transport protein 2B-like
LOC128203576	YH2M	2.78428e-76	979.731	18.84	5.23771	probable cation-transporting ATPase W08D2.5
LOC128232277	NHRF1	2.8344e-19	2139.29	9.29312	5.23748	Na(+)/H(+) exchange regulatory cofactor NHE-RF1-like
LOC128222281	NA	0.000229507	15.3084	3.96446	5.23746	uncharacterized LOC128222281
LOC128232408	NA	1.22393e-09	98.6714	6.3862	5.23645	uncharacterized LOC128232408
LOC128217269	HS12B	0.0491941	3.5409	2.20276	5.23631	heat shock 70 kDa protein 12B-like
LOC128212919	NA	5.1181e-05	8.0172	4.33583	5.23544	uncharacterized LOC128212919
LOC128220690	NA	0.000488815	31.0999	3.76444	5.23434	tumor necrosis factor ligand superfamily member 15-like
LOC128235255	HMCN2	0.000340107	11.7273	3.86137	5.23402	hemicentin-1-like
LOC128221269	ANGL2	6.18909e-05	58.324	4.29083	5.23311	angiopoietin-4-like
LOC128226703	NA	0.00411463	19.3793	3.13148	5.23081	uncharacterized LOC128226703
LOC128219529	CADM2	1.78827e-06	214.162	5.07145	5.22935	immunoglobulin kappa light chain-like
LOC128239028	PTP10	0.00736964	5.30863	2.93767	5.22927	receptor-type tyrosine-protein phosphatase C-like
LOC128244345	NA	0.0128887	22.9222	2.73923	5.22728	uncharacterized LOC128244345
LOC128215834	GRM	9.83229e-14	213.574	7.75731	5.22628	metabotropic glutamate receptor 3-like
LOC128227962	TRI33	0.000558252	143.651	3.72814	5.22609	zinc-binding protein A33-like
LOC128219757	SACS	1.23331e-22	3459.42	10.1098	5.22568	sacsin-like
LOC128246813	S12A9	2.28556e-09	395.388	6.28406	5.22554	solute carrier family 12 member 9-like
LOC128213951	CHSTB	0.0400331	3.50883	2.29232	5.22532	uncharacterized LOC128213951
LOC128205502	NA	0.0217702	5.31565	2.54153	5.22492	uncharacterized LOC128205502
LOC128217874	PLXB	4.73917e-09	843.396	6.16301	5.2241	plexin-B-like
LOC128237745	AGRL3	2.41624e-11	8186.66	6.98933	5.2232	adhesion G protein-coupled receptor L4-like
LOC128216364	TRI33	8.21563e-05	12.024	4.22237	5.22293	uncharacterized LOC128216364
LOC128227984	UBIQ1	3.48724e-81	49233.8	19.4372	5.22285	polyubiquitin-H
LOC128217558	NA	9.76223e-05	63583.4	4.18016	5.22231	uncharacterized LOC128217558
LOC128235149	NA	0.000335279	5.27569	3.86518	5.22229	uncharacterized LOC128235149
LOC128218842	LCLT1	1.19101e-08	23.2242	6.00685	5.22175	lysocardiolipin acyltransferase 1-like
LOC128234577	NA	1.97843e-09	85.9618	6.30783	5.22173	poly [ADP-ribose] polymerase tankyrase-1-like
LOC128209998	NA	1.76266e-05	11.9543	4.58193	5.22114	uncharacterized LOC128209998
LOC128211177	NA	0.000159611	15.1055	4.05794	5.22103	uncharacterized LOC128211177
LOC128224127	NA	2.18317e-30	244.15	11.7815	5.2209	uncharacterized LOC128224127
LOC128203713	NA	5.83795e-16	148.794	8.40812	5.22007	uncharacterized LOC128203713
LOC128237408	NA	0.00276543	231.401	3.25778	5.21986	baculoviral IAP repeat-containing protein 7-B-like
LOC128216751	HMCN1	7.41724e-12	1260.41	7.15995	5.21857	hemicentin-1-like
LOC128203511	CAH14	6.33957e-06	99.3919	4.80613	5.21686	carbonic anhydrase 2-like
LOC128229332	NA	3.02204e-26	335.388	10.9198	5.21344	uncharacterized LOC128229332
LOC128245722	LRRK2	0.000571127	173.638	3.72198	5.21247	uncharacterized LOC128245722
LOC128214199	CML14	7.16036e-05	685.607	4.25535	5.21206	uncharacterized LOC128214199
LOC128230220	NA	3.74595e-12	72.5305	7.2582	5.20887	uncharacterized LOC128230220
LOC128243525	BAT1	0.000200488	11.4673	3.9994	5.20845	b(0%2C+)-type amino acid transporter 1-like
LOC128219419	TOLL	0.011705	3.46852	2.77449	5.20845	insulin-like growth factor-binding protein complex acid labile subunit
LOC128229846	CLC10	1.57342e-17	1345.92	8.83974	5.20825	perlucin-like protein
LOC128205191	NA	3.86998e-10	10878.1	6.56964	5.20643	uncharacterized LOC128205191
LOC128208817	NA	0.00103063	263.085	3.55509	5.20638	uncharacterized LOC128208817
LOC128241473	DESP	1.86023e-11	46.6494	7.02742	5.20503	desmoplakin-A-like
LOC128210795	NXPE3	0.000135966	16.6626	4.09852	5.20281	NXPE family member 2-like
LOC128236906	NA	0.00449422	3.47098	3.10274	5.20238	uncharacterized LOC128236906
LOC128219124	NA	1.80138e-07	84.7468	5.51953	5.20229	uncharacterized LOC128219124
LOC128206169	NA	3.5722e-22	290.243	10.0016	5.20213	uncharacterized LOC128206169
LOC128235235	CD63	1.13718e-05	55.7957	4.67931	5.20117	tetraspanin-1-like
LOC128236145	NA	1.14697e-06	55.8349	5.16137	5.2008	pregnancy-specific beta-1-glycoprotein 2-like
LOC128232987	KCNC2	0.014835	3.46499	2.68765	5.20029	potassium voltage-gated channel subfamily C member 3-like
LOC128203375	HES1	3.01264e-05	7.81455	4.45997	5.20005	uncharacterized LOC128203375
LOC128230423	PLCL	0.000664222	3.44458	3.67968	5.19838	perlucin-like protein
LOC128227618	N2F1A	4.36835e-11	71.9918	6.90227	5.1974	nuclear receptor subfamily 2 group F member 1-A-like
LOC128213063	NA	0.00609084	7.82183	3.00193	5.19689	uncharacterized LOC128213063
LOC128209445	NA	8.3773e-13	490.37	7.46843	5.19447	uncharacterized LOC128209445
LOC128215487	TLR4	0.0144389	3.43692	2.69764	5.19245	toll-like receptor 4
LOC128217044	GST	0.000153333	7.74211	4.06809	5.1916	glutathione S-transferase-like
LOC128207201	NA	8.52166e-09	3107.52	6.06349	5.1901	uncharacterized LOC128207201
LOC128224779	NA	0.0167829	7.77382	2.64161	5.18995	uncharacterized LOC128224779
LOC128221370	DPEP1	4.85579e-13	300.632	7.54284	5.18941	dipeptidase 1-like
LOC128211946	NA	3.11114e-06	29.8703	4.95744	5.18929	uncharacterized LOC128211946
LOC128228062	OBCAM	1.87428e-15	323.687	8.26454	5.18791	limbic system-associated membrane protein-like
LOC128215954	NA	0.00510604	5.19218	3.06039	5.18723	uncharacterized LOC128215954
LOC128236254	NA	3.8003e-10	101.451	6.5725	5.18376	uncharacterized LOC128236254
LOC128233878	FUCL6	9.15313e-08	321.256	5.64553	5.18065	uncharacterized LOC128233878
LOC128217885	FAT4	3.50432e-05	7.69651	4.42448	5.17974	protocadherin Fat 4-like
LOC128230635	NPHN	0.000219099	11.172	3.97634	5.17963	hemicentin-1-like
LOC128206082	SUP9	8.8091e-06	41.5559	4.73479	5.17802	two pore potassium channel protein sup-9-like
LOC128240915	CRA1B	9.42614e-51	22763	15.3269	5.17798	collagen alpha-1(I) chain-like
LOC128246417	NA	0.00110046	7.6824	3.5362	5.17668	uncharacterized LOC128246417
LOC128216075	TRIM2	0.00469227	3.39898	3.08817	5.17662	uncharacterized LOC128216075
LOC128241582	NA	2.78474e-08	76.3492	5.85945	5.17602	uncharacterized LOC128241582
LOC128202692	AMY	7.27092e-05	67.0054	4.25171	5.17583	alpha-amylase-like
LOC128203032	ZN362	6.37612e-08	230.022	5.71187	5.17505	uncharacterized protein DDB_G0283357-like
LOC128230764	NA	2.07321e-05	18.7341	4.54561	5.17435	tripartite motif-containing protein 66-like
LOC128243915	C1QL4	0.00878108	225276	2.87687	5.17392	complement C1q-like protein 4
LOC128216639	GRDP1	2.63377e-16	1039.11	8.50505	5.17392	uncharacterized LOC128216639
LOC128210662	NA	0.000329317	1889.33	3.86985	5.17352	tyrosine-protein phosphatase non-receptor type substrate 1-like
LOC128230927	S13A2	1.55265e-10	157.35	6.71123	5.17331	uncharacterized LOC128230927
LOC128241673	NA	0.00954571	14.6805	2.84757	5.17289	uncharacterized LOC128241673
LOC128205786	NA	0.00965647	155.955	2.84336	5.17246	receptor-type tyrosine-protein phosphatase S-like
LOC128203778	NA	0.0494201	3.39448	2.20078	5.17201	uncharacterized LOC128203778
LOC128205435	PTPRA	4.23248e-07	116.079	5.35758	5.17149	receptor-type tyrosine-protein phosphatase kappa-like
LOC128220226	NA	1.52008e-09	350.866	6.35089	5.16884	uncharacterized LOC128220226
LOC128244174	HS12A	5.43732e-07	30.3181	5.30941	5.16851	heat shock 70 kDa protein 12A-like
LOC128229313	PTPRT	6.28863e-17	365.641	8.67739	5.16842	uncharacterized LOC128229313
LOC128218606	DNAT	0.0029295	11.1483	3.23953	5.16815	uncharacterized LOC128218606
LOC128209847	AGRL3	1.04784e-09	718.703	6.41155	5.16708	adhesion G protein-coupled receptor L3-like
LOC128235702	NA	0.0255481	7.66714	2.47841	5.1663	uncharacterized LOC128235702
LOC128210683	PAR14	2.00563e-06	258.473	5.04825	5.16627	protein mono-ADP-ribosyltransferase PARP14-like
LOC128242307	LYAM2	1.40017e-06	782.445	5.12121	5.16539	uncharacterized LOC128242307
LOC128246874	ARHGQ	3.33572e-57	15560.6	16.2865	5.16455	rho guanine nucleotide exchange factor 5-like
LOC128238183	NA	4.01459e-06	21.9666	4.9031	5.16181	probable serine/threonine-protein kinase mkcB
LOC128235098	CEAM5	2.00694e-09	94.8872	6.30528	5.16103	pregnancy-specific beta-1-glycoprotein 8-like
LOC128243173	TGMH	1.53055e-19	69093.5	9.36021	5.15875	hemocyte protein-glutamine gamma-glutamyltransferase-like
LOC128232523	KCNKI	2.35075e-07	82.4792	5.47019	5.15375	potassium channel subfamily K member 18-like
LOC128232114	SC5A9	1.54188e-06	468.073	5.10152	5.15374	sodium/glucose cotransporter 4-like
LOC128227558	NA	0.000622821	175.083	3.69791	5.15278	uncharacterized LOC128227558
LOC128226519	NA	3.90702e-07	58.1875	5.37339	5.15263	uncharacterized LOC128226519
LOC128240521	FGL2	0.001407	7.57248	3.46405	5.15229	uncharacterized LOC128240521
LOC128234878	ZN583	1.01761e-22	97.2686	10.1294	5.15025	zinc finger protein 37 homolog
LOC128223153	NA	2.13331e-05	33.1871	4.53895	5.14983	uncharacterized LOC128223153
LOC128224402	NA	2.4196e-06	34.7658	5.00945	5.14861	uncharacterized LOC128224402
LOC128205647	ANGP1	1.64362e-06	105.013	5.08843	5.1481	angiopoietin-1-like
LOC128223332	NA	0.0206502	7.5756	2.5621	5.14776	uncharacterized LOC128223332
LOC128246621	PCSK6	7.48062e-09	295.789	6.08585	5.14772	neuroendocrine convertase 2-like
LOC128242187	NPL	0.000520942	102.567	3.74706	5.14763	N-acetylneuraminate lyase B-like
LOC128205226	TLR3	0.000349984	7.52444	3.8539	5.14653	toll-like receptor 3
LOC128244138	LIN41	2.54429e-16	107.071	8.5094	5.14535	E3 ubiquitin-protein ligase TRIM71-like
LOC128231527	NA	2.6245e-32	560.178	12.1604	5.14444	uncharacterized LOC128231527
LOC128239372	NA	3.89528e-09	189.651	6.19595	5.14442	uncharacterized LOC128239372
LOC128229059	ORCT	0.00226795	98.4745	3.31949	5.14394	organic cation transporter protein-like
LOC128227881	NA	4.37173e-06	55.5063	4.88541	5.14326	uncharacterized LOC128227881
LOC128234436	NA	1.48262e-13	295.63	7.70263	5.14313	uncharacterized LOC128234436
LOC128219960	TNR21	2.21298e-05	4.98088	4.53043	5.14095	tumor necrosis factor receptor superfamily member 16-like
LOC128202972	LEC	2.81416e-25	125207	10.7086	5.13985	galactose-binding lectin-like
LOC128240756	NA	8.24071e-17	2314.65	8.64528	5.13847	uncharacterized LOC128240756
LOC128206617	OXDD	0.000112431	7.50443	4.1458	5.13784	D-aspartate oxidase-like
LOC128209890	NA	1.6469e-21	359.157	9.84362	5.13609	girdin-like
LOC128221455	NA	2.93545e-08	110.753	5.84999	5.13601	trichohyalin-like
LOC128219994	NA	0.00429582	4.99937	3.11736	5.13589	uncharacterized LOC128219994
LOC128228858	S23A1	0.000230782	227.848	3.96301	5.13436	solute carrier family 23 member 1-like
LOC128223200	NA	0.00349282	4.9866	3.18392	5.13434	neurogenic locus notch homolog protein 1-like
LOC128219363	NA	0.00119063	3.30451	3.51296	5.13372	uncharacterized LOC128219363
LOC128222637	NA	0.00185026	7.49138	3.38179	5.13293	uncharacterized LOC128222637
LOC128228916	FST	0.000633332	7.44652	3.6933	5.13177	follistatin-like
LOC128243528	KLH11	0.000842454	61.9708	3.61312	5.12902	uncharacterized LOC128243528
LOC128238320	WASF3	1.68612e-08	1172.09	5.94662	5.1283	actin-binding protein WASF2-like
LOC128235179	HMCN1	1.87154e-11	602.145	7.02649	5.12823	hemicentin-1-like
LOC128227771	NA	9.47237e-05	3.32369	4.18764	5.12813	uncharacterized LOC128227771
LOC128220178	G2E3	0.0444808	3.29842	2.24668	5.12745	G2/M phase-specific E3 ubiquitin-protein ligase-like
LOC128244857	NA	0.00296424	35.0878	3.23573	5.12734	uncharacterized LOC128244857
LOC128226582	NOTCH	0.00169785	4.98518	3.40812	5.12611	neurogenic locus notch homolog protein 1-like
LOC128214638	NA	9.61724e-08	25.3218	5.63641	5.12564	uncharacterized LOC128214638
LOC128222853	IFI44	9.22301e-07	111.873	5.20545	5.12514	interferon-induced protein 44-like
LOC128217063	TIF1B	2.17681e-05	35.6161	4.53434	5.12469	E3 ubiquitin-protein ligase TRIM33-like
LOC128213806	TGTP2	0.000902548	4.97639	3.59321	5.12392	T-cell-specific guanine nucleotide triphosphate-binding protein 2-like
LOC128237009	NA	5.58951e-28	2961.15	11.2885	5.12244	uncharacterized LOC128237009
LOC128233819	NA	1.12841e-06	102.279	5.16484	5.12229	uncharacterized LOC128233819
LOC128206751	PTPRS	1.93034e-11	718.621	7.02204	5.12178	receptor-type tyrosine-protein phosphatase alpha-like
LOC128244704	S22AL	0.000576815	28.7738	3.71916	5.12163	organic cation/carnitine transporter 2-like
LOC128246528	NA	1.33727e-12	502.92	7.40314	5.11994	uncharacterized LOC128246528
LOC128245488	NEP	9.0409e-11	90.3327	6.79395	5.11933	neprilysin-4-like
LOC128244480	DIRC2	0.000115132	29.6266	4.13982	5.11863	solute carrier family 49 member 4 homolog
LOC128205588	FAXC	1.02246e-20	128.617	9.65233	5.11848	failed axon connections homolog
LOC128205439	LAR	7.28945e-16	1063.79	8.38093	5.11707	receptor-type tyrosine-protein phosphatase alpha-like
LOC128206449	TENX	3.21958e-20	403.545	9.52939	5.11622	cell death abnormality protein 1-like
LOC128239157	LSAMP	9.07825e-06	52.5057	4.72827	5.11567	protein CEPU-1-like
LOC128222725	RNF26	8.05933e-06	7.3314	4.75444	5.11505	uncharacterized LOC128222725
LOC128209224	RHOU	9.71081e-10	161.503	6.42358	5.11482	cell division control protein 42 homolog
LOC128244669	LRP4	5.59615e-05	100.047	4.31493	5.11375	low-density lipoprotein receptor-related protein 2-like
LOC128214739	NA	0.000438281	32.6174	3.794	5.1136	uncharacterized LOC128214739
LOC128240848	OPSD1	2.58563e-13	83.0341	7.62856	5.11336	melatonin receptor type 1B-A-like
LOC128238393	MTH2	0.00325341	7.37673	3.20625	5.11303	adhesion G protein-coupled receptor E1-like
LOC128221139	NA	0.00228053	4.90944	3.31774	5.11179	uncharacterized LOC128221139
LOC128209730	NA	8.08209e-06	3198.39	4.75381	5.11144	uncharacterized LOC128209730
LOC128222948	NA	0.00353088	3.23504	3.18047	5.11117	inosine-uridine preferring nucleoside hydrolase-like
LOC128206827	DS	0.00253314	59.9511	3.28527	5.10928	protein dachsous-like
LOC128212271	PAR14	0.00365851	198.194	3.16944	5.10856	uncharacterized LOC128212271
LOC128239767	GVIN1	0.0123549	7.3626	2.75501	5.10806	interferon-induced very large GTPase 1-like
LOC128209307	CASP2	2.81286e-09	25.306	6.24954	5.10676	uncharacterized LOC128209307
LOC128234938	CD22	0.00834991	15.1956	2.89494	5.10656	nephrin-like
LOC128222515	NA	0.000418932	14.6944	3.80632	5.10634	uncharacterized LOC128222515
LOC128235701	NA	0.00124292	4.88111	3.50028	5.10609	uncharacterized LOC128235701
LOC128206741	SO2B1	0.000867505	152.767	3.60457	5.10602	solute carrier organic anion transporter family member 2A1-like
LOC128240515	FIBA2	1.0884e-06	66.7471	5.17235	5.10527	fibrinogen alpha chain-like
LOC128237407	BIR7A	0.000117258	293.025	4.13522	5.10491	E3 ubiquitin-protein ligase XIAP-like
LOC128228354	HS12A	2.21493e-45	364.122	14.4764	5.1048	heat shock 70 kDa protein 12A-like
LOC128234910	NA	0.00149602	938.55	3.44634	5.1029	uncharacterized LOC128234910
LOC128240761	PR5	4.37577e-16	54575.7	8.44339	5.1027	uncharacterized LOC128240761
LOC128206828	IGDC3	0.000211635	36.0527	3.98527	5.10201	uncharacterized LOC128206828
LOC128232291	FNDC1	3.22728e-58	3305.36	16.4334	5.10187	uncharacterized LOC128232291
LOC128236184	CEAM5	0.0150948	3.23698	2.68108	5.10144	hemicentin-1-like
LOC128231618	RCN11	3.34243e-22	661.696	10.0084	5.10087	uncharacterized LOC128231618
LOC128216965	NA	1.67598e-08	71724.4	5.94768	5.09799	uncharacterized LOC128216965
LOC128220574	NA	2.69721e-05	52.6854	4.48546	5.09692	uncharacterized LOC128220574
LOC128206366	S18B1	0.00561706	3.21335	3.02956	5.09619	MFS-type transporter SLC18B1-like
LOC128210405	NA	1.34761e-05	597.103	4.64204	5.096	uncharacterized LOC128210405
LOC128206901	ANGP2	3.56965e-05	18.1344	4.42012	5.09592	angiopoietin-2-like
LOC128223731	NF70	1.27702e-07	182.278	5.58431	5.09539	70 kDa neurofilament protein-like
LOC128232502	NA	4.24223e-05	44.491	4.37968	5.09293	universal stress protein in QAH/OAS sulfhydrylase 3'region-like
LOC128210459	CDON	0.00276862	1111.48	3.25738	5.09247	protein CEPU-1-like
LOC128203237	GBP2	0.0009444	179.6	3.58041	5.09224	guanylate-binding protein 1-like
LOC128232492	SC5A6	0.0069565	102.008	2.95746	5.09207	sodium-dependent multivitamin transporter-like
LOC128235933	NA	0.00623111	4.84685	2.99424	5.09206	uncharacterized LOC128235933
LOC128233840	NA	1.37529e-09	265.542	6.36712	5.09079	uncharacterized LOC128233840
LOC128233826	VLDLR	6.04745e-08	230.266	5.72146	5.0905	uncharacterized LOC128233826
LOC128221366	NA	0.0291608	7.2608	2.42537	5.09042	uncharacterized LOC128221366
LOC128208137	NA	2.0832e-07	47.0624	5.4929	5.08986	sulfotransferase 1C2-like
LOC128203166	IF4G3	6.23337e-06	34.9843	4.80968	5.08905	eukaryotic translation initiation factor 4 gamma 1-like
LOC128222061	IFI44	3.11365e-08	38.0103	5.83961	5.08811	interferon-induced protein 44-like
LOC128244049	NA	0.00026133	34.1154	3.93069	5.08752	uncharacterized LOC128244049
LOC128241191	TUTL	0.00968976	4.82862	2.84215	5.0857	nephrin-like
LOC128237034	NA	0.0422135	3.19849	2.26932	5.08512	uncharacterized LOC128237034
LOC128239207	MENE	0.00444044	315.744	3.10661	5.08471	2-succinylbenzoate--CoA ligase-like
LOC128236787	FRRS1	4.15971e-10	34.8624	6.55808	5.08465	putative ferric-chelate reductase 1 homolog
LOC128219749	NA	0.000187854	18.0665	4.01623	5.08401	galactose-3-O-sulfotransferase 2-like
LOC128226044	NA	8.39384e-05	38.286	4.21697	5.08311	uncharacterized LOC128226044
LOC128208005	GUTR1	2.24941e-05	10.4533	4.52674	5.08245	G-protein coupled receptor moody-like
LOC128206932	NA	2.26217e-12	137.303	7.32987	5.08167	rab11 family-interacting protein 4A-like
LOC128203348	NA	1.08809e-07	208.149	5.61372	5.08087	uncharacterized LOC128203348
LOC128246305	NA	1.21736e-05	91.3493	4.66456	5.07753	uncharacterized LOC128246305
LOC128234044	PAR14	1.96722e-05	7.14476	4.55745	5.07643	protein mono-ADP-ribosyltransferase PARP14-like
LOC128209860	BAF	1.74372e-24	182.98	10.5335	5.07627	barrier-to-autointegration factor-like
LOC128223788	CAH2	8.69644e-10	73.2111	6.44117	5.07564	carbonic anhydrase 2-like
LOC128204242	NA	5.66127e-09	442.943	6.13339	5.0753	scavenger receptor class F member 2-like
LOC128219648	FOSLA	1.64449e-10	1402.84	6.70225	5.07511	transcription factor kayak-like
LOC128234510	NA	0.0177023	3.15665	2.62104	5.07466	uncharacterized LOC128234510
LOC128207252	NPC2	4.26763e-08	572.157	5.78357	5.07399	NPC intracellular cholesterol transporter 2-like
LOC128225118	NA	0.000371296	4.82942	3.8385	5.07329	uncharacterized LOC128225118
LOC128220641	CCNC	1.65184e-16	187.082	8.56208	5.07309	cyclin-C-like
LOC128221860	USH2A	0.00733275	3.16844	2.93948	5.0723	multiple epidermal growth factor-like domains protein 10
LOC128227671	NA	4.67429e-05	34.9107	4.35711	5.07149	uncharacterized LOC128227671
LOC128236616	NA	4.10961e-16	653.656	8.4512	5.07017	uncharacterized LOC128236616
LOC128215784	CL056	1.06216e-09	45.4544	6.40941	5.06891	uncharacterized protein C12orf56-like
LOC128235887	PTPRU	1.67548e-05	48.6646	4.59331	5.06791	receptor-type tyrosine-protein phosphatase epsilon-like
LOC128233422	NA	8.13908e-15	49806.6	8.07989	5.06769	LIM domain-containing protein A-like
LOC128215112	MLP	0.000634089	17.4813	3.69295	5.0671	uncharacterized LOC128215112
LOC128236283	NA	0.00130829	4.74001	3.48552	5.06581	uncharacterized LOC128236283
LOC128205061	NA	1.97047e-22	679.318	10.0627	5.06494	receptor-type tyrosine-protein phosphatase kappa-like
LOC128238207	BIR7A	7.36242e-12	503.66	7.16101	5.06351	baculoviral IAP repeat-containing protein 2-like
LOC128219804	MYO7A	0.000482195	20.6647	3.76812	5.06314	myosin-VIIa-like
LOC128216351	TIF1A	0.003694	7.11503	3.1664	5.06295	E3 ubiquitin-protein ligase TRIM33-like
LOC128218744	TRI33	0.0103421	3.13227	2.81879	5.06273	transcription intermediary factor 1-beta-like
LOC128214874	KLF1	7.33514e-19	542.51	9.18785	5.06245	Krueppel-like factor 4
LOC128218721	MOT6	0.000935225	68.9253	3.58321	5.06002	monocarboxylate transporter 4-like
LOC128209277	HMCN2	1.87622e-06	41.1192	5.06167	5.05887	uncharacterized LOC128209277
LOC128216346	TIF1A	6.91896e-12	167.732	7.1699	5.05826	uncharacterized LOC128216346
LOC128230164	PAR14	0.004234	3.11918	3.12221	5.0571	protein mono-ADP-ribosyltransferase PARP14-like
LOC128210423	GPR21	1.52252e-06	60.26	5.10417	5.05674	probable G-protein coupled receptor 21
LOC128216776	NA	0.000524267	68.3325	3.74531	5.05668	uncharacterized LOC128216776
LOC128234926	CEAM1	1.33801e-08	44.674	5.98682	5.05617	protein sidekick-1-like
LOC128205815	LAR	3.74763e-11	941.716	6.92481	5.05481	receptor-type tyrosine-protein phosphatase alpha-like
LOC128204130	CTR1	0.0153812	3.11677	2.67412	5.05369	uncharacterized LOC128204130
LOC128236689	NA	2.87349e-05	30.9857	4.47083	5.05215	uncharacterized LOC128236689
LOC128239044	AGRL3	3.34462e-26	1691.43	10.9102	5.05204	adhesion G protein-coupled receptor L3-like
LOC128217942	NA	2.61979e-10	149.169	6.62998	5.04942	uncharacterized LOC128217942
LOC128229654	ABH15	0.0124415	4.72677	2.75236	5.04885	protein ABHD15-like
LOC128212979	PNKP	5.62219e-20	595.273	9.46943	5.04847	bifunctional polynucleotide phosphatase/kinase-like
LOC128239825	NA	8.3631e-10	587.228	6.44763	5.04833	uncharacterized LOC128239825
LOC128219819	NA	0.000819898	3.10481	3.62097	5.04694	uncharacterized LOC128219819
LOC128213439	EAA3	2.47244e-07	219.763	5.46074	5.04675	excitatory amino acid transporter 3-like
LOC128227787	NA	3.67619e-21	169.818	9.75966	5.04648	uncharacterized LOC128227787
LOC128216926	TRI33	6.97193e-07	55.1172	5.26093	5.04593	uncharacterized LOC128216926
LOC128242175	NA	0.000561036	3.14392	3.72679	5.04545	uncharacterized LOC128242175
LOC128239892	MOT3	0.00327124	4.66564	3.20449	5.04229	monocarboxylate transporter 3-like
LOC128214660	NA	0.00140638	7.03178	3.46427	5.04168	uncharacterized LOC128214660
LOC128202691	NA	0.000554914	33.4276	3.72983	5.04125	splicing regulatory glutamine/lysine-rich protein 1-like
LOC128234671	NA	3.52841e-11	6333.84	6.93391	5.04028	uncharacterized LOC128234671
LOC128211418	DOK1	8.22988e-10	1288.15	6.45028	5.04	uncharacterized LOC128211418
LOC128233726	PTPRT	3.30807e-09	965.823	6.22294	5.0396	receptor-type tyrosine-protein phosphatase S-like
LOC128237119	NA	4.97848e-12	318.24	7.21776	5.03872	uncharacterized LOC128237119
LOC128239861	NA	1.42595e-05	31.5543	4.62973	5.0385	uncharacterized LOC128239861
LOC128227562	NA	0.000119727	288.347	4.1303	5.03777	uncharacterized LOC128227562
LOC128229324	NA	0.000112488	122.186	4.14561	5.03774	uncharacterized LOC128229324
LOC128206756	LAR	4.34063e-08	30.503	5.78056	5.03668	receptor-type tyrosine-protein phosphatase epsilon-like
LOC128230380	MSOX	0.000518061	27.1232	3.74857	5.03557	monomeric sarcosine oxidase-like
LOC128214543	NA	0.0455419	9.80851	2.23643	5.03289	uncharacterized LOC128214543
LOC128237846	CRAM	2.16771e-07	29.6895	5.48547	5.03221	cysteine-rich%2C acidic integral membrane protein-like
LOC128228243	ZAN	0.00024053	285.584	3.95238	5.03187	mucin-2-like
LOC128210248	NA	0.00424227	6.92983	3.12159	5.03141	uncharacterized LOC128210248
LOC128208281	E2AK4	7.27831e-07	82.0792	5.25253	5.03095	eIF-2-alpha kinase GCN2-like
LOC128234176	PXDN	8.74851e-14	1579	7.77318	5.03003	hemicentin-1-like
LOC128217919	GPC6A	4.84979e-13	53.6339	7.5431	5.02987	metabotropic glutamate receptor 2-like
LOC128214841	NA	0.0006641	20.5617	3.67981	5.02882	uncharacterized LOC128214841
LOC128244450	CHIA	4.4517e-10	2117.24	6.54742	5.02804	acidic mammalian chitinase-like
LOC128221158	NPHN	1.79191e-05	33.5457	4.57833	5.02782	uncharacterized LOC128221158
LOC128245362	TIF1A	0.00041314	4.5938	3.81004	5.02782	uncharacterized LOC128245362
LOC128244682	OX2R	9.94174e-19	268.33	9.15382	5.02761	octopressin receptor-like
LOC128209038	KGP1	3.71414e-14	212.38	7.88526	5.02754	cGMP-dependent protein kinase 1-like
LOC128230198	MOT14	0.00487607	6.95619	3.07571	5.02744	monocarboxylate transporter 4-like
LOC128235205	NA	0.0231883	3.05848	2.51698	5.02728	uncharacterized LOC128235205
LOC128236262	NA	0.00606847	3.05521	3.0033	5.02667	uncharacterized LOC128236262
LOC128203195	RIPK1	1.07497e-22	134.864	10.1237	5.02625	protein immune deficiency-like
LOC128203179	MIB2	2.11733e-13	463.351	7.65531	5.026	E3 ubiquitin-protein ligase MIB2-like
LOC128202999	NA	3.89864e-10	569.901	6.56846	5.02522	DC-STAMP domain-containing protein 2-like
LOC128230836	ACTC	0.019345	6.95455	2.58715	5.02467	actin-5-like
LOC128227159	MADD4	9.70376e-08	120.183	5.6348	5.0241	ADAMTS-like protein 1
LOC128228225	S1C2A	0.000109576	13.6834	4.15195	5.02288	sulfotransferase 1C2A-like
LOC128238993	NAL10	3.69179e-36	1664.65	12.8857	5.02234	uncharacterized LOC128238993
LOC128232622	NA	0.000218942	6.92029	3.97653	5.02167	universal stress protein in QAH/OAS sulfhydrylase 3'region-like
LOC128232946	C1QL4	0.00171362	49.8107	3.40527	5.02145	uncharacterized LOC128232946
LOC128235215	PLCL	5.10912e-06	197.988	4.85265	5.02055	perlucin-like protein
LOC128217990	P20D2	0.000856627	127.364	3.60829	5.02021	xaa-Arg dipeptidase-like
LOC128234580	NA	0.0467138	3.04419	2.22544	5.02011	uncharacterized LOC128234580
LOC128224481	PLC	1.22454e-11	211.54	7.08757	5.01984	perlucin-like
LOC128239484	PIAP	2.69885e-26	1206.07	10.9308	5.0192	E3 ubiquitin-protein ligase XIAP-like
LOC128232255	NA	8.7862e-12	73.4105	7.13556	5.01891	uncharacterized LOC128232255
LOC128216785	NA	1.21274e-11	86.0295	7.08896	5.01885	uncharacterized LOC128216785
LOC128234193	YFBL	1.87821e-09	280.732	6.31616	5.01772	uncharacterized LOC128234193
LOC128237055	AGRL3	2.97603e-06	116.611	4.96655	5.01579	adhesion G-protein coupled receptor D1-like
LOC128217652	NA	4.949e-21	238.972	9.72849	5.01449	uncharacterized LOC128217652
LOC128234734	NA	3.43916e-08	514.926	5.82213	5.01421	uncharacterized LOC128234734
LOC128206144	NA	1.1219e-07	80.821	5.60803	5.01382	uncharacterized LOC128206144
LOC128206071	NA	3.71047e-29	290.871	11.5317	5.01314	uncharacterized LOC128206071
LOC128227347	NA	1.15167e-35	195.063	12.7948	5.01281	uncharacterized LOC128227347
LOC128215252	BAT1	3.74886e-06	20.6872	4.91768	5.01148	b(0%2C+)-type amino acid transporter 1-like
LOC128219535	S40A1	0.00078304	106.771	3.63399	5.00896	solute carrier family 40 member 1-like
LOC128204479	PK1L3	1.63526e-08	56.8634	5.95184	5.00847	serine-rich adhesin for platelets-like
LOC128237076	NA	5.95267e-26	532.702	10.8555	5.0067	uncharacterized LOC128237076
LOC128211084	PAR14	0.000340672	53.3483	3.86091	5.00629	uncharacterized LOC128211084
LOC128235274	MYD88	6.65554e-22	1404.6	9.93817	5.00609	myeloid differentiation primary response protein MyD88-like
LOC128223119	PGCA	9.47962e-13	945.369	7.45128	5.00569	neurocan core protein-like
LOC128205213	OX1R	4.44838e-31	527.388	11.9197	5.0055	annetocin receptor-like
LOC128234429	NA	4.47554e-16	2891.52	8.44057	5.00541	uncharacterized LOC128234429
LOC128237079	COMC	2.82507e-05	76.4406	4.47465	5.00534	uncharacterized oxidoreductase YjmC-like
LOC128202870	LEC	8.67757e-15	1066.64	8.07177	5.00507	galactose-binding lectin-like
LOC128217941	NA	3.53622e-06	116.44	4.93039	5.00494	uncharacterized LOC128217941
LOC128205229	TLR3	0.0208821	3.00703	2.55783	5.00402	toll-like receptor 2
LOC128235315	CNTN5	7.57825e-09	26.4258	6.0836	5.00217	titin-like
LOC128234835	MOT14	0.00211786	6.82629	3.3409	5.001	monocarboxylate transporter 4-like
LOC128237338	NA	0.00699985	2.99424	2.95531	4.99905	uncharacterized LOC128237338
LOC128203121	NA	4.19901e-21	279.324	9.74572	4.99742	N-acetylated-alpha-linked acidic dipeptidase 2-like
LOC128246569	IMT3	4.53406e-20	241.531	9.49286	4.9965	uncharacterized LOC128246569
LOC128229847	ELF3	2.42501e-13	438.753	7.63725	4.99633	uncharacterized LOC128229847
LOC128206206	IMSP1	0.00541111	4.51143	3.04173	4.99616	uncharacterized LOC128206206
LOC128216530	NOTC2	5.87206e-24	726.821	10.4138	4.99526	fibropellin-1-like
LOC128214324	NA	5.39986e-07	43.6795	5.31073	4.99498	uncharacterized LOC128214324
LOC128222973	ERBB2	5.14956e-15	2729.93	8.13764	4.99331	uncharacterized LOC128222973
LOC128235524	NA	0.00956323	2.99491	2.84689	4.99325	anti-sigma-I factor RsgI2-like
LOC128241590	CNTN2	3.27655e-05	26.6611	4.44049	4.99215	contactin-2-like
LOC128230286	NA	3.07158e-05	118.7	4.45539	4.99193	uncharacterized LOC128230286
LOC128246793	IFI6	0.000125241	241.122	4.119	4.99188	uncharacterized LOC128246793
LOC128245402	NA	2.70583e-09	60.3422	6.25588	4.99122	uncharacterized LOC128245402
LOC128241594	NA	0.0251152	2.98047	2.48528	4.99118	uncharacterized LOC128241594
LOC128206995	ANGP1	3.99239e-09	174.882	6.19171	4.98981	angiopoietin-1-like
LOC128210023	NA	0.000158391	107.927	4.05984	4.98943	myosin heavy chain%2C striated muscle-like
LOC128232680	FA10A	1.81282e-05	335.42	4.57574	4.9877	fatty acid-binding protein 10-A%2C liver basic-like
LOC128208962	NALD2	3.17932e-27	469.909	11.1294	4.98559	N-acetylated-alpha-linked acidic dipeptidase 2-like
LOC128228046	MRP5	0.00106073	567.509	3.54684	4.98551	ATP-binding cassette sub-family C member 5-like
LOC128207407	CALL	4.79346e-05	34.5937	4.35105	4.98529	squidulin-like
LOC128222308	NA	0.00883136	4.51563	2.87481	4.98503	uncharacterized LOC128222308
LOC128224452	COAA1	9.3569e-47	1018.81	14.6969	4.98474	complement C1q-like protein 4
LOC128235712	NA	2.63686e-06	63.4469	4.99176	4.98461	uncharacterized LOC128235712
LOC128212040	HIL	7.37891e-08	26.2453	5.68534	4.98453	uncharacterized LOC128212040
LOC128203622	IF4G1	2.86538e-05	222.623	4.47146	4.98328	eukaryotic translation initiation factor 4 gamma 3-like
LOC128236393	5NTD	2.51281e-07	280.17	5.45774	4.98273	snake venom 5'-nucleotidase-like
LOC128215025	APLP	0.000627008	92.4883	3.69609	4.9815	uncharacterized LOC128215025
LOC128221463	NA	2.74025e-07	233.2	5.44137	4.98094	uncharacterized LOC128221463
LOC128220738	ATS18	3.97827e-05	2.99326	4.39473	4.97939	A disintegrin and metalloproteinase with thrombospondin motifs 18-like
LOC128220228	NA	5.2599e-05	140.263	4.32929	4.97919	uncharacterized LOC128220228
LOC128225176	NA	9.53348e-06	20.0087	4.71772	4.97827	uncharacterized LOC128225176
LOC128239031	SY63	0.0167643	2.97093	2.6421	4.97772	synaptotagmin-6-like
LOC128227070	NA	2.11827e-05	48.7578	4.54068	4.97648	uncharacterized LOC128227070
LOC128221461	GGH	1.12819e-05	303.647	4.68113	4.97489	gamma-glutamyl hydrolase-like
LOC128243535	NA	0.00562856	4.47708	3.02885	4.97484	uncharacterized LOC128243535
LOC128213717	NA	2.44913e-07	382.697	5.46249	4.97467	uncharacterized LOC128213717
LOC128236476	NA	0.00589787	4.48855	3.01329	4.97277	uncharacterized LOC128236476
LOC128240682	NA	2.24787e-06	25453.9	5.02486	4.97223	uncharacterized LOC128240682
LOC128222983	SVEP1	1.86427e-18	2005.61	9.08327	4.97148	uncharacterized LOC128222983
LOC128242764	CD63	1.32773e-37	18660.1	13.1475	4.96976	CD63 antigen-like
LOC128233764	NA	8.38854e-10	30326.5	6.44708	4.96964	LIM domain-containing protein A-like
LOC128204498	NA	0.00153982	18.8052	3.43763	4.96816	uncharacterized LOC128204498
LOC128243877	UNC93	0.000330639	4.43103	3.86875	4.96808	protein unc-93 homolog A-like
LOC128216031	HMCN2	4.45497e-09	308.262	6.17328	4.96764	hemicentin-2-like
LOC128235258	EST2E	0.00624349	45.255	2.99354	4.96707	carboxylesterase 5A-like
LOC128245990	NA	0.000402525	20.4844	3.81689	4.96541	uncharacterized protein CXorf38 homolog
LOC128223708	Y381	2.95266e-16	98.8406	8.49116	4.96508	uncharacterized LOC128223708
LOC128209941	OX2R	8.17609e-07	115.896	5.2294	4.9646	cholecystokinin receptor type A-like
LOC128218614	SAV	2.30163e-08	2822.89	5.89268	4.9645	streptavidin-like
LOC128208279	CP2J6	1.5435e-19	261.708	9.35926	4.96348	cytochrome P450 2J6-like
LOC128228557	NA	1.57251e-05	65.0484	4.60781	4.96334	uncharacterized LOC128228557
LOC128233991	NINJ1	8.67769e-10	2315.95	6.44153	4.96232	ninjurin-2-like
LOC128245619	MOM5	1.56592e-10	534.111	6.70983	4.9619	frizzled-2-like
LOC128229055	NA	0.000153634	228.192	4.06758	4.96156	transcription intermediary factor 1-beta-like
LOC128212542	CHIA	6.53175e-05	301.798	4.27771	4.96114	chitinase-3-like protein 1
LOC128209823	SREC	5.98589e-06	750.941	4.81839	4.95963	low-density lipoprotein receptor-like
LOC128218137	HS12A	0.00469874	12.9637	3.08764	4.95938	heat shock 70 kDa protein 12A-like
LOC128217581	ITIH3	2.07866e-10	144.279	6.66579	4.95935	inter-alpha-trypsin inhibitor heavy chain H3-like
LOC128236835	NA	5.36944e-22	447.835	9.96024	4.95885	uncharacterized LOC128236835
LOC128246886	PGBM	6.66754e-23	928.584	10.1721	4.95866	basement membrane-specific heparan sulfate proteoglycan core protein-like
LOC128228699	HISAT	5.39915e-07	58.4909	5.31079	4.95857	histidine N-acetyltransferase-like
LOC128226871	HS12A	3.00445e-11	75.1074	6.95759	4.95775	heat shock 70 kDa protein 12A-like
LOC128218363	NA	0.0152692	4.42429	2.67682	4.95749	uncharacterized LOC128218363
LOC128240420	NA	5.23316e-06	1366.75	4.84753	4.95705	uncharacterized LOC128240420
LOC128204107	NA	0.000232379	2.8961	3.96126	4.95666	receptor-type tyrosine-protein phosphatase H-like
LOC128230338	NA	1.09921e-16	281.646	8.61092	4.95599	myosin-9-like
LOC128227873	NA	1.42588e-08	31.7926	5.97568	4.95592	G-protein coupled receptor 4-like
LOC128219632	TRI33	0.0201028	2.89839	2.57246	4.95332	uncharacterized LOC128219632
LOC128243673	FMN2	0.000109613	25.9382	4.15184	4.94971	uncharacterized LOC128243673
LOC128205239	NA	4.40083e-27	2815.02	11.0997	4.94952	uncharacterized LOC128205239
LOC128238733	NATT4	2.29039e-18	2047.1	9.06007	4.94939	natterin-4-like
LOC128224087	NA	0.000161693	407.579	4.05461	4.94866	uncharacterized LOC128224087
LOC128242743	MYLIP	3.25594e-08	1713.89	5.8317	4.94815	E3 ubiquitin-protein ligase MYLIP-like
LOC128212935	LIPR1	6.26123e-12	632.881	7.18424	4.94705	inactive pancreatic lipase-related protein 1-like
LOC128211896	NA	1.86235e-09	1349.38	6.31772	4.94675	uncharacterized LOC128211896
LOC128205841	ANGL7	0.0189711	14.4542	2.59478	4.94594	angiopoietin-related protein 7-like
LOC128236042	NA	0.00407715	4.37071	3.13452	4.94528	pyrimidine-specific ribonucleoside hydrolase RihA-like
LOC128216666	PLXA1	1.93239e-13	3393.76	7.66748	4.94523	plexin-A1-like
LOC128220699	NA	0.000842346	22.2991	3.61318	4.94516	tumor necrosis factor ligand superfamily member 11-like
LOC128206123	LOT6	2.32667e-07	403.157	5.47208	4.94351	NAD(P)H-dependent FMN reductase PA1204-like
LOC128209760	NA	5.1504e-06	46.7776	4.85095	4.94279	cerebellin-4-like
LOC128205626	NA	0.0015789	6.60318	3.43015	4.94249	platelet endothelial aggregation receptor 1-like
LOC128243082	HS12B	0.000472329	6.56025	3.77374	4.94221	heat shock 70 kDa protein 12B-like
LOC128227355	TLR4	5.68216e-17	374.36	8.68951	4.94026	toll-like receptor 4
LOC128236408	KLH25	2.93398e-12	510.675	7.29287	4.94009	uncharacterized LOC128236408
LOC128219818	NA	0.00108565	9.3427	3.54012	4.93874	uncharacterized LOC128219818
LOC128228714	CHSTB	0.000293946	4.34037	3.89979	4.93779	carbohydrate sulfotransferase 11-like
LOC128218371	NA	2.63915e-22	1650.66	10.0327	4.93659	uncharacterized LOC128218371
LOC128238636	NA	4.67205e-40	861.949	13.5803	4.93654	uncharacterized LOC128238636
LOC128230942	CENPJ	0.0056139	2.87891	3.02976	4.93631	centromere protein J-like
LOC128225240	CRSPL	1.43718e-07	44.9329	5.5619	4.93555	uncharacterized LOC128225240
LOC128212980	LIPR1	2.35083e-05	106.388	4.51669	4.93434	inactive pancreatic lipase-related protein 1-like
LOC128224680	NA	0.000776443	71.7678	3.63636	4.93368	uncharacterized LOC128224680
LOC128236128	NA	0.00405376	2.88508	3.13644	4.93356	uncharacterized LOC128236128
LOC128228443	NA	6.72187e-05	424.485	4.27073	4.93309	receptor-type tyrosine-protein phosphatase kappa-like
LOC128246951	TNNT	5.29732e-08	702.125	5.74505	4.93136	troponin T%2C skeletal muscle-like
LOC128204200	NA	0.0181198	48.4386	2.61211	4.92995	uncharacterized LOC128204200
LOC128208135	MRP1	5.72124e-07	303.918	5.29952	4.92932	multidrug resistance-associated protein 1-like
LOC128229325	NA	3.59826e-42	248.294	13.9427	4.92908	uncharacterized LOC128229325
LOC128235969	ANK2	3.28319e-05	249.48	4.44	4.92876	uncharacterized LOC128235969
LOC128238272	NA	2.27247e-06	24.911	5.02243	4.92845	uncharacterized LOC128238272
LOC128213357	APLP	4.22309e-09	678.801	6.18236	4.92771	uncharacterized LOC128213357
LOC128213414	NA	1.60121e-27	1300.47	11.1932	4.92729	uncharacterized LOC128213414
LOC128234640	NPHN	4.0596e-11	78.564	6.91296	4.92714	nephrin-like
LOC128221926	NA	3.06381e-42	1013.76	13.9546	4.92707	uncharacterized LOC128221926
LOC128234710	NA	0.000952441	2.85062	3.57794	4.92672	uncharacterized LOC128234710
LOC128238677	BIR7B	1.62352e-15	2716.86	8.28262	4.92651	baculoviral IAP repeat-containing protein 7-A-like
LOC128217138	SCR11	7.60012e-05	262.689	4.24117	4.92559	glutathione S-transferase 3-like
LOC128233766	3BP5	8.56218e-24	715.202	10.3761	4.92545	SH3 domain-binding protein 5-like
LOC128227197	AGRL3	5.3556e-09	118.192	6.14278	4.92504	adhesion G protein-coupled receptor L3-like
LOC128235729	NA	1.06941e-05	399.277	4.69257	4.92405	uncharacterized LOC128235729
LOC128219683	NA	7.66198e-05	6.53873	4.23925	4.92392	uncharacterized LOC128219683
LOC128243899	LIN41	5.42881e-21	81.6274	9.71863	4.92256	E3 ubiquitin-protein ligase TRIM71-like
LOC128233453	NA	0.0124721	2.83908	2.75149	4.92195	pyrimidine-specific ribonucleoside hydrolase RihA-like
LOC128220113	1433S	3.91762e-07	408.175	5.37281	4.92089	14-3-3 protein sigma-like
LOC128245435	NA	0.00196393	4.28413	3.36388	4.92034	uncharacterized LOC128245435
LOC128206829	NA	1.5281e-06	1962.69	5.10333	4.91645	uncharacterized LOC128206829
LOC128237556	BRE4	0.000389231	27.3002	3.82588	4.91527	beta-1%2C4-N-acetylgalactosaminyltransferase bre-4-like
LOC128212330	DRD1	2.71778e-17	15679.6	8.77638	4.9151	5-hydroxytryptamine receptor 1-like
LOC128205340	PTPRK	0.00801121	2.84129	2.90932	4.91504	receptor-type tyrosine-protein phosphatase kappa-like
LOC128223933	SOX	1.57442e-12	465.432	7.38055	4.913	N-methyl-L-tryptophan oxidase-like
LOC128214858	MTR1A	1.80603e-06	270.821	5.06948	4.91249	melatonin receptor type 1B-B-like
LOC128224919	HMCT	8.00001e-07	45.4901	5.23375	4.91233	lactadherin-like
LOC128228934	CHST1	0.00159606	6.46037	3.42688	4.91227	carbohydrate sulfotransferase 5-like
LOC128239408	CPL1	3.62523e-20	7504.66	9.51663	4.91168	procathepsin L-like
LOC128229616	MOT13	0.00103647	4.28534	3.55341	4.91099	monocarboxylate transporter 13-like
LOC128206270	NA	3.91708e-08	50.8974	5.79915	4.91064	uncharacterized LOC128206270
LOC128246804	NA	1.80681e-07	59.8679	5.51897	4.91016	uncharacterized LOC128246804
LOC128235341	NA	1.60768e-23	248.699	10.314	4.90861	uncharacterized LOC128235341
LOC128205045	NA	0.0206044	2.84511	2.56301	4.90839	uncharacterized LOC128205045
LOC128216469	HS12B	0.0129354	4.26781	2.73774	4.90758	heat shock 70 kDa protein 12A-like
LOC128214768	AGRL2	4.26451e-09	1283.12	6.18057	4.90703	adhesion G protein-coupled receptor L2-like
LOC128214507	PON1	0.000314727	2.82371	3.88175	4.9051	serum paraoxonase/arylesterase 1-like
LOC128231691	RCN11	1.63965e-40	341.532	13.6585	4.90347	uncharacterized LOC128231691
LOC128206686	MFS4B	0.00381575	6.40299	3.15607	4.90328	sodium-dependent glucose transporter 1A-like
LOC128205512	LMIP	1.46204e-06	18.6067	5.11238	4.90266	uncharacterized LOC128205512
[truncated: 6,661 more rows]
[truncated: 1 more columns]
