# Supplementary material for: Gene expression in soft-shell clam (Mya arenaria) transmissible cancer reveals survival mechanisms during host infection and seawater transfer
Source: PLoS Genet. 2025 Mar 31;21(3):e1011629. doi: 10.1371/journal.pgen.1011629 (PMC11978232; doi:10.1371/journal.pgen.1011629)
Supplement: S5 Table — (XLSX) [file pgen.1011629.s011.xlsx]

## Sheet: S5 Table - BTN_vs_heme_gset_up 
pathway	pval	padj	log2err	ES	NES	size	go_code
GOBP_RIBONUCLEOPROTEIN_COMPLEX_BIOGENESIS	1.13281e-27	1.6181e-23	1.36518	0.659186	2.63131	234	GO:0022613
GOBP_RIBOSOME_BIOGENESIS	1.77418e-26	1.26712e-22	1.3345	0.691178	2.67219	182	GO:0042254
GOBP_NCRNA_PROCESSING	6.63038e-23	3.15695e-19	1.2379	0.632219	2.50693	223	GO:0034470
GOBP_NCRNA_METABOLIC_PROCESS	7.72201e-21	1.83835e-17	1.17789	0.579583	2.33903	282	GO:0034660
GOBP_RRNA_METABOLIC_PROCESS	2.49387e-19	3.95805e-16	1.13309	0.663952	2.50963	151	GO:0016072
GOBP_RNA_PROCESSING	4.95719e-19	7.08085e-16	1.12391	0.496851	2.09937	472	GO:0006396
GOMF_RNA_BINDING	3.77646e-15	1.8601e-12	0.996986	0.413749	1.80541	802	GO:0003723
GOCC_RIBONUCLEOPROTEIN_COMPLEX	1.28309e-14	5.7274e-12	0.986546	0.532314	2.15088	281	GO:1990904
GOCC_NUCLEOLUS	3.15669e-13	8.19822e-11	0.932595	0.435923	1.85922	537	GO:0005730
GOCC_NUCLEAR_PROTEIN_CONTAINING_COMPLEX	5.31182e-10	4.38579e-08	0.801216	0.389352	1.68177	674	GO:0140513
GOMF_ATP_HYDROLYSIS_ACTIVITY	5.29815e-09	3.12655e-07	0.761461	0.487219	1.93965	228	GO:0016887
GOCC_PRERIBOSOME	2.24168e-08	1.16862e-06	0.733762	0.679431	2.23529	58	GO:0030684
GOBP_RIBOSOMAL_SMALL_SUBUNIT_BIOGENESIS	2.76787e-08	1.42217e-06	0.733762	0.698419	2.24196	50	GO:0042274
GOBP_MATURATION_OF_SSU_RRNA	1.26691e-07	5.72676e-06	0.690132	0.719454	2.19392	40	GO:0030490
GOMF_CATALYTIC_ACTIVITY_ACTING_ON_RNA	1.92228e-07	8.47466e-06	0.690132	0.462236	1.83047	221	GO:0140098
GOMF_RIBONUCLEOPROTEIN_COMPLEX_BINDING	4.65501e-07	1.94992e-05	0.674963	0.578601	2.03493	89	GO:0043021
GOCC_SMALL_SUBUNIT_PROCESSOME	6.51468e-07	2.66635e-05	0.659444	0.780108	2.16296	25	GO:0032040
GOBP_RIBONUCLEOPROTEIN_COMPLEX_SUBUNIT_ORGANIZATION	7.16034e-07	2.88849e-05	0.659444	0.598891	2.0645	78	GO:0071826
GOBP_MRNA_PROCESSING	1.05609e-06	4.15568e-05	0.643552	0.44552	1.77883	232	GO:0006397
GOMF_CATALYTIC_ACTIVITY_ACTING_ON_A_NUCLEIC_ACID	1.12232e-06	4.35631e-05	0.643552	0.390669	1.63136	395	GO:0140640
GOBP_RIBOSOME_ASSEMBLY	1.77792e-06	6.47853e-05	0.643552	0.723508	2.13505	32	GO:0042255
GOBP_RNA_MODIFICATION	2.39313e-06	8.44036e-05	0.627257	0.56402	1.95776	82	GO:0009451
GOCC_CHROMOSOMAL_REGION	2.45239e-06	8.60686e-05	0.627257	0.435373	1.73737	230	GO:0098687
GOCC_CHROMOSOME_TELOMERIC_REGION	2.65103e-06	9.21347e-05	0.627257	0.510541	1.87643	122	GO:0000781
GOBP_RIBOSOMAL_LARGE_SUBUNIT_BIOGENESIS	3.69769e-06	0.000125458	0.627257	0.714081	2.10723	32	GO:0042273
GOBP_MATURATION_OF_SSU_RRNA_FROM_TRICISTRONIC_RRNA_TRANSCRIPT_SSU_RRNA_5_8S_RRNA_LSU_RRNA	4.75415e-06	0.000157926	0.610527	0.733891	2.11126	28	GO:0000462
GOBP_CELLULAR_MACROMOLECULE_BIOSYNTHETIC_PROCESS	7.79015e-06	0.000248381	0.593325	0.342445	1.47494	647	GO:0034645
GOMF_SNORNA_BINDING	1.3908e-05	0.000422683	0.593325	0.731932	2.05769	26	GO:0030515
GOCC_SPLICEOSOMAL_COMPLEX	1.86542e-05	0.000558608	0.57561	0.518413	1.86761	102	GO:0005681
GOCC_NUCLEAR_BODY	2.16305e-05	0.00063574	0.57561	0.36293	1.52697	455	GO:0016604
GOBP_CILIUM_MOVEMENT	2.37557e-05	0.000691092	0.57561	0.533023	1.85167	84	GO:0003341
GOMF_ATP_DEPENDENT_ACTIVITY_ACTING_ON_RNA	2.40582e-05	0.000697599	0.57561	0.559124	1.9037	70	GO:0008186
GOMF_RACEMASE_AND_EPIMERASE_ACTIVITY	3.50733e-05	0.00097279	0.557332	0.783719	2.03671	18	GO:0016854
GOBP_TRNA_METABOLIC_PROCESS	3.60612e-05	0.000994399	0.557332	0.529144	1.86099	89	GO:0006399
GOMF_ISOMERASE_ACTIVITY	3.62029e-05	0.000996382	0.557332	0.487829	1.80211	125	GO:0016853
GOBP_TRNA_PROCESSING	3.95088e-05	0.00107679	0.557332	0.524948	1.82214	82	GO:0008033
GOCC_90S_PRERIBOSOME	4.34651e-05	0.00116048	0.557332	0.71632	1.9861	25	GO:0030686
GOBP_MONOSACCHARIDE_CATABOLIC_PROCESS	5.41342e-05	0.00141622	0.557332	0.604308	1.92273	48	GO:0046365
GOBP_DNA_RECOMBINATION	6.86671e-05	0.00173908	0.538434	0.413573	1.62296	202	GO:0006310
GOCC_NUCLEAR_CHROMOSOME	7.35299e-05	0.00184912	0.538434	0.488482	1.77451	108	GO:0000228
GOMF_ATP_DEPENDENT_ACTIVITY	7.71648e-05	0.00192696	0.538434	0.365659	1.51505	357	GO:0140657
GOMF_MOLECULAR_CARRIER_ACTIVITY	9.49626e-05	0.00232268	0.538434	0.599416	1.88981	47	GO:0140104
GOBP_RRNA_MODIFICATION	0.000101803	0.00247305	0.538434	0.789253	1.93783	15	GO:0000154
GOBP_CLEAVAGE_INVOLVED_IN_RRNA_PROCESSING	0.000107097	0.00258846	0.538434	0.719412	1.95756	23	GO:0000469
GOBP_RNA_SPLICING_VIA_TRANSESTERIFICATION_REACTIONS	0.000109975	0.00264707	0.538434	0.440413	1.66439	155	GO:0000375
GOBP_PROTEIN_DNA_COMPLEX_SUBUNIT_ORGANIZATION	0.000153423	0.00347856	0.518848	0.468415	1.72009	117	GO:0071824
GOBP_RNA_SPLICING	0.000155432	0.00351852	0.518848	0.414853	1.6206	195	GO:0008380
GOBP_MATURATION_OF_5_8S_RRNA	0.000159986	0.00361078	0.518848	0.67463	1.95418	29	GO:0000460
GOCC_PRECATALYTIC_SPLICEOSOME	0.000193953	0.00431529	0.518848	0.610727	1.8756	41	GO:0071011
GOCC_REPLICATION_FORK	0.000195819	0.00435004	0.518848	0.574311	1.8468	51	GO:0005657
GOBP_MATURATION_OF_LSU_RRNA	0.000202423	0.00447586	0.518848	0.776035	1.90538	15	GO:0000470
GOCC_ENDOPLASMIC_RETICULUM_PROTEIN_CONTAINING_COMPLEX	0.000234592	0.00508485	0.518848	0.494643	1.73965	89	GO:0140534
GOMF_HELICASE_ACTIVITY	0.000234242	0.00508485	0.518848	0.435876	1.6483	154	GO:0004386
GOCC_SM_LIKE_PROTEIN_FAMILY_COMPLEX	0.00024114	0.00521095	0.518848	0.590188	1.82971	44	GO:0120114
GOBP_DNA_REPLICATION	0.000244754	0.00526517	0.498493	0.415819	1.60666	180	GO:0006260
GOBP_PROTEIN_DNA_COMPLEX_ASSEMBLY	0.000301508	0.00632415	0.498493	0.477852	1.68798	92	GO:0065004
GOBP_MEIOTIC_CELL_CYCLE	0.000303646	0.00635964	0.498493	0.432	1.63364	154	GO:0051321
GOBP_TRNA_MODIFICATION	0.000324497	0.00674689	0.498493	0.549279	1.78853	56	GO:0006400
GOMF_RACEMASE_AND_EPIMERASE_ACTIVITY_ACTING_ON_CARBOHYDRATES_AND_DERIVATIVES	0.000351342	0.0072418	0.498493	0.809944	1.90369	12	GO:0016857
GOBP_NON_MEMBRANE_BOUNDED_ORGANELLE_ASSEMBLY	0.00036452	0.00747032	0.498493	0.39655	1.56155	208	GO:0140694
GOCC_RIBOSOME	0.000367192	0.00751427	0.498493	0.65972	1.91099	29	GO:0005840
GOMF_RNA_POLYMERASE_II_GENERAL_TRANSCRIPTION_INITIATION_FACTOR_BINDING	0.000380455	0.00773579	0.498493	0.764741	1.87765	15	GO:0001091
GOCC_CILIUM	0.000416104	0.00832441	0.498493	0.351511	1.45461	363	GO:0005929
GOCC_U2_TYPE_SPLICEOSOMAL_COMPLEX	0.000428574	0.008538	0.498493	0.535644	1.78697	62	GO:0005684
GOBP_MONOSACCHARIDE_METABOLIC_PROCESS	0.000437823	0.008698	0.498493	0.402773	1.57341	195	GO:0005996
GOMF_CATALYTIC_ACTIVITY_ACTING_ON_A_TRNA	0.000449122	0.0088854	0.498493	0.542556	1.76664	56	GO:0140101
GOCC_SPLICEOSOMAL_SNRNP_COMPLEX	0.00048991	0.00955993	0.477271	0.62778	1.85256	32	GO:0097525
GOBP_POSITIVE_REGULATION_OF_EXCITATORY_POSTSYNAPTIC_POTENTIAL	0.000582414	0.0111968	0.477271	0.759856	1.83787	14	GO:2000463
GOBP_LIPOPROTEIN_METABOLIC_PROCESS	0.000592843	0.0113375	0.477271	0.511147	1.73431	71	GO:0042157
GOBP_DNA_METABOLIC_PROCESS	0.000595103	0.0113491	0.477271	0.319809	1.36806	572	GO:0006259
GOBP_REGULATION_OF_CORE_PROMOTER_BINDING	0.000632068	0.011837	0.477271	0.97998	1.57294	3	GO:1904796
GOCC_CATALYTIC_STEP_2_SPLICEOSOME	0.00066254	0.0123547	0.477271	0.555029	1.78479	51	GO:0071013
GOBP_RNA_PHOSPHODIESTER_BOND_HYDROLYSIS	0.000686793	0.0127074	0.477271	0.464951	1.64241	92	GO:0090501
GOBP_RNA_PHOSPHODIESTER_BOND_HYDROLYSIS_ENDONUCLEOLYTIC	0.000747852	0.0136254	0.477271	0.577154	1.77228	43	GO:0090502
GOMF_CALCIUM_RELEASE_CHANNEL_ACTIVITY	0.000777236	0.0140532	0.477271	0.710488	1.86937	19	GO:0015278
GOBP_SPINDLE_ASSEMBLY	0.000834146	0.0149685	0.477271	0.492373	1.68019	73	GO:0051225
GOCC_CYTOPLASMIC_UBIQUITIN_LIGASE_COMPLEX	0.000867771	0.0154747	0.477271	0.865416	1.79481	8	GO:0000153
GOBP_RNA_METHYLATION	0.000901916	0.0160037	0.477271	0.63574	1.8289	28	GO:0001510
GOBP_CILIUM_OR_FLAGELLUM_DEPENDENT_CELL_MOTILITY	0.000918405	0.0162358	0.477271	0.541259	1.74533	52	GO:0001539
GOBP_POSITIVE_REGULATION_OF_NEURON_MIGRATION	0.000956127	0.0167164	0.477271	0.933279	1.70631	5	GO:2001224
GOCC_CHROMOSOME	0.00100449	0.0173916	0.45506	0.297991	1.3074	895	GO:0005694
GOBP_CARBOHYDRATE_CATABOLIC_PROCESS	0.00102276	0.0176652	0.45506	0.415797	1.54187	130	GO:0016052
GOBP_INHIBITORY_SYNAPSE_ASSEMBLY	0.00102159	0.0176652	0.45506	0.809082	1.85981	11	GO:1904862
GOBP_POSITIVE_REGULATION_OF_AMPA_RECEPTOR_ACTIVITY	0.00103163	0.0177969	0.45506	0.948441	1.64044	4	GO:2000969
GOBP_PEPTIDYL_ASPARAGINE_MODIFICATION	0.00111826	0.019084	0.45506	0.70032	1.84261	19	GO:0018196
GOMF_OXIDOREDUCTASE_ACTIVITY_ACTING_ON_CH_OH_GROUP_OF_DONORS	0.00115892	0.0197072	0.45506	0.457484	1.60821	90	GO:0016614
GOBP_MICROTUBULE_CYTOSKELETON_ORGANIZATION_INVOLVED_IN_MITOSIS	0.00119678	0.0202785	0.45506	0.460842	1.65415	100	GO:1902850
GOBP_FOREBRAIN_NEURON_FATE_COMMITMENT	0.00121104	0.0204717	0.45506	0.945578	1.63548	4	GO:0021877
GOBP_AXONEME_ASSEMBLY	0.00124494	0.0209702	0.45506	0.574834	1.76537	41	GO:0035082
GOBP_TELOMERE_MAINTENANCE_VIA_TELOMERE_LENGTHENING	0.00125302	0.0210814	0.45506	0.52485	1.70859	55	GO:0010833
GOBP_ENDONUCLEOLYTIC_CLEAVAGE_INVOLVED_IN_RRNA_PROCESSING	0.00128146	0.0212102	0.45506	0.731428	1.87155	17	GO:0000478
GOBP_REGULATION_OF_AMPA_RECEPTOR_ACTIVITY	0.00133591	0.0219084	0.45506	0.803845	1.84778	11	GO:2000311
GOMF_MONOSACCHARIDE_BINDING	0.00133449	0.0219084	0.45506	0.467714	1.62238	83	GO:0048029
GOBP_METHYLATION	0.00137932	0.0225684	0.45506	0.391624	1.51929	185	GO:0032259
GOBP_NEUROTRANSMITTER_GATED_ION_CHANNEL_CLUSTERING	0.00139045	0.0226986	0.45506	0.943062	1.63113	4	GO:0072578
GOMF_TRACE_AMINE_RECEPTOR_ACTIVITY	0.00145982	0.0236418	0.45506	0.989718	1.46116	2	GO:0001594
GOBP_MRNA_METABOLIC_PROCESS	0.00149841	0.0242118	0.45506	0.332881	1.38895	394	GO:0016071
GOBP_DNA_DEPENDENT_DNA_REPLICATION	0.00152108	0.0244674	0.45506	0.444302	1.60936	106	GO:0006261
GOBP_RECOMBINATIONAL_REPAIR	0.001584	0.0252632	0.45506	0.432147	1.58059	115	GO:0000725
GOCC_FIBRILLAR_CENTER	0.00161612	0.0256211	0.45506	0.478749	1.6337	73	GO:0001650
GOBP_ORGANONITROGEN_COMPOUND_BIOSYNTHETIC_PROCESS	0.0016741	0.0263938	0.45506	0.307423	1.32788	674	GO:1901566
GOBP_REGULATION_OF_TELOMERE_MAINTENANCE_VIA_TELOMERE_LENGTHENING	0.00172006	0.027029	0.45506	0.563179	1.70218	39	GO:1904356
GOBP_ASYMMETRIC_CELL_DIVISION	0.00183911	0.0285231	0.45506	0.733492	1.80093	15	GO:0008356
GOMF_TRANSLATION_INITIATION_FACTOR_ACTIVITY	0.00184946	0.0286526	0.45506	0.674868	1.82985	22	GO:0003743
GOMF_DAMAGED_DNA_BINDING	0.00191505	0.0294451	0.45506	0.479161	1.6408	75	GO:0003684
GOMF_GENERAL_TRANSCRIPTION_INITIATION_FACTOR_ACTIVITY	0.00194578	0.0298534	0.45506	0.617865	1.77748	28	GO:0140223
GOBP_TELOMERE_ORGANIZATION	0.00198463	0.0303192	0.431708	0.439758	1.5929	106	GO:0032200
GOBP_MITOCHONDRIAL_GENE_EXPRESSION	0.00201913	0.0307149	0.431708	0.652967	1.77676	23	GO:0140053
GOBP_MITOCHONDRIAL_TRANSLATION	0.00214387	0.0321618	0.431708	0.734021	1.83996	16	GO:0032543
GOBP_CILIUM_ORGANIZATION	0.00219105	0.0326948	0.431708	0.367319	1.4551	219	GO:0044782
GOBP_UBIQUITIN_DEPENDENT_ERAD_PATHWAY	0.00224996	0.0334079	0.431708	0.538705	1.68882	46	GO:0030433
GOCC_CYTOSOLIC_RIBOSOME	0.00228561	0.0337734	0.431708	0.765089	1.79826	12	GO:0022626
GOCC_DNA_REPAIR_COMPLEX	0.00228639	0.0337734	0.431708	0.585343	1.73823	34	GO:1990391
GOMF_GENERAL_TRANSCRIPTION_INITIATION_FACTOR_BINDING	0.00234982	0.0345317	0.431708	0.565473	1.70248	38	GO:0140296
GOBP_GALACTOSE_CATABOLIC_PROCESS	0.00238864	0.0349942	0.431708	0.726465	1.75711	14	GO:0019388
GOBP_ORGANELLE_ASSEMBLY	0.0024579	0.0357158	0.431708	0.316668	1.34582	492	GO:0070925
GOBP_LIPOPROTEIN_BIOSYNTHETIC_PROCESS	0.00247686	0.0359183	0.431708	0.49484	1.60774	54	GO:0042158
GOBP_PEPTIDYL_PROLINE_MODIFICATION	0.00253997	0.036796	0.431708	0.507109	1.65122	56	GO:0018208
GOMF_TRNA_BINDING	0.00261099	0.0376213	0.431708	0.580809	1.71395	32	GO:0000049
GOMF_HYDROLASE_ACTIVITY_ACTING_ON_ACID_ANHYDRIDES	0.00262817	0.0377673	0.431708	0.319635	1.35399	484	GO:0016817
GOMF_RRNA_BINDING	0.00264456	0.0378801	0.431708	0.645125	1.77548	24	GO:0019843
GOBP_RRNA_PSEUDOURIDINE_SYNTHESIS	0.00274783	0.0388999	0.431708	0.912489	1.6683	5	GO:0031118
GOCC_TRANSLATION_PREINITIATION_COMPLEX	0.00278375	0.0392915	0.431708	0.721932	1.74615	14	GO:0070993
GOBP_TELOMERE_MAINTENANCE	0.00303232	0.0421082	0.431708	0.44008	1.58689	103	GO:0000723
GOCC_SNO_S_RNA_CONTAINING_RIBONUCLEOPROTEIN_COMPLEX	0.00306519	0.0422618	0.431708	0.723405	1.81335	16	GO:0005732
GOCC_TRANSCRIPTION_FACTOR_TFIID_COMPLEX	0.00324294	0.0442428	0.431708	0.602937	1.73453	28	GO:0005669
GOBP_ENDOPLASMIC_RETICULUM_TO_CYTOSOL_TRANSPORT	0.00338411	0.0457319	0.431708	0.752711	1.76917	12	GO:1903513
GOMF_CARBOHYDRATE_BINDING	0.00345102	0.0465041	0.431708	0.378614	1.45422	172	GO:0030246
GOBP_MEMBRANE_LIPID_BIOSYNTHETIC_PROCESS	0.00354848	0.0475483	0.431708	0.433431	1.52366	90	GO:0046467
GOBP_HEAT_GENERATION	0.00356945	0.0477397	0.431708	0.98344	1.45189	2	GO:0031649
GOMF_ADRENERGIC_RECEPTOR_ACTIVITY	0.00356945	0.0477397	0.431708	0.98344	1.45189	2	GO:0004935
GOBP_REGULATION_OF_DNA_BIOSYNTHETIC_PROCESS	0.00358704	0.0477959	0.431708	0.489699	1.62908	61	GO:2000278
GOCC_CONDENSED_CHROMOSOME	0.00367998	0.0486261	0.431708	0.39571	1.47513	134	GO:0000793
GOCC_SPINDLE_POLE	0.00367921	0.0486261	0.431708	0.442617	1.53787	85	GO:0000922
GOMF_TRANSLATION_FACTOR_ACTIVITY_RNA_BINDING	0.00376459	0.0495608	0.431708	0.5929	1.72903	30	GO:0008135
