# Supplementary material for: Gene expression in soft-shell clam (Mya arenaria) transmissible cancer reveals survival mechanisms during host infection and seawater transfer
Source: PLoS Genet. 2025 Mar 31;21(3):e1011629. doi: 10.1371/journal.pgen.1011629 (PMC11978232; doi:10.1371/journal.pgen.1011629)
Supplement: S6 Table — (XLSX) [file pgen.1011629.s012.xlsx]

## Sheet: S6 Table - BTN_v_heme_gset_dn  
pathway	pval	padj	log2err	ES	NES	size	go_code
GOCC_ENDOSOME	8.58107e-22	3.0643e-18	1.20398	-0.447054	-2.06635	604	GO:0005768
GOBP_REGULATION_OF_RESPONSE_TO_EXTERNAL_STIMULUS	7.20297e-21	1.83835e-17	1.17789	-0.447844	-2.07402	585	GO:0032101
GOBP_POSITIVE_REGULATION_OF_INTRACELLULAR_SIGNAL_TRANSDUCTION	1.50133e-20	3.06356e-17	1.16907	-0.459113	-2.11408	527	GO:1902533
GOCC_EARLY_ENDOSOME	2.15505e-20	3.84784e-17	1.16907	-0.53607	-2.35807	311	GO:0005769
GOBP_VESICLE_MEDIATED_TRANSPORT	9.87236e-19	1.28197e-15	1.11466	-0.375928	-1.80362	995	GO:0016192
GOBP_POSITIVE_REGULATION_OF_SIGNALING	1.29636e-18	1.5431e-15	1.11466	-0.385819	-1.83549	882	GO:0023056
GOBP_POSITIVE_REGULATION_OF_CYTOKINE_PRODUCTION	5.09899e-18	5.60262e-15	1.09593	-0.536023	-2.32275	272	GO:0001819
GOBP_REGULATION_OF_DEFENSE_RESPONSE	7.73352e-18	7.8904e-15	1.08644	-0.484746	-2.1643	379	GO:0031347
GOCC_CELL_LEADING_EDGE	9.22204e-18	8.78184e-15	1.08644	-0.502284	-2.22883	333	GO:0031252
GOBP_TOLL_LIKE_RECEPTOR_SIGNALING_PATHWAY	9.8977e-18	8.83617e-15	1.08644	-0.593149	-2.47225	184	GO:0002224
GOBP_I_KAPPAB_KINASE_NF_KAPPAB_SIGNALING	1.58451e-17	1.33136e-14	1.07687	-0.574277	-2.43311	209	GO:0007249
GOBP_CYTOKINE_PRODUCTION	3.65231e-17	2.8222e-14	1.06721	-0.461328	-2.10131	439	GO:0001816
GOCC_VESICLE_MEMBRANE	3.75398e-17	2.8222e-14	1.06721	-0.383148	-1.81927	845	GO:0012506
GOBP_POSITIVE_REGULATION_OF_I_KAPPAB_KINASE_NF_KAPPAB_SIGNALING	6.57122e-17	4.69317e-14	1.05746	-0.621909	-2.49787	151	GO:0043123
GOBP_INTERFERON_BETA_PRODUCTION	8.94301e-17	6.08295e-14	1.05746	-0.637267	-2.5192	134	GO:0032608
GOCC_ENDOSOME_MEMBRANE	1.01253e-16	6.57408e-14	1.05746	-0.475637	-2.11967	373	GO:0010008
GOBP_INTERFERON_ALPHA_PRODUCTION	4.83324e-16	3.00165e-13	1.02767	-0.65234	-2.53547	120	GO:0032607
GOBP_REGULATION_OF_IMMUNE_RESPONSE	5.47114e-16	3.25624e-13	1.02767	-0.431682	-1.98575	520	GO:0050776
GOBP_POSITIVE_REGULATION_OF_RESPONSE_TO_EXTERNAL_STIMULUS	2.93245e-15	1.56773e-12	1.00732	-0.511471	-2.21886	271	GO:0032103
GOBP_REGULATION_OF_IMMUNE_SYSTEM_PROCESS	2.96337e-15	1.56773e-12	1.00732	-0.386093	-1.80608	727	GO:0002682
GOBP_TYPE_I_INTERFERON_PRODUCTION	2.90438e-15	1.56773e-12	1.00732	-0.599088	-2.4342	156	GO:0032606
GOBP_CELL_ACTIVATION	3.34991e-15	1.70893e-12	1.00732	-0.427419	-1.95475	493	GO:0001775
GOBP_IMMUNE_RESPONSE_REGULATING_SIGNALING_PATHWAY	5.03346e-15	2.3966e-12	0.996986	-0.483338	-2.1399	325	GO:0002764
GOBP_INTERLEUKIN_8_PRODUCTION	5.60045e-15	2.58054e-12	0.996986	-0.642287	-2.49328	118	GO:0032637
GOBP_POSITIVE_REGULATION_OF_PHOSPHORUS_METABOLIC_PROCESS	1.40199e-14	6.06851e-12	0.986546	-0.422628	-1.93284	493	GO:0010562
GOMF_NADPLUS_NUCLEOSIDASE_ACTIVITY	1.62705e-14	6.83551e-12	0.975995	-0.691316	-2.59099	86	GO:0003953
GOBP_POSITIVE_REGULATION_OF_INTERLEUKIN_8_PRODUCTION	1.69248e-14	6.90724e-12	0.975995	-0.655008	-2.50185	103	GO:0032757
GOBP_REGULATION_OF_PHOSPHORUS_METABOLIC_PROCESS	1.75173e-14	6.95047e-12	0.975995	-0.366357	-1.74109	834	GO:0051174
GOBP_REGULATION_OF_PATTERN_RECOGNITION_RECEPTOR_SIGNALING_PATHWAY	2.67187e-14	1.03149e-11	0.975995	-0.560624	-2.32601	182	GO:0062207
GOBP_REGULATION_OF_RESPONSE_TO_BIOTIC_STIMULUS	3.49164e-14	1.31249e-11	0.965328	-0.523778	-2.24518	229	GO:0002831
GOBP_CELL_MORPHOGENESIS	3.6638e-14	1.34189e-11	0.965328	-0.390625	-1.82053	643	GO:0000902
GOBP_PATTERN_RECOGNITION_RECEPTOR_SIGNALING_PATHWAY	4.30251e-14	1.53642e-11	0.965328	-0.532486	-2.26185	217	GO:0002221
GOBP_PHAGOCYTOSIS	5.80307e-14	2.02173e-11	0.954542	-0.538509	-2.27198	202	GO:0006909
GOCC_INTRINSIC_COMPONENT_OF_PLASMA_MEMBRANE	7.68983e-14	2.61527e-11	0.954542	-0.353073	-1.68904	952	GO:0031226
GOBP_POSITIVE_REGULATION_OF_STRESS_ACTIVATED_PROTEIN_KINASE_SIGNALING_CASCADE	1.01823e-13	3.38241e-11	0.954542	-0.606501	-2.39242	130	GO:0070304
GOBP_POSITIVE_REGULATION_OF_JNK_CASCADE	1.043e-13	3.38595e-11	0.954542	-0.637736	-2.46045	113	GO:0046330
GOBP_POSITIVE_REGULATION_OF_DEFENSE_RESPONSE	1.07044e-13	3.3978e-11	0.954542	-0.544205	-2.26876	192	GO:0031349
GOBP_REGULATION_OF_CELL_DIFFERENTIATION	1.10566e-13	3.4333e-11	0.954542	-0.358055	-1.70343	833	GO:0045595
GOCC_RUFFLE	1.21842e-13	3.70295e-11	0.943632	-0.598361	-2.35879	131	GO:0001726
GOBP_INTERLEUKIN_6_PRODUCTION	1.26354e-13	3.76009e-11	0.943632	-0.582567	-2.32487	145	GO:0032635
GOBP_POSITIVE_REGULATION_OF_MAPK_CASCADE	1.51196e-13	4.40752e-11	0.943632	-0.483791	-2.11899	290	GO:0043410
GOBP_CELL_MIGRATION	1.84646e-13	5.27495e-11	0.943632	-0.353395	-1.687	904	GO:0016477
GOBP_IMMUNE_RESPONSE	2.00462e-13	5.3026e-11	0.943632	-0.355231	-1.68742	880	GO:0006955
GOBP_I_KAPPAB_PHOSPHORYLATION	1.90552e-13	5.3026e-11	0.943632	-0.703458	-2.5729	74	GO:0007252
GOBP_POSITIVE_REGULATION_OF_CHEMOKINE_PRODUCTION	1.98815e-13	5.3026e-11	0.943632	-0.663971	-2.51368	92	GO:0032722
GOMF_MOLECULAR_TRANSDUCER_ACTIVITY	1.9702e-13	5.3026e-11	0.943632	-0.370327	-1.75092	793	GO:0060089
GOBP_REGULATION_OF_MULTICELLULAR_ORGANISMAL_DEVELOPMENT	3.47989e-13	8.87619e-11	0.932595	-0.366031	-1.72613	783	GO:2000026
GOBP_REGULATION_OF_INTRACELLULAR_SIGNAL_TRANSDUCTION	4.08969e-13	1.02486e-10	0.932595	-0.348947	-1.67152	926	GO:1902531
GOBP_POSITIVE_REGULATION_OF_INTERLEUKIN_12_PRODUCTION	4.86414e-13	1.19792e-10	0.921426	-0.697107	-2.54967	74	GO:0032735
GOBP_TUMOR_NECROSIS_FACTOR_SUPERFAMILY_CYTOKINE_PRODUCTION	5.02885e-13	1.21749e-10	0.921426	-0.557329	-2.27516	168	GO:0071706
GOBP_MYD88_INDEPENDENT_TOLL_LIKE_RECEPTOR_SIGNALING_PATHWAY	5.41365e-13	1.26768e-10	0.921426	-0.707659	-2.58428	72	GO:0002756
GOBP_REGULATION_OF_INNATE_IMMUNE_RESPONSE	5.35155e-13	1.26768e-10	0.921426	-0.562961	-2.29738	166	GO:0045088
GOMF_HYDROLASE_ACTIVITY_ACTING_ON_GLYCOSYL_BONDS	6.37558e-13	1.46885e-10	0.921426	-0.549265	-2.2678	176	GO:0016798
GOBP_MYELOID_LEUKOCYTE_ACTIVATION	6.89748e-13	1.54982e-10	0.921426	-0.569529	-2.29311	152	GO:0002274
GOBP_REGULATION_OF_ANATOMICAL_STRUCTURE_MORPHOGENESIS	6.94404e-13	1.54982e-10	0.921426	-0.400081	-1.83865	505	GO:0022603
GOBP_POSITIVE_REGULATION_OF_PATTERN_RECOGNITION_RECEPTOR_SIGNALING_PATHWAY	7.27969e-13	1.59974e-10	0.921426	-0.626277	-2.41624	113	GO:0062208
GOBP_DENDRITIC_CELL_CYTOKINE_PRODUCTION	7.71249e-13	1.65204e-10	0.921426	-0.701914	-2.53361	70	GO:0002371
GOBP_POSITIVE_REGULATION_OF_CATALYTIC_ACTIVITY	7.749e-13	1.65204e-10	0.921426	-0.383517	-1.78576	625	GO:0043085
GOBP_INFLAMMATORY_RESPONSE	8.91583e-13	1.87285e-10	0.921426	-0.432983	-1.94268	393	GO:0006954
GOMF_SIGNALING_RECEPTOR_BINDING	1.08151e-12	2.23888e-10	0.91012	-0.372656	-1.73553	666	GO:0005102
GOBP_PEPTIDYL_TYROSINE_DEPHOSPHORYLATION	1.22356e-12	2.49676e-10	0.91012	-0.492152	-2.11879	247	GO:0035335
GOBP_POSITIVE_REGULATION_OF_MOLECULAR_FUNCTION	1.35264e-12	2.68349e-10	0.91012	-0.352908	-1.67309	818	GO:0044093
GOBP_REGULATION_OF_RESPONSE_TO_STRESS	1.34435e-12	2.68349e-10	0.91012	-0.3512	-1.667	844	GO:0080134
GOBP_MYD88_DEPENDENT_TOLL_LIKE_RECEPTOR_SIGNALING_PATHWAY	1.39166e-12	2.72309e-10	0.91012	-0.672711	-2.46432	77	GO:0002755
GOMF_PROTEIN_TYROSINE_PHOSPHATASE_ACTIVITY	1.42675e-12	2.75401e-10	0.91012	-0.491734	-2.1186	248	GO:0004725
GOBP_REGULATION_OF_PROTEIN_PHOSPHORYLATION	1.64998e-12	3.14244e-10	0.91012	-0.376968	-1.7552	679	GO:0001932
GOBP_REGULATION_OF_NIK_NF_KAPPAB_SIGNALING	1.68036e-12	3.15818e-10	0.91012	-0.625828	-2.4001	106	GO:1901222
GOBP_PHOSPHORYLATION	2.35603e-12	4.37059e-10	0.898671	-0.33068	-1.59959	1071	GO:0016310
GOBP_POSITIVE_REGULATION_OF_NIK_NF_KAPPAB_SIGNALING	2.76613e-12	5.06556e-10	0.898671	-0.662363	-2.48248	86	GO:1901224
GOBP_NEGATIVE_REGULATION_OF_HEMOPOIESIS	3.24603e-12	5.86915e-10	0.898671	-0.62056	-2.37966	109	GO:1903707
GOBP_INTERLEUKIN_17_PRODUCTION	3.48429e-12	6.22119e-10	0.898671	-0.71655	-2.56	64	GO:0032620
GOBP_NITRIC_OXIDE_SYNTHASE_BIOSYNTHETIC_PROCESS	3.74844e-12	6.61022e-10	0.887075	-0.666332	-2.44095	77	GO:0051767
GOBP_REGULATION_OF_OXIDATIVE_STRESS_INDUCED_CELL_DEATH	3.88839e-12	6.77338e-10	0.887075	-0.57917	-2.28228	132	GO:1903201
GOBP_NIK_NF_KAPPAB_SIGNALING	3.95954e-12	6.81422e-10	0.887075	-0.596391	-2.33454	123	GO:0038061
GOBP_RESPONSE_TO_PLATELET_DERIVED_GROWTH_FACTOR	4.16855e-12	7.08852e-10	0.887075	-0.668019	-2.44391	76	GO:0036119
GOBP_CELLULAR_COMPONENT_MORPHOGENESIS	4.88395e-12	8.20734e-10	0.887075	-0.405817	-1.86001	465	GO:0032989
GOBP_POSITIVE_REGULATION_OF_INTERFERON_BETA_PRODUCTION	5.42745e-12	9.01461e-10	0.887075	-0.647109	-2.4475	90	GO:0032728
GOBP_REGULATION_OF_HEMOPOIESIS	5.9049e-12	9.6949e-10	0.887075	-0.514994	-2.17239	203	GO:1903706
GOBP_ASTROCYTE_DEVELOPMENT	6.14386e-12	9.89988e-10	0.887075	-0.650353	-2.45273	88	GO:0014002
GOBP_REGULATION_OF_MYELOID_CELL_DIFFERENTIATION	6.16837e-12	9.89988e-10	0.887075	-0.575704	-2.27433	135	GO:0045637
GOBP_REGULATION_OF_INFLAMMATORY_RESPONSE	6.67051e-12	1.05868e-09	0.887075	-0.487144	-2.10166	244	GO:0050727
GOBP_DEFENSE_RESPONSE	7.44242e-12	1.15552e-09	0.875325	-0.344582	-1.63295	846	GO:0006952
GOBP_LEUKOCYTE_DIFFERENTIATION	7.36611e-12	1.15552e-09	0.875325	-0.46261	-2.02623	290	GO:0002521
GOBP_NEGATIVE_REGULATION_OF_TUMOR_NECROSIS_FACTOR_SUPERFAMILY_CYTOKINE_PRODUCTION	7.68435e-12	1.15765e-09	0.875325	-0.654694	-2.45471	85	GO:1903556
GOBP_POSITIVE_REGULATION_OF_TYPE_I_INTERFERON_PRODUCTION	7.55828e-12	1.15765e-09	0.875325	-0.623718	-2.37746	102	GO:0032481
GOBP_REGULATION_OF_LEUKOCYTE_DIFFERENTIATION	7.6993e-12	1.15765e-09	0.875325	-0.538335	-2.21385	172	GO:1902105
GOBP_POSITIVE_REGULATION_OF_INTERFERON_ALPHA_PRODUCTION	8.1616e-12	1.21438e-09	0.875325	-0.663964	-2.45954	81	GO:0032727
GOBP_LOCOMOTION	8.78096e-12	1.29306e-09	0.875325	-0.330395	-1.58924	1031	GO:0040011
GOBP_NEGATIVE_REGULATION_OF_INTERLEUKIN_6_PRODUCTION	9.96676e-12	1.45271e-09	0.875325	-0.652827	-2.44771	85	GO:0032715
GOBP_REGULATION_OF_REACTIVE_OXYGEN_SPECIES_BIOSYNTHETIC_PROCESS	1.01421e-11	1.46332e-09	0.875325	-0.680408	-2.47341	71	GO:1903426
GOBP_MYELOID_LEUKOCYTE_DIFFERENTIATION	1.02491e-11	1.46399e-09	0.875325	-0.551076	-2.24237	157	GO:0002573
GOBP_INTERLEUKIN_12_PRODUCTION	1.05304e-11	1.48927e-09	0.875325	-0.670395	-2.46215	78	GO:0032615
GOBP_BIOLOGICAL_ADHESION	1.08439e-11	1.51857e-09	0.875325	-0.329525	-1.59356	1054	GO:0022610
GOBP_REGULATION_OF_MYELOID_LEUKOCYTE_DIFFERENTIATION	1.32266e-11	1.83426e-09	0.875325	-0.61511	-2.34946	103	GO:0002761
GOBP_CELL_MORPHOGENESIS_INVOLVED_IN_DIFFERENTIATION	1.37908e-11	1.87585e-09	0.875325	-0.393426	-1.81414	508	GO:0000904
GOBP_PROTEIN_DEPHOSPHORYLATION	1.38562e-11	1.87585e-09	0.875325	-0.450099	-1.97924	310	GO:0006470
GOMF_HYDROLASE_ACTIVITY_HYDROLYZING_N_GLYCOSYL_COMPOUNDS	1.39205e-11	1.87585e-09	0.875325	-0.597449	-2.32212	120	GO:0016799
GOBP_POSITIVE_REGULATION_OF_INFLAMMATORY_RESPONSE	1.58102e-11	2.11059e-09	0.863415	-0.586402	-2.29159	125	GO:0050729
GOBP_MACROPHAGE_ACTIVATION	1.84783e-11	2.44393e-09	0.863415	-0.592239	-2.29834	119	GO:0042116
GOBP_POSITIVE_REGULATION_OF_INTERFERON_GAMMA_PRODUCTION	2.21487e-11	2.87611e-09	0.863415	-0.648664	-2.43114	86	GO:0032729
GOBP_LIPOPOLYSACCHARIDE_MEDIATED_SIGNALING_PATHWAY	2.24007e-11	2.88263e-09	0.863415	-0.653508	-2.39082	76	GO:0031663
GOBP_INTERFERON_GAMMA_PRODUCTION	2.46424e-11	3.14279e-09	0.863415	-0.642232	-2.41823	89	GO:0032609
GOBP_POSITIVE_REGULATION_OF_NITRIC_OXIDE_SYNTHASE_BIOSYNTHETIC_PROCESS	2.67952e-11	3.38711e-09	0.863415	-0.668471	-2.44493	74	GO:0051770
GOBP_POSITIVE_REGULATION_OF_CELL_ACTIVATION	2.7157e-11	3.40272e-09	0.863415	-0.524166	-2.16668	178	GO:0050867
GOBP_INFLAMMASOME_COMPLEX_ASSEMBLY	2.92966e-11	3.63889e-09	0.851339	-0.683385	-2.46228	68	GO:0140632
GOBP_RESPONSE_TO_CYTOKINE	3.50559e-11	4.31671e-09	0.851339	-0.392496	-1.79675	496	GO:0034097
GOBP_NEGATIVE_REGULATION_OF_DEVELOPMENTAL_PROCESS	3.65448e-11	4.46159e-09	0.851339	-0.375766	-1.74115	586	GO:0051093
GOBP_INTERLEUKIN_10_PRODUCTION	3.81267e-11	4.61527e-09	0.851339	-0.676912	-2.47199	72	GO:0032613
GOCC_RECEPTOR_COMPLEX	3.87779e-11	4.65465e-09	0.851339	-0.442245	-1.95081	308	GO:0043235
GOBP_POSITIVE_REGULATION_OF_CYTOKINE_PRODUCTION_INVOLVED_IN_INFLAMMATORY_RESPONSE	4.27907e-11	5.09352e-09	0.851339	-0.704631	-2.46158	61	GO:1900017
GOBP_CELL_PART_MORPHOGENESIS	4.57301e-11	5.39842e-09	0.851339	-0.405755	-1.83432	423	GO:0032990
GOBP_CELLULAR_RESPONSE_TO_PEPTIDE	4.7743e-11	5.54439e-09	0.851339	-0.442103	-1.94009	298	GO:1901653
GOBP_RESPONSE_TO_GROWTH_FACTOR	4.77302e-11	5.54439e-09	0.851339	-0.395431	-1.81029	466	GO:0070848
GOBP_GLIAL_CELL_DEVELOPMENT	5.34303e-11	6.14607e-09	0.851339	-0.581067	-2.27508	121	GO:0021782
GOBP_NEGATIVE_REGULATION_OF_MYELOID_LEUKOCYTE_DIFFERENTIATION	5.37846e-11	6.14607e-09	0.851339	-0.639043	-2.39603	85	GO:0002762
GOBP_POSITIVE_REGULATION_OF_INTERLEUKIN_6_PRODUCTION	5.65447e-11	6.41019e-09	0.851339	-0.589638	-2.27977	116	GO:0032755
GOBP_REACTIVE_OXYGEN_SPECIES_BIOSYNTHETIC_PROCESS	5.7502e-11	6.46739e-09	0.851339	-0.655295	-2.42131	80	GO:1903409
GOBP_CELLULAR_RESPONSE_TO_NITROGEN_COMPOUND	6.06392e-11	6.60086e-09	0.839089	-0.387252	-1.78567	508	GO:1901699
GOBP_POSITIVE_REGULATION_OF_ERK1_AND_ERK2_CASCADE	5.99118e-11	6.60086e-09	0.839089	-0.573718	-2.2603	129	GO:0070374
GOBP_POSITIVE_REGULATION_OF_PROTEIN_PHOSPHORYLATION	6.06314e-11	6.60086e-09	0.839089	-0.41135	-1.85432	411	GO:0001934
GOBP_REGULATION_OF_NUCLEOTIDE_BINDING_OLIGOMERIZATION_DOMAIN_CONTAINING_SIGNALING_PATHWAY	6.09993e-11	6.60086e-09	0.839089	-0.667178	-2.42532	71	GO:0070424
GOCC_PHAGOCYTIC_CUP	6.0546e-11	6.60086e-09	0.839089	-0.696148	-2.48711	64	GO:0001891
GOBP_CELLULAR_RESPONSE_TO_MECHANICAL_STIMULUS	6.16981e-11	6.62629e-09	0.839089	-0.593268	-2.28889	113	GO:0071260
GOBP_POSITIVE_REGULATION_OF_RESPONSE_TO_CYTOKINE_STIMULUS	6.90897e-11	7.36475e-09	0.839089	-0.625338	-2.3717	93	GO:0060760
GOBP_REGULATION_OF_PROTEIN_MODIFICATION_PROCESS	7.03472e-11	7.44325e-09	0.839089	-0.33406	-1.59876	939	GO:0031399
GOBP_POSITIVE_REGULATION_OF_NF_KAPPAB_TRANSCRIPTION_FACTOR_ACTIVITY	8.31754e-11	8.67209e-09	0.839089	-0.544917	-2.1945	148	GO:0051092
GOBP_POSITIVE_REGULATION_OF_INTERLEUKIN_10_PRODUCTION	8.92154e-11	9.23444e-09	0.839089	-0.672525	-2.42315	68	GO:0032733
GOBP_LYMPHOCYTE_ACTIVATION	9.12907e-11	9.31426e-09	0.839089	-0.418453	-1.8612	371	GO:0046649
GOBP_POSITIVE_REGULATION_OF_MULTICELLULAR_ORGANISMAL_PROCESS	9.09067e-11	9.31426e-09	0.839089	-0.345898	-1.62567	757	GO:0051240
GOBP_CYTOKINE_PRODUCTION_INVOLVED_IN_IMMUNE_RESPONSE	9.97061e-11	1.00296e-08	0.839089	-0.61809	-2.35746	94	GO:0002367
GOBP_NEGATIVE_REGULATION_OF_CELL_DIFFERENTIATION	9.92683e-11	1.00296e-08	0.839089	-0.3922	-1.79654	459	GO:0045596
GOBP_NEGATIVE_REGULATION_OF_OSTEOCLAST_DIFFERENTIATION	1.00945e-10	1.00336e-08	0.839089	-0.646074	-2.39327	81	GO:0045671
GOBP_POSITIVE_REGULATION_OF_TUMOR_NECROSIS_FACTOR_SUPERFAMILY_CYTOKINE_PRODUCTION	1.01151e-10	1.00336e-08	0.839089	-0.558803	-2.21895	137	GO:1903557
GOBP_INTERLEUKIN_1_PRODUCTION	1.02251e-10	1.00727e-08	0.839089	-0.557041	-2.20565	136	GO:0032612
GOBP_CELL_DEATH_IN_RESPONSE_TO_OXIDATIVE_STRESS	1.11697e-10	1.09279e-08	0.839089	-0.565873	-2.25553	139	GO:0036473
GOBP_CELLULAR_RESPONSE_TO_OXIDISED_LOW_DENSITY_LIPOPROTEIN_PARTICLE_STIMULUS	1.17721e-10	1.1439e-08	0.826657	-0.697344	-2.43612	61	GO:0140052
GOBP_NEGATIVE_REGULATION_OF_CYTOKINE_PRODUCTION	1.28828e-10	1.24336e-08	0.826657	-0.478339	-2.03341	215	GO:0001818
GOBP_POSITIVE_REGULATION_OF_IMMUNE_SYSTEM_PROCESS	1.39133e-10	1.33381e-08	0.826657	-0.407177	-1.83551	411	GO:0002684
GOBP_REGULATION_OF_RESPONSE_TO_OXIDATIVE_STRESS	1.66848e-10	1.58884e-08	0.826657	-0.538601	-2.16858	152	GO:1902882
GOBP_MYELOID_CELL_DIFFERENTIATION	1.73589e-10	1.64209e-08	0.826657	-0.473492	-2.03465	232	GO:0030099
GOBP_POSITIVE_REGULATION_OF_SMOOTH_MUSCLE_CELL_PROLIFERATION	1.78905e-10	1.68124e-08	0.826657	-0.635233	-2.35235	82	GO:0048661
GOMF_NAD_P_PLUS_NUCLEOSIDASE_ACTIVITY	1.86052e-10	1.73697e-08	0.826657	-0.663673	-2.42365	72	GO:0050135
GOBP_ERK1_AND_ERK2_CASCADE	2.00453e-10	1.85149e-08	0.826657	-0.469885	-2.01077	227	GO:0070371
GOBP_POSITIVE_REGULATION_OF_KINASE_ACTIVITY	2.00911e-10	1.85149e-08	0.826657	-0.441471	-1.93624	303	GO:0033674
GOBP_POSITIVE_REGULATION_OF_INNATE_IMMUNE_RESPONSE	2.32157e-10	2.12572e-08	0.826657	-0.567949	-2.22321	123	GO:0045089
GOBP_POSITIVE_REGULATION_OF_NLRP3_INFLAMMASOME_COMPLEX_ASSEMBLY	2.33952e-10	2.12852e-08	0.814036	-0.680563	-2.38467	62	GO:1900227
GOBP_NEGATIVE_REGULATION_OF_INTERLEUKIN_17_PRODUCTION	2.37526e-10	2.13962e-08	0.814036	-0.711645	-2.47214	57	GO:0032700
GOBP_POSITIVE_REGULATION_OF_RESPONSE_TO_BIOTIC_STIMULUS	2.38168e-10	2.13962e-08	0.814036	-0.557724	-2.19644	128	GO:0002833
GOCC_VACUOLE	2.47131e-10	2.20626e-08	0.814036	-0.388413	-1.78293	504	GO:0005773
GOBP_REGULATION_OF_HYDROLASE_ACTIVITY	2.5099e-10	2.2268e-08	0.814036	-0.39319	-1.80077	463	GO:0051336
GOBP_ACTIVATION_OF_INNATE_IMMUNE_RESPONSE	2.57148e-10	2.26735e-08	0.814036	-0.582433	-2.24709	113	GO:0002218
GOBP_NEUROGENESIS	2.86763e-10	2.51296e-08	0.814036	-0.318017	-1.53043	1036	GO:0022008
GOBP_DEFENSE_RESPONSE_TO_OTHER_ORGANISM	3.12715e-10	2.70716e-08	0.814036	-0.368712	-1.70247	579	GO:0098542
GOBP_POSITIVE_REGULATION_OF_PROTEIN_METABOLIC_PROCESS	3.12167e-10	2.70716e-08	0.814036	-0.34025	-1.60856	807	GO:0051247
GOBP_REGULATION_OF_TRANSFERASE_ACTIVITY	3.65942e-10	3.14887e-08	0.814036	-0.36391	-1.68993	592	GO:0051338
GOBP_REGULATION_OF_OSTEOCLAST_DIFFERENTIATION	3.71541e-10	3.15898e-08	0.814036	-0.627424	-2.35153	86	GO:0045670
GOCC_PLASMA_MEMBRANE_REGION	3.70609e-10	3.15898e-08	0.814036	-0.34003	-1.60391	801	GO:0098590
GOBP_NEGATIVE_REGULATION_OF_MYELOID_CELL_DIFFERENTIATION	4.12502e-10	3.4865e-08	0.814036	-0.604302	-2.30177	98	GO:0045638
GOBP_NUCLEOTIDE_BINDING_DOMAIN_LEUCINE_RICH_REPEAT_CONTAINING_RECEPTOR_SIGNALING_PATHWAY	4.5242e-10	3.80139e-08	0.814036	-0.645255	-2.36002	74	GO:0035872
GOBP_POSITIVE_REGULATION_OF_PLATELET_ACTIVATION	4.77144e-10	3.98569e-08	0.801216	-0.687997	-2.40445	59	GO:0010572
GOBP_POSITIVE_REGULATION_OF_LEUKOCYTE_PROLIFERATION	5.01914e-10	4.16822e-08	0.801216	-0.605656	-2.29291	92	GO:0070665
GOBP_IMMUNE_EFFECTOR_PROCESS	5.97376e-10	4.90398e-08	0.801216	-0.435912	-1.92026	314	GO:0002252
GOBP_T_HELPER_1_TYPE_IMMUNE_RESPONSE	6.72169e-10	5.45991e-08	0.801216	-0.672198	-2.35536	62	GO:0042088
GOMF_PHOSPHOPROTEIN_PHOSPHATASE_ACTIVITY	6.72741e-10	5.45991e-08	0.801216	-0.452687	-1.96426	274	GO:0004721
GOBP_INNATE_IMMUNE_RESPONSE	7.2465e-10	5.76488e-08	0.801216	-0.379838	-1.7353	492	GO:0045087
GOBP_JNK_CASCADE	7.26463e-10	5.76488e-08	0.801216	-0.519555	-2.1064	155	GO:0007254
GOBP_POSITIVE_REGULATION_OF_MACROPHAGE_ACTIVATION	7.1902e-10	5.76488e-08	0.801216	-0.669547	-2.38622	65	GO:0043032
GOBP_NEGATIVE_REGULATION_OF_INTERFERON_GAMMA_PRODUCTION	7.566e-10	5.97087e-08	0.801216	-0.684114	-2.39088	59	GO:0032689
GOBP_POSITIVE_REGULATION_OF_GENE_EXPRESSION	7.83655e-10	6.1504e-08	0.801216	-0.362605	-1.6764	572	GO:0010628
GOBP_RESPONSE_TO_FUNGUS	8.11302e-10	6.33259e-08	0.801216	-0.651133	-2.37785	72	GO:0009620
GOBP_POSITIVE_REGULATION_OF_TRANSFERASE_ACTIVITY	9.20294e-10	7.14428e-08	0.801216	-0.40876	-1.82089	367	GO:0051347
GOBP_TRIF_DEPENDENT_TOLL_LIKE_RECEPTOR_SIGNALING_PATHWAY	9.48641e-10	7.32454e-08	0.788187	-0.686711	-2.3984	60	GO:0035666
GOBP_LEUKOCYTE_MEDIATED_IMMUNITY	9.63746e-10	7.36158e-08	0.788187	-0.472704	-2.00161	212	GO:0002443
GOBP_RESPONSE_TO_INTERFERON_GAMMA	9.59343e-10	7.36158e-08	0.788187	-0.516027	-2.10585	166	GO:0034341
GOBP_POSITIVE_REGULATION_OF_MHC_CLASS_II_BIOSYNTHETIC_PROCESS	9.87939e-10	7.50623e-08	0.788187	-0.688038	-2.38869	58	GO:0045348
GOBP_CELLULAR_RESPONSE_TO_INTERFERON_GAMMA	1.01969e-09	7.70645e-08	0.788187	-0.520912	-2.1168	160	GO:0071346
GOBP_CELL_MORPHOGENESIS_INVOLVED_IN_NEURON_DIFFERENTIATION	1.02737e-09	7.72363e-08	0.788187	-0.401815	-1.7991	388	GO:0048667
GOBP_REGULATION_OF_JNK_CASCADE	1.05301e-09	7.87494e-08	0.788187	-0.536482	-2.14288	142	GO:0046328
GOBP_PLATELET_ACTIVATION	1.13338e-09	8.43186e-08	0.788187	-0.590141	-2.25212	101	GO:0030168
GOBP_POSITIVE_REGULATION_OF_TRANSPORT	1.14419e-09	8.46822e-08	0.788187	-0.369879	-1.70247	521	GO:0051050
GOBP_POSITIVE_REGULATION_OF_SMOOTH_MUSCLE_CELL_MIGRATION	1.2026e-09	8.85463e-08	0.788187	-0.665097	-2.37037	65	GO:0014911
GOBP_RESPONSE_TO_AMYLOID_BETA	1.23986e-09	9.08216e-08	0.788187	-0.614274	-2.30316	85	GO:1904645
GOBP_INTERLEUKIN_23_PRODUCTION	1.27123e-09	9.26442e-08	0.788187	-0.663165	-2.38233	67	GO:0032627
GOBP_CELL_CELL_ADHESION	1.3481e-09	9.77477e-08	0.788187	-0.36065	-1.66893	600	GO:0098609
GOBP_CELL_ACTIVATION_INVOLVED_IN_IMMUNE_RESPONSE	1.38653e-09	1.00026e-07	0.788187	-0.503858	-2.05744	169	GO:0002263
GOBP_INTESTINAL_EPITHELIAL_STRUCTURE_MAINTENANCE	1.45002e-09	1.0153e-07	0.788187	-0.694373	-2.40529	56	GO:0060729
GOBP_NUCLEOTIDE_BINDING_OLIGOMERIZATION_DOMAIN_CONTAINING_1_SIGNALING_PATHWAY	1.45002e-09	1.0153e-07	0.788187	-0.694373	-2.40529	56	GO:0070427
GOBP_NUCLEOTIDE_BINDING_OLIGOMERIZATION_DOMAIN_CONTAINING_2_SIGNALING_PATHWAY	1.45002e-09	1.0153e-07	0.788187	-0.694373	-2.40529	56	GO:0070431
GOBP_POSITIVE_REGULATION_OF_NUCLEOTIDE_BINDING_OLIGOMERIZATION_DOMAIN_CONTAINING_2_SIGNALING_PATHWAY	1.45002e-09	1.0153e-07	0.788187	-0.694373	-2.40529	56	GO:0070434
GOBP_POSITIVE_REGULATION_OF_NUCLEOTIDE_BINDING_OLIGOMERIZATION_DOMAIN_CONTAINING_SIGNALING_PATHWAY	1.45002e-09	1.0153e-07	0.788187	-0.694373	-2.40529	56	GO:0070426
GOBP_REGULATION_OF_NUCLEOTIDE_BINDING_OLIGOMERIZATION_DOMAIN_CONTAINING_2_SIGNALING_PATHWAY	1.45002e-09	1.0153e-07	0.788187	-0.694373	-2.40529	56	GO:0070432
GOCC_CELL_SURFACE	1.46701e-09	1.02218e-07	0.788187	-0.35638	-1.65726	619	GO:0009986
GOBP_B_CELL_PROLIFERATION_INVOLVED_IN_IMMUNE_RESPONSE	1.5105e-09	1.04738e-07	0.788187	-0.695251	-2.41519	57	GO:0002322
GOBP_POSITIVE_REGULATION_OF_IMMUNE_RESPONSE	1.59781e-09	1.10257e-07	0.788187	-0.429353	-1.88048	294	GO:0050778
GOBP_NEGATIVE_REGULATION_OF_RESPONSE_TO_STIMULUS	1.60826e-09	1.10444e-07	0.788187	-0.311546	-1.50461	1050	GO:0048585
GOBP_REGULATION_OF_PLATELET_ACTIVATION	1.6229e-09	1.10917e-07	0.788187	-0.66974	-2.39276	64	GO:0010543
GOBP_CHEMOKINE_PRODUCTION	1.65604e-09	1.12642e-07	0.788187	-0.578917	-2.22019	106	GO:0032602
GOBP_WOUND_HEALING_INVOLVED_IN_INFLAMMATORY_RESPONSE	1.71176e-09	1.1588e-07	0.788187	-0.683776	-2.37389	58	GO:0002246
GOBP_OSTEOCLAST_DIFFERENTIATION	1.75944e-09	1.18546e-07	0.788187	-0.577018	-2.21269	109	GO:0030316
GOBP_NEGATIVE_REGULATION_OF_IMMUNE_SYSTEM_PROCESS	1.86347e-09	1.22663e-07	0.774939	-0.44378	-1.91972	258	GO:0002683
GOBP_REGULATION_OF_CELLULAR_RESPONSE_TO_MACROPHAGE_COLONY_STIMULATING_FACTOR_STIMULUS	1.8613e-09	1.22663e-07	0.788187	-0.676934	-2.36482	61	GO:1903972
GOBP_REGULATION_OF_MATRIX_METALLOPEPTIDASE_SECRETION	1.8613e-09	1.22663e-07	0.788187	-0.676934	-2.36482	61	GO:1904464
GOBP_RESPONSE_TO_LIPOTEICHOIC_ACID	1.8613e-09	1.22663e-07	0.788187	-0.676934	-2.36482	61	GO:0070391
GOMF_LIPOPOLYSACCHARIDE_IMMUNE_RECEPTOR_ACTIVITY	1.8613e-09	1.22663e-07	0.788187	-0.676934	-2.36482	61	GO:0001875
GOBP_REGULATION_OF_IMMUNE_EFFECTOR_PROCESS	1.94266e-09	1.27289e-07	0.774939	-0.459934	-1.97639	232	GO:0002697
GOBP_INFLAMMATORY_RESPONSE_TO_WOUNDING	1.96043e-09	1.27536e-07	0.774939	-0.662914	-2.32283	62	GO:0090594
GOBP_CELLULAR_RESPONSE_TO_LIPOPROTEIN_PARTICLE_STIMULUS	2.22061e-09	1.43526e-07	0.774939	-0.637582	-2.31773	71	GO:0071402
GOBP_RESPONSE_TO_MACROPHAGE_COLONY_STIMULATING_FACTOR	2.27203e-09	1.46188e-07	0.774939	-0.641249	-2.34176	72	GO:0036005
GOBP_PRODUCTION_OF_MOLECULAR_MEDIATOR_INVOLVED_IN_INFLAMMATORY_RESPONSE	2.43573e-09	1.56017e-07	0.774939	-0.587655	-2.23591	95	GO:0002532
GOBP_REGULATION_OF_CELL_DEATH	2.49192e-09	1.58905e-07	0.774939	-0.32361	-1.54436	903	GO:0010941
GOBP_NEGATIVE_REGULATION_OF_MULTICELLULAR_ORGANISMAL_PROCESS	2.64692e-09	1.68038e-07	0.774939	-0.357506	-1.65205	577	GO:0051241
GOMF_ENZYME_REGULATOR_ACTIVITY	2.82722e-09	1.7869e-07	0.774939	-0.36823	-1.68772	501	GO:0030234
GOBP_REGULATION_OF_RESPONSE_TO_CYTOKINE_STIMULUS	2.86358e-09	1.80191e-07	0.774939	-0.496876	-2.04335	172	GO:0060759
GOBP_POSITIVE_REGULATION_OF_INTERLEUKIN_1_BETA_PRODUCTION	2.90924e-09	1.81038e-07	0.774939	-0.581198	-2.23476	108	GO:0032731
GOBP_POSITIVE_REGULATION_OF_INTERLEUKIN_1_PRODUCTION	2.90924e-09	1.81038e-07	0.774939	-0.581198	-2.23476	108	GO:0032732
GOBP_RESPONSE_TO_PEPTIDE	2.91506e-09	1.81038e-07	0.774939	-0.396386	-1.76435	369	GO:1901652
GOBP_POSITIVE_REGULATION_OF_CHEMOKINE_C_X_C_MOTIF_LIGAND_2_PRODUCTION	2.92928e-09	1.81133e-07	0.774939	-0.680008	-2.36081	58	GO:2000343
GOCC_SYNAPSE	3.11122e-09	1.91555e-07	0.774939	-0.349091	-1.62541	665	GO:0045202
GOBP_TOLL_LIKE_RECEPTOR_4_SIGNALING_PATHWAY	3.3809e-09	2.07265e-07	0.774939	-0.633647	-2.30343	71	GO:0034142
GOBP_POSITIVE_REGULATION_OF_REACTIVE_OXYGEN_SPECIES_BIOSYNTHETIC_PROCESS	3.47474e-09	2.12107e-07	0.774939	-0.676837	-2.36391	60	GO:1903428
GOBP_REGULATION_OF_CELLULAR_RESPONSE_TO_STRESS	3.55473e-09	2.16067e-07	0.774939	-0.357625	-1.65069	558	GO:0080135
GOBP_CHEMOKINE_C_X_C_MOTIF_LIGAND_2_PRODUCTION	4.39057e-09	2.6462e-07	0.761461	-0.668023	-2.35687	63	GO:0072567
GOBP_ASTROCYTE_DIFFERENTIATION	4.4404e-09	2.66499e-07	0.761461	-0.577137	-2.21914	108	GO:0048708
GOBP_ACTIN_FILAMENT_BASED_PROCESS	4.572e-09	2.73249e-07	0.761461	-0.39289	-1.75656	386	GO:0030029
GOMF_MOLECULAR_FUNCTION_REGULATOR	4.73749e-09	2.81959e-07	0.761461	-0.342131	-1.59132	672	GO:0098772
GOBP_POSITIVE_REGULATION_OF_CELLULAR_COMPONENT_ORGANIZATION	4.95037e-09	2.93407e-07	0.761461	-0.358037	-1.65821	568	GO:0051130
GOBP_REGULATION_OF_LEUKOCYTE_MEDIATED_IMMUNITY	5.31891e-09	3.12655e-07	0.761461	-0.508171	-2.06503	160	GO:0002703
GOBP_DEPHOSPHORYLATION	5.64364e-09	3.29516e-07	0.761461	-0.387614	-1.74863	416	GO:0016311
GOBP_ENZYME_LINKED_RECEPTOR_PROTEIN_SIGNALING_PATHWAY	5.65188e-09	3.29516e-07	0.761461	-0.336356	-1.57292	709	GO:0007167
GOBP_CELLULAR_RESPONSE_TO_OXYGEN_CONTAINING_COMPOUND	5.77897e-09	3.34198e-07	0.761461	-0.328144	-1.54036	764	GO:1901701
GOCC_VACUOLAR_MEMBRANE	5.76539e-09	3.34198e-07	0.761461	-0.420931	-1.84428	296	GO:0005774
GOBP_MAPK_CASCADE	6.20381e-09	3.57319e-07	0.761461	-0.374908	-1.71637	468	GO:0000165
GOBP_STRESS_ACTIVATED_PROTEIN_KINASE_SIGNALING_CASCADE	6.33348e-09	3.63323e-07	0.761461	-0.471069	-1.96386	192	GO:0031098
GOBP_REGULATION_OF_PROTEIN_KINASE_ACTIVITY	6.67895e-09	3.81609e-07	0.761461	-0.385049	-1.75128	437	GO:0045859
GOBP_REGULATION_OF_REACTIVE_OXYGEN_SPECIES_METABOLIC_PROCESS	6.89861e-09	3.92589e-07	0.761461	-0.494082	-2.0125	164	GO:2000377
GOBP_POSITIVE_REGULATION_OF_PROTEIN_MODIFICATION_PROCESS	7.86233e-09	4.45657e-07	0.74774	-0.355739	-1.64757	568	GO:0031401
GOBP_REGULATION_OF_CELL_ACTIVATION	8.07963e-09	4.56164e-07	0.74774	-0.423218	-1.85373	289	GO:0050865
GOBP_POSITIVE_REGULATION_OF_B_CELL_PROLIFERATION	8.12265e-09	4.56787e-07	0.74774	-0.630092	-2.30101	72	GO:0030890
GOBP_LYMPHOCYTE_ACTIVATION_INVOLVED_IN_IMMUNE_RESPONSE	8.71699e-09	4.88288e-07	0.74774	-0.526226	-2.07886	135	GO:0002285
GOBP_REGULATION_OF_MACROPHAGE_ACTIVATION	8.8929e-09	4.96196e-07	0.74774	-0.582006	-2.19115	87	GO:0043030
GOBP_CELLULAR_RESPONSE_TO_AMYLOID_BETA	9.69893e-09	5.39064e-07	0.74774	-0.612546	-2.25151	79	GO:1904646
GOCC_LIPOPOLYSACCHARIDE_RECEPTOR_COMPLEX	1.0567e-08	5.82778e-07	0.74774	-0.675405	-2.34625	57	GO:0046696
GOBP_POSITIVE_REGULATION_OF_OXIDATIVE_STRESS_INDUCED_CELL_DEATH	1.08038e-08	5.93543e-07	0.74774	-0.599787	-2.22109	82	GO:1903209
GOMF_LIPOPOLYSACCHARIDE_BINDING	1.11112e-08	6.08091e-07	0.74774	-0.586752	-2.21286	88	GO:0001530
GOBP_RESPONSE_TO_NITROGEN_COMPOUND	1.23659e-08	6.74176e-07	0.74774	-0.332117	-1.55612	714	GO:1901698
GOBP_REGULATION_OF_PROTEIN_CONTAINING_COMPLEX_ASSEMBLY	1.32253e-08	7.1829e-07	0.74774	-0.440606	-1.89778	246	GO:0043254
GOBP_MHC_CLASS_II_BIOSYNTHETIC_PROCESS	1.33949e-08	7.24745e-07	0.74774	-0.663406	-2.317	60	GO:0045342
GOBP_ACTIVATION_OF_IMMUNE_RESPONSE	1.45552e-08	7.84551e-07	0.74774	-0.447031	-1.93007	235	GO:0002253
GOBP_REGULATION_OF_TRANSPORT	1.66949e-08	8.93144e-07	0.733762	-0.314754	-1.50325	909	GO:0051049
GOBP_REGULATION_OF_LYMPHOCYTE_ACTIVATION	1.85153e-08	9.86839e-07	0.733762	-0.438199	-1.88741	246	GO:0051249
GOBP_POSITIVE_REGULATION_OF_NITRIC_OXIDE_METABOLIC_PROCESS	1.90998e-08	1.01045e-06	0.733762	-0.640688	-2.31731	69	GO:1904407
GOBP_REGULATION_OF_BODY_FLUID_LEVELS	2.02387e-08	1.06675e-06	0.733762	-0.449907	-1.92366	222	GO:0050878
GOBP_REGULATION_OF_DNA_BINDING_TRANSCRIPTION_FACTOR_ACTIVITY	2.06313e-08	1.08345e-06	0.733762	-0.420339	-1.83598	284	GO:0051090
GOBP_BIOLOGICAL_PROCESS_INVOLVED_IN_INTERSPECIES_INTERACTION_BETWEEN_ORGANISMS	2.22823e-08	1.16586e-06	0.733762	-0.305995	-1.47378	1001	GO:0044419
GOBP_HEMOSTASIS	2.41979e-08	1.24781e-06	0.733762	-0.511013	-2.03718	141	GO:0007599
GOBP_POSITIVE_REGULATION_OF_DNA_BINDING_TRANSCRIPTION_FACTOR_ACTIVITY	2.41913e-08	1.24781e-06	0.733762	-0.455746	-1.93091	209	GO:0051091
GOBP_REGULATION_OF_CELLULAR_COMPONENT_MOVEMENT	2.41229e-08	1.24781e-06	0.733762	-0.340915	-1.58641	632	GO:0051270
GOBP_REGULATION_OF_NITRIC_OXIDE_METABOLIC_PROCESS	2.82498e-08	1.44631e-06	0.733762	-0.55581	-2.12296	103	GO:0080164
GOBP_RESPONSE_TO_MECHANICAL_STIMULUS	3.01425e-08	1.5377e-06	0.719513	-0.472567	-1.95394	181	GO:0009612
GOBP_REGULATION_OF_STRESS_ACTIVATED_PROTEIN_KINASE_SIGNALING_CASCADE	3.10976e-08	1.58077e-06	0.719513	-0.481289	-1.97836	173	GO:0070302
GOBP_REACTIVE_OXYGEN_SPECIES_METABOLIC_PROCESS	3.1215e-08	1.58112e-06	0.719513	-0.450108	-1.91193	217	GO:0072593
GOBP_MACROPHAGE_CYTOKINE_PRODUCTION	3.17694e-08	1.59786e-06	0.719513	-0.648849	-2.26764	59	GO:0010934
GOBP_POSITIVE_REGULATION_OF_MACROPHAGE_CYTOKINE_PRODUCTION	3.17694e-08	1.59786e-06	0.719513	-0.648849	-2.26764	59	GO:0060907
GOBP_NEGATIVE_REGULATION_OF_CATALYTIC_ACTIVITY	3.25877e-08	1.63327e-06	0.719513	-0.367315	-1.68181	456	GO:0043086
GOBP_DEFENSE_RESPONSE_TO_BACTERIUM	3.44639e-08	1.72126e-06	0.719513	-0.446072	-1.92564	234	GO:0042742
GOBP_RESPONSE_TO_ENDOGENOUS_STIMULUS	3.79214e-08	1.88735e-06	0.719513	-0.299723	-1.44142	1028	GO:0009719
GOBP_GLIAL_CELL_DIFFERENTIATION	3.83712e-08	1.89778e-06	0.719513	-0.478212	-1.96659	172	GO:0010001
GOBP_NEURON_DEATH	3.83966e-08	1.89778e-06	0.719513	-0.416587	-1.81553	280	GO:0070997
GOBP_POSITIVE_REGULATION_OF_LOCOMOTION	4.02672e-08	1.98337e-06	0.719513	-0.408064	-1.7879	296	GO:0040017
GOBP_REGULATION_OF_ANATOMICAL_STRUCTURE_SIZE	4.17544e-08	2.04955e-06	0.719513	-0.428148	-1.84927	252	GO:0090066
GOBP_TRANSMEMBRANE_RECEPTOR_PROTEIN_TYROSINE_KINASE_SIGNALING_PATHWAY	4.33596e-08	2.12106e-06	0.719513	-0.364517	-1.67034	455	GO:0007169
GOBP_LEUKOCYTE_PROLIFERATION	4.3567e-08	2.12393e-06	0.719513	-0.464594	-1.92757	183	GO:0070661
GOBP_REGULATION_OF_LEUKOCYTE_PROLIFERATION	4.89435e-08	2.37792e-06	0.719513	-0.510607	-2.01716	135	GO:0070663
GOBP_POSITIVE_REGULATION_OF_NEURON_DEATH	5.14813e-08	2.49274e-06	0.719513	-0.501	-1.99562	140	GO:1901216
GOMF_PHOSPHATASE_ACTIVITY	5.20732e-08	2.51288e-06	0.719513	-0.382649	-1.70217	374	GO:0016791
GOBP_POSITIVE_REGULATION_OF_OXIDATIVE_STRESS_INDUCED_NEURON_DEATH	6.59587e-08	3.16159e-06	0.704976	-0.608279	-2.19562	70	GO:1903223
GOBP_POSITIVE_REGULATION_OF_MAP_KINASE_ACTIVITY	6.90805e-08	3.30016e-06	0.704976	-0.527257	-2.04675	118	GO:0043406
GOBP_POSITIVE_REGULATION_OF_CYTOKINE_PRODUCTION_INVOLVED_IN_IMMUNE_RESPONSE	7.03837e-08	3.3512e-06	0.704976	-0.586937	-2.16873	80	GO:0002720
GOBP_EPITHELIAL_STRUCTURE_MAINTENANCE	7.24672e-08	3.43894e-06	0.704976	-0.613916	-2.21198	68	GO:0010669
GOBP_NEURON_DEATH_IN_RESPONSE_TO_OXIDATIVE_STRESS	7.31992e-08	3.46218e-06	0.704976	-0.583766	-2.17816	84	GO:0036475
GOCC_PERINUCLEAR_REGION_OF_CYTOPLASM	7.52507e-08	3.53579e-06	0.704976	-0.366314	-1.67128	449	GO:0048471
GOBP_GLIOGENESIS	7.6921e-08	3.60242e-06	0.704976	-0.439044	-1.87906	223	GO:0042063
GOBP_CYTOKINE_PRODUCTION_INVOLVED_IN_INFLAMMATORY_RESPONSE	8.88014e-08	4.13172e-06	0.704976	-0.583899	-2.1575	80	GO:0002534
GOBP_MYELOID_LEUKOCYTE_CYTOKINE_PRODUCTION	8.94411e-08	4.14797e-06	0.704976	-0.611938	-2.20485	68	GO:0061082
GOBP_POSITIVE_REGULATION_OF_CELL_DEATH	8.97963e-08	4.15097e-06	0.704976	-0.371841	-1.67845	405	GO:0010942
GOBP_B_CELL_ACTIVATION_INVOLVED_IN_IMMUNE_RESPONSE	9.95161e-08	4.58545e-06	0.704976	-0.544278	-2.07244	100	GO:0002312
GOBP_NEGATIVE_REGULATION_OF_SIGNALING	1.07765e-07	4.94956e-06	0.704976	-0.307276	-1.47415	954	GO:0023057
GOBP_POSITIVE_REGULATION_OF_B_CELL_ACTIVATION	1.10968e-07	5.08036e-06	0.704976	-0.57355	-2.15047	85	GO:0050871
GOBP_REGULATION_OF_VESICLE_MEDIATED_TRANSPORT	1.17191e-07	5.3481e-06	0.704976	-0.395143	-1.73968	316	GO:0060627
GOBP_REGULATION_OF_PRODUCTION_OF_MOLECULAR_MEDIATOR_OF_IMMUNE_RESPONSE	1.20041e-07	5.4607e-06	0.690132	-0.502742	-1.99634	137	GO:0002700
GOBP_REGULATION_OF_TOLL_LIKE_RECEPTOR_SIGNALING_PATHWAY	1.25894e-07	5.70881e-06	0.690132	-0.523621	-2.0168	112	GO:0034121
GOBP_CELLULAR_RESPONSE_TO_MOLECULE_OF_BACTERIAL_ORIGIN	1.48492e-07	6.69102e-06	0.690132	-0.4768	-1.94555	158	GO:0071219
GOMF_ENZYME_INHIBITOR_ACTIVITY	1.63327e-07	7.33636e-06	0.690132	-0.44753	-1.86573	192	GO:0004857
GOMF_TRANSMEMBRANE_RECEPTOR_PROTEIN_PHOSPHATASE_ACTIVITY	1.73911e-07	7.78727e-06	0.690132	-0.454244	-1.89766	193	GO:0019198
GOBP_CELLULAR_RESPONSE_TO_EXTERNAL_STIMULUS	1.74956e-07	7.80958e-06	0.690132	-0.414251	-1.79109	257	GO:0071496
GOBP_NEGATIVE_REGULATION_OF_GENE_EXPRESSION	1.84263e-07	8.19943e-06	0.690132	-0.330791	-1.54155	642	GO:0010629
GOBP_REGULATION_OF_CELLULAR_COMPONENT_BIOGENESIS	1.87211e-07	8.30472e-06	0.690132	-0.332719	-1.54723	619	GO:0044087
GOBP_POSITIVE_REGULATION_OF_MYELOID_LEUKOCYTE_CYTOKINE_PRODUCTION_INVOLVED_IN_IMMUNE_RESPONSE	1.89316e-07	8.3721e-06	0.690132	-0.612949	-2.20194	67	GO:0061081
GOBP_CELLULAR_RESPONSE_TO_ENDOGENOUS_STIMULUS	2.15971e-07	9.49209e-06	0.690132	-0.310933	-1.47824	853	GO:0071495
GOBP_MUSCLE_CELL_MIGRATION	2.26329e-07	9.91682e-06	0.690132	-0.546621	-2.08207	98	GO:0014812
GOBP_POSITIVE_REGULATION_OF_PROTEIN_CONTAINING_COMPLEX_ASSEMBLY	2.42354e-07	1.05542e-05	0.674963	-0.488524	-1.94753	141	GO:0031334
GOBP_POSITIVE_REGULATION_OF_PROTEIN_LOCALIZATION	2.42102e-07	1.05542e-05	0.674963	-0.383862	-1.70103	330	GO:1903829
GOMF_PHOSPHORIC_ESTER_HYDROLASE_ACTIVITY	2.59415e-07	1.12287e-05	0.674963	-0.369936	-1.67029	406	GO:0042578
GOBP_INTEGRIN_MEDIATED_SIGNALING_PATHWAY	2.94081e-07	1.26526e-05	0.674963	-0.576478	-2.11222	75	GO:0007229
GOBP_POSITIVE_REGULATION_OF_PROTEIN_KINASE_ACTIVITY	3.09046e-07	1.32565e-05	0.674963	-0.417216	-1.79703	246	GO:0045860
GOBP_IMMUNE_SYSTEM_DEVELOPMENT	3.46232e-07	1.48071e-05	0.674963	-0.349568	-1.59866	472	GO:0002520
GOBP_NEGATIVE_REGULATION_OF_ERK1_AND_ERK2_CASCADE	3.56719e-07	1.52101e-05	0.674963	-0.469903	-1.89453	153	GO:0070373
GOBP_CELLULAR_RESPONSE_TO_CHEMICAL_STRESS	3.7649e-07	1.60053e-05	0.674963	-0.385569	-1.70704	325	GO:0062197
GOBP_WOUND_HEALING	3.82012e-07	1.61919e-05	0.674963	-0.417845	-1.79533	243	GO:0042060
GOBP_TUBE_MORPHOGENESIS	4.08225e-07	1.72517e-05	0.674963	-0.346854	-1.59768	507	GO:0035239
GOCC_ANCHORING_JUNCTION	4.33677e-07	1.82195e-05	0.674963	-0.340662	-1.56799	521	GO:0070161
GOBP_EXPORT_FROM_CELL	4.77119e-07	1.99274e-05	0.659444	-0.347682	-1.58406	443	GO:0140352
GOBP_NEGATIVE_REGULATION_OF_MOLECULAR_FUNCTION	5.57034e-07	2.31973e-05	0.659444	-0.325379	-1.51633	642	GO:0044092
GOBP_DENDRITE_DEVELOPMENT	5.70636e-07	2.3626e-05	0.659444	-0.448516	-1.85183	176	GO:0016358
GOBP_RESPONSE_TO_OXIDATIVE_STRESS	5.76474e-07	2.37987e-05	0.659444	-0.365252	-1.62682	365	GO:0006979
GOBP_POSITIVE_REGULATION_OF_IMMUNE_EFFECTOR_PROCESS	5.87425e-07	2.41809e-05	0.659444	-0.455002	-1.8703	173	GO:0002699
GOCC_EARLY_ENDOSOME_MEMBRANE	6.13295e-07	2.51733e-05	0.659444	-0.506422	-1.95056	112	GO:0031901
GOBP_REGULATION_OF_SECRETION	6.64349e-07	2.7113e-05	0.659444	-0.368508	-1.63197	358	GO:0051046
GOBP_MAINTENANCE_OF_GASTROINTESTINAL_EPITHELIUM	6.68691e-07	2.72125e-05	0.659444	-0.6165	-2.17509	63	GO:0030277
GOBP_CELLULAR_RESPONSE_TO_BIOTIC_STIMULUS	6.98506e-07	2.83451e-05	0.659444	-0.453232	-1.86303	173	GO:0071216
GOBP_SMOOTH_MUSCLE_CELL_MIGRATION	7.17876e-07	2.88849e-05	0.659444	-0.544228	-2.05838	90	GO:0014909
GOCC_ACTIN_CYTOSKELETON	7.17329e-07	2.88849e-05	0.659444	-0.446042	-1.85775	189	GO:0015629
GOBP_TUBE_DEVELOPMENT	7.71276e-07	3.09464e-05	0.659444	-0.325354	-1.50538	594	GO:0035295
GOBP_ADAPTIVE_IMMUNE_RESPONSE	8.09906e-07	3.24053e-05	0.659444	-0.433498	-1.81842	199	GO:0002250
GOBP_NITROGEN_COMPOUND_TRANSPORT	8.1903e-07	3.26788e-05	0.659444	-0.288572	-1.40001	1115	GO:0071705
GOBP_POSITIVE_REGULATION_OF_CELL_POPULATION_PROLIFERATION	8.31513e-07	3.30845e-05	0.659444	-0.357707	-1.61333	417	GO:0008284
GOMF_PROTEIN_KINASE_ACTIVITY	9.03592e-07	3.58525e-05	0.659444	-0.399195	-1.72966	270	GO:0004672
GOBP_ESTABLISHMENT_OF_PROTEIN_LOCALIZATION	9.5601e-07	3.78273e-05	0.643552	-0.289181	-1.39533	1055	GO:0045184
GOMF_STAT_FAMILY_PROTEIN_BINDING	1.07651e-06	4.2244e-05	0.643552	-0.570567	-2.08685	74	GO:0097677
GOMF_AMYLOID_BETA_BINDING	1.10596e-06	4.32808e-05	0.643552	-0.520582	-1.98221	100	GO:0001540
GOBP_CELLULAR_RESPONSE_TO_ABIOTIC_STIMULUS	1.11238e-06	4.34131e-05	0.643552	-0.387063	-1.70507	314	GO:0071214
GOBP_NEGATIVE_REGULATION_OF_COLD_INDUCED_THERMOGENESIS	1.21912e-06	4.71922e-05	0.643552	-0.563203	-2.07015	79	GO:0120163
GOMF_CELL_ADHESION_MOLECULE_BINDING	1.27646e-06	4.91456e-05	0.643552	-0.383041	-1.68367	301	GO:0050839
GOCC_INTRINSIC_COMPONENT_OF_SYNAPTIC_MEMBRANE	1.3176e-06	5.05931e-05	0.643552	-0.463762	-1.86767	148	GO:0099240
GOMF_PROTEIN_SERINE_THREONINE_TYROSINE_KINASE_ACTIVITY	1.32858e-06	5.08668e-05	0.643552	-0.404289	-1.73326	231	GO:0004712
GOBP_REGULATION_OF_ENDOCYTOSIS	1.35148e-06	5.12058e-05	0.643552	-0.454551	-1.84286	155	GO:0030100
GOBP_CYTOPLASMIC_PATTERN_RECOGNITION_RECEPTOR_SIGNALING_PATHWAY	1.43531e-06	5.39525e-05	0.643552	-0.529043	-2.00649	93	GO:0002753
GOCC_LAMELLIPODIUM	1.51792e-06	5.6759e-05	0.643552	-0.477503	-1.88357	130	GO:0030027
GOBP_ACTIN_FILAMENT_ORGANIZATION	1.55622e-06	5.80395e-05	0.643552	-0.393527	-1.70225	266	GO:0007015
GOBP_REGULATION_OF_MAP_KINASE_ACTIVITY	1.66697e-06	6.20076e-05	0.643552	-0.454391	-1.85521	167	GO:0043405
GOBP_RESPONSE_TO_OXYGEN_CONTAINING_COMPOUND	1.73001e-06	6.36893e-05	0.643552	-0.28772	-1.38329	999	GO:1901700
GOBP_POSITIVE_REGULATION_OF_CELLULAR_COMPONENT_BIOGENESIS	1.76804e-06	6.47556e-05	0.643552	-0.378536	-1.66907	318	GO:0044089
GOBP_SECRETION	1.76381e-06	6.47556e-05	0.643552	-0.330035	-1.51599	522	GO:0046903
GOBP_PROTEIN_LOCALIZATION_TO_EARLY_ENDOSOME	1.86141e-06	6.76548e-05	0.643552	-0.666159	-2.13976	40	GO:1902946
GOBP_POSITIVE_REGULATION_OF_REACTIVE_OXYGEN_SPECIES_METABOLIC_PROCESS	2.01979e-06	7.28551e-05	0.627257	-0.491901	-1.90085	114	GO:2000379
GOBP_MUSCLE_CELL_PROLIFERATION	2.03856e-06	7.31564e-05	0.627257	-0.49602	-1.9137	113	GO:0033002
GOBP_POSITIVE_REGULATION_OF_PROTEIN_SERINE_THREONINE_KINASE_ACTIVITY	2.03547e-06	7.31564e-05	0.627257	-0.460732	-1.85347	150	GO:0071902
GOBP_RESPONSE_TO_VIRUS	2.0578e-06	7.34839e-05	0.627257	-0.362495	-1.60538	357	GO:0009615
GOBP_PROTEIN_LOCALIZATION_TO_ENDOSOME	2.07462e-06	7.39e-05	0.627257	-0.65365	-2.14372	43	GO:0036010
GOBP_ADAPTIVE_IMMUNE_RESPONSE_BASED_ON_SOMATIC_RECOMBINATION_OF_IMMUNE_RECEPTORS_BUILT_FROM_IMMUNOGLOBULIN_SUPERFAMILY_DOMAINS	2.09927e-06	7.45921e-05	0.627257	-0.439205	-1.80419	171	GO:0002460
GOBP_ENDOCYTOSIS	2.16593e-06	7.67401e-05	0.627257	-0.337857	-1.54631	467	GO:0006897
GOMF_PEPTIDASE_REGULATOR_ACTIVITY	2.17047e-06	7.67401e-05	0.627257	-0.468203	-1.845	132	GO:0061134
GOCC_TRANSPORT_VESICLE	2.42591e-06	8.53492e-05	0.627257	-0.425138	-1.77671	194	GO:0030133
GOBP_RESPONSE_TO_WOUNDING	2.52585e-06	8.82133e-05	0.627257	-0.36305	-1.61288	351	GO:0009611
GOBP_REGULATION_OF_B_CELL_PROLIFERATION	2.60963e-06	9.0917e-05	0.627257	-0.516858	-1.96908	97	GO:0030888
GOBP_SMALL_GTPASE_MEDIATED_SIGNAL_TRANSDUCTION	2.66337e-06	9.23388e-05	0.627257	-0.408641	-1.75597	232	GO:0007264
GOBP_SMOOTH_MUSCLE_CELL_PROLIFERATION	2.69381e-06	9.31681e-05	0.627257	-0.506573	-1.93093	102	GO:0048659
GOBP_NEURON_DIFFERENTIATION	2.72452e-06	9.40025e-05	0.627257	-0.301602	-1.42265	801	GO:0030182
GOBP_POSITIVE_REGULATION_OF_PRODUCTION_OF_MOLECULAR_MEDIATOR_OF_IMMUNE_RESPONSE	2.77101e-06	9.53761e-05	0.627257	-0.516418	-1.97078	101	GO:0002702
GOBP_DETECTION_OF_BIOTIC_STIMULUS	2.99892e-06	0.000102973	0.627257	-0.451902	-1.82036	149	GO:0009595
GOMF_KINASE_ACTIVITY	3.40788e-06	0.000116455	0.627257	-0.363688	-1.61589	334	GO:0016301
GOMF_LIPID_BINDING	3.53942e-06	0.000120661	0.627257	-0.341934	-1.5614	447	GO:0008289
GOBP_PRODUCTION_OF_MOLECULAR_MEDIATOR_OF_IMMUNE_RESPONSE	3.74408e-06	0.000126731	0.627257	-0.446313	-1.80946	155	GO:0002440
GOBP_CELL_JUNCTION_ORGANIZATION	3.82771e-06	0.000129255	0.610527	-0.321083	-1.48307	565	GO:0034330
GOMF_ACTIN_BINDING	4.16739e-06	0.000140394	0.610527	-0.423187	-1.76028	187	GO:0003779
GOBP_REACTIVE_NITROGEN_SPECIES_METABOLIC_PROCESS	4.52354e-06	0.000150968	0.610527	-0.456439	-1.81129	138	GO:2001057
GOBP_TOLL_LIKE_RECEPTOR_9_SIGNALING_PATHWAY	4.5931e-06	0.000152932	0.610527	-0.652977	-2.10996	41	GO:0034162
GOBP_REGULATION_OF_GTPASE_ACTIVITY	4.8578e-06	0.000160995	0.610527	-0.500072	-1.91861	107	GO:0043087
GOBP_B_CELL_PROLIFERATION	5.53976e-06	0.000183171	0.610527	-0.512117	-1.96117	104	GO:0042100
GOMF_IDENTICAL_PROTEIN_BINDING	5.79402e-06	0.000191136	0.610527	-0.270053	-1.32263	1387	GO:0042802
GOBP_REGULATION_OF_TRANS_SYNAPTIC_SIGNALING	6.14408e-06	0.000200828	0.610527	-0.389309	-1.67598	236	GO:0099177
GOBP_REGULATION_OF_CELL_POPULATION_PROLIFERATION	6.53772e-06	0.000213207	0.610527	-0.285991	-1.37131	953	GO:0042127
GOBP_VACUOLAR_TRANSPORT	6.65623e-06	0.000216578	0.610527	-0.454481	-1.79093	132	GO:0007034
GOCC_PRESYNAPSE	7.01548e-06	0.000227748	0.610527	-0.384668	-1.66178	267	GO:0098793
GOBP_ACTOMYOSIN_STRUCTURE_ORGANIZATION	7.03621e-06	0.000227903	0.610527	-0.536313	-1.96207	76	GO:0031032
GOBP_POSITIVE_REGULATION_OF_PROTEIN_LOCALIZATION_TO_EARLY_ENDOSOME	7.16327e-06	0.000230624	0.610527	-0.674007	-2.09823	35	GO:1902966
GOBP_REGULATION_OF_PROTEIN_LOCALIZATION_TO_ENDOSOME	7.16327e-06	0.000230624	0.610527	-0.674007	-2.09823	35	GO:1905666
GOBP_POSITIVE_REGULATION_OF_TRANSCRIPTION_BY_RNA_POLYMERASE_II	7.31149e-06	0.000234164	0.610527	-0.306795	-1.42924	657	GO:0045944
GOBP_DIGESTIVE_SYSTEM_PROCESS	7.94858e-06	0.000252868	0.593325	-0.457848	-1.80603	130	GO:0022600
GOBP_REGULATION_OF_CELLULAR_COMPONENT_SIZE	7.97244e-06	0.000253063	0.593325	-0.420784	-1.74145	180	GO:0032535
GOBP_SYNAPTIC_MEMBRANE_ADHESION	8.03061e-06	0.000254344	0.593325	-0.600577	-2.06591	54	GO:0099560
GOBP_NEURON_DEVELOPMENT	8.31419e-06	0.000262163	0.593325	-0.308043	-1.43577	676	GO:0048666
GOMF_PROTEOGLYCAN_BINDING	8.829e-06	0.000277783	0.593325	-0.533339	-1.96038	79	GO:0043394
GOBP_SYNAPTIC_SIGNALING	9.03756e-06	0.00028372	0.593325	-0.359448	-1.59353	332	GO:0099536
GOBP_RECEPTOR_METABOLIC_PROCESS	1.06959e-05	0.000332855	0.593325	-0.458822	-1.79603	123	GO:0043112
GOBP_REGULATION_OF_VASCULATURE_DEVELOPMENT	1.09206e-05	0.00033911	0.593325	-0.434693	-1.77393	166	GO:1901342
GOBP_REGULATION_OF_PROTEIN_LOCALIZATION	1.17339e-05	0.000363572	0.593325	-0.319118	-1.46926	515	GO:0032880
GOBP_DETECTION_OF_MOLECULE_OF_BACTERIAL_ORIGIN	1.17803e-05	0.000364221	0.593325	-0.44889	-1.7651	126	GO:0032490
GOBP_REGULATION_OF_PROTEIN_SERINE_THREONINE_KINASE_ACTIVITY	1.21263e-05	0.00037411	0.593325	-0.389438	-1.67836	242	GO:0071900
GOBP_RESPONSE_TO_BACTERIUM	1.22093e-05	0.000375857	0.593325	-0.313043	-1.44901	574	GO:0009617
GOCC_MEMBRANE_PROTEIN_COMPLEX	1.24326e-05	0.000381908	0.593325	-0.326025	-1.48942	484	GO:0098796
GOBP_POSITIVE_REGULATION_OF_RNA_METABOLIC_PROCESS	1.29829e-05	0.000397958	0.593325	-0.283204	-1.35579	931	GO:0051254
GOBP_DETECTION_OF_EXTERNAL_BIOTIC_STIMULUS	1.33001e-05	0.000405937	0.593325	-0.453233	-1.79974	137	GO:0098581
GOBP_DETECTION_OF_OTHER_ORGANISM	1.33001e-05	0.000405937	0.593325	-0.453233	-1.79974	137	GO:0098543
GOMF_BETA_CATENIN_BINDING	1.61582e-05	0.000487958	0.57561	-0.448256	-1.76534	128	GO:0008013
GOBP_PROGRAMMED_CELL_DEATH	1.65729e-05	0.000499423	0.57561	-0.274675	-1.32366	1040	GO:0012501
GOCC_LATE_ENDOSOME	1.75288e-05	0.000527118	0.57561	-0.457134	-1.80099	129	GO:0005770
GOMF_PEPTIDE_BINDING	1.95419e-05	0.000582747	0.57561	-0.389871	-1.66845	224	GO:0042277
GOBP_DEVELOPMENTAL_GROWTH_INVOLVED_IN_MORPHOGENESIS	2.01591e-05	0.000599902	0.57561	-0.437456	-1.72449	131	GO:0060560
GOBP_DIGESTION	2.02992e-05	0.000602815	0.57561	-0.42386	-1.7089	153	GO:0007586
GOBP_POSITIVE_REGULATION_OF_DEFENSE_RESPONSE_TO_VIRUS_BY_HOST	2.04528e-05	0.00060486	0.57561	-0.655104	-2.03938	35	GO:0002230
GOBP_REGULATION_OF_DEFENSE_RESPONSE_TO_VIRUS_BY_HOST	2.04528e-05	0.00060486	0.57561	-0.655104	-2.03938	35	GO:0050691
GOBP_NEGATIVE_REGULATION_OF_HYDROLASE_ACTIVITY	2.06574e-05	0.000609651	0.57561	-0.430238	-1.7566	167	GO:0051346
GOBP_NEGATIVE_REGULATION_OF_DENDRITIC_SPINE_DEVELOPMENT	2.11239e-05	0.000622133	0.57561	-0.625547	-2.00931	40	GO:0061000
GOBP_RESPONSE_TO_INTERFERON_BETA	2.17851e-05	0.000638971	0.57561	-0.797019	-2.0523	16	GO:0035456
GOBP_DENDRITE_MORPHOGENESIS	2.21856e-05	0.000649382	0.57561	-0.478795	-1.82879	103	GO:0048813
GOCC_LEADING_EDGE_MEMBRANE	2.27483e-05	0.000664493	0.57561	-0.461864	-1.81468	127	GO:0031256
GOBP_MORPHOGENESIS_OF_AN_EPITHELIUM	2.32586e-05	0.000678013	0.57561	-0.360453	-1.57869	293	GO:0002009
GOBP_POSITIVE_REGULATION_OF_HYDROLASE_ACTIVITY	2.49204e-05	0.000719118	0.57561	-0.373609	-1.62113	274	GO:0051345
GOMF_ENZYME_ACTIVATOR_ACTIVITY	2.53072e-05	0.000728805	0.57561	-0.381253	-1.64607	235	GO:0008047
GOBP_REGULATION_OF_EXTENT_OF_CELL_GROWTH	2.68553e-05	0.000771834	0.57561	-0.512934	-1.8794	75	GO:0061387
GOBP_NEUTROPHIL_MEDIATED_KILLING_OF_GRAM_NEGATIVE_BACTERIUM	2.71993e-05	0.00078015	0.57561	-1	-1.3297	1	GO:0070945
GOBP_DEFENSE_RESPONSE_TO_GRAM_NEGATIVE_BACTERIUM	2.73258e-05	0.000782207	0.57561	-0.443576	-1.74771	133	GO:0050829
GOBP_LYSOSOMAL_TRANSPORT	2.85242e-05	0.000814878	0.57561	-0.452807	-1.7729	121	GO:0007041
GOBP_CENTRAL_NERVOUS_SYSTEM_DEVELOPMENT	2.88867e-05	0.000822768	0.57561	-0.30219	-1.40541	631	GO:0007417
GOBP_NEGATIVE_REGULATION_OF_AXONOGENESIS	2.89155e-05	0.000822768	0.57561	-0.526362	-1.92083	73	GO:0050771
GOMF_TRANSMEMBRANE_RECEPTOR_PROTEIN_KINASE_ACTIVITY	2.9446e-05	0.000836196	0.57561	-0.576761	-1.98398	54	GO:0019199
GOCC_INTRINSIC_COMPONENT_OF_POSTSYNAPTIC_MEMBRANE	3.04804e-05	0.00086044	0.57561	-0.492064	-1.86109	90	GO:0098936
GOCC_SCHAFFER_COLLATERAL_CA1_SYNAPSE	3.20812e-05	0.000902063	0.557332	-0.530443	-1.94009	74	GO:0098685
GOCC_SIDE_OF_MEMBRANE	3.2515e-05	0.000910675	0.557332	-0.352513	-1.55305	306	GO:0098552
GOMF_GAMMA_CATENIN_BINDING	3.3475e-05	0.000933899	0.557332	-0.487649	-1.86747	104	GO:0045295
GOBP_RAS_PROTEIN_SIGNAL_TRANSDUCTION	3.3648e-05	0.000936897	0.557332	-0.40321	-1.66716	181	GO:0007265
GOBP_CELL_CELL_SIGNALING	3.49687e-05	0.000971777	0.557332	-0.293603	-1.37926	759	GO:0007267
GOCC_POSTSYNAPSE	3.53006e-05	0.000977196	0.557332	-0.335326	-1.49646	377	GO:0098794
GOBP_BLOOD_VESSEL_MORPHOGENESIS	3.58478e-05	0.000990427	0.557332	-0.334881	-1.4896	375	GO:0048514
GOBP_POSITIVE_REGULATION_OF_ESTABLISHMENT_OF_PROTEIN_LOCALIZATION	3.79108e-05	0.00103938	0.557332	-0.389201	-1.65322	217	GO:1904951
GOBP_REGULATION_OF_CELL_ADHESION	3.81834e-05	0.00104285	0.557332	-0.345808	-1.52876	338	GO:0030155
GOCC_GOLGI_APPARATUS	3.81172e-05	0.00104285	0.557332	-0.279173	-1.3313	912	GO:0005794
GOBP_POSITIVE_REGULATION_OF_ENDOCYTOSIS	3.95767e-05	0.00107679	0.557332	-0.535633	-1.91221	66	GO:0045807
GOBP_B_CELL_ACTIVATION	4.08437e-05	0.00110704	0.557332	-0.396227	-1.64963	188	GO:0042113
GOBP_EXTRINSIC_APOPTOTIC_SIGNALING_PATHWAY	4.13972e-05	0.0011178	0.557332	-0.401233	-1.65899	181	GO:0097191
GOMF_CADHERIN_BINDING	4.13298e-05	0.0011178	0.557332	-0.395566	-1.6723	207	GO:0045296
GOBP_POSITIVE_REGULATION_OF_PROTEIN_SECRETION	4.17384e-05	0.00112489	0.557332	-0.456309	-1.76331	114	GO:0050714
GOBP_POSITIVE_REGULATION_OF_CELLULAR_BIOSYNTHETIC_PROCESS	4.18936e-05	0.00112695	0.557332	-0.275303	-1.32618	1002	GO:0031328
GOBP_CYTOKINE_MEDIATED_SIGNALING_PATHWAY	4.22648e-05	0.00113479	0.557332	-0.403884	-1.67726	185	GO:0019221
GOBP_VASCULATURE_DEVELOPMENT	4.23946e-05	0.00113614	0.557332	-0.314812	-1.43975	493	GO:0001944
GOBP_PREPULSE_INHIBITION	4.26256e-05	0.00114019	0.557332	-0.786402	-2.02496	16	GO:0060134
GOBP_NEGATIVE_REGULATION_OF_INTRACELLULAR_SIGNAL_TRANSDUCTION	4.58845e-05	0.00122279	0.557332	-0.326454	-1.48412	434	GO:1902532
GOBP_NEGATIVE_REGULATION_OF_INTERFERON_BETA_PRODUCTION	4.73197e-05	0.00125869	0.557332	-0.618314	-1.99796	41	GO:0032688
GOBP_NEGATIVE_REGULATION_OF_INTERFERON_ALPHA_PRODUCTION	4.7599e-05	0.00126376	0.557332	-0.625615	-1.99923	39	GO:0032687
GOBP_TAXIS	4.78523e-05	0.00126813	0.557332	-0.359058	-1.55591	272	GO:0042330
GOBP_AMEBOIDAL_TYPE_CELL_MIGRATION	4.85943e-05	0.00128541	0.557332	-0.365395	-1.57428	248	GO:0001667
GOBP_PHOSPHOLIPASE_C_ACTIVATING_G_PROTEIN_COUPLED_RECEPTOR_SIGNALING_PATHWAY	4.90591e-05	0.00129531	0.557332	-0.534326	-1.93261	69	GO:0007200
GOMF_PATTERN_RECOGNITION_RECEPTOR_ACTIVITY	5.00254e-05	0.00131838	0.557332	-0.448746	-1.75051	124	GO:0038187
GOBP_NEGATIVE_REGULATION_OF_MAPK_CASCADE	5.03158e-05	0.00132359	0.557332	-0.387686	-1.65037	219	GO:0043409
GOCC_NEURON_PROJECTION	5.26144e-05	0.00137898	0.557332	-0.292556	-1.36752	722	GO:0043005
GOBP_TEMPERATURE_HOMEOSTASIS	5.5988e-05	0.00145937	0.557332	-0.39478	-1.64545	184	GO:0001659
GOBP_REGULATION_OF_ACTIN_FILAMENT_BASED_PROCESS	5.63173e-05	0.00146528	0.557332	-0.410307	-1.68012	170	GO:0032970
GOBP_REGULATION_OF_AXONOGENESIS	5.68726e-05	0.00147703	0.557332	-0.479657	-1.83686	104	GO:0050770
GOBP_SUPRAMOLECULAR_FIBER_ORGANIZATION	5.85436e-05	0.00150945	0.557332	-0.326432	-1.47249	400	GO:0097435
GOBP_PEPTIDYL_TYROSINE_MODIFICATION	5.88267e-05	0.0015113	0.557332	-0.393982	-1.64591	193	GO:0018212
GOBP_POSITIVE_REGULATION_OF_RECEPTOR_CATABOLIC_PROCESS	5.89917e-05	0.00151281	0.557332	-0.646899	-1.99213	33	GO:2000646
GOBP_REGULATION_OF_PEPTIDASE_ACTIVITY	6.00369e-05	0.00153137	0.557332	-0.362802	-1.56499	263	GO:0052547
GOCC_SECRETORY_VESICLE	6.10047e-05	0.00155328	0.557332	-0.306344	-1.41417	581	GO:0099503
GOBP_REGULATION_OF_RECEPTOR_CATABOLIC_PROCESS	6.82305e-05	0.00173109	0.538434	-0.634003	-2.01298	38	GO:2000644
GOBP_ACTIVATION_OF_NF_KAPPAB_INDUCING_KINASE_ACTIVITY	6.91755e-05	0.0017487	0.538434	-0.741393	-2.01853	20	GO:0007250
GOBP_RECEPTOR_CATABOLIC_PROCESS	6.92918e-05	0.0017487	0.538434	-0.593354	-1.94597	43	GO:0032801
GOBP_DENDRITIC_SPINE_DEVELOPMENT	7.23783e-05	0.00182337	0.538434	-0.487856	-1.80718	81	GO:0060996
GOMF_TRANSFERASE_ACTIVITY_TRANSFERRING_PHOSPHORUS_CONTAINING_GROUPS	7.49313e-05	0.00188105	0.538434	-0.327693	-1.47594	399	GO:0016772
GOBP_CELL_CELL_ADHESION_VIA_PLASMA_MEMBRANE_ADHESION_MOLECULES	7.55108e-05	0.00188896	0.538434	-0.354204	-1.53814	275	GO:0098742
GOBP_ACTIN_FILAMENT_BUNDLE_ORGANIZATION	8.16019e-05	0.00203066	0.538434	-0.510631	-1.87539	78	GO:0061572
GOBP_ENDOTHELIAL_CELL_DEVELOPMENT	8.19326e-05	0.00203535	0.538434	-0.661449	-1.97263	30	GO:0001885
GOBP_REGULATION_OF_CELL_DEVELOPMENT	8.38591e-05	0.00207959	0.538434	-0.345724	-1.52275	307	GO:0060284
GOBP_POSITIVE_REGULATION_OF_CYTOSOLIC_CALCIUM_ION_CONCENTRATION_INVOLVED_IN_PHOSPHOLIPASE_C_ACTIVATING_G_PROTEIN_COUPLED_SIGNALING_PATHWAY	8.45065e-05	0.00209201	0.538434	-0.770931	-1.98512	16	GO:0051482
GOBP_REGULATION_OF_TOLL_LIKE_RECEPTOR_9_SIGNALING_PATHWAY	8.51435e-05	0.0021005	0.538434	-0.618982	-1.9477	37	GO:0034163
GOBP_T_CELL_ACTIVATION	8.51295e-05	0.0021005	0.538434	-0.385351	-1.61217	195	GO:0042110
GOBP_POSITIVE_REGULATION_OF_TOLL_LIKE_RECEPTOR_SIGNALING_PATHWAY	8.77424e-05	0.00215717	0.538434	-0.560157	-1.9238	55	GO:0034123
GOBP_REGULATION_OF_ACTIN_FILAMENT_ORGANIZATION	9.15851e-05	0.00224777	0.538434	-0.4443	-1.71691	114	GO:0110053
GOBP_RHO_PROTEIN_SIGNAL_TRANSDUCTION	9.38725e-05	0.00229996	0.538434	-0.538006	-1.87949	61	GO:0007266
GOBP_HISTONE_H2B_UBIQUITINATION	9.5298e-05	0.0023269	0.538434	-0.597609	-1.91957	40	GO:0033523
GOCC_AXON	9.88708e-05	0.00240591	0.538434	-0.331683	-1.46923	355	GO:0030424
GOBP_COLLATERAL_SPROUTING	0.000104865	0.00254311	0.538434	-0.585465	-1.92024	44	GO:0048668
GOBP_POSITIVE_REGULATION_OF_SECRETION	0.000105238	0.00254784	0.538434	-0.408324	-1.66633	166	GO:0051047
GOBP_REGULATION_OF_DEFENSE_RESPONSE_TO_VIRUS	0.000108582	0.0026199	0.538434	-0.554715	-1.93739	60	GO:0050688
GOBP_POSITIVE_REGULATION_OF_TYROSINE_PHOSPHORYLATION_OF_STAT_PROTEIN	0.000111997	0.00268417	0.538434	-0.70033	-1.96908	23	GO:0042531
GOBP_CELL_JUNCTION_ASSEMBLY	0.000113368	0.00270795	0.538434	-0.345468	-1.524	322	GO:0034329
GOCC_CELL_CELL_JUNCTION	0.000114152	0.00272211	0.538434	-0.339308	-1.49386	316	GO:0005911
GOBP_STARTLE_RESPONSE	0.000114747	0.00273174	0.538434	-0.666199	-1.93968	28	GO:0001964
GOBP_PROCESS_UTILIZING_AUTOPHAGIC_MECHANISM	0.000116405	0.00276661	0.538434	-0.357834	-1.54586	267	GO:0061919
GOBP_HEPATICOBILIARY_SYSTEM_DEVELOPMENT	0.000116807	0.00277155	0.538434	-0.478647	-1.77307	81	GO:0061008
GOMF_CYTOSKELETAL_PROTEIN_BINDING	0.000118496	0.00280697	0.538434	-0.303691	-1.39745	525	GO:0008092
GOCC_SYNAPTIC_MEMBRANE	0.000119596	0.00282833	0.538434	-0.345877	-1.51316	291	GO:0097060
GOBP_NEGATIVE_REGULATION_OF_PROTEIN_MODIFICATION_PROCESS	0.000120696	0.00284963	0.538434	-0.328592	-1.45523	357	GO:0031400
GOMF_HEPARAN_SULFATE_PROTEOGLYCAN_BINDING	0.000122592	0.00288961	0.518848	-0.55171	-1.92689	60	GO:0043395
GOBP_ENDOSOME_TO_LYSOSOME_TRANSPORT	0.000124303	0.00292511	0.518848	-0.511387	-1.84256	68	GO:0008333
GOBP_POSITIVE_REGULATION_OF_GTPASE_ACTIVITY	0.000126699	0.0029766	0.518848	-0.5061	-1.85106	74	GO:0043547
GOBP_POSITIVE_REGULATION_OF_VASCULATURE_DEVELOPMENT	0.000128438	0.00301249	0.518848	-0.468179	-1.78669	101	GO:1904018
GOBP_NOTCH_SIGNALING_PATHWAY	0.00013278	0.00310923	0.518848	-0.433234	-1.69	124	GO:0007219
GOBP_MICROGLIAL_CELL_ACTIVATION	0.000133655	0.0031195	0.518848	-0.611797	-1.92509	37	GO:0001774
GOBP_REGULATION_OF_B_CELL_ACTIVATION	0.000133878	0.00311959	0.518848	-0.437979	-1.70231	120	GO:0050864
GOBP_WALKING_BEHAVIOR	0.000134849	0.0031371	0.518848	-0.661168	-1.92504	28	GO:0090659
GOBP_NEGATIVE_REGULATION_OF_RESPONSE_TO_EXTERNAL_STIMULUS	0.000137854	0.00319708	0.518848	-0.368088	-1.57523	224	GO:0032102
GOBP_NEGATIVE_REGULATION_OF_AXON_EXTENSION	0.000139124	0.00322083	0.518848	-0.548032	-1.88516	54	GO:0030517
GOMF_NUCLEOSIDE_TRIPHOSPHATASE_REGULATOR_ACTIVITY	0.000141202	0.00325837	0.518848	-0.41254	-1.62627	131	GO:0060589
GOMF_TRANSMEMBRANE_RECEPTOR_PROTEIN_TYROSINE_KINASE_ACTIVITY	0.00014115	0.00325837	0.518848	-0.553944	-1.89005	52	GO:0004714
GOBP_REGULATION_OF_SYNAPTIC_VESICLE_EXOCYTOSIS	0.000142388	0.00327515	0.518848	-0.647531	-1.93112	30	GO:2000300
GOMF_PROTEIN_HETERODIMERIZATION_ACTIVITY	0.000142222	0.00327515	0.518848	-0.378906	-1.60536	209	GO:0046982
GOBP_HYPEROSMOTIC_RESPONSE	0.000147018	0.00336797	0.518848	-0.66981	-1.94685	26	GO:0006972
GOBP_MATING	0.00014799	0.00338221	0.518848	-0.674248	-1.97747	27	GO:0007618
GOBP_REGULATION_OF_PROTEOLYSIS	0.000149747	0.00341424	0.518848	-0.322864	-1.44453	387	GO:0030162
GOMF_PHOSPHATIDYLINOSITOL_BINDING	0.000149869	0.00341424	0.518848	-0.432419	-1.69307	121	GO:0035091
GOCC_SOMATODENDRITIC_COMPARTMENT	0.000150364	0.00342005	0.518848	-0.306338	-1.40973	510	GO:0036477
GOMF_PROTEIN_PHOSPHATASE_BINDING	0.000151494	0.00344028	0.518848	-0.409078	-1.63636	143	GO:0019903
GOBP_NEGATIVE_REGULATION_OF_OXIDATIVE_STRESS_INDUCED_CELL_DEATH	0.000160013	0.00361078	0.518848	-0.562397	-1.91337	51	GO:1903202
GOCC_MEMBRANE_MICRODOMAIN	0.000162166	0.00365359	0.518848	-0.378623	-1.60354	210	GO:0098857
GOBP_ENDOTHELIUM_DEVELOPMENT	0.000177368	0.00397103	0.518848	-0.545153	-1.89377	57	GO:0003158
GOMF_ENDOPEPTIDASE_REGULATOR_ACTIVITY	0.000180731	0.00404001	0.518848	-0.46172	-1.75868	98	GO:0061135
GOBP_ANATOMICAL_STRUCTURE_FORMATION_INVOLVED_IN_MORPHOGENESIS	0.000186833	0.00416987	0.518848	-0.293265	-1.35691	594	GO:0048646
GOMF_KINASE_BINDING	0.000190785	0.00425145	0.518848	-0.314399	-1.43245	444	GO:0019900
GOBP_REGULATION_OF_COLLATERAL_SPROUTING	0.000198748	0.00440142	0.518848	-0.591123	-1.9101	41	GO:0048670
GOBP_REGULATION_OF_T_CELL_ACTIVATION	0.000212289	0.00467952	0.518848	-0.409331	-1.61301	132	GO:0050863
GOBP_CELLULAR_RESPONSE_TO_INTERFERON_BETA	0.000218295	0.00479644	0.518848	-0.792333	-1.95354	13	GO:0035458
GOBP_NEGATIVE_REGULATION_OF_DEVELOPMENTAL_GROWTH	0.0002186	0.00479644	0.518848	-0.475455	-1.76067	82	GO:0048640
GOBP_PROTEIN_K48_LINKED_UBIQUITINATION	0.000219805	0.00481548	0.518848	-0.513661	-1.83514	64	GO:0070936
GOBP_STRESS_FIBER_ASSEMBLY	0.000222867	0.00487508	0.518848	-0.533561	-1.84824	56	GO:0043149
GOBP_MATING_BEHAVIOR	0.000226082	0.00493032	0.518848	-0.682207	-1.94045	24	GO:0007617
GOMF_G_PROTEIN_COUPLED_RECEPTOR_BINDING	0.00022787	0.00496174	0.518848	-0.482023	-1.76578	77	GO:0001664
GOBP_CIRCULATORY_SYSTEM_PROCESS	0.000229368	0.00498676	0.518848	-0.339652	-1.48984	302	GO:0003013
GOBP_REGULATION_OF_PROTEIN_SECRETION	0.000236074	0.00510922	0.518848	-0.383499	-1.58339	176	GO:0050708
GOBP_POSITIVE_REGULATION_OF_DEVELOPMENTAL_PROCESS	0.000251807	0.00540199	0.498493	-0.294141	-1.36293	586	GO:0051094
GOCC_EXTERNAL_SIDE_OF_PLASMA_MEMBRANE	0.000251871	0.00540199	0.498493	-0.382038	-1.59118	189	GO:0009897
GOBP_NEGATIVE_REGULATION_OF_PROTEIN_METABOLIC_PROCESS	0.000259203	0.00555092	0.498493	-0.295977	-1.36662	579	GO:0051248
GOBP_CELLULAR_RESPONSE_TO_LIPID	0.000263888	0.00564278	0.498493	-0.324231	-1.43251	340	GO:0071396
GOBP_CELL_ADHESION_INVOLVED_IN_HEART_MORPHOGENESIS	0.00027768	0.00585877	0.498493	-0.999752	-1.32937	1	GO:0061343
GOBP_EPITHELIAL_TUBE_MORPHOGENESIS	0.000274432	0.00585877	0.498493	-0.365311	-1.5343	200	GO:0060562
GOBP_POSITIVE_REGULATION_OF_CARDIAC_EPITHELIAL_TO_MESENCHYMAL_TRANSITION	0.00027768	0.00585877	0.498493	-0.999752	-1.32937	1	GO:0062043
GOBP_POSITIVE_REGULATION_OF_EPITHELIAL_TO_MESENCHYMAL_TRANSITION_INVOLVED_IN_ENDOCARDIAL_CUSHION_FORMATION	0.00027768	0.00585877	0.498493	-0.999752	-1.32937	1	GO:1905007
GOBP_REGULATION_OF_CARDIAC_EPITHELIAL_TO_MESENCHYMAL_TRANSITION	0.00027768	0.00585877	0.498493	-0.999752	-1.32937	1	GO:0062042
GOBP_REGULATION_OF_EPITHELIAL_TO_MESENCHYMAL_TRANSITION_INVOLVED_IN_ENDOCARDIAL_CUSHION_FORMATION	0.00027768	0.00585877	0.498493	-0.999752	-1.32937	1	GO:1905005
GOCC_ACTIVIN_RECEPTOR_COMPLEX	0.00027768	0.00585877	0.498493	-0.999752	-1.32937	1	GO:0048179
GOMF_ACTIVIN_RECEPTOR_ACTIVITY_TYPE_I	0.00027768	0.00585877	0.498493	-0.999752	-1.32937	1	GO:0016361
GOMF_TRANSFORMING_GROWTH_FACTOR_BETA_RECEPTOR_ACTIVITY_TYPE_I	0.00027768	0.00585877	0.498493	-0.999752	-1.32937	1	GO:0005025
GOBP_AXON_DEVELOPMENT	0.00028642	0.00603341	0.498493	-0.325115	-1.44277	349	GO:0061564
GOBP_REGULATION_OF_CELL_SIZE	0.000286802	0.00603341	0.498493	-0.42445	-1.66768	127	GO:0008361
GOBP_SUBSTRATE_INDEPENDENT_TELENCEPHALIC_TANGENTIAL_MIGRATION	0.000299145	0.00628381	0.498493	-0.60878	-1.89517	35	GO:0021826
GOBP_PERISTALSIS	0.00031328	0.00655183	0.498493	-0.772392	-1.9241	14	GO:0030432
GOCC_MYOSIN_COMPLEX	0.000313978	0.00655683	0.498493	-0.699002	-1.94787	22	GO:0016459
GOBP_RESPONSE_TO_INTERLEUKIN_6	0.000316483	0.00659948	0.498493	-0.486834	-1.76973	71	GO:0070741
GOBP_NEGATIVE_REGULATION_OF_PEPTIDASE_ACTIVITY	0.000319442	0.00665146	0.498493	-0.420805	-1.6476	121	GO:0010466
GOBP_POSITIVE_REGULATION_OF_CHROMATIN_BINDING	0.000328812	0.00682667	0.498493	-0.606365	-1.88765	35	GO:0035563
GOBP_GROOMING_BEHAVIOR	0.000333904	0.0069123	0.498493	-0.705379	-1.93496	21	GO:0007625
GOBP_NEGATIVE_REGULATION_OF_CELL_DEVELOPMENT	0.000344153	0.00711417	0.498493	-0.403183	-1.60731	141	GO:0010721
GOBP_POSITIVE_REGULATION_OF_CELL_DIVISION	0.00034859	0.00719545	0.498493	-0.60481	-1.88281	35	GO:0051781
GOCC_TRANSPORT_VESICLE_MEMBRANE	0.000355207	0.00731091	0.498493	-0.436402	-1.6873	116	GO:0030658
GOBP_REGULATION_OF_ESTABLISHMENT_OF_PROTEIN_LOCALIZATION	0.000355854	0.0073137	0.498493	-0.326317	-1.44603	330	GO:0070201
GOBP_CIRCULATORY_SYSTEM_DEVELOPMENT	0.000360792	0.00740453	0.498493	-0.285144	-1.32766	665	GO:0072359
GOBP_NEUTROPHIL_MEDIATED_CYTOTOXICITY	0.000376715	0.00768714	0.498493	-0.958472	-1.66071	4	GO:0070942
GOBP_NEUTROPHIL_MEDIATED_KILLING_OF_SYMBIONT_CELL	0.000376715	0.00768714	0.498493	-0.958472	-1.66071	4	GO:0070943
GOBP_PHOSPHOLIPASE_C_ACTIVATING_DOPAMINE_RECEPTOR_SIGNALING_PATHWAY	0.000389547	0.0078743	0.498493	-0.729183	-1.89246	17	GO:0060158
GOBP_REGULATION_OF_CELL_SHAPE	0.000389746	0.0078743	0.498493	-0.531491	-1.81344	52	GO:0008360
GOMF_DOPAMINE_BINDING	0.000389547	0.0078743	0.498493	-0.729183	-1.89246	17	GO:0035240
GOMF_DOPAMINE_NEUROTRANSMITTER_RECEPTOR_ACTIVITY	0.000389547	0.0078743	0.498493	-0.729183	-1.89246	17	GO:0004952
GOBP_CORTICAL_ACTIN_CYTOSKELETON_ORGANIZATION	0.000398034	0.00800777	0.498493	-0.679275	-1.90988	23	GO:0030866
GOCC_EXOCYTIC_VESICLE	0.000399611	0.00802818	0.498493	-0.411676	-1.61148	123	GO:0070382
GOBP_NEGATIVE_REGULATION_OF_EXTRINSIC_APOPTOTIC_SIGNALING_PATHWAY	0.000404198	0.00810895	0.498493	-0.581981	-1.83127	37	GO:2001237
GOBP_NEGATIVE_REGULATION_OF_NEURON_PROJECTION_DEVELOPMENT	0.000414038	0.0082947	0.498493	-0.421785	-1.62729	113	GO:0010977
GOBP_NEGATIVE_REGULATION_OF_COLLATERAL_SPROUTING	0.000420922	0.00840903	0.498493	-0.583296	-1.864	39	GO:0048671
GOBP_ACTIN_FILAMENT_POLYMERIZATION	0.000426244	0.00850345	0.498493	-0.494868	-1.77775	67	GO:0030041
GOBP_DEVELOPMENTAL_CELL_GROWTH	0.000430115	0.00855676	0.498493	-0.410707	-1.60769	123	GO:0048588
GOBP_REPRODUCTIVE_BEHAVIOR	0.000446586	0.00885976	0.498493	-0.661515	-1.91896	25	GO:0019098
GOCC_CELL_PROJECTION_MEMBRANE	0.000447936	0.00887423	0.498493	-0.374708	-1.54709	176	GO:0031253
GOBP_DEFENSE_RESPONSE_TO_SYMBIONT	0.000453173	0.00894164	0.498493	-0.343097	-1.48605	254	GO:0140546
GOCC_NEURON_TO_NEURON_SYNAPSE	0.000453217	0.00894164	0.498493	-0.361775	-1.52541	201	GO:0098984
GOMF_ACTIN_FILAMENT_BINDING	0.000457991	0.00901095	0.498493	-0.469294	-1.71915	77	GO:0051015
GOCC_AZUROPHIL_GRANULE_MEMBRANE	0.000459369	0.00902563	0.498493	-0.592826	-1.88224	38	GO:0035577
GOBP_NEURON_PROJECTION_EXTENSION	0.000463235	0.0090766	0.498493	-0.438681	-1.68307	107	GO:1990138
GOBP_LEUKOCYTE_CELL_CELL_ADHESION	0.000482113	0.00943357	0.498493	-0.38172	-1.539	153	GO:0007159
GOBP_NEGATIVE_REGULATION_OF_TRANSFERASE_ACTIVITY	0.000484792	0.009473	0.498493	-0.350437	-1.50431	228	GO:0051348
GOCC_AZUROPHIL_GRANULE	0.000501339	0.00976962	0.477271	-0.455981	-1.71693	89	GO:0042582
GOBP_SUBPALLIUM_DEVELOPMENT	0.000511806	0.00995999	0.477271	-0.673805	-1.8945	23	GO:0021544
GOBP_ADAPTIVE_THERMOGENESIS	0.000512796	0.00996569	0.477271	-0.368752	-1.51714	174	GO:1990845
GOMF_PROTEIN_TYROSINE_KINASE_ACTIVITY	0.000519351	0.0100794	0.477271	-0.455445	-1.71491	89	GO:0004713
GOBP_ENDOSOMAL_TRANSPORT	0.000524948	0.0101742	0.477271	-0.418459	-1.62394	119	GO:0016197
GOBP_POSITIVE_REGULATION_OF_NUCLEOBASE_CONTAINING_COMPOUND_METABOLIC_PROCESS	0.00052626	0.0101858	0.477271	-0.262297	-1.26449	1041	GO:0045935
GOBP_NEGATIVE_REGULATION_OF_LOCOMOTION	0.000536922	0.010364	0.477271	-0.342547	-1.48421	270	GO:0040013
GOBP_CELL_DEATH_IN_RESPONSE_TO_HYDROGEN_PEROXIDE	0.000544439	0.010495	0.477271	-0.656787	-1.90525	25	GO:0036474
GOBP_POSITIVE_REGULATION_OF_LIPID_KINASE_ACTIVITY	0.000582018	0.0111968	0.477271	-0.730787	-1.88175	16	GO:0090218
GOBP_NEGATIVE_REGULATION_OF_TYPE_I_INTERFERON_PRODUCTION	0.000583575	0.011204	0.477271	-0.539134	-1.8007	48	GO:0032480
GOBP_AXON_EXTENSION	0.000593705	0.0113375	0.477271	-0.456332	-1.71029	86	GO:0048675
GOBP_MINUS_END_DIRECTED_ORGANELLE_TRANSPORT_ALONG_MICROTUBULE	0.000602048	0.0114205	0.477271	-0.999448	-1.32896	1	GO:0072385
GOBP_NEGATIVE_REGULATION_OF_LIPASE_ACTIVITY	0.000602048	0.0114205	0.477271	-0.999448	-1.32896	1	GO:0060192
GOBP_NEGATIVE_REGULATION_OF_PHOSPHOLIPASE_ACTIVITY	0.000602048	0.0114205	0.477271	-0.999448	-1.32896	1	GO:0010519
GOBP_REGULATION_OF_PHOSPHOLIPASE_C_ACTIVATING_G_PROTEIN_COUPLED_RECEPTOR_SIGNALING_PATHWAY	0.000602048	0.0114205	0.477271	-0.999448	-1.32896	1	GO:1900736
GOBP_PARENTAL_BEHAVIOR	0.000610999	0.0115596	0.477271	-0.750846	-1.87042	14	GO:0060746
GOMF_PROTEIN_SERINE_THREONINE_KINASE_ACTIVITY	0.000620472	0.0117078	0.477271	-0.36657	-1.52787	184	GO:0004674
GOBP_ANIMAL_ORGAN_MORPHOGENESIS	0.000636972	0.011909	0.477271	-0.280412	-1.30427	633	GO:0009887
GOBP_REGULATION_OF_CELL_MORPHOGENESIS	0.000656198	0.0122525	0.477271	-0.389559	-1.56715	150	GO:0022604
GOBP_POSITIVE_REGULATION_OF_DOUBLE_STRAND_BREAK_REPAIR_VIA_NONHOMOLOGOUS_END_JOINING	0.000673745	0.0125147	0.477271	-0.581614	-1.84664	38	GO:2001034
GOBP_NEGATIVE_REGULATION_OF_NERVOUS_SYSTEM_DEVELOPMENT	0.000676015	0.0125405	0.477271	-0.415124	-1.611	119	GO:0051961
GOBP_RESPONSE_TO_DOPAMINE	0.000677098	0.0125443	0.477271	-0.538701	-1.77946	45	GO:1903350
GOBP_CELL_PROJECTION_ORGANIZATION	0.000690472	0.012759	0.477271	-0.261239	-1.25286	918	GO:0030030
GOBP_INTRACELLULAR_TRANSPORT	0.00071578	0.0131925	0.477271	-0.270082	-1.28408	829	GO:0046907
GOBP_G_PROTEIN_COUPLED_RECEPTOR_SIGNALING_PATHWAY_COUPLED_TO_CYCLIC_NUCLEOTIDE_SECOND_MESSENGER	0.000717825	0.0132096	0.477271	-0.627143	-1.82597	28	GO:0007187
GOBP_SYNAPSE_ORGANIZATION	0.000718555	0.0132096	0.477271	-0.328033	-1.43871	303	GO:0050808
GOBP_REGULATION_OF_NEUROTRANSMITTER_TRANSPORT	0.000726657	0.0133414	0.477271	-0.536359	-1.80223	49	GO:0051588
GOBP_MORPHOGENESIS_OF_A_BRANCHING_STRUCTURE	0.000729597	0.0133606	0.477271	-0.402655	-1.57617	123	GO:0001763
GOBP_REGULATION_OF_RECEPTOR_MEDIATED_ENDOCYTOSIS	0.00073051	0.0133606	0.477271	-0.50158	-1.75295	59	GO:0048259
GOBP_REGULATION_OF_ATTACHMENT_OF_SPINDLE_MICROTUBULES_TO_KINETOCHORE	0.000732264	0.0133755	0.477271	-0.747576	-1.86228	14	GO:0051988
GOMF_DELTA_CATENIN_BINDING	0.000758552	0.0137852	0.477271	-0.533785	-1.76322	45	GO:0070097
GOMF_CYSTEINE_TYPE_ENDOPEPTIDASE_ACTIVITY_INVOLVED_IN_APOPTOTIC_PROCESS	0.000768849	0.0139368	0.477271	-0.539325	-1.76891	44	GO:0097153
GOBP_CORTICAL_CYTOSKELETON_ORGANIZATION	0.000773557	0.0140044	0.477271	-0.578065	-1.80392	36	GO:0030865
GOBP_POSITIVE_REGULATION_OF_TUMOR_NECROSIS_FACTOR_MEDIATED_SIGNALING_PATHWAY	0.000779374	0.014074	0.477271	-0.80208	-1.85365	11	GO:1903265
GOBP_TISSUE_MORPHOGENESIS	0.000783631	0.0141331	0.477271	-0.320028	-1.42004	360	GO:0048729
GOBP_ACTIN_POLYMERIZATION_OR_DEPOLYMERIZATION	0.000839361	0.0150359	0.477271	-0.452985	-1.68717	83	GO:0008154
GOBP_EPITHELIAL_CELL_MORPHOGENESIS	0.000840006	0.0150359	0.477271	-0.624025	-1.81689	28	GO:0003382
GOBP_RESPONSE_TO_AMPHETAMINE	0.000858344	0.0153449	0.477271	-0.694594	-1.85162	19	GO:0001975
GOBP_NEUROTRANSMITTER_UPTAKE	0.000879502	0.0156643	0.477271	-0.662125	-1.86166	23	GO:0001504
GOBP_REGULATION_OF_TUMOR_NECROSIS_FACTOR_MEDIATED_SIGNALING_PATHWAY	0.00088303	0.0157076	0.477271	-0.561095	-1.76555	37	GO:0010803
GOBP_PHASIC_SMOOTH_MUSCLE_CONTRACTION	0.000889188	0.0157975	0.477271	-0.628584	-1.84354	27	GO:0014821
GOBP_REGULATION_OF_RHO_PROTEIN_SIGNAL_TRANSDUCTION	0.000915331	0.0162015	0.477271	-0.545188	-1.75119	40	GO:0035023
GOBP_INSULIN_RECEPTOR_SIGNALING_PATHWAY	0.000922879	0.0162947	0.477271	-0.429329	-1.63658	96	GO:0008286
GOBP_APOPTOTIC_SIGNALING_PATHWAY	0.000931097	0.0164091	0.477271	-0.314334	-1.39996	368	GO:0097190
GOBP_REGULATION_OF_NEUROTRANSMITTER_UPTAKE	0.000932808	0.0164091	0.477271	-0.684663	-1.86407	20	GO:0051580
GOBP_REGULATION_OF_T_CELL_DIFFERENTIATION	0.000953234	0.0166863	0.477271	-0.48529	-1.70044	62	GO:0045580
GOBP_CELL_SUBSTRATE_JUNCTION_ORGANIZATION	0.000966632	0.0168794	0.477271	-0.408826	-1.58656	119	GO:0150115
GOBP_NEGATIVE_REGULATION_OF_EPIDERMAL_GROWTH_FACTOR_ACTIVATED_RECEPTOR_ACTIVITY	0.000970414	0.0169218	0.477271	-0.894609	-1.7365	6	GO:0007175
GOBP_T_CELL_DIFFERENTIATION	0.000971428	0.0169218	0.477271	-0.431645	-1.64413	98	GO:0030217
GOBP_PROTEIN_PROCESSING	0.00098237	0.0170916	0.45506	-0.359153	-1.49528	188	GO:0016485
GOCC_CELL_SUBSTRATE_JUNCTION	0.000998337	0.0173061	0.45506	-0.322114	-1.41673	315	GO:0030055
GOBP_PEPTIDYL_TYROSINE_DEPHOSPHORYLATION_INVOLVED_IN_INACTIVATION_OF_PROTEIN_KINASE_ACTIVITY	0.00103912	0.0179045	0.45506	-0.506202	-1.72715	52	GO:1990264
GOMF_PHOSPHATASE_BINDING	0.00104135	0.0179212	0.45506	-0.372332	-1.51928	158	GO:0019902
GOCC_DENDRITIC_TREE	0.00105833	0.0181916	0.45506	-0.311233	-1.37956	345	GO:0097447
GOBP_REGULATION_OF_CYTOSKELETON_ORGANIZATION	0.00105996	0.0181977	0.45506	-0.341498	-1.46383	229	GO:0051493
GOBP_BRANCHING_MORPHOGENESIS_OF_AN_EPITHELIAL_TUBE	0.00107504	0.0184123	0.45506	-0.427091	-1.62709	97	GO:0048754
GOBP_POSITIVE_REGULATION_OF_CELL_ADHESION	0.00112985	0.0192586	0.45506	-0.358743	-1.49448	191	GO:0045785
GOCC_PERIKARYON	0.00114339	0.0194663	0.45506	-0.395956	-1.55997	129	GO:0043204
GOBP_POSITIVE_REGULATION_OF_RECEPTOR_MEDIATED_ENDOCYTOSIS	0.00117617	0.0199767	0.45506	-0.595213	-1.77509	30	GO:0048260
GOBP_REGULATION_OF_CELL_PROJECTION_ORGANIZATION	0.00121465	0.0205084	0.45506	-0.301726	-1.36232	406	GO:0031344
GOCC_MULTIVESICULAR_BODY	0.00125856	0.0211249	0.45506	-0.579158	-1.75917	32	GO:0005771
GOBP_FOCAL_ADHESION_ASSEMBLY	0.00126988	0.0211493	0.45506	-0.412572	-1.59516	116	GO:0048041
GOBP_REGULATION_OF_DEVELOPMENTAL_GROWTH	0.00127748	0.0211934	0.45506	-0.356627	-1.47455	181	GO:0048638
GOBP_MESENCHYMAL_CELL_DIFFERENTIATION	0.00128012	0.0212102	0.45506	-0.381322	-1.50321	131	GO:0048762
GOBP_NEUROTRANSMITTER_REUPTAKE	0.00128832	0.0212991	0.45506	-0.663788	-1.84974	22	GO:0098810
GOBP_VESTIBULOCOCHLEAR_NERVE_FORMATION	0.00129836	0.0213908	0.45506	-0.998952	-1.3283	1	GO:0021650
GOMF_CHONDROITIN_SULFATE_BINDING	0.00129639	0.0213908	0.45506	-0.529257	-1.73589	44	GO:0035374
GOBP_REGULATION_OF_RELEASE_OF_SEQUESTERED_CALCIUM_ION_INTO_CYTOSOL	0.00130262	0.0214362	0.45506	-0.552954	-1.76703	39	GO:0051279
GOMF_AMIDE_BINDING	0.0013825	0.0225946	0.45506	-0.330729	-1.42876	267	GO:0033218
GOBP_VACUOLE_ORGANIZATION	0.00139831	0.0228008	0.45506	-0.392574	-1.54664	129	GO:0007033
GOMF_GTPASE_BINDING	0.00142131	0.023123	0.45506	-0.376083	-1.51294	150	GO:0051020
GOBP_LEARNING	0.00142956	0.0232043	0.45506	-0.435885	-1.63366	86	GO:0007612
GOBP_NEGATIVE_REGULATION_OF_CELL_PROJECTION_ORGANIZATION	0.00144175	0.0233757	0.45506	-0.385912	-1.53242	137	GO:0031345
GOCC_ENDOLYSOSOME_MEMBRANE	0.00149313	0.0241539	0.45506	-0.70625	-1.81857	16	GO:0036020
GOBP_NECROTIC_CELL_DEATH	0.00151213	0.0243575	0.45506	-0.428355	-1.61549	88	GO:0070265
GOBP_STRIATUM_DEVELOPMENT	0.00155167	0.024854	0.45506	-0.667893	-1.83213	21	GO:0021756
GOMF_HORMONE_BINDING	0.00155207	0.024854	0.45506	-0.416931	-1.57765	91	GO:0042562
GOBP_LEUKOCYTE_MEDIATED_CYTOTOXICITY	0.00158599	0.0252632	0.45506	-0.515532	-1.70293	45	GO:0001909
GOBP_RECEPTOR_MEDIATED_ENDOCYTOSIS	0.00158678	0.0252632	0.45506	-0.354143	-1.47491	186	GO:0006898
GOBP_REGULATION_OF_DOPAMINE_UPTAKE_INVOLVED_IN_SYNAPTIC_TRANSMISSION	0.00158824	0.0252632	0.45506	-0.70483	-1.81491	16	GO:0051584
GOBP_REGULATION_OF_NEURON_PROJECTION_DEVELOPMENT	0.00158736	0.0252632	0.45506	-0.327173	-1.41631	255	GO:0010975
GOBP_GOLGI_ORGANIZATION	0.00161442	0.0256211	0.45506	-0.4452	-1.63089	77	GO:0007030
GOBP_KILLING_BY_HOST_OF_SYMBIONT_CELLS	0.00167279	0.0263938	0.45506	-0.881459	-1.71097	6	GO:0051873
GOBP_PROTEIN_LOCALIZATION_TO_EXTRACELLULAR_REGION	0.00168729	0.0265724	0.45506	-0.332579	-1.42241	230	GO:0071692
GOBP_NEGATIVE_REGULATION_OF_CELL_DEATH	0.00173906	0.0272976	0.45506	-0.281726	-1.29515	517	GO:0060548
GOBP_CELL_KILLING	0.00176561	0.0276232	0.45506	-0.489908	-1.68522	54	GO:0001906
GOCC_RECYCLING_ENDOSOME	0.00178334	0.0278072	0.45506	-0.424091	-1.60844	93	GO:0055037
GOBP_REGULATION_OF_ACTOMYOSIN_STRUCTURE_ORGANIZATION	0.00182727	0.0284012	0.45506	-0.50936	-1.73293	51	GO:0110020
GOBP_REGULATION_OF_CHROMATIN_BINDING	0.00183568	0.0285009	0.45506	-0.538076	-1.74901	42	GO:0035561
GOBP_GRANULOCYTE_ACTIVATION	0.00185452	0.0286999	0.45506	-0.766078	-1.8204	12	GO:0036230
GOBP_CELL_MATRIX_ADHESION	0.00186267	0.0287948	0.45506	-0.357849	-1.477	175	GO:0007160
GOBP_CARDIOCYTE_DIFFERENTIATION	0.00187793	0.0289993	0.45506	-0.469665	-1.67796	64	GO:0035051
GOBP_PROTEIN_KINASE_B_SIGNALING	0.00188226	0.0290348	0.45506	-0.415263	-1.59241	109	GO:0043491
GOBP_REGULATION_OF_CALCIUM_ION_TRANSMEMBRANE_TRANSPORT	0.00191382	0.0294451	0.45506	-0.463787	-1.67106	68	GO:1903169
GOBP_POSITIVE_REGULATION_OF_CELL_PROJECTION_ORGANIZATION	0.00191794	0.029458	0.45506	-0.349303	-1.44923	183	GO:0031346
GOBP_G_PROTEIN_COUPLED_RECEPTOR_SIGNALING_PATHWAY	0.00197645	0.0302266	0.431708	-0.312437	-1.38682	348	GO:0007186
GOBP_TOLL_LIKE_RECEPTOR_3_SIGNALING_PATHWAY	0.00197449	0.0302266	0.431708	-0.564394	-1.73806	33	GO:0034138
GOBP_NEGATIVE_REGULATION_OF_KERATINOCYTE_PROLIFERATION	0.00199664	0.0304376	0.431708	-0.430249	-1.61254	86	GO:0010839
GOBP_REGULATION_OF_DOUBLE_STRAND_BREAK_REPAIR_VIA_NONHOMOLOGOUS_END_JOINING	0.00199527	0.0304376	0.431708	-0.509458	-1.68286	45	GO:2001032
GOCC_ACTIN_FILAMENT	0.00205337	0.0311531	0.431708	-0.495978	-1.70338	55	GO:0005884
GOBP_DETECTION_OF_VIRUS	0.0020627	0.0312114	0.431708	-0.688755	-1.78753	17	GO:0009597
GOBP_KERATINOCYTE_PROLIFERATION	0.00206753	0.0312514	0.431708	-0.409505	-1.56102	96	GO:0043616
GOBP_NEGATIVE_REGULATION_OF_TOLL_LIKE_RECEPTOR_SIGNALING_PATHWAY	0.00208931	0.0315472	0.431708	-0.523284	-1.7345	46	GO:0034122
GOBP_ENDOTHELIAL_CELL_CHEMOTAXIS	0.00209395	0.0315839	0.431708	-0.630671	-1.79386	24	GO:0035767
GOBP_NEURON_PROJECTION_GUIDANCE	0.0021167	0.0318764	0.431708	-0.371621	-1.50996	156	GO:0097485
GOMF_ARRESTIN_FAMILY_PROTEIN_BINDING	0.0021178	0.0318764	0.431708	-0.990318	-1.42358	2	GO:1990763
GOBP_EMBRYONIC_MORPHOGENESIS	0.00212946	0.0320181	0.431708	-0.313613	-1.38266	317	GO:0048598
GOBP_HEART_DEVELOPMENT	0.00213704	0.0320983	0.431708	-0.313909	-1.38064	315	GO:0007507
GOMF_PROTEIN_DOMAIN_SPECIFIC_BINDING	0.00219015	0.0326948	0.431708	-0.306152	-1.35005	341	GO:0019904
GOMF_PHOSPHOLIPID_BINDING	0.00223435	0.0332191	0.431708	-0.343386	-1.45171	207	GO:0005543
GOBP_TRANSMEMBRANE_RECEPTOR_PROTEIN_TYROSINE_PHOSPHATASE_SIGNALING_PATHWAY	0.00225914	0.0335094	0.431708	-0.685987	-1.78035	17	GO:0007185
GOBP_ERBB_SIGNALING_PATHWAY	0.00227519	0.0337125	0.431708	-0.475223	-1.66084	59	GO:0038127
GOCC_CELL_BODY	0.00228356	0.0337734	0.431708	-0.304669	-1.34507	342	GO:0044297
GOBP_REGULATION_OF_EPIDERMIS_DEVELOPMENT	0.00229263	0.0338305	0.431708	-0.503369	-1.69138	49	GO:0045682
GOCC_INTRINSIC_COMPONENT_OF_SYNAPTIC_VESICLE_MEMBRANE	0.00231437	0.034116	0.431708	-0.480141	-1.65162	54	GO:0098563
GOBP_POSITIVE_REGULATION_OF_FILOPODIUM_ASSEMBLY	0.00231846	0.0341411	0.431708	-0.585158	-1.7672	31	GO:0051491
GOBP_REGULATION_OF_CHEMOTAXIS	0.00238603	0.0349942	0.431708	-0.430641	-1.59472	82	GO:0050920
GOBP_TRAIL_ACTIVATED_APOPTOTIC_SIGNALING_PATHWAY	0.00239745	0.0350873	0.431708	-0.66266	-1.76649	19	GO:0036462
GOBP_GLUCOSE_IMPORT	0.00240617	0.0351788	0.431708	-0.560287	-1.70185	32	GO:0046323
GOBP_CARDIAC_MUSCLE_TISSUE_DEVELOPMENT	0.00244582	0.0356127	0.431708	-0.42522	-1.59369	86	GO:0048738
GOBP_NEGATIVE_REGULATION_OF_KINASE_ACTIVITY	0.00244569	0.0356127	0.431708	-0.35532	-1.46874	178	GO:0033673
GOBP_PROTEIN_LOCALIZATION_TO_PLASMA_MEMBRANE	0.0024401	0.0356127	0.431708	-0.347135	-1.44613	191	GO:0072659
GOBP_CELL_SUBSTRATE_ADHESION	0.00245628	0.0357158	0.431708	-0.320039	-1.38256	260	GO:0031589
GOBP_NEUROTRANSMITTER_TRANSPORT	0.00254737	0.0368658	0.431708	-0.40966	-1.5423	87	GO:0006836
GOBP_HISTONE_H2A_UBIQUITINATION	0.00255106	0.036882	0.431708	-0.509523	-1.69554	47	GO:0033522
GOBP_TORC2_SIGNALING	0.00256823	0.0370927	0.431708	-0.864958	-1.7723	7	GO:0038203
GOBP_RADIAL_GLIAL_CELL_DIFFERENTIATION	0.00259241	0.037404	0.431708	-0.771463	-1.74242	10	GO:0060019
GOCC_ENDOLYSOSOME	0.00261273	0.0376213	0.431708	-0.682753	-1.77196	17	GO:0036019
GOMF_HYDROLASE_ACTIVITY_ACTING_ON_ESTER_BONDS	0.00262271	0.0377269	0.431708	-0.274917	-1.28004	679	GO:0016788
GOMF_UBIQUITIN_LIKE_PROTEIN_LIGASE_ACTIVITY	0.00263466	0.0378226	0.431708	-0.328005	-1.41211	247	GO:0061659
GOMF_SIGNALING_RECEPTOR_COMPLEX_ADAPTOR_ACTIVITY	0.00264102	0.0378758	0.431708	-0.596624	-1.73413	26	GO:0030159
GOBP_EPITHELIAL_CELL_PROLIFERATION	0.00264662	0.0378801	0.431708	-0.302344	-1.34344	361	GO:0050673
GOBP_AUTOPHAGOSOME_MATURATION	0.00265295	0.0379326	0.431708	-0.557747	-1.69414	32	GO:0097352
GOBP_POSITIVE_REGULATION_OF_SUBSTRATE_ADHESION_DEPENDENT_CELL_SPREADING	0.00268134	0.038262	0.431708	-0.580164	-1.75212	31	GO:1900026
GOBP_RESPONSE_TO_CATECHOLAMINE	0.00269607	0.0383954	0.431708	-0.504626	-1.70753	50	GO:0071869
GOCC_PSEUDOPODIUM	0.00269428	0.0383954	0.431708	-0.922261	-1.70005	5	GO:0031143
GOBP_CELLULAR_RESPONSE_TO_PEPTIDE_HORMONE_STIMULUS	0.0027023	0.0384459	0.431708	-0.334163	-1.41841	216	GO:0071375
GOBP_ADULT_LOCOMOTORY_BEHAVIOR	0.00271701	0.0385783	0.431708	-0.519843	-1.66978	40	GO:0008344
GOBP_ORGANONITROGEN_COMPOUND_CATABOLIC_PROCESS	0.00272101	0.0385933	0.431708	-0.264992	-1.25084	788	GO:1901565
GOBP_PROTEOLYSIS	0.00272347	0.0385933	0.431708	-0.250959	-1.20704	982	GO:0006508
GOBP_NEGATIVE_REGULATION_OF_TUBULIN_DEACETYLATION	0.00275156	0.0389142	0.431708	-0.997876	-1.32687	1	GO:1904428
GOBP_DETECTION_OF_STIMULUS	0.00275889	0.0389792	0.431708	-0.329532	-1.41023	224	GO:0051606
GOBP_POSITIVE_REGULATION_OF_PEPTIDYL_TYROSINE_PHOSPHORYLATION	0.00281519	0.0396657	0.431708	-0.436224	-1.62765	84	GO:0050731
GOBP_REGULATION_OF_DENDRITIC_SPINE_DEVELOPMENT	0.00281581	0.0396657	0.431708	-0.468672	-1.63794	59	GO:0060998
GOBP_REGULATION_OF_NERVOUS_SYSTEM_DEVELOPMENT	0.00287244	0.0404236	0.431708	-0.321813	-1.39386	254	GO:0051960
GOBP_REGULATION_OF_ACTIN_FILAMENT_BUNDLE_ASSEMBLY	0.00288743	0.0405945	0.431708	-0.474916	-1.64509	56	GO:0032231
GOBP_REGULATION_OF_AUTOPHAGY	0.00290248	0.040766	0.431708	-0.355687	-1.43404	153	GO:0010506
GOBP_RESPONSE_TO_TYPE_I_INTERFERON	0.00292326	0.0410175	0.431708	-0.577739	-1.74479	31	GO:0034340
GOBP_CEREBRAL_CORTEX_NEURON_DIFFERENTIATION	0.00296358	0.0415018	0.431708	-0.587316	-1.70707	26	GO:0021895
GOBP_POSITIVE_REGULATION_OF_CYTOKINESIS	0.00296358	0.0415018	0.431708	-0.587765	-1.70838	26	GO:0032467
GOBP_REGULATION_OF_MYOSIN_LIGHT_CHAIN_PHOSPHATASE_ACTIVITY	0.00296668	0.0415045	0.431708	-0.825652	-1.73588	8	GO:0035507
GOBP_CEREBRAL_CORTEX_GABAERGIC_INTERNEURON_DEVELOPMENT	0.00301849	0.0420235	0.431708	-0.651281	-1.77319	20	GO:0021894
GOBP_INTERNEURON_MIGRATION	0.00301849	0.0420235	0.431708	-0.651281	-1.77319	20	GO:1904936
GOBP_INTERNEURON_MIGRATION_FROM_THE_SUBPALLIUM_TO_THE_CORTEX	0.00301849	0.0420235	0.431708	-0.651281	-1.77319	20	GO:0021830
GOBP_VESICLE_MEDIATED_TRANSPORT_IN_SYNAPSE	0.00301301	0.0420235	0.431708	-0.3918	-1.5116	113	GO:0099003
GOMF_ALPHA_CATENIN_BINDING	0.00302247	0.0420379	0.431708	-0.510833	-1.67546	44	GO:0045294
GOBP_REGULATION_OF_ERBB_SIGNALING_PATHWAY	0.00304948	0.0421632	0.431708	-0.497374	-1.66122	48	GO:1901184
GOCC_INTRINSIC_COMPONENT_OF_PRESYNAPTIC_MEMBRANE	0.00304386	0.0421632	0.431708	-0.516533	-1.65915	40	GO:0098889
GOMF_GTPASE_ACTIVATOR_ACTIVITY	0.00304749	0.0421632	0.431708	-0.469744	-1.65731	63	GO:0005096
GOBP_NEUTROPHIL_MEDIATED_IMMUNITY	0.00306459	0.0422618	0.431708	-0.65889	-1.73337	18	GO:0002446
GOBP_CARBOHYDRATE_TRANSMEMBRANE_TRANSPORT	0.00311125	0.0428554	0.431708	-0.549904	-1.71189	35	GO:0034219
GOBP_REGULATION_OF_CYSTEINE_TYPE_ENDOPEPTIDASE_ACTIVITY	0.00315194	0.0433323	0.431708	-0.354355	-1.44545	165	GO:2000116
GOBP_EAR_DEVELOPMENT	0.00317786	0.0436467	0.431708	-0.403653	-1.53748	99	GO:0043583
GOBP_NEGATIVE_REGULATION_OF_RESPONSE_TO_OXIDATIVE_STRESS	0.00318998	0.0437291	0.431708	-0.655858	-1.74836	19	GO:1902883
GOBP_IMMUNE_RESPONSE_REGULATING_CELL_SURFACE_RECEPTOR_SIGNALING_PATHWAY	0.0032234	0.0441448	0.431708	-0.383961	-1.49049	118	GO:0002768
GOBP_ACTIN_FILAMENT_BASED_TRANSPORT	0.00322961	0.0441452	0.431708	-0.653751	-1.74275	19	GO:0099515
GOBP_CATECHOLAMINE_UPTAKE_INVOLVED_IN_SYNAPTIC_TRANSMISSION	0.00322961	0.0441452	0.431708	-0.654307	-1.74423	19	GO:0051934
GOCC_LATE_ENDOSOME_MEMBRANE	0.00323397	0.0441625	0.431708	-0.43286	-1.61509	84	GO:0031902
GOBP_RESPONSE_TO_AMINE	0.00326923	0.0445093	0.431708	-0.60272	-1.74841	25	GO:0014075
GOCC_SYNAPTIC_VESICLE_MEMBRANE	0.00326697	0.0445093	0.431708	-0.420124	-1.55628	81	GO:0030672
GOBP_TYPE_III_INTERFERON_PRODUCTION	0.00330886	0.0449045	0.431708	-0.652769	-1.74013	19	GO:0034343
GOMF_PEPTIDE_HORMONE_BINDING	0.00331031	0.0449045	0.431708	-0.47296	-1.65225	61	GO:0017046
GOBP_DOPAMINE_RECEPTOR_SIGNALING_PATHWAY	0.0033192	0.0449824	0.431708	-0.555099	-1.71963	34	GO:0007212
GOMF_PROTEIN_SERINE_KINASE_ACTIVITY	0.00332329	0.0449951	0.431708	-0.354808	-1.44521	164	GO:0106310
GOBP_PROGRAMMED_CELL_DEATH_IN_RESPONSE_TO_REACTIVE_OXYGEN_SPECIES	0.00341594	0.0460749	0.431708	-0.653613	-1.71949	18	GO:0097468
GOBP_BMP_SIGNALING_PATHWAY_INVOLVED_IN_HEART_DEVELOPMENT	0.00345724	0.0465441	0.431708	-0.987552	-1.4196	2	GO:0061312
GOBP_NEGATIVE_REGULATION_OF_T_CELL_DIFFERENTIATION	0.00347255	0.0467061	0.431708	-0.639442	-1.7819	22	GO:0045581
GOMF_TRANSMEMBRANE_RECEPTOR_PROTEIN_TYROSINE_KINASE_ADAPTOR_ACTIVITY	0.00349603	0.0469777	0.431708	-0.764263	-1.76625	11	GO:0005068
GOBP_RESPONSE_TO_MOLECULE_OF_BACTERIAL_ORIGIN	0.00351726	0.0471948	0.431708	-0.31041	-1.36218	298	GO:0002237
GOBP_VESICLE_ORGANIZATION	0.00351879	0.0471948	0.431708	-0.350016	-1.44682	178	GO:0016050
GOBP_POSITIVE_REGULATION_OF_PROTEIN_LOCALIZATION_TO_NUCLEUS	0.00357637	0.0477545	0.431708	-0.42705	-1.5644	77	GO:1900182
GOMF_FIBROBLAST_GROWTH_FACTOR_ACTIVATED_RECEPTOR_ACTIVITY	0.00358294	0.047786	0.431708	-0.697085	-1.771	15	GO:0005007
GOBP_PIGMENTATION	0.00359162	0.0478125	0.431708	-0.478052	-1.64182	55	GO:0043473
GOBP_PYROPTOSIS	0.00361114	0.0480275	0.431708	-0.652561	-1.71673	18	GO:0070269
GOBP_PROGRAMMED_NECROTIC_CELL_DEATH	0.00364302	0.0483165	0.431708	-0.433586	-1.56506	70	GO:0097300
GOBP_REGULATION_OF_EXTRINSIC_APOPTOTIC_SIGNALING_PATHWAY	0.00364074	0.0483165	0.431708	-0.398764	-1.51999	102	GO:2001236
GOBP_NEGATIVE_REGULATION_OF_REACTIVE_OXYGEN_SPECIES_METABOLIC_PROCESS	0.00364903	0.0483513	0.431708	-0.578531	-1.68154	26	GO:2000378
GOBP_ACTIVATION_OF_ADENYLATE_CYCLASE_ACTIVITY	0.00371373	0.0489362	0.431708	-0.58491	-1.71545	27	GO:0007190
