# Supplementary material for: Gene expression in soft-shell clam (Mya arenaria) transmissible cancer reveals survival mechanisms during host infection and seawater transfer
Source: PLoS Genet. 2025 Mar 31;21(3):e1011629. doi: 10.1371/journal.pgen.1011629 (PMC11978232; doi:10.1371/journal.pgen.1011629)
Supplement: S7 Table — (XLSX) [file pgen.1011629.s013.xlsx]

## Sheet: S7 Table - MarBTN_vs_MtrBTN2 
uniprot	description_mya	Description_mtr	padj_mya	FDR_mtr	mya_lfc	mtr_lfc	mya_lfc*mtr_lfc
CBLN3	cerebellin-3-like	Cerebellin-3	5.97748441751416e-05	1.28e-05	-7.83586	-8.41677	65.9526
CBLN3	cerebellin-3-like	Cerebellin-3	5.97748441751416e-05	5.03e-18	-7.83586	-7.41166	58.0768
FCN2	ficolin-2-like	Ficolin-2	0.00149792	0.00759	-7.4754	-7.46778	55.8246
TLR4	toll-like receptor 10	Toll-like receptor 4	4.50655925164076e-15	0.00257	-9.83133	-5.13211	50.4555
GALM	galactose mutarotase-like	Galactose mutarotase	1.34086319992931e-27	0.000644	8.46574	5.38621	45.5983
SNED1	sushi%2C von Willebrand factor type A%2C EGF and pentraxin domain-containing protein 1-like	Sushi, nidogen and EGF-like domain-containing protein 1	8.09673283731873e-06	1.68e-07	-6.66224	-6.82397	45.4629
TLR4	toll-like receptor 4	Toll-like receptor 4	3.8511227333054e-11	0.00257	-8.43094	-5.13211	43.2685
TLR4	toll-like receptor 4	Toll-like receptor 4	1.38382283154318e-09	0.00257	-8.36868	-5.13211	42.949
SPR	sex peptide receptor-like	Sex peptide receptor-like	1.34667213999014e-43	0.00117	-8.24893	-5.20432	42.93
SNED1	sushi%2C von Willebrand factor type A%2C EGF and pentraxin domain-containing protein 1-like	Sushi, nidogen and EGF-like domain-containing protein 1	3.29040461121909e-06	1.68e-07	-6.28255	-6.82397	42.8719
CBLN3	cerebellin-3-like	Cerebellin-3	5.97748441751416e-05	0.0275	-7.83586	-5.39523	42.2762
PTPRF	uncharacterized LOC128204586	Receptor-type tyrosine-protein phosphatase F	9.97099047757748e-05	7.68e-05	-6.44198	-6.54649	42.1724
ZAN	mucin-3A-like	Zonadhesin	3.98544340107687e-10	1.64e-06	6.01361	6.91402	41.5783
TLR4	toll-like receptor 4	Toll-like receptor 4	5.69456239065492e-12	0.00257	-8.05421	-5.13211	41.3352
CBLN3	cerebellin-3-like	Cerebellin-3	3.42182703469176e-05	1.28e-05	-4.89917	-8.41677	41.2352
TLR4	toll-like receptor 4	Toll-like receptor 4	1.59379404539459e-06	0.00257	-7.96569	-5.13211	40.8809
TLR4	toll-like receptor 4	Toll-like receptor 4	1.10051514782655e-36	0.00257	-7.96165	-5.13211	40.8601
MET	hepatocyte growth factor receptor-like	Hepatocyte growth factor receptor	1.3352635941574e-06	0.000457	-7.14561	-5.67114	40.5238
TLR4	toll-like receptor 13	Toll-like receptor 4	1.74286147650984e-14	0.00257	-7.80841	-5.13211	40.0736
TLR4	toll-like receptor 4	Toll-like receptor 4	2.71061021395667e-16	0.00257	-7.66095	-5.13211	39.3169
TLR4	toll-like receptor 4	Toll-like receptor 4	2.97980890132676e-22	0.00257	-7.61012	-5.13211	39.056
GALM	galactose mutarotase-like	Galactose mutarotase	4.49068957381394e-31	0.000644	7.15793	5.38621	38.5541
VWA2	von Willebrand factor A domain-containing protein 2-like	von Willebrand factor A domain-containing protein 2	2.31504344629476e-27	0.00957	7.99855	4.80182	38.4076
PTPRF	receptor-type tyrosine-protein phosphatase alpha-like	Receptor-type tyrosine-protein phosphatase F	0.000138781	7.68e-05	-5.80024	-6.54649	37.9712
GALM	galactose mutarotase-like	Galactose mutarotase	1.16856303860935e-17	0.000644	7.02461	5.38621	37.836
CDC42	cdc42 homolog	Cell division control protein 42 homolog	9.85486789112123e-45	0.0201	-6.23885	-5.97519	37.2783
C1QL2	caprin-2-like	Complement C1q-like protein 2	3.0369822552601e-10	3.55e-19	-6.52535	-5.69132	37.1378
SNED1	protein crumbs homolog 1-like	Sushi, nidogen and EGF-like domain-containing protein 1	0.00216539	1.68e-07	-5.4152	-6.82397	36.9532
MET	hepatocyte growth factor receptor-like	Hepatocyte growth factor receptor	1.3352635941574e-06	0.00198	-7.14561	-5.16862	36.933
CBLN3	cerebellin-3-like	Cerebellin-3	3.42182703469176e-05	5.03e-18	-4.89917	-7.41166	36.311
CCKAR	neuropeptides capa receptor-like	Cholecystokinin receptor type A	1.35831061580529e-08	0.000143	-6.15365	-5.84113	35.9442
LRP1B	low-density lipoprotein receptor-related protein 1B-like	Low-density lipoprotein receptor-related protein 1B	4.06464360595295e-07	0.00277	-5.7319	-6.23899	35.7613
DCC	contactin-5-like	Netrin receptor DCC	4.74516357952849e-08	0.00423	-5.9852	-5.97106	35.738
CCKAR	neuropeptides capa receptor-like	Cholecystokinin receptor type A	1.35831061580529e-08	0.0348	-6.15365	-5.77002	35.5067
LRP1	low-density lipoprotein receptor 1-like	Prolow-density lipoprotein receptor-related protein 1	6.36201836238219e-10	4.47e-10	5.07379	6.99265	35.4792
CALM	uncharacterized LOC128210012	Calmodulin	0.00608053	3.82e-05	-5.25823	-6.72885	35.3819
PTPRF	uncharacterized LOC128204586	Receptor-type tyrosine-protein phosphatase F	9.97099047757748e-05	0.00216	-6.44198	-5.47903	35.2958
CASP3	caspase-3-like	Caspase-3	0.00485969	0.032	-4.72633	-7.43571	35.1436
CHIA	chitinase-3-like protein 1	Acidic mammalian chitinase	9.59658248583824e-10	2.5e-11	-6.00909	-5.78854	34.7838
MET	hepatocyte growth factor receptor-like	Hepatocyte growth factor receptor	2.37860592985297e-41	0.000457	-6.09203	-5.67114	34.5488
BOP1	ribosome biogenesis protein bop1-like	Ribosome biogenesis protein BOP1 homolog	1.47432649053913e-08	5.25e-12	4.36544	7.85712	34.2998
CCKAR	neuropeptides capa receptor-like	Cholecystokinin receptor type A	1.35831061580529e-08	0.0203	-6.15365	-5.53957	34.0886
MET	hepatocyte growth factor receptor-like	Hepatocyte growth factor receptor	1.3352635941574e-06	0.000477	-7.14561	-4.73363	33.8247
TLR4	toll-like receptor 4	Toll-like receptor 4	2.19708839084784e-05	0.00257	-6.5803	-5.13211	33.7708
CCKAR	neuropeptides capa receptor-like	Cholecystokinin receptor type A	1.35831061580529e-08	1.6e-11	-6.15365	-5.35809	32.9718
DRAM1	DNA damage-regulated autophagy modulator protein 1-like	DNA damage-regulated autophagy modulator protein 1	2.82285202247781e-25	0.000185	5.8593	5.62414	32.9535
FRRS1	putative ferric-chelate reductase 1 homolog	Ferric-chelate reductase 1	1.31369466707527e-09	0.000216	-5.63972	-5.78204	32.6091
C1QL2	uncharacterized LOC128202937	Complement C1q-like protein 2	4.99512886897592e-14	3.55e-19	-5.71488	-5.69132	32.5252
TLR4	toll-like receptor 4	Toll-like receptor 4	0.00297431	0.00257	-6.2862	-5.13211	32.2615
ZAN	mucin-3A-like	Zonadhesin	3.98544340107687e-10	1.3e-05	6.01361	5.31193	31.9439
PTPRF	receptor-type tyrosine-protein phosphatase alpha-like	Receptor-type tyrosine-protein phosphatase F	0.000138781	0.00216	-5.80024	-5.47903	31.7797
CCKAR	neuropeptides capa receptor-like	Cholecystokinin receptor type A	1.35831061580529e-08	0.000237	-6.15365	-5.15842	31.7431
MET	hepatocyte growth factor receptor-like	Hepatocyte growth factor receptor	2.37860592985297e-41	0.00198	-6.09203	-5.16862	31.4874
CALM	calmodulin-A-like	Calmodulin	0.0217611	3.82e-05	-4.61036	-6.72885	31.0224
TLR4	P-granule-associated novel protein 1-like	Toll-like receptor 4	3.49329495241474e-17	0.00257	-5.95078	-5.13211	30.5401
TLR4	toll-like receptor 4	Toll-like receptor 4	2.97385078006076e-11	0.00257	-5.9366	-5.13211	30.4673
PTPRF	uncharacterized LOC128204586	Receptor-type tyrosine-protein phosphatase F	9.97099047757748e-05	0.00358	-6.44198	-4.72746	30.4542
PTPRF	uncharacterized LOC128204586	Receptor-type tyrosine-protein phosphatase F	9.97099047757748e-05	0.0134	-6.44198	-4.67164	30.0946
LRP1B	low-density lipoprotein receptor-related protein 1B-like	Low-density lipoprotein receptor-related protein 1B	8.44419247857767e-05	0.00277	-4.80572	-6.23899	29.9829
CALM	calmodulin-like	Calmodulin	0.00605631	3.82e-05	-4.43044	-6.72885	29.8118
MET	hepatocyte growth factor receptor-like	Hepatocyte growth factor receptor	5.02972470316116e-24	0.000457	-5.25527	-5.67114	29.8034
NGB	neuroglobin-like	Neuroglobin	0.0435528	0.000288	-6.36257	-4.67748	29.7608
PTPRF	uncharacterized LOC128204586	Receptor-type tyrosine-protein phosphatase F	9.97099047757748e-05	0.0107	-6.44198	-4.60517	29.6664
FRRS1	putative ferric-chelate reductase 1 homolog	Ferric-chelate reductase 1	4.15970604653129e-10	0.000216	-5.08465	-5.78204	29.3997
AK1	uncharacterized LOC128218980	Adenylate kinase isoenzyme 1	0.012439	0.0161	-3.80424	-7.71074	29.3335
PTPRQ	receptor-type tyrosine-protein phosphatase eta-like	Phosphatidylinositol phosphatase PTPRQ	1.20265925935121e-14	0.0361	-7.49803	-3.89306	29.1903
CHIA	acidic mammalian chitinase-like	Acidic mammalian chitinase	4.45170078152084e-10	2.5e-11	-5.02804	-5.78854	29.105
MET	hepatocyte growth factor receptor-like	Hepatocyte growth factor receptor	2.37860592985297e-41	0.000477	-6.09203	-4.73363	28.8374
CBLN3	cerebellin-3-like	Cerebellin-3	5.97748441751416e-05	0.0042	-7.83586	-3.66915	28.7509
TLR4	leucine-rich repeat and immunoglobulin-like domain containing-NOGO receptor-interacting protein 4	Toll-like receptor 4	1.15328309657622e-13	0.00257	-5.60074	-5.13211	28.7436
CHIA	chitinase-3-like protein 1	Acidic mammalian chitinase	6.531754117218e-05	2.5e-11	-4.96114	-5.78854	28.7178
PTPRA	uncharacterized LOC128214917	Receptor-type tyrosine-protein phosphatase alpha	3.56527966554571e-16	0.00449	-7.1832	-3.99085	28.6671
FRRS1	putative ferric-chelate reductase 1 homolog	Ferric-chelate reductase 1	1.31369466707527e-09	6.78e-08	-5.63972	-5.08197	28.6609
CDC42	cdc42 homolog	Cell division control protein 42 homolog	9.85486789112123e-45	5.1e-05	-6.23885	-4.58563	28.6091
CCKAR	neuropeptides capa receptor-like	Cholecystokinin receptor type A	1.35831061580529e-08	3.76e-11	-6.15365	-4.63921	28.5481
CALM	calmodulin-like	Calmodulin	0.000184524	3.82e-05	-4.23233	-6.72885	28.4787
CCKAR	neuropeptides capa receptor-like	Cholecystokinin receptor type A	1.35831061580529e-08	0.0232	-6.15365	-4.61176	28.3791
TLR4	toll-like receptor 4	Toll-like receptor 4	0.00303224	0.00257	-5.52612	-5.13211	28.3607
PTPRF	cell death abnormality protein 1-like	Receptor-type tyrosine-protein phosphatase F	0.000490583	7.68e-05	-4.31523	-6.54649	28.2496
PTPRA	uncharacterized LOC128214917	Receptor-type tyrosine-protein phosphatase alpha	3.56527966554571e-16	0.0205	-7.1832	-3.93014	28.231
DCXR	L-xylulose reductase-like	L-xylulose reductase	0.011028	9.13e-07	-3.82307	-7.37667	28.2015
PTPRA	receptor-type tyrosine-protein phosphatase alpha-like	Receptor-type tyrosine-protein phosphatase alpha	3.80435321570372e-07	0.00449	-7.03465	-3.99085	28.0743
GALM	galactose mutarotase-like	Galactose mutarotase	8.19647409415957e-14	0.000644	5.20838	5.38621	28.0534
TLR4	toll-like receptor 4	Toll-like receptor 4	1.96060974912462e-14	0.00257	-5.45571	-5.13211	27.9993
MET	hepatocyte growth factor receptor-like	Hepatocyte growth factor receptor	1.3352635941574e-06	0.0451	-7.14561	-3.8953	27.8343
PTPRA	receptor-type tyrosine-protein phosphatase alpha-like	Receptor-type tyrosine-protein phosphatase alpha	3.80435321570372e-07	0.0205	-7.03465	-3.93014	27.6472
LRP1B	sortilin-related receptor-like	Low-density lipoprotein receptor-related protein 1B	0.000142104	0.00277	-4.42482	-6.23899	27.6064
HSPB1	alpha-crystallin A chain-like	Heat shock protein beta-1	3.18297013237735e-09	1.71e-05	-8.03586	-3.42002	27.4828
PTPRF	receptor-type tyrosine-protein phosphatase alpha-like	Receptor-type tyrosine-protein phosphatase F	0.000138781	0.00358	-5.80024	-4.72746	27.4204
PTPRA	uncharacterized LOC128213758	Receptor-type tyrosine-protein phosphatase alpha	3.55775370110497e-15	0.00449	-6.83205	-3.99085	27.2657
CCKAR	G-protein coupled receptor 84-like	Cholecystokinin receptor type A	3.94329629164838e-06	0.000143	-4.66711	-5.84113	27.2612
HES1	transcription factor HES-4-A-like	Transcription factor HES-1	3.62724491840887e-06	0.021	-6.66814	-4.08327	27.2278
MET	hepatocyte growth factor receptor-like	Hepatocyte growth factor receptor	5.02972470316116e-24	0.00198	-5.25527	-5.16862	27.1625
CCKAR	G-protein coupled receptor 84-like	Cholecystokinin receptor type A	5.71935285402891e-15	0.000143	-4.64802	-5.84113	27.1497
CASP3	uncharacterized LOC128224618	Caspase-3	0.0136703	0.032	-3.64843	-7.43571	27.1287
PTPRF	receptor-type tyrosine-protein phosphatase alpha-like	Receptor-type tyrosine-protein phosphatase F	0.000138781	0.0134	-5.80024	-4.67164	27.0966
CCKAR	G-protein coupled receptor 84-like	Cholecystokinin receptor type A	0.00312162	0.000143	-4.63123	-5.84113	27.0516
ACT1	actin-5-like	Actin-1	1.13830433751432e-11	0.0099	6.07324	4.44994	27.0256
CCKAR	G-protein coupled receptor 84-like	Cholecystokinin receptor type A	3.94329629164838e-06	0.0348	-4.66711	-5.77002	26.9293
PTPRA	uncharacterized LOC128213758	Receptor-type tyrosine-protein phosphatase alpha	3.55775370110497e-15	0.0205	-6.83205	-3.93014	26.8509
