# Supplementary material for: Gene expression in soft-shell clam (Mya arenaria) transmissible cancer reveals survival mechanisms during host infection and seawater transfer
Source: PLoS Genet. 2025 Mar 31;21(3):e1011629. doi: 10.1371/journal.pgen.1011629 (PMC11978232; doi:10.1371/journal.pgen.1011629)
Supplement: S8 Table — (XLSX) [file pgen.1011629.s014.xlsx]

## Sheet: S8 Table - fusions
LeftGene	RightGene	LeftBreakpoint	RightBreakpoint	LeftGene_desc	RightGene_desc
LOC128237223	LOC128237225	NC_069127.1:61643914:+	NC_069127.1:61638969:+	transcriptional enhancer factor TEF-1-like	uncharacterized LOC128237225
LOC128208144	LOC128207795	NC_069132.1:56527957:-	NC_069132.1:56555709:-	sushi%2C von Willebrand factor type A%2C EGF and pentraxin domain-containing protein 1-like	serine/threonine-protein phosphatase 2A 56 kDa regulatory subunit gamma isoform-like
LOC128214072	LOC128213086	NC_069134.1:56623035:+	NC_069134.1:58061735:+	muscle%2C skeletal receptor tyrosine protein kinase-like	PAT complex subunit Asterix-like
LOC128206410	LOC128231952	NC_069123.1:52711445:-	NC_069125.1:57938021:+	forkhead box protein K2-like	U1 small nuclear ribonucleoprotein C-like
LOC128234681	LOC128231369	NC_069122.1:57382369:+	NC_069125.1:32594208:+	ceramide synthase 4-like	uncharacterized LOC128231369
LOC128231922	LOC128234178	NC_069125.1:62410006:+	NC_069126.1:50783275:+	glypican-5-like	platelet glycoprotein Ib alpha chain-like
LOC128223883	LOC128237368	NC_069138.1:27224365:-	NC_069127.1:46150161:+	choline transporter-like protein 2	homogentisate 1%2C2-dioxygenase-like
LOC128209128	LOC128220297	NC_069123.1:43205108:-	NC_069123.1:43295038:-	myosin heavy chain%2C non-muscle-like	carboxypeptidase E-like
LOC128240559	LOC128205261	NC_069128.1:9208635:+	NC_069131.1:22340682:+	uncharacterized LOC128240559	kelch-like protein 38
LOC128214159	LOC128214525	NC_069134.1:10286311:-	NC_069134.1:7443602:+	transcription elongation factor A protein 1-like	eukaryotic translation initiation factor 3 subunit I-like
LOC128228965	LOC128233959	NC_069124.1:32229301:+	NC_069126.1:69269727:+	chitin synthase chs-2-like	N-lysine methyltransferase KMT5A-A-like
LOC128224768	LOC128214138	NC_069138.1:18056712:-	NC_069134.1:8682386:+	disabled homolog 2-interacting protein-like	receptor-type tyrosine-protein phosphatase delta-like
LOC128217369	LOC128211475	NC_069135.1:56494765:-	NC_069133.1:33010814:-	uncharacterized LOC128217369	condensin complex subunit 2-like
LOC128231134	LOC128231321	NC_069125.1:69857573:-	NC_069125.1:71078597:+	mediator of RNA polymerase II transcription subunit 13-like	uncharacterized LOC128231321
LOC128213857	LOC128230296	NC_069134.1:8910561:+	NC_069125.1:56380728:+	ATP-dependent RNA helicase DDX4-like	COMM domain-containing protein 9-like
LOC128211864	LOC128237368	NC_069133.1:56909583:-	NC_069127.1:46150161:+	uncharacterized LOC128211864	homogentisate 1%2C2-dioxygenase-like
LOC128211431	LOC128212434	NC_069133.1:20125951:+	NC_069123.1:51601325:-	uncharacterized LOC128211431	uncharacterized LOC128212434
LOC128222649	LOC128234046	NC_069137.1:9747189:-	NC_069126.1:35154549:-	uncharacterized LOC128222649	uncharacterized LOC128234046
LOC128237359	LOC128208997	NC_069127.1:68399080:-	NC_069132.1:61029462:-	mucin-2-like	uncharacterized LOC128208997
LOC128207280	LOC128207282	NC_069132.1:3014929:-	NC_069132.1:3094136:-	phosphofurin acidic cluster sorting protein 2-like	TATA box-binding protein-associated factor RNA polymerase I subunit A-like
LOC128219912	LOC128217508	NC_069136.1:20938761:-	NC_069135.1:3281224:+	UDP-glucose:glycoprotein glucosyltransferase 1-like	uncharacterized LOC128217508
LOC128217117	LOC128206551	NC_069135.1:31613617:+	NC_069131.1:71655276:-	neuroglian-like	epidermal retinol dehydrogenase 2-like
LOC128231392	LOC128232405	NC_069125.1:64622355:-	NC_069125.1:64669773:+	uncharacterized LOC128231392	signal peptide%2C CUB and EGF-like domain-containing protein 1
LOC128238333	LOC128231922	NC_069127.1:41412188:+	NC_069125.1:62409860:+	sushi%2C von Willebrand factor type A%2C EGF and pentraxin domain-containing protein 1-like	glypican-5-like
LOC128219276	LOC128240054	NC_069123.1:66314618:+	NC_069128.1:65143012:+	ubiquitin carboxyl-terminal hydrolase 42-like	zinc finger protein 234-like
LOC128209542	LOC128209506	NC_069132.1:45036278:+	NC_069132.1:45010613:+	uncharacterized LOC128209542	queuosine salvage protein-like
LOC128221076	LOC128239972	NC_069137.1:34490885:-	NC_069128.1:59508343:+	intermembrane lipid transfer protein VPS13A-like	uncharacterized LOC128239972
LOC128211535	LOC128210219	NC_069133.1:45489725:+	NC_069133.1:46005477:+	adhesion G protein-coupled receptor A3-like	endothelin-converting enzyme 1-like
LOC128218057	LOC128216503	NC_069135.1:3673296:+	NC_069135.1:3646862:+	dynamin-1-like protein	proprotein convertase subtilisin/kexin type 5-like
LOC128206450	LOC128206134	NC_069131.1:41623449:-	NC_069131.1:41638021:-	60S ribosomal export protein NMD3-like	methenyltetrahydrofolate synthase domain-containing protein-like
LOC128230537	LOC128232835	NC_069125.1:28920913:+	NC_069125.1:22433447:-	uncharacterized LOC128230537	serine/arginine-rich splicing factor 3-like
LOC128240877	LOC128228033	NC_069128.1:51537883:-	NC_069124.1:39295977:-	sodium bicarbonate cotransporter 3-like	Bardet-Biedl syndrome 7 protein homolog
LOC128218299	LOC128218173	NC_069135.1:4081303:+	NC_069135.1:4093372:-	complex I assembly factor ACAD9%2C mitochondrial-like	guanine nucleotide-binding protein-like 3 homolog
LOC128202890	LOC128203485	NC_069130.1:4227903:+	NC_069130.1:4207490:+	5'-3' exoribonuclease 1-like	coadhesin-like
LOC128246856	LOC128246719	NC_069130.1:17929216:+	NC_069130.1:11536636:+	uncharacterized LOC128246856	protein kinase C iota type-like
LOC128203244	LOC128238333	NC_069130.1:47818161:+	NC_069127.1:41453262:+	sex peptide receptor-related protein 2-like	sushi%2C von Willebrand factor type A%2C EGF and pentraxin domain-containing protein 1-like
LOC128214831	LOC128214162	NC_069134.1:35389261:-	NC_069134.1:35414952:-	probable dimethyladenosine transferase	zinc finger Ran-binding domain-containing protein 2-like
LOC128231216	LOC128211956	NC_069125.1:49318873:-	NC_069133.1:58694493:-	liprin-beta-1-like	signal recognition particle subunit SRP72-like
LOC128224408	LOC128222998	NC_069138.1:47569885:-	NC_069138.1:45518438:-	zinc finger MYND domain-containing protein 19-like	interferon-induced protein 44-like
LOC128242135	LOC128243848	NC_069123.1:43336298:+	NC_069129.1:60653475:+	tRNA methyltransferase 10 homolog A-like	programmed cell death protein 6-like
LOC128222649	LOC128229282	NC_069137.1:9747189:-	NC_069124.1:88546013:-	uncharacterized LOC128222649	periodic tryptophan protein 2 homolog
LOC128204083	LOC128213552	NC_069131.1:68398164:+	NC_069134.1:17993030:+	uncharacterized LOC128204083	dual specificity protein phosphatase CDC14A-like
LOC128221849	LOC128221076	NC_069137.1:32000292:+	NC_069137.1:34492358:-	ras-related protein Rab-8A	intermembrane lipid transfer protein VPS13A-like
LOC128210594	LOC128212358	NC_069133.1:29598687:-	NC_069133.1:29426184:+	solute carrier family 23 member 2-like	nucleolysin TIAR-like
LOC128218187	LOC128218201	NC_069123.1:64725293:-	NC_069123.1:64760041:+	uncharacterized LOC128218187	protein C12orf4 homolog
LOC128231662	LOC128232826	NC_069125.1:46453155:-	NC_069125.1:45164858:-	palmitoyltransferase ZDHHC8B-like	complement C1q tumor necrosis factor-related protein 3-like
LOC128229970	LOC128231638	NC_069125.1:8833571:-	NC_069125.1:8827803:+	prohibitin 1-like	nicotinate-nucleotide pyrophosphorylase [carboxylating]-like
LOC128207867	LOC128207735	NC_069132.1:11745089:+	NC_069132.1:11568890:-	striatin-3-like	protein numb-like
LOC128223860	LOC128223882	NC_069138.1:12869739:-	NC_069138.1:12497821:+	glycosyltransferase 25 family member-like	uncharacterized LOC128223882
LOC128209736	LOC128207715	NC_069132.1:71179748:-	NC_069132.1:16572467:-	transcriptional adapter 2-beta-like	hypoxia-inducible factor 1-alpha-like
LOC128216598	LOC128218280	NC_069135.1:22766372:-	NC_069135.1:15118324:+	reelin-like	emerin homolog 1-like
LOC128246797	LOC128210594	NC_069130.1:32382920:-	NC_069133.1:29600051:-	polyamine-transporting ATPase 13A3-like	solute carrier family 23 member 2-like
LOC128205610	LOC128205834	NC_069131.1:47614342:-	NC_069131.1:47731757:-	uncharacterized LOC128205610	trafficking protein particle complex subunit 9-like
LOC128236012	LOC128231735	NC_069126.1:59566565:+	NC_069125.1:59643233:-	uncharacterized LOC128236012	alpha-1%2C6-mannosyl-glycoprotein 4-beta-N-acetylglucosaminyltransferase-like
LOC128211587	LOC128212546	NC_069133.1:44587483:-	NC_069133.1:44600448:-	exocyst complex component 4-like	uncharacterized LOC128212546
LOC128231216	LOC128211956	NC_069125.1:49319407:-	NC_069133.1:58694493:-	liprin-beta-1-like	signal recognition particle subunit SRP72-like
LOC128205552	LOC128232903	NC_069131.1:21661225:-	NC_069125.1:39970816:+	uncharacterized LOC128205552	uncharacterized LOC128232903
LOC128217740	LOC128217522	NC_069135.1:42722405:+	NC_069135.1:42231135:+	leukotriene A-4 hydrolase-like	ubiquitin-like modifier-activating enzyme 1
LOC128240711	LOC128214008	NC_069128.1:12863132:-	NC_069134.1:37454051:-	elongation factor 1-beta-like	uncharacterized LOC128214008
LOC128235673	LOC128227628	NC_069122.1:47034998:-	NC_069122.1:47065460:+	ATP synthase subunit beta%2C mitochondrial-like	deoxyribonuclease-1-like
LOC128242780	LOC128242316	NC_069129.1:12439972:+	NC_069129.1:12547978:+	bromodomain-containing protein 7-like	tetratricopeptide repeat protein 5-like
LOC128238309	LOC128237368	NC_069127.1:45727016:+	NC_069127.1:46123048:+	mitogen-activated protein kinase kinase kinase 15-like	homogentisate 1%2C2-dioxygenase-like
LOC128215295	LOC128214564	NC_069123.1:47872844:+	NC_069134.1:69038481:-	uncharacterized LOC128215295	adhesion G protein-coupled receptor L3-like
LOC128210594	LOC128212358	NC_069133.1:29598687:-	NC_069133.1:29428800:+	solute carrier family 23 member 2-like	nucleolysin TIAR-like
LOC128239247	LOC128236971	NC_069127.1:21636149:+	NC_069127.1:22790447:-	uncharacterized LOC128239247	uncharacterized LOC128236971
LOC128224324	LOC128232746	NC_069122.1:18971215:-	NC_069125.1:10159196:+	tRNA N6-adenosine threonylcarbamoyltransferase%2C mitochondrial-like	integrator complex subunit 12-like
LOC128246797	LOC128210594	NC_069130.1:32380286:-	NC_069133.1:29596302:-	polyamine-transporting ATPase 13A3-like	solute carrier family 23 member 2-like
LOC128217192	LOC128217745	NC_069135.1:28623054:+	NC_069135.1:28765497:-	IQ motif and SEC7 domain-containing protein 2-like	soma ferritin-like
LOC128213625	LOC128213985	NC_069134.1:845647:+	NC_069134.1:18636450:-	potassium voltage-gated channel protein Shab-like	neurogenic locus notch homolog protein 1-like
LOC128239371	LOC128236833	NC_069127.1:62846270:-	NC_069127.1:62737317:-	actin-related protein 6-like	3-oxoacyl-[acyl-carrier-protein] reductase FabG-like
LOC128213529	LOC128213923	NC_069134.1:361789:+	NC_069134.1:355265:-	YTH domain-containing protein 1-like	tyrosine-protein kinase SRK2-like
LOC128243076	LOC128244018	NC_069129.1:17646121:+	NC_069129.1:17698509:-	zinc finger protein ZFPM1-like	uncharacterized LOC128244018
LOC128245595	LOC128243052	NC_069130.1:5134075:-	NC_069129.1:35348119:-	cadherin-99C-like	oncoprotein-induced transcript 3 protein-like
LOC128219852	LOC128219888	NC_069136.1:5002936:+	NC_069136.1:4846870:+	transcription factor Dp-1-like	uncharacterized LOC128219888
LOC128241509	LOC128226256	NC_069128.1:42441452:+	NC_069124.1:72735469:+	peroxisome proliferator-activated receptor delta-like	putative ammonium transporter 3
LOC128212511	LOC128211897	NC_069133.1:22552465:-	NC_069133.1:22537026:+	uncharacterized LOC128212511	serine/threonine-protein phosphatase 6 regulatory ankyrin repeat subunit B-like
LOC128204064	LOC128210198	NC_069131.1:43822695:+	NC_069133.1:33184746:-	androgen-induced gene 1 protein-like	nuclear hormone receptor HR96-like
LOC128209738	LOC128238212	NC_069132.1:43510875:-	NC_069127.1:37152328:-	uncharacterized LOC128209738	sperm-associated antigen 17-like
LOC128232580	LOC128232224	NC_069125.1:41783025:+	NC_069125.1:41769340:+	S-adenosyl-L-methionine-dependent tRNA 4-demethylwyosine synthase TYW1-like	mitotic-spindle organizing protein 1-like
LOC128237223	LOC128237291	NC_069127.1:61661410:+	NC_069127.1:61556325:+	transcriptional enhancer factor TEF-1-like	plexin-B1-like
LOC128208799	LOC128207167	NC_069132.1:49604333:+	NC_069132.1:61003662:+	son of sevenless homolog 2-like	solute carrier family 46 member 3-like
LOC128234208	LOC128234603	NC_069126.1:35064553:+	NC_069126.1:35121334:-	POU domain%2C class 2%2C transcription factor 3L-like	eukaryotic translation initiation factor 4B-like
LOC128227945	LOC128228559	NC_069124.1:79454894:+	NC_069124.1:79452258:-	lamin-B1-like	kxDL motif-containing protein 1-like
LOC128217564	LOC128217689	NC_069135.1:10110961:-	NC_069135.1:10125630:-	uncharacterized LOC128217564	dipeptidyl peptidase 1-like
LOC128231743	LOC128231372	NC_069125.1:48330290:-	NC_069125.1:41838006:+	synaptic vesicle 2-related protein-like	probable 28S ribosomal protein S23%2C mitochondrial
LOC128219800	LOC128230230	NC_069136.1:15546333:+	NC_069125.1:6660315:-	myosin-9-like	twinkle mtDNA helicase-like
LOC128209189	LOC128223396	NC_069123.1:39362184:+	NC_069123.1:39351918:+	prolyl 4-hydroxylase subunit alpha-1-like	uncharacterized LOC128223396
LOC128232121	LOC128232300	NC_069125.1:74845916:+	NC_069125.1:75046608:+	collagen alpha-1(I) chain-like	T-box transcription factor TBX1-like
LOC128208212	LOC128227855	NC_069132.1:55411720:+	NC_069124.1:16596002:+	uncharacterized LOC128208212	cartilage matrix protein-like
LOC128217897	LOC128220622	NC_069135.1:45506623:+	NC_069123.1:48431377:-	histone-lysine N-methyltransferase SUV39H2-like	50S ribosomal protein L27-like
LOC128207715	LOC128208971	NC_069132.1:16617553:-	NC_069132.1:69320102:-	hypoxia-inducible factor 1-alpha-like	E3 ubiquitin-protein ligase HECTD1-like
LOC128208209	LOC128229660	NC_069132.1:32294095:+	NC_069125.1:75177738:+	girdin-like	T-box transcription factor TBX6-like
LOC128203718	LOC128203354	NC_069130.1:2857546:+	NC_069130.1:3102384:+	solute carrier family 2%2C facilitated glucose transporter member 1-like	guanylate-binding protein 2-like
LOC128237223	LOC128237291	NC_069127.1:61666648:+	NC_069127.1:61556198:+	transcriptional enhancer factor TEF-1-like	plexin-B1-like
LOC128246462	LOC128246797	NC_069130.1:33639980:+	NC_069130.1:32381349:-	alpha-tocopherol transfer protein-like	polyamine-transporting ATPase 13A3-like
LOC128228088	LOC128208212	NC_069124.1:16614067:+	NC_069132.1:55401136:+	unconventional myosin-IXAa-like	uncharacterized LOC128208212
LOC128234043	LOC128235100	NC_069126.1:11443285:+	NC_069126.1:11409766:+	protein mono-ADP-ribosyltransferase PARP14-like	peptidylglycine alpha-hydroxylating monooxygenase-like
LOC128231567	LOC128231190	NC_069125.1:10889324:+	NC_069125.1:10772270:-	DNA damage-regulated autophagy modulator protein 2-like	nuclear receptor subfamily 1 group D member 1-like
LOC128214476	LOC128234352	NC_069134.1:49469299:-	NC_069126.1:37063513:-	uncharacterized LOC128214476	zinc finger and BTB domain-containing protein 11-like
LOC128243492	LOC128209935	NC_069123.1:48492037:-	NC_069123.1:48453119:+	zinc finger protein 93-like	uncharacterized LOC128209935
LOC128237216	LOC128238542	NC_069127.1:4801108:+	NC_069127.1:9325896:-	uncharacterized LOC128237216	myophilin-like
LOC128225143	LOC128228393	NC_069123.1:64970848:-	NC_069124.1:50507118:-	coiled-coil domain-containing protein 40-like	E3 ubiquitin-protein ligase RNF14-like
LOC128203718	LOC128203354	NC_069130.1:2857546:+	NC_069130.1:3106658:+	solute carrier family 2%2C facilitated glucose transporter member 1-like	guanylate-binding protein 2-like
LOC128210416	LOC128211069	NC_069133.1:9975560:-	NC_069133.1:10466655:+	carbohydrate sulfotransferase 15-like	uncharacterized LOC128211069
LOC128208124	LOC128207715	NC_069132.1:68231166:-	NC_069132.1:16612035:-	E3 ubiquitin-protein ligase HECTD1-like	hypoxia-inducible factor 1-alpha-like
LOC128212909	LOC128213265	NC_069134.1:59529629:+	NC_069134.1:59527419:+	uncharacterized LOC128212909	uncharacterized LOC128213265
LOC128208306	LOC128244920	NC_069132.1:10254748:-	NC_069129.1:34674620:-	uncharacterized LOC128208306	turripeptide Gsg9.2-like
LOC128233842	LOC128234078	NC_069126.1:10189146:+	NC_069126.1:2102156:+	dolichyl-diphosphooligosaccharide--protein glycosyltransferase subunit STT3B-like	uncharacterized LOC128234078
LOC128232450	LOC128232449	NC_069125.1:66968913:+	NC_069125.1:66965656:+	uncharacterized LOC128232450	uncharacterized LOC128232449
LOC128227986	LOC128226540	NC_069124.1:90514206:+	NC_069124.1:90500720:+	NBAS subunit of NRZ tethering complex-like	serum response factor-binding protein 1-like
LOC128217624	LOC128208530	NC_069123.1:43006229:+	NC_069123.1:41916244:+	uncharacterized LOC128217624	multiple inositol polyphosphate phosphatase 1-like
LOC128219881	LOC128220220	NC_069136.1:5959094:+	NC_069136.1:5147149:+	zinc metalloproteinase nas-15-like	uncharacterized LOC128220220
LOC128236077	LOC128236300	NC_069126.1:75888221:+	NC_069126.1:75873890:+	uncharacterized LOC128236077	centrosomal protein of 70 kDa-like
LOC128228088	LOC128226488	NC_069124.1:16634168:+	NC_069124.1:16965149:+	unconventional myosin-IXAa-like	histone 24-like
LOC128234040	LOC128235741	NC_069126.1:44723719:-	NC_069126.1:45026113:+	phosphatidylinositol 4%2C5-bisphosphate 3-kinase catalytic subunit delta isoform-like	mucin-4-like
LOC128219925	LOC128234178	NC_069136.1:24267163:-	NC_069126.1:50783153:+	uncharacterized LOC128219925	platelet glycoprotein Ib alpha chain-like
LOC128228088	LOC128227479	NC_069124.1:16634168:+	NC_069124.1:16972411:+	unconventional myosin-IXAa-like	E3 ubiquitin-protein ligase NEDD4-like
LOC128208922	LOC128231555	NC_069132.1:3487037:+	NC_069125.1:60765914:+	muscle-specific protein 300 kDa-like	uncharacterized LOC128231555
LOC128228318	LOC128206454	NC_069124.1:12267789:+	NC_069131.1:46464593:-	coronin-7-like	FAS-associated factor 2-like
LOC128225962	LOC128243278	NC_069124.1:32999402:+	NC_069129.1:37276350:+	uncharacterized LOC128225962	AFG3-like protein 2
LOC128237500	LOC128236785	NC_069127.1:81872051:+	NC_069127.1:82415210:+	ras-related protein R-Ras2-like	peptidyl-prolyl cis-trans isomerase-like 4
LOC128234590	LOC128234655	NC_069126.1:27536906:-	NC_069126.1:1169896:-	E3 ubiquitin-protein ligase TTC3-like	uncharacterized LOC128234655
LOC128225604	LOC128230230	NC_069124.1:81535129:+	NC_069125.1:6660315:-	uncharacterized LOC128225604	twinkle mtDNA helicase-like
LOC128207271	LOC128218201	NC_069132.1:5266059:+	NC_069123.1:64759059:+	small nuclear ribonucleoprotein Sm D2	protein C12orf4 homolog
LOC128226788	LOC128214573	NC_069124.1:16323753:-	NC_069134.1:10065615:-	tubulin-specific chaperone A-like	probable serine/threonine-protein kinase kinX
LOC128214107	LOC128222072	NC_069134.1:68104743:-	NC_069137.1:1010613:-	protein FAM110B-like	dipeptidyl peptidase 9-like
LOC128242844	LOC128237476	NC_069129.1:41054209:-	NC_069127.1:19502895:+	uncharacterized LOC128242844	USP6 N-terminal-like protein
LOC128217897	LOC128236074	NC_069135.1:45506623:+	NC_069126.1:46817992:-	histone-lysine N-methyltransferase SUV39H2-like	26S proteasome non-ATPase regulatory subunit 3-like
LOC128224298	LOC128224115	NC_069138.1:5842459:-	NC_069138.1:5897323:-	uncharacterized protein C05D11.1-like	speckle-type POZ protein-like
LOC128218201	LOC128209885	NC_069123.1:64760186:+	NC_069132.1:5282249:+	protein C12orf4 homolog	solute carrier family 46 member 3-like
LOC128217796	LOC128218397	NC_069135.1:32877332:-	NC_069135.1:32901261:-	ER degradation-enhancing alpha-mannosidase-like protein 1	protein kish-B-like
LOC128237776	LOC128237333	NC_069127.1:38776296:+	NC_069127.1:38817848:-	uncharacterized LOC128237776	superoxide dismutase [Mn]%2C mitochondrial-like
LOC128220557	LOC128212833	NC_069136.1:25812040:-	NC_069134.1:6357984:+	sulfotransferase 1B1-like	holocytochrome c-type synthase-like
LOC128206415	LOC128212936	NC_069131.1:25806131:+	NC_069123.1:64414835:-	uncharacterized LOC128206415	calcium-regulated heat-stable protein 1-like
LOC128208914	LOC128206410	NC_069123.1:52927937:+	NC_069123.1:52705753:-	uncharacterized LOC128208914	forkhead box protein K2-like
LOC128239812	LOC128231717	NC_069128.1:12477010:-	NC_069122.1:4306497:-	cyclin-dependent kinase 5-like	neuromedin-K receptor-like
LOC128238752	LOC128244161	NC_069127.1:23989335:-	NC_069129.1:35269643:-	uncharacterized LOC128238752	uncharacterized LOC128244161
LOC128235070	LOC128208216	NC_069126.1:57810192:+	NC_069132.1:27277876:-	uncharacterized LOC128235070	acid phosphatase type 7-like
LOC128231524	LOC128211308	NC_069125.1:40590845:+	NC_069133.1:33527170:+	RAD51-associated protein 1-like	uncharacterized LOC128211308
LOC128214109	LOC128213046	NC_069134.1:2496090:+	NC_069134.1:2906257:+	transcription initiation factor TFIID subunit 2-like	ribonucleoside-diphosphate reductase small chain-like
LOC128230415	LOC128231743	NC_069125.1:51270680:-	NC_069125.1:48330568:-	vinculin-like	synaptic vesicle 2-related protein-like
LOC128207810	LOC128207814	NC_069132.1:56631947:-	NC_069132.1:56652248:-	WD repeat-containing protein 27-like	solute carrier family 46 member 3-like
LOC128204420	LOC128209906	NC_069123.1:48524928:+	NC_069123.1:48438413:+	uncharacterized LOC128204420	crossover junction endonuclease EME1-like
LOC128246252	LOC128202852	NC_069130.1:62673953:-	NC_069130.1:62658133:+	organic cation transporter protein-like	signal recognition particle receptor subunit beta-like
LOC128228373	LOC128228991	NC_069124.1:49896151:+	NC_069124.1:56803179:+	TBC1 domain family member 1-like	sodium- and chloride-dependent glycine transporter 1-like
LOC128202752	LOC128210968	NC_069130.1:18394042:+	NC_069133.1:21560669:+	eukaryotic translation initiation factor 4 gamma 3-like	mediator of RNA polymerase II transcription subunit 28-like
LOC128237223	LOC128237291	NC_069127.1:61661991:+	NC_069127.1:61556325:+	transcriptional enhancer factor TEF-1-like	plexin-B1-like
LOC128234681	LOC128245531	NC_069122.1:57382369:+	NC_069122.1:54449096:-	ceramide synthase 4-like	uncharacterized LOC128245531
LOC128231555	LOC128229841	NC_069125.1:60765610:+	NC_069125.1:61148471:-	uncharacterized LOC128231555	DNA polymerase delta catalytic subunit-like
LOC128244920	LOC128208306	NC_069129.1:34676348:-	NC_069132.1:10254967:-	turripeptide Gsg9.2-like	uncharacterized LOC128208306
LOC128237217	LOC128238835	NC_069127.1:41673114:+	NC_069127.1:41553755:-	uncharacterized LOC128237217	zinc finger protein 148-like
LOC128238064	LOC128237392	NC_069127.1:78129987:-	NC_069127.1:77868087:-	nesprin-2-like	synaptotagmin-7-like
LOC128235162	LOC128236313	NC_069126.1:75203967:-	NC_069126.1:77040457:+	zinc finger protein 189-like	uncharacterized LOC128236313
LOC128245524	LOC128242444	NC_069130.1:73290712:+	NC_069129.1:75799624:-	uncharacterized LOC128245524	uncharacterized LOC128242444
LOC128242171	LOC128242095	NC_069129.1:26194042:-	NC_069129.1:27783588:-	rotatin-like	uncharacterized LOC128242095
LOC128230573	LOC128232635	NC_069125.1:37436719:-	NC_069122.1:2325247:-	autism susceptibility gene 2 protein-like	sugar transporter SWEET1-like
LOC128211603	LOC128212549	NC_069133.1:53875674:-	NC_069133.1:53881928:+	sideroflexin-1-like	transmembrane protein 128-like
LOC128227780	LOC128224739	NC_069124.1:17353701:+	NC_069138.1:24400158:+	semaphorin-2A-like	uncharacterized LOC128224739
LOC128216464	LOC128216417	NC_069135.1:32507911:+	NC_069135.1:32881064:+	plexin-A2-like	vezatin-like
LOC128227690	LOC128227831	NC_069124.1:76918431:+	NC_069124.1:76909416:+	dual oxidase-like	uncharacterized LOC128227831
LOC128203947	LOC128243357	NC_069123.1:51542319:+	NC_069123.1:52124069:-	dynein axonemal heavy chain 3-like	delphilin-like
LOC128217180	LOC128215775	NC_069135.1:32231500:+	NC_069135.1:32340321:+	uncharacterized LOC128217180	ryncolin-4-like
LOC128242899	LOC128242078	NC_069129.1:71451183:-	NC_069129.1:71458735:+	ubiquitin carboxyl-terminal hydrolase 10-like	protein BANP-like
LOC128218202	LOC128224131	NC_069135.1:16538049:-	NC_069138.1:45196769:+	S-crystallin SL11-like	multivesicular body subunit 12B-like
LOC128232514	LOC128231728	NC_069125.1:27945914:-	NC_069125.1:31107672:+	rho GTPase-activating protein 5-like	proteoglycan 4-like
LOC128225644	LOC128215884	NC_069124.1:80261509:-	NC_069135.1:18030429:-	aryl hydrocarbon receptor nuclear translocator homolog	uncharacterized LOC128215884
LOC128210416	LOC128211069	NC_069133.1:9975587:-	NC_069133.1:10466655:+	carbohydrate sulfotransferase 15-like	uncharacterized LOC128211069
LOC128219956	LOC128224797	NC_069136.1:30046056:-	NC_069138.1:16879873:+	uncharacterized LOC128219956	sodium/glucose cotransporter 4-like
LOC128207218	LOC128231280	NC_069132.1:46427791:-	NC_069125.1:55931709:-	double zinc ribbon and ankyrin repeat-containing protein 1-like	phosphatidylinositol 4-kinase alpha-like
LOC128243009	LOC128206476	NC_069123.1:12887198:-	NC_069123.1:18502675:+	N-acetylglucosamine-1-phosphotransferase subunit gamma-like	peptidyl-prolyl cis-trans isomerase A-like
LOC128238115	LOC128239272	NC_069127.1:83495889:-	NC_069127.1:78333725:+	phosphatidylinositol phosphatase PTPRQ-like	uncharacterized LOC128239272
LOC128235673	LOC128227628	NC_069122.1:47034998:-	NC_069122.1:47065441:+	ATP synthase subunit beta%2C mitochondrial-like	deoxyribonuclease-1-like
LOC128230537	LOC128232607	NC_069125.1:28949685:+	NC_069125.1:22838992:+	uncharacterized LOC128230537	uncharacterized LOC128232607
LOC128244668	LOC128234720	NC_069129.1:12362557:+	NC_069126.1:37147445:-	uncharacterized LOC128244668	40S ribosomal protein S19
LOC128242996	LOC128244458	NC_069129.1:64355393:-	NC_069129.1:63354023:-	retinoblastoma-like protein 1	protein O-glucosyltransferase 2-like
LOC128226622	LOC128227690	NC_069124.1:76582897:+	NC_069124.1:76918017:+	U3 small nucleolar RNA-associated protein 15 homolog	dual oxidase-like
LOC128205416	LOC128234748	NC_069131.1:66669047:-	NC_069126.1:76235488:-	uncharacterized LOC128205416	T-complex protein 1 subunit epsilon-like
LOC128231970	LOC128232903	NC_069125.1:73943405:+	NC_069125.1:39975054:+	protein ABHD11-like	uncharacterized LOC128232903
LOC128231134	LOC128232643	NC_069125.1:69868749:-	NC_069125.1:69458052:-	mediator of RNA polymerase II transcription subunit 13-like	uncharacterized LOC128232643
LOC128207593	LOC128216610	NC_069132.1:29145744:+	NC_069135.1:22840523:-	uncharacterized LOC128207593	origin recognition complex subunit 5-like
LOC128203760	LOC128202671	NC_069130.1:63394702:+	NC_069130.1:63674660:+	mitotic spindle assembly checkpoint protein MAD2B-like	uncharacterized LOC128202671
