# Supplementary material for: Gene expression in soft-shell clam (Mya arenaria) transmissible cancer reveals survival mechanisms during host infection and seawater transfer
Source: PLoS Genet. 2025 Mar 31;21(3):e1011629. doi: 10.1371/journal.pgen.1011629 (PMC11978232; doi:10.1371/journal.pgen.1011629)
Supplement: S9 Table — (XLSX) [file pgen.1011629.s015.xlsx]

## Sheet: S9 Table - ASW_consv_gene_up
gene	uniprot	description	baseMean	stat	padj	log2FoldChange	heme_LFC	heme_padj
LOC128242286	PCKGC	phosphoenolpyruvate carboxykinase%2C cytosolic [GTP]-like	190970	-37.0258	1.0048e-295	-5.51902	-6.59248	8.15375e-48
LOC128219956	SPT13	uncharacterized LOC128219956	23327.7	-30.1513	1.17509e-195	-5.08936	-2.44006	1.83969e-06
LOC128234666	NA	uncharacterized LOC128234666	43776.1	-28.8709	2.10641e-179	-4.17242	-5.17935	6.31874e-24
LOC128232818	SPDEF	SAM pointed domain-containing Ets transcription factor-like	33144.5	-28.451	2.69994e-174	-5.40643	-2.20648	0.000445628
LOC128229777	RORB	nuclear receptor ROR-beta-like	27069.3	-28.1386	1.5082e-170	-5.12881	-7.93865	1.59953e-74
LOC128222366	XIAP	baculoviral IAP repeat-containing protein 7-B-like	12220.1	-27.3095	1.24395e-160	-6.07539	-7.37651	1.75129e-39
LOC128224275	RNF44	uncharacterized LOC128224275	1837.87	-26.0788	2.06679e-146	-5.79794	-7.57855	2.72364e-88
LOC128226112	CACT	ankyrin-2-like	10349	-25.6356	1.74296e-141	-5.15998	-8.289	1.78633e-40
LOC128218330	MEST	mesoderm-specific transcript protein-like	1225.46	-25.2182	6.41168e-137	-4.65596	-7.11063	2.17577e-65
LOC128213945	NA	uncharacterized LOC128213945	7231.88	-24.6371	1.15379e-130	-4.74303	-6.07371	7.3559e-78
LOC128205093	AAC4	AAC-rich mRNA clone AAC4 protein-like	13680	-24.5005	3.02083e-129	-5.56569	-8.21797	3.17459e-35
LOC128221568	NA	uncharacterized LOC128221568	2455.29	-24.3691	6.91551e-128	-6.68958	1.46537	0.255147
LOC128211938	TNIP2	TNFAIP3-interacting protein 1-like	25949.7	-24.3481	1.0647e-127	-5.49525	-3.63964	3.81576e-21
LOC128231777	ELF2	uncharacterized LOC128231777	5208.83	-23.6651	1.34263e-120	-5.74035	3.03104	5.62318e-17
LOC128231727	NFYA	nuclear transcription factor Y subunit alpha-like	19133.3	-23.2493	2.19828e-116	-5.80745	-4.03641	1.3238e-11
LOC128234544	NFKI1	uncharacterized LOC128234544	70492.2	-22.2378	2.10688e-106	-4.48478	-2.96919	6.04198e-13
LOC128227623	SQSTM	sequestosome-1-like	35732.1	-21.7819	4.61824e-102	-5.48293	-9.0415	3.13754e-47
LOC128218206	LENG9	leukocyte receptor cluster member 9-like	26698.1	-21.7627	6.62897e-102	-4.77579	-7.97797	9.27241e-41
LOC128202975	ATF4	uncharacterized LOC128202975	19415.4	-21.6716	4.56037e-101	-3.97577	-3.86416	2.29108e-17
LOC128222742	NA	uncharacterized LOC128222742	872.761	-21.6618	5.35777e-101	-4.22749	-7.2098	7.72141e-68
LOC128231639	NA	uncharacterized LOC128231639	5504.67	-21.5594	4.68553e-100	-4.07391	-3.65671	1.19847e-18
LOC128246525	ATF4	uncharacterized LOC128246525	13849.2	-21.5318	8.13166e-100	-3.89182	-4.01437	8.5282e-21
LOC128203258	CPTP	ceramide-1-phosphate transfer protein-like	1657.1	-21.1229	4.85565e-96	-4.81921	-5.60855	6.34615e-18
LOC128245632	NA	uncharacterized LOC128245632	2317.56	-21.0149	4.55431e-95	-5.39592	-6.81289	1.53832e-32
LOC128236206	AOX	uncharacterized LOC128236206	16098.3	-20.172	1.5727e-87	-3.80232	-7.26622	3.19545e-39
LOC128211976	TNIP2	uncharacterized LOC128211976	3272.31	-20.1431	2.71247e-87	-4.95475	-3.47802	2.33701e-19
LOC128238596	RUNX1	runt-related transcription factor 3-like	2105.85	-20.1354	3.04968e-87	-4.01953	-4.52531	8.48894e-08
LOC128213508	NA	uncharacterized LOC128213508	2287.78	-20.0715	1.06729e-86	-3.6991	-6.21231	1.03505e-31
LOC128220115	IRAK4	interleukin-1 receptor-associated kinase 4-like	14922.4	-20.0186	2.98248e-86	-4.97661	-3.22156	1.03934e-09
LOC128212313	CHSTF	carbohydrate sulfotransferase 15-like	2323.73	-20.0022	4.00749e-86	-4.22789	-2.73615	1.86353e-09
LOC128242275	BGB	core-binding factor subunit beta-like	2046.79	-19.7356	7.85031e-84	-4.94123	-5.84057	1.96899e-15
LOC128218161	CP2J2	cytochrome P450 2B4-like	818.818	-19.6974	1.59477e-83	-8.0316	-7.32734	3.67127e-25
LOC128206168	ANKK1	ankyrin repeat and protein kinase domain-containing protein 1-like	7839.16	-19.6965	1.59477e-83	-3.73128	-4.225	4.77177e-14
LOC128242795	SL9A2	sodium/hydrogen exchanger 3-like	12236.6	-19.6272	6.07318e-83	-4.10484	-5.29862	5.88021e-12
LOC128229194	HS12B	heat shock 70 kDa protein 12B-like	389.852	-19.2327	1.28389e-79	-5.48515	-1.36871	0.0539164
LOC128217567	ANR10	26S proteasome non-ATPase regulatory subunit 10-like	6698.27	-19.0647	3.13826e-78	-3.25358	-1.85533	3.1551e-05
LOC128232100	MEGF6	protein draper-like	1577.57	-18.8787	1.05146e-76	-3.30795	0.66391	0.345359
LOC128225168	NA	phenolphthiocerol/phthiocerol polyketide synthase subunit B-like	1083.64	-18.7107	2.42863e-75	-5.04441	1.15093	0.332966
LOC128209666	NA	uncharacterized LOC128209666	11501.3	-18.6504	7.31828e-75	-3.47745	-4.85695	1.61993e-17
LOC128207330	NA	uncharacterized LOC128207330	28724.6	-18.4385	3.67565e-73	-2.48934	-1.39772	0.00130825
LOC128209840	SLIT1	uncharacterized LOC128209840	1218.84	-18.2343	1.53223e-71	-2.9067	-3.30047	1.18134e-17
LOC128226763	NA	uncharacterized LOC128226763	1751.64	-18.1279	1.0408e-70	-2.97794	-3.46905	8.68228e-13
LOC128241998	PTHD3	uncharacterized LOC128241998	6577.83	-18.037	5.29512e-70	-3.44189	-3.25302	4.39152e-07
LOC128230810	NA	uncharacterized LOC128230810	546.398	-18.0354	5.32119e-70	-4.22675	-2.9322	6.97271e-07
LOC128222121	LHPL2	LHFPL tetraspan subfamily member 2a protein-like	6222.02	-17.972	1.63488e-69	-3.97068	-6.89377	7.32299e-30
LOC128213233	GA45A	growth arrest and DNA damage-inducible protein GADD45 alpha-like	6261.36	-17.8143	2.71339e-68	-3.17589	-5.20602	3.88864e-18
LOC128240352	NA	uncharacterized LOC128240352	993.664	-17.5905	1.41234e-66	-6.01361	-2.87606	2.35348e-09
LOC128210003	NA	uncharacterized LOC128210003	23004.1	-17.5794	1.68327e-66	-3.86686	-4.65307	1.36843e-57
LOC128226830	NA	uncharacterized LOC128226830	2215.46	-17.5639	2.16771e-66	-2.97286	-3.39838	2.26907e-13
LOC128217174	SERC	phosphoserine aminotransferase-like	57381.4	-17.3764	5.67296e-65	-3.60993	-7.03381	5.9031e-39
LOC128226693	ARI1	uncharacterized LOC128226693	2732.08	-16.9644	6.73274e-62	-4.71578	-8.31783	8.10965e-08
LOC128223073	NA	uncharacterized LOC128223073	667.448	-16.9512	8.26545e-62	-3.81146	-7.57106	3.25466e-92
LOC128230832	ST1A1	sulfotransferase 1A1-like	7128.48	-16.8027	1.00208e-60	-3.01232	-5.65461	1.30568e-33
LOC128216408	ABH6B	monoacylglycerol lipase abhd6-B-like	2526.78	-16.7372	2.96585e-60	-3.5866	-4.20223	6.99858e-28
LOC128217850	NA	uncharacterized LOC128217850	20683.7	-16.7152	4.21076e-60	-2.54407	-4.25458	6.40224e-39
LOC128229965	NA	uncharacterized LOC128229965	3675.97	-16.7047	4.93209e-60	-4.36543	-3.25783	1.09794e-08
LOC128227622	SQSTM	sequestosome-1-like	31777.8	-16.6729	8.25596e-60	-4.02118	-8.88082	1.24833e-60
LOC128224569	NA	uncharacterized LOC128224569	480.286	-16.6233	1.82683e-59	-4.96988	2.13721	0.0411336
LOC128234761	NPT2A	sodium-dependent phosphate transport protein 2A-like	9068.2	-16.44	3.75663e-58	-2.33898	-5.1645	4.44179e-18
LOC128244740	EMIL1	EMILIN-1-like	842.526	-16.3803	9.87519e-58	-5.75957	-8.14105	1.06397e-05
LOC128207629	NA	uncharacterized LOC128207629	1077.44	-16.3364	1.99914e-57	-4.45494	-6.87604	9.27611e-14
LOC128213627	BMI1	protein suppressor 2 of zeste-like	4505.57	-16.216	1.4072e-56	-2.3812	-1.59249	3.23635e-06
LOC128228749	YNS9	uncharacterized LOC128228749	3253.26	-16.0228	3.15194e-55	-3.5095	-6.82897	1.64822e-47
LOC128213121	TRUNK	uncharacterized LOC128213121	1399.01	-15.9798	6.19823e-55	-4.01366	-4.01267	1.82212e-05
LOC128239652	CERS2	ceramide synthase 2-like	1965.63	-15.9518	9.56046e-55	-3.93085	-5.00474	3.1147e-05
LOC128231405	EHF	ETS-related transcription factor Elf-3-like	14300.2	-15.8651	3.76059e-54	-3.09502	-1.36006	3.04664e-05
LOC128227882	SRBP1	sterol regulatory element-binding protein 1-like	75289.6	-15.859	4.02531e-54	-2.44153	-4.07777	1.25924e-32
LOC128218423	NA	uncharacterized LOC128218423	421.293	-15.8598	4.02531e-54	-3.35402	-8.08139	1.03386e-35
LOC128246673	NA	uncharacterized LOC128246673	296.483	-15.6239	1.62911e-52	-5.04337	-6.63837	1.58634e-29
LOC128206356	ANKK1	ankyrin repeat and protein kinase domain-containing protein 1-like	688.09	-15.6075	2.07755e-52	-3.99061	-4.01751	2.67727e-09
LOC128231861	PLPL2	patatin-like phospholipase domain-containing protein 2	5751.89	-15.5739	3.46484e-52	-3.65491	1.05589	0.00336178
LOC128209744	FOSX	protein c-Fos-like	11481.4	-15.4764	1.56381e-51	-3.83894	-7.03737	3.22921e-38
LOC128209490	ERYA2	phthioceranic/hydroxyphthioceranic acid synthase-like	3703.97	-15.4546	2.16283e-51	-3.14071	-6.21801	4.26294e-17
LOC128229913	DYL1	dynein light chain 1%2C cytoplasmic-like	436.046	-15.1376	2.78245e-49	-5.11408	-5.56691	1.27508e-76
LOC128239240	BMI1	uncharacterized LOC128239240	2637.7	-15.0893	5.63727e-49	-2.25753	-1.50843	0.000117239
LOC128216252	MEST	mesoderm-specific transcript homolog protein-like	323.335	-15.0895	5.63727e-49	-4.22636	-2.84409	8.5785e-05
LOC128238896	NA	uncharacterized LOC128238896	1099.31	-14.783	5.50954e-47	-3.54207	-6.40962	2.0651e-15
LOC128216546	NA	uncharacterized LOC128216546	578.271	-14.6607	3.32165e-46	-2.84725	-7.15679	5.09291e-40
LOC128210245	NA	uncharacterized LOC128210245	400.233	-14.5992	8.09462e-46	-3.58636	-8.01027	5.63385e-17
LOC128209841	ALS	uncharacterized LOC128209841	216.078	-14.5147	2.75015e-45	-5.1595	-1.03564	0.00924537
LOC128214575	MIDNA	midnolin-like	514.54	-14.3954	1.53654e-44	-2.92711	-3.30761	1.97037e-06
LOC128246532	SSU72	RNA polymerase II subunit A C-terminal domain phosphatase SSU72-like	2123.97	-14.3035	5.70984e-44	-2.47059	-2.36712	4.70537e-10
LOC128213153	TRUNK	uncharacterized LOC128213153	1165.95	-14.2804	7.8626e-44	-3.7391	-4.08447	8.48561e-09
LOC128206290	NA	uncharacterized LOC128206290	319.631	-14.2716	8.8235e-44	-6.08673	-3.38205	3.27455e-05
LOC128224082	NETR	neurotrypsin-like	551.677	-14.2617	1.0041e-43	-3.14369	-6.0471	1.25395e-33
LOC128237200	FZ10A	frizzled-9-like	879.411	-14.2443	1.27355e-43	-2.40119	-2.78084	4.16818e-16
LOC128236635	MTH2	uncharacterized LOC128236635	9714.08	-14.2066	2.15977e-43	-2.68936	-1.53556	0.106804
LOC128233874	SAAR2	uncharacterized LOC128233874	36237.8	-14.1638	3.88465e-43	-2.57701	-3.67033	1.81946e-34
LOC128208185	METH	methionine synthase-like	2341.84	-14.1643	3.88465e-43	-3.21195	-5.45283	1.05719e-26
LOC128211420	NA	uncharacterized LOC128211420	12756.7	-14.0489	1.96095e-42	-1.86823	-2.64447	8.4809e-09
LOC128238380	SHCAF	SIN3-HDAC complex-associated factor-like	2747.07	-14.0105	3.333e-42	-2.99165	-3.15408	3.99508e-06
LOC128231700	TM86A	lysoplasmalogenase-like protein TMEM86A	1788.13	-13.973	5.58156e-42	-2.69274	-4.00625	1.20891e-21
LOC128215446	ASM3B	acid sphingomyelinase-like phosphodiesterase 3b	1358.69	-13.9296	1.01583e-41	-2.14351	0.343803	0.767943
LOC128212518	ACHA7	acetylcholine receptor subunit beta-like	452.734	-13.9186	1.17235e-41	-8.79048	-9.66048	5.94093e-13
LOC128234686	Y4171	uncharacterized protein DDB_G0274171-like	234.48	-13.8971	1.56544e-41	-3.77919	-7.44406	8.19765e-36
LOC128210276	PNC2A	proline-rich nuclear receptor coactivator 2 A-like	463.509	-13.8957	1.5803e-41	-3.88136	-2.38335	0.000249753
LOC128215830	BTG1	protein BTG2-like	14423.4	-13.8718	2.18307e-41	-2.96634	-3.05598	1.4356e-09
LOC128217759	NEMO	optineurin-like	3872.27	-13.8569	2.65933e-41	-2.58769	-1.70106	0.000305522
LOC128246086	DYL2	dynein light chain 2%2C cytoplasmic	3309.29	-13.8431	3.19019e-41	-2.49575	-7.13639	2.36059e-20
LOC128222570	FABP4	myelin P2 protein-like	313.187	-13.7916	6.46111e-41	-5.61463	-6.40921	4.45677e-22
