# Supplementary material for: Gene expression in soft-shell clam (Mya arenaria) transmissible cancer reveals survival mechanisms during host infection and seawater transfer
Source: PLoS Genet. 2025 Mar 31;21(3):e1011629. doi: 10.1371/journal.pgen.1011629 (PMC11978232; doi:10.1371/journal.pgen.1011629)
Supplement: S10 Table — (XLSX) [file pgen.1011629.s016.xlsx]

## Sheet: S10 Table - ASW_consv_gnst_up
pathway	pval	padj	log2err	ES	NES	size	go_code	heme_ES	heme_padj
GOBP_CELLULAR_RESPONSE_TO_INTERLEUKIN_1	1.31277e-08	1.74798e-05	0.74774	0.761817	2.2002	52	GO:0071347	0.628471	0.0206882
GOBP_RESPONSE_TO_INTERLEUKIN_1	1.45004e-07	0.000147376	0.690132	0.731975	2.1429	56	GO:0070555	0.603328	0.0348479
GOBP_CYTOKINE_PRODUCTION	8.21502e-06	0.00365286	0.593325	0.444531	1.65828	384	GO:0001816	0.336634	0.417453
GOMF_DNA_BINDING_TRANSCRIPTION_ACTIVATOR_ACTIVITY	7.51094e-06	0.00365286	0.610527	0.51838	1.80208	179	GO:0001216	0.437753	0.123462
GOBP_REGULATION_OF_ALCOHOL_BIOSYNTHETIC_PROCESS	1.19043e-05	0.0048396	0.593325	0.82129	2.09927	24	GO:1902930	0.444304	0.692151
GOBP_LENS_FIBER_CELL_MORPHOGENESIS	1.3455e-05	0.00490902	0.593325	0.99939	1.44612	2	GO:0070309	0.983282	0.0873637
GOBP_POSITIVE_REGULATION_OF_TRANSCRIPTION_FROM_RNA_POLYMERASE_II_PROMOTER_IN_RESPONSE_TO_OXIDATIVE_STRESS	1.3455e-05	0.00490902	0.593325	0.99939	1.44612	2	GO:0036091	0.983282	0.0873637
GOMF_CALCIUM_ION_BINDING	2.00871e-05	0.00649591	0.57561	0.399972	1.52352	559	GO:0005509	0.279893	0.787773
GOBP_LOBAR_BRONCHUS_DEVELOPMENT	2.41813e-05	0.00738211	0.57561	0.999048	1.44562	2	GO:0060482	0.78295	0.67166
GOBP_CELLULAR_RESPONSE_TO_ARSENIC_CONTAINING_SUBSTANCE	2.96781e-05	0.00755349	0.57561	0.869397	2.007	16	GO:0071243	0.815461	0.016413
GOBP_LIPID_LOCALIZATION	3.07894e-05	0.00755349	0.557332	0.46711	1.67975	255	GO:0010876	0.447164	0.0416552
GOBP_RESPONSE_TO_CYTOKINE	2.76401e-05	0.00755349	0.57561	0.415914	1.56145	436	GO:0034097	0.321363	0.493776
GOBP_STEROID_METABOLIC_PROCESS	2.55047e-05	0.00755349	0.57561	0.533138	1.81072	145	GO:0008202	0.485105	0.0553196
GOBP_REGULATION_OF_INOSITOL_PHOSPHATE_BIOSYNTHETIC_PROCESS	3.74918e-05	0.00836278	0.557332	0.907239	1.93823	11	GO:0010919	0.565041	0.657183
GOBP_POSITIVE_REGULATION_OF_TRANSCRIPTION_FROM_RNA_POLYMERASE_II_PROMOTER_IN_RESPONSE_TO_STRESS	4.11375e-05	0.00886887	0.557332	0.84875	1.98071	17	GO:0036003	0.800197	0.0135373
GOBP_RESPONSE_TO_ARSENIC_CONTAINING_SUBSTANCE	4.29853e-05	0.00899468	0.557332	0.816317	1.97142	20	GO:0046685	0.731503	0.0368874
GOBP_STEROL_HOMEOSTASIS	4.7728e-05	0.00960039	0.557332	0.621424	1.88598	67	GO:0055092	0.591521	0.0292781
GOMF_STEROL_BINDING	4.79041e-05	0.00960039	0.557332	0.653297	1.92834	57	GO:0032934	0.778355	2.43858e-05
GOBP_POSITIVE_REGULATION_OF_TRANSCRIPTION_FROM_RNA_POLYMERASE_II_PROMOTER_IN_RESPONSE_TO_ENDOPLASMIC_RETICULUM_STRESS	5.18532e-05	0.0102475	0.557332	0.897438	1.95157	12	GO:1990440	0.837851	0.0173822
GOBP_NEGATIVE_REGULATION_OF_ENDOTHELIAL_CELL_APOPTOTIC_PROCESS	5.59734e-05	0.0109102	0.557332	0.924617	1.86051	9	GO:2000352	0.589234	0.594617
GOBP_CYTOKINE_MEDIATED_SIGNALING_PATHWAY	8.07716e-05	0.0147346	0.538434	0.510058	1.76713	168	GO:0019221	0.465045	0.0689213
GOBP_NEGATIVE_REGULATION_OF_CELL_DIFFERENTIATION	8.56096e-05	0.0152874	0.538434	0.41835	1.56427	397	GO:0045596	0.279229	0.817591
GOBP_EOSINOPHIL_CHEMOTAXIS	8.97354e-05	0.0153837	0.538434	0.985387	1.6482	4	GO:0048245	0.667644	0.621437
GOBP_EOSINOPHIL_MIGRATION	8.97354e-05	0.0153837	0.538434	0.985387	1.6482	4	GO:0072677	0.667644	0.621437
GOBP_CELLULAR_RESPONSE_TO_OXYGEN_GLUCOSE_DEPRIVATION	9.29207e-05	0.0154299	0.538434	0.963444	1.71466	5	GO:0090650	0.91729	0.107328
GOBP_RESPONSE_TO_OXYGEN_GLUCOSE_DEPRIVATION	9.29207e-05	0.0154299	0.538434	0.963444	1.71466	5	GO:0090649	0.91729	0.107328
GOBP_TOLL_LIKE_RECEPTOR_9_SIGNALING_PATHWAY	9.4444e-05	0.0154465	0.538434	0.723618	1.95605	35	GO:0034162	-0.418084	0.475038
GOBP_POSITIVE_REGULATION_OF_HEMOPOIESIS	0.00010048	0.0158859	0.538434	0.670048	1.92212	48	GO:1903708	0.628775	0.0379852
GOBP_REGULATION_OF_DNA_TEMPLATED_TRANSCRIPTION_IN_RESPONSE_TO_STRESS	0.000114654	0.0166471	0.538434	0.768551	1.971	25	GO:0043620	0.724465	0.0231924
GOMF_HYALURONONGLUCOSAMINIDASE_ACTIVITY	0.000111193	0.0166471	0.538434	0.961307	1.71086	5	GO:0004415	0.896048	0.151034
GOBP_T_CELL_ACTIVATION_INVOLVED_IN_IMMUNE_RESPONSE	0.000123841	0.0171336	0.518848	0.73536	1.96759	31	GO:0002286	0.628694	0.179862
GOBP_T_CELL_DIFFERENTIATION_INVOLVED_IN_IMMUNE_RESPONSE	0.000123841	0.0171336	0.518848	0.73536	1.96759	31	GO:0002292	0.628694	0.179862
GOBP_T_HELPER_17_TYPE_IMMUNE_RESPONSE	0.000125807	0.0172126	0.518848	0.866002	1.91723	13	GO:0072538	0.858523	0.0634497
GOMF_HEPARIN_BINDING	0.000141999	0.0188832	0.518848	0.540439	1.77654	110	GO:0008201	0.298239	0.819095
GOMF_DNA_BINDING_TRANSCRIPTION_FACTOR_ACTIVITY	0.000146837	0.0193458	0.518848	0.416641	1.55424	384	GO:0003700	0.375686	0.162438
GOBP_VASCULAR_ENDOTHELIAL_GROWTH_FACTOR_PRODUCTION	0.000157445	0.0201828	0.518848	0.787916	1.94679	22	GO:0010573	0.703273	0.0588053
GOBP_POSITIVE_REGULATION_OF_ALCOHOL_BIOSYNTHETIC_PROCESS	0.000162903	0.0205684	0.518848	0.882253	1.91854	12	GO:1902932	0.711958	0.320996
GOMF_EXTRACELLULAR_MATRIX_STRUCTURAL_CONSTITUENT	0.000169672	0.0211777	0.518848	0.469926	1.64728	196	GO:0005201	0.355556	0.462412
GOBP_LIPID_METABOLIC_PROCESS	0.000172016	0.021193	0.518848	0.37209	1.42828	632	GO:0006629	0.441337	0.000234472
GOMF_SULFUR_COMPOUND_BINDING	0.00018569	0.0222033	0.518848	0.487585	1.69235	173	GO:1901681	0.372625	0.396198
GOBP_AMIDE_BIOSYNTHETIC_PROCESS	0.000190398	0.0225765	0.518848	0.450486	1.62886	270	GO:0043604	0.491084	0.00219318
GOBP_CD4_POSITIVE_ALPHA_BETA_T_CELL_DIFFERENTIATION	0.000203331	0.0231455	0.518848	0.753134	1.93146	25	GO:0043367	0.585977	0.345748
GOCC_CHROMATIN	0.000199352	0.0231455	0.518848	0.386607	1.46263	510	GO:0000785	0.323423	0.487282
GOBP_BIOLOGICAL_PROCESS_INVOLVED_IN_INTERSPECIES_INTERACTION_BETWEEN_ORGANISMS	0.000206898	0.0233647	0.518848	0.353304	1.38332	891	GO:0044419	0.284806	0.740276
GOBP_RESPONSE_TO_TUMOR_NECROSIS_FACTOR	0.000212123	0.0237662	0.518848	0.520079	1.71366	119	GO:0034612	0.555298	0.0081827
GOBP_LOBAR_BRONCHUS_EPITHELIUM_DEVELOPMENT	0.000219565	0.0242185	0.518848	0.999909	1.33855	1	GO:0060481	0.933193	0.479591
GOBP_POSITIVE_REGULATION_OF_CELL_FATE_COMMITMENT	0.000219565	0.0242185	0.518848	0.999909	1.33855	1	GO:0010455	0.933193	0.479591
GOBP_INTEGRATED_STRESS_RESPONSE_SIGNALING	0.000236502	0.0254617	0.518848	0.954008	1.69787	5	GO:0140467	0.922987	0.0932325
GOBP_T_HELPER_17_CELL_DIFFERENTIATION	0.000237937	0.0254617	0.518848	0.87758	1.90838	12	GO:0072539	0.859633	0.0660999
GOBP_CELLULAR_AMIDE_METABOLIC_PROCESS	0.000242964	0.0257995	0.518848	0.387186	1.46172	468	GO:0043603	0.445074	0.00166519
GOBP_REGULATION_OF_CELL_DIFFERENTIATION	0.000329154	0.0314331	0.498493	0.357129	1.38828	745	GO:0045595	0.315091	0.494196
GOBP_INOSITOL_TRISPHOSPHATE_BIOSYNTHETIC_PROCESS	0.00035505	0.0326619	0.498493	0.989242	1.54498	3	GO:0032959	0.885525	0.490659
GOBP_POSITIVE_REGULATION_OF_INOSITOL_TRISPHOSPHATE_BIOSYNTHETIC_PROCESS	0.00035505	0.0326619	0.498493	0.989242	1.54498	3	GO:0032962	0.885525	0.490659
GOBP_REGULATION_OF_INOSITOL_TRISPHOSPHATE_BIOSYNTHETIC_PROCESS	0.00035505	0.0326619	0.498493	0.989242	1.54498	3	GO:0032960	0.885525	0.490659
GOBP_TISSUE_DEVELOPMENT	0.00035613	0.0326619	0.498493	0.34078	1.34079	970	GO:0009888	0.347109	0.118006
GOBP_POSITIVE_REGULATION_OF_TRANSCRIPTION_BY_RNA_POLYMERASE_II	0.000385516	0.0338997	0.498493	0.364446	1.39668	623	GO:0045944	0.313893	0.529737
GOBP_REGULATION_OF_LIPID_STORAGE	0.000403641	0.0348085	0.498493	0.706219	1.89907	33	GO:0010883	0.71045	0.0256078
GOBP_CD4_POSITIVE_ALPHA_BETA_T_CELL_ACTIVATION	0.000418596	0.0354077	0.498493	0.746833	1.92072	26	GO:0035710	0.584062	0.326967
GOBP_REGULATION_OF_OSTEOBLAST_DIFFERENTIATION	0.000424413	0.0355234	0.498493	0.579988	1.76022	67	GO:0045667	0.408186	0.512125
GOBP_DEFENSE_RESPONSE	0.000458219	0.0376448	0.498493	0.356818	1.38705	752	GO:0006952	0.279707	0.782549
GOBP_POSITIVE_REGULATION_OF_LYMPHOCYTE_DIFFERENTIATION	0.000467948	0.0376448	0.498493	0.690139	1.86555	35	GO:0045621	0.659208	0.0512712
GOBP_RHYTHMIC_PROCESS	0.000468278	0.0376448	0.498493	0.486311	1.64212	142	GO:0048511	0.44926	0.175007
GOBP_INTERLEUKIN_1_MEDIATED_SIGNALING_PATHWAY	0.000498782	0.0398718	0.477271	0.897969	1.74214	8	GO:0070498	0.811908	0.171146
GOBP_POSITIVE_REGULATION_OF_CYTOKINE_PRODUCTION	0.000502433	0.0399392	0.477271	0.430081	1.54127	246	GO:0001819	0.316432	0.646562
GOBP_CELL_DIFFERENTIATION_IN_HINDBRAIN	0.000557792	0.0427137	0.477271	0.83453	1.84755	13	GO:0021533	0.817555	0.090686
GOCC_COLLAGEN_CONTAINING_EXTRACELLULAR_MATRIX	0.000560445	0.0427137	0.477271	0.423684	1.54705	294	GO:0062023	0.369427	0.270925
GOBP_CHONDROCYTE_DEVELOPMENT_INVOLVED_IN_ENDOCHONDRAL_BONE_MORPHOGENESIS	0.000574319	0.043468	0.477271	0.816143	1.86865	15	GO:0003433	0.735971	0.207996
GOBP_NEGATIVE_REGULATION_OF_MULTICELLULAR_ORGANISMAL_PROCESS	0.000581475	0.0437768	0.477271	0.379069	1.43594	501	GO:0051241	0.269821	0.845308
GOBP_CARBOHYDRATE_BIOSYNTHETIC_PROCESS	0.000659113	0.0469623	0.477271	0.520354	1.69766	106	GO:0016051	0.418165	0.365636
GOBP_REGULATION_OF_BIOMINERALIZATION	0.000662623	0.0469623	0.477271	0.573937	1.75433	69	GO:0110149	0.494393	0.249342
GOBP_LENS_DEVELOPMENT_IN_CAMERA_TYPE_EYE	0.000691954	0.0483696	0.477271	0.646365	1.81904	44	GO:0002088	0.571925	0.146429
