# Supplementary material for: Gene expression in soft-shell clam (Mya arenaria) transmissible cancer reveals survival mechanisms during host infection and seawater transfer
Source: PLoS Genet. 2025 Mar 31;21(3):e1011629. doi: 10.1371/journal.pgen.1011629 (PMC11978232; doi:10.1371/journal.pgen.1011629)
Supplement: S11 Table — (XLSX) [file pgen.1011629.s017.xlsx]

## Sheet: S11 Table - ASW_consv_gene_dn
gene	uniprot	description	baseMean	stat	padj	log2FoldChange	heme_LFC	heme_padj
LOC128243119	ZNFX1	NFX1-type zinc finger-containing protein 1-like	1022.75	16.6622	9.69304e-60	3.27123	3.88134	6.82681e-17
LOC128220373	NA	uncharacterized LOC128220373	1548.32	13.0587	1.17532e-36	2.16011	1.86559	1.54747e-05
LOC128210260	NPFF2	cholecystokinin receptor type A-like	1306.31	13.0511	1.28691e-36	2.41559	2.75052	9.52299e-07
LOC128226839	CCNG1	cyclin-G1-like	394.534	12.1054	1.68287e-31	2.71308	2.52396	1.11592e-10
LOC128241732	CX038	uncharacterized LOC128241732	707.2	12.0941	1.91546e-31	2.188	0.949011	0.54193
LOC128240343	CTDSL	CTD small phosphatase-like protein	915.09	12.0684	2.59822e-31	2.11191	4.6678	3.31112e-30
LOC128219566	NA	uncharacterized LOC128219566	214.132	11.952	1.03907e-30	3.33423	1.64543	0.0350016
LOC128208299	BTBD3	BTB/POZ domain-containing protein 6-B-like	2137.95	11.7873	7.23007e-30	2.00987	4.65337	2.15813e-56
LOC128238571	HDC	headcase protein homolog	3880.75	11.7005	1.97762e-29	2.7288	4.45904	2.44063e-31
LOC128232113	MERL	merlin-like	431.92	11.5816	7.76223e-29	2.29104	4.35273	3.08405e-16
LOC128238451	ENPP4	bis(5'-adenosyl)-triphosphatase ENPP4-like	425.012	11.5262	1.44956e-28	2.43031	2.46381	1.31179e-06
LOC128240988	SP3	transcription factor Sp4-like	548.785	11.3714	8.32086e-28	2.4435	-1.09673	0.0449478
LOC128245448	CASZ1	zinc finger protein castor homolog 1-like	422.747	11.124	1.27724e-26	2.40899	2.63231	2.71764e-10
LOC128214321	NA	uncharacterized LOC128214321	1528.27	10.8671	2.08233e-25	1.63791	2.63803	5.74412e-11
LOC128240628	NA	uncharacterized LOC128240628	82731.3	10.791	4.70234e-25	1.57783	3.05158	0.00403186
LOC128239332	HDC	headcase protein homolog	3048.81	10.7273	9.18436e-25	2.34099	4.78811	1.34231e-43
LOC128230057	FOXM1	uncharacterized LOC128230057	275.388	10.653	2.01391e-24	2.68134	3.20856	0.000198109
LOC128224801	NA	uncharacterized LOC128224801	557.391	10.6256	2.69061e-24	2.04248	-2.57835	0.330239
LOC128230323	OAR	uncharacterized LOC128230323	200.106	10.5477	5.99582e-24	2.8494	1.92197	0.000600095
LOC128219750	H6ST2	heparan-sulfate 6-O-sulfotransferase 2-like	407.953	10.5149	8.36788e-24	2.34848	2.42489	1.55135e-09
LOC128229638	NA	uncharacterized LOC128229638	889.697	10.493	1.04443e-23	1.98368	2.00167	6.34874e-07
LOC128214390	GPR84	cholecystokinin receptor type A-like	540.944	10.4824	1.15753e-23	2.80336	0.540992	0.236644
LOC128213877	NA	uncharacterized LOC128213877	924.465	10.3832	3.16302e-23	1.80037	0.669122	0.41877
LOC128235372	GLBL2	beta-galactosidase-1-like protein 2	440.279	10.3802	3.25095e-23	2.02314	1.7601	5.60403e-07
LOC128209992	NA	actin-3-like	698.295	10.2832	8.69007e-23	1.84468	3.60344	2.5064e-14
LOC128233459	DEDD	death effector domain-containing protein-like	558.953	10.2697	9.91255e-23	1.89692	3.37089	2.46298e-07
LOC128227624	TRIM2	tripartite motif-containing protein 2-like	636.26	10.2658	1.02701e-22	1.81125	1.17945	0.0168463
LOC128208515	TRI33	E3 ubiquitin-protein ligase TRIM33-like	234.248	10.0821	6.59807e-22	2.79704	0.758219	0.164637
LOC128228661	TFIP8	tumor necrosis factor alpha-induced protein 8-like	5651.29	10.0502	9.00643e-22	1.3858	0.939807	0.0032246
LOC128221235	TRI45	tripartite motif-containing protein 45-like	770.29	10.0456	9.39761e-22	1.69297	3.41757	1.89508e-14
LOC128220204	MED4	mediator of RNA polymerase II transcription subunit 4-like	582.942	9.79413	1.0966e-20	1.81735	2.49915	2.46298e-07
LOC128218787	TCAB1	telomerase Cajal body protein 1-like	726.133	9.75917	1.52425e-20	1.86137	3.35559	3.94982e-12
LOC128230249	FUTC	alpha-(1%2C3)-fucosyltransferase 7-like	442.442	9.68896	3.02631e-20	1.92667	0.192122	0.832502
LOC128241784	NA	uncharacterized LOC128241784	228.754	9.64525	4.56583e-20	2.55112	3.46882	1.16184e-07
LOC128235494	NA	uncharacterized LOC128235494	2349.28	9.52565	1.41068e-19	1.55711	1.53462	0.0558771
LOC128242639	NA	zinc finger protein 62 homolog	3147.63	9.43683	3.28e-19	1.41377	0.97524	0.00279477
LOC128239013	NA	uncharacterized LOC128239013	866.566	9.43591	3.29636e-19	1.97752	4.02515	4.16016e-23
LOC128228804	MB212	uncharacterized LOC128228804	241.663	9.42341	3.69988e-19	2.26473	-0.282246	0.95169
LOC128242530	NA	uncharacterized LOC128242530	3499.85	9.29809	1.18077e-18	1.4075	-1.29783	NA
LOC128227485	NA	PWWP domain-containing DNA repair factor 3A-like	702.34	9.25309	1.76266e-18	1.59464	2.73202	9.52906e-11
LOC128208968	KLH30	uncharacterized LOC128208968	130.18	9.23673	2.03242e-18	3.05863	3.846	4.13294e-10
LOC128244180	TIF1B	protein wech-like	91.4862	9.22392	2.28268e-18	3.8914	1.487	0.0621717
LOC128229010	TFAP4	transcription factor AP-4-like	228.034	9.07091	9.02693e-18	2.49107	1.97088	0.0143004
LOC128217374	NA	uncharacterized LOC128217374	1710.74	9.03326	1.26176e-17	1.38052	2.9273	4.26801e-17
LOC128220218	UBIE	demethylmenaquinone methyltransferase-like	402.965	9.0232	1.3787e-17	1.81065	1.03651	0.0113498
LOC128227172	LONF3	LON peptidase N-terminal domain and RING finger protein 3-like	472.688	8.98778	1.8977e-17	1.76871	1.13678	0.0250898
LOC128242277	NA	RNA-binding protein 25-like	137.952	8.96093	2.39799e-17	2.7163	2.22685	0.000762328
LOC128209819	KLH20	uncharacterized LOC128209819	109.223	8.88104	4.71797e-17	4.53354	3.99901	3.02919e-14
LOC128203128	B3GT6	beta-1%2C3-galactosyltransferase 6-like	283.97	8.86671	5.33251e-17	1.96826	2.8441	0.00126172
LOC128231166	TAF8	transcription initiation factor TFIID subunit 8-like	507.673	8.81452	8.42927e-17	1.81275	1.66499	0.00288074
LOC128234791	MTEF4	uncharacterized LOC128234791	145.044	8.78476	1.08557e-16	2.73829	1.01622	0.164703
LOC128235294	NA	uncharacterized LOC128235294	1671.86	8.76645	1.26581e-16	1.49864	1.52797	0.000293222
LOC128204898	NA	uncharacterized LOC128204898	1597.39	8.72857	1.76521e-16	1.59354	4.78489	0.112513
LOC128242132	KLD10	kelch domain-containing protein 10-like	161.747	8.71386	2.00411e-16	2.50015	4.76316	1.73972e-15
LOC128220374	ZN875	zinc finger protein 181-like	437.857	8.6753	2.78963e-16	1.75262	1.94186	1.27151e-05
LOC128213837	STK11	serine/threonine-protein kinase STK11-like	642.123	8.65369	3.35232e-16	1.9974	2.57575	5.96692e-08
LOC128230597	SGF29	SAGA-associated factor 29-like	703.291	8.63843	3.80601e-16	1.6294	1.50418	0.000819835
LOC128243520	NA	uncharacterized LOC128243520	1387.47	8.61102	4.79768e-16	1.35805	-0.405182	0.369361
LOC128231741	TET1	uncharacterized LOC128231741	1337.71	8.59027	5.6992e-16	1.51837	5.12115	4.03396e-34
LOC128228663	SNPC3	snRNA-activating protein complex subunit 3-like	178.008	8.52828	9.50953e-16	2.32792	2.96233	0.000104903
LOC128243869	CEP72	centrosomal protein of 72 kDa-like	97.6851	8.50649	1.14132e-15	3.48876	4.22152	1.14789e-06
LOC128238848	NA	small VCP/p97-interacting protein-like	349.722	8.49374	1.27032e-15	1.89411	3.63377	1.046e-06
LOC128237791	ARID2	AT-rich interactive domain-containing protein 2-like	2657.21	8.48784	1.33273e-15	1.40816	1.41452	0.0064306
LOC128232170	PLK1	serine/threonine-protein kinase PLK1-like	1294.45	8.45423	1.75912e-15	1.59279	1.42006	0.00150808
LOC128212998	S35B3	adenosine 3'-phospho 5'-phosphosulfate transporter 2-like	427.1	8.42357	2.26796e-15	1.64242	1.91817	0.000600493
LOC128211792	NA	uncharacterized LOC128211792	623.655	8.36814	3.5864e-15	1.95364	2.27191	3.32559e-07
LOC128243504	PMGT2	protein O-linked-mannose beta-1%2C4-N-acetylglucosaminyltransferase 2-like	350.357	8.36066	3.80069e-15	1.90543	1.58992	0.0182766
LOC128234488	ZN445	uncharacterized LOC128234488	946.73	8.34094	4.45586e-15	1.75813	3.84987	1.39145e-27
LOC128206235	NA	uncharacterized LOC128206235	639.875	8.31516	5.48127e-15	1.52219	1.4951	0.0932746
LOC128230384	TM53A	uncharacterized LOC128230384	592.89	8.27507	7.58023e-15	1.56737	0.86641	0.354285
LOC128219190	CCD33	coiled-coil domain-containing protein 33-like	634.133	8.26951	7.92202e-15	1.57107	-0.16883	0.915217
LOC128222942	NA	uncharacterized LOC128222942	2437.46	8.24644	9.5368e-15	1.72142	2.02845	5.44912e-08
LOC128213709	ZFP26	zinc finger protein OZF-like	209.165	8.24094	9.95947e-15	2.22037	1.98659	0.0029471
LOC128212235	TRET1	solute carrier family 2%2C facilitated glucose transporter member 8-like	822.134	8.22731	1.11323e-14	1.38806	3.04933	2.6376e-09
LOC128241610	GAL2B	somatostatin receptor type 4-like	122.817	8.19819	1.40808e-14	2.86617	NA	NA
LOC128244715	NA	uncharacterized LOC128244715	554.108	8.15048	2.07067e-14	1.5478	2.64726	2.79733e-11
LOC128243257	NA	anaphase-promoting complex subunit 16-like	212.655	8.14377	2.17774e-14	2.14455	2.89256	5.16776e-08
LOC128204152	CCKAR	cholecystokinin receptor type A-like	761.077	8.1297	2.41976e-14	1.58312	1.02802	0.311511
LOC128217704	TM187	transmembrane protein 187-like	269.889	8.11843	2.63824e-14	1.83714	2.37331	1.08694e-07
LOC128214212	RN146	E3 ubiquitin-protein ligase rnf146-like	916.24	8.06884	3.89754e-14	1.30983	2.27723	5.3713e-10
LOC128241726	C1QL3	uncharacterized LOC128241726	2962.04	8.04132	4.81149e-14	1.19158	2.38607	1.0781e-11
LOC128213935	BDLP	uncharacterized LOC128213935	534.539	8.04072	4.82365e-14	1.6078	2.04685	0.000156127
LOC128231364	ZNHI3	zinc finger HIT domain-containing protein 3-like	365.712	8.03671	4.97223e-14	1.71353	2.64821	0.000904914
LOC128232908	CDC27	cell division cycle protein 27 homolog	683.229	7.97166	8.29797e-14	1.50251	2.60431	1.05179e-10
LOC128240620	KLF7	Krueppel-like factor 6	384.522	7.96766	8.49224e-14	1.61604	0.180436	0.728828
LOC128209881	NA	uncharacterized LOC128209881	136.506	7.96054	8.97505e-14	2.34075	2.29223	1.82654e-07
LOC128231781	NA	uncharacterized LOC128231781	612.254	7.94581	1.00161e-13	2.21741	1.09181	0.042694
LOC128205114	NA	uncharacterized LOC128205114	2540.93	7.92974	1.13245e-13	1.32625	2.44027	0.324433
LOC128224207	NR5A2	nuclear receptor subfamily 5 group A member 2-like	925.97	7.92806	1.14527e-13	1.53168	3.12643	1.86585e-20
LOC128239029	NA	uncharacterized LOC128239029	101.552	7.88991	1.54192e-13	2.70435	-0.272995	0.653574
LOC128227838	NA	uncharacterized LOC128227838	1432.91	7.87954	1.67171e-13	1.36304	1.39909	0.0218399
LOC128232755	HIL	hillarin-like	1046.34	7.8671	1.83421e-13	1.29344	-1.22741	0.0786864
LOC128225253	ARL4A	ADP-ribosylation factor-like protein 4A	95.1603	7.84669	2.15403e-13	2.89362	1.92156	0.0512947
LOC128211439	SLN11	schlafen family member 13-like	544.727	7.83837	2.29648e-13	1.58383	3.78213	7.73316e-06
LOC128228551	NA	uncharacterized LOC128228551	951.855	7.83161	2.41807e-13	1.58152	-1.16043	NA
LOC128238441	IMA7	importin subunit alpha-7-like	2430.04	7.79892	3.10718e-13	1.33928	1.89155	7.96481e-06
LOC128212364	ZNFX1	NFX1-type zinc finger-containing protein 1-like	441.171	7.74725	4.60254e-13	1.68937	4.05534	2.2058e-24
LOC128209075	ZN624	zinc finger protein 37 homolog	887.358	7.73783	4.92519e-13	1.37042	1.50506	2.15582e-05
LOC128244723	NA	uncharacterized LOC128244723	770.483	7.73258	5.12145e-13	1.30102	0.898515	0.519379
LOC128226541	CIPKP	uncharacterized LOC128226541	1168.82	7.70309	6.37299e-13	1.29752	0.988532	0.002128
