# Supplementary material for: Gene expression in soft-shell clam (Mya arenaria) transmissible cancer reveals survival mechanisms during host infection and seawater transfer
Source: PLoS Genet. 2025 Mar 31;21(3):e1011629. doi: 10.1371/journal.pgen.1011629 (PMC11978232; doi:10.1371/journal.pgen.1011629)
Supplement: S12 Table — (XLSX) [file pgen.1011629.s018.xlsx]

## Sheet: S12 Table - ASW_consv_gnst_dn
pathway	pval	padj	log2err	ES	NES	size	go_code	heme_ES	heme_padj
GOCC_CATALYTIC_COMPLEX	7.19729e-13	1.0241e-08	0.921426	-0.40379	-1.73741	686	GO:1902494	-0.325884	0.000297813
GOBP_CELL_CYCLE_PROCESS	2.56256e-12	1.82313e-08	0.898671	-0.401472	-1.72878	664	GO:0022402	-0.357212	3.17518e-06
GOBP_MITOTIC_CELL_CYCLE_PROCESS	5.54965e-11	2.6322e-07	0.851339	-0.43947	-1.82929	418	GO:1903047	-0.389281	3.40605e-05
GOBP_MITOTIC_CELL_CYCLE	1.35291e-10	4.81263e-07	0.826657	-0.41175	-1.73693	499	GO:0000278	-0.348092	0.000438067
GOCC_TRANSFERASE_COMPLEX	1.43259e-09	4.07687e-06	0.788187	-0.430193	-1.79227	401	GO:1990234	-0.341493	0.00994314
GOCC_CULLIN_RING_UBIQUITIN_LIGASE_COMPLEX	5.68286e-09	1.17064e-05	0.761461	-0.614571	-2.20353	98	GO:0031461	-0.43476	0.0666122
GOCC_INTRACELLULAR_PROTEIN_CONTAINING_COMPLEX	5.75901e-09	1.17064e-05	0.761461	-0.419378	-1.73514	388	GO:0140535	-0.334534	0.0158782
GOBP_CHROMOSOME_ORGANIZATION	8.00895e-09	1.42449e-05	0.74774	-0.378401	-1.61335	576	GO:0051276	-0.377207	1.30233e-06
GOBP_CELL_CYCLE	9.74095e-09	1.54004e-05	0.74774	-0.333098	-1.47428	1039	GO:0007049	-0.310708	NA
GOBP_CELL_CYCLE_PHASE_TRANSITION	1.37071e-08	1.74798e-05	0.74774	-0.452446	-1.82927	303	GO:0044770	-0.42235	0.000170179
GOBP_CELL_DIVISION	1.47415e-08	1.74798e-05	0.74774	-0.411664	-1.71275	400	GO:0051301	-0.292396	0.120281
GOBP_EMBRYO_DEVELOPMENT_ENDING_IN_BIRTH_OR_EGG_HATCHING	9.39313e-08	0.000102811	0.704976	-0.423266	-1.7161	318	GO:0009792	-0.364954	0.00559521
GOBP_CHROMATIN_ORGANIZATION	2.31621e-07	0.000219715	0.690132	-0.435078	-1.75989	287	GO:0006325	-0.460059	3.0818e-06
GOBP_CELLULAR_RESPONSE_TO_DNA_DAMAGE_STIMULUS	2.65445e-07	0.000236064	0.674963	-0.366291	-1.55087	542	GO:0006974	-0.339868	0.00073733
GOBP_REGULATION_OF_CELL_CYCLE_PHASE_TRANSITION	3.283e-07	0.000274787	0.674963	-0.443624	-1.75993	253	GO:1901987	-0.434192	0.000195381
GOCC_MICROTUBULE_CYTOSKELETON	8.94856e-07	0.000606329	0.659444	-0.343203	-1.48401	659	GO:0015630	-0.319576	0.00187303
GOBP_REGULATION_OF_CELL_CYCLE	1.96879e-06	0.00127336	0.627257	-0.343222	-1.47441	612	GO:0051726	-0.332974	0.000438067
GOBP_REGULATION_OF_CELL_CYCLE_PROCESS	3.2277e-06	0.00191362	0.627257	-0.382265	-1.58341	392	GO:0010564	-0.383304	0.000234472
GOBP_MITOTIC_CELL_CYCLE_PHASE_TRANSITION	3.53424e-06	0.00201155	0.627257	-0.441512	-1.72625	228	GO:0044772	-0.411509	0.00114223
GOCC_CUL4_RING_E3_UBIQUITIN_LIGASE_COMPLEX	4.00248e-06	0.00219043	0.610527	-0.808474	-2.12941	21	GO:0080008	-0.772688	0.0058514
GOBP_DNA_METABOLIC_PROCESS	5.98572e-06	0.00315447	0.610527	-0.346518	-1.47031	552	GO:0006259	-0.310568	0.00730355
GOCC_MICROTUBULE_ORGANIZING_CENTER	7.9968e-06	0.00365286	0.593325	-0.35808	-1.49489	442	GO:0005815	-0.353493	0.00116336
GOMF_HISTONE_BINDING	1.01991e-05	0.00426832	0.593325	-0.482977	-1.81436	146	GO:0042393	-0.484189	0.00073733
GOCC_UBIQUITIN_LIGASE_COMPLEX	1.34353e-05	0.00490902	0.593325	-0.457353	-1.72957	170	GO:0000151	-0.367468	0.0682944
GOBP_ORGANELLE_FISSION	1.53925e-05	0.00529743	0.57561	-0.41033	-1.65014	272	GO:0048285	-0.317876	0.126021
GOBP_REGULATION_OF_ORGANELLE_ORGANIZATION	1.5122e-05	0.00529743	0.593325	-0.34003	-1.43937	538	GO:0033043	-0.283985	0.111929
GOCC_CENTRIOLE	1.87535e-05	0.00620566	0.57561	-0.512465	-1.84912	102	GO:0005814	-0.5003	0.00631853
GOCC_MITOCHONDRION	2.39996e-05	0.00738211	0.57561	-0.323736	-1.39704	689	GO:0005739	0.29462	0.682319
GOMF_METHYLATED_HISTONE_BINDING	2.4384e-05	0.00738211	0.57561	-0.578884	-1.93638	64	GO:0035064	-0.563909	0.0135373
GOBP_CELL_CYCLE_G2_M_PHASE_TRANSITION	2.84565e-05	0.00755349	0.57561	-0.530933	-1.86207	86	GO:0044839	-0.410025	0.138333
GOBP_IN_UTERO_EMBRYONIC_DEVELOPMENT	2.94206e-05	0.00755349	0.57561	-0.443202	-1.69938	184	GO:0001701	-0.37616	0.038077
GOBP_PROTEASOMAL_PROTEIN_CATABOLIC_PROCESS	2.86675e-05	0.00755349	0.57561	-0.394181	-1.58589	282	GO:0010498	-0.25865	0.529737
GOCC_SPINDLE_POLE	2.97751e-05	0.00755349	0.57561	-0.540658	-1.89245	85	GO:0000922	-0.552031	0.00242273
GOMF_CATALYTIC_ACTIVITY_ACTING_ON_A_NUCLEIC_ACID	3.03754e-05	0.00755349	0.57561	-0.355957	-1.47957	390	GO:0140640	-0.27573	0.277923
GOBP_SPINDLE_ORGANIZATION	3.26409e-05	0.00787198	0.557332	-0.488118	-1.79605	118	GO:0007051	-0.376456	0.133264
GOBP_MICROTUBULE_ORGANIZING_CENTER_ORGANIZATION	3.53491e-05	0.00820162	0.557332	-0.517812	-1.8244	91	GO:0031023	-0.499748	0.0157944
GOBP_MICROTUBULE_CYTOSKELETON_ORGANIZATION	3.76146e-05	0.00836278	0.557332	-0.374389	-1.5299	340	GO:0000226	-0.369844	0.00280553
GOCC_NUCLEAR_CHROMOSOME	3.84295e-05	0.00841251	0.557332	-0.496611	-1.7991	105	GO:0000228	-0.370287	0.197734
GOBP_REGULATION_OF_MITOTIC_CELL_CYCLE_PHASE_TRANSITION	4.27376e-05	0.00899468	0.557332	-0.428424	-1.63652	179	GO:1901990	-0.431184	0.00429731
GOBP_NEGATIVE_REGULATION_OF_CELL_CYCLE	4.71776e-05	0.00960039	0.557332	-0.404446	-1.5953	240	GO:0045786	-0.42714	0.00073733
GOBP_PROTEIN_COMPLEX_OLIGOMERIZATION	6.60938e-05	0.0127088	0.538434	-0.469095	-1.73831	126	GO:0051259	-0.423762	0.0339908
GOBP_NEGATIVE_REGULATION_OF_CELL_CYCLE_PROCESS	6.77214e-05	0.0128481	0.538434	-0.431705	-1.64174	172	GO:0010948	-0.428263	0.00659431
GOBP_SISTER_CHROMATID_SEGREGATION	7.00976e-05	0.0131239	0.538434	-0.47279	-1.74296	129	GO:0000819	-0.468265	0.0052016
GOBP_DNA_REPAIR	7.95797e-05	0.0147057	0.538434	-0.357965	-1.47681	375	GO:0006281	-0.313525	0.055051
GOCC_ATPASE_COMPLEX	8.59507e-05	0.0152874	0.538434	-0.639716	-1.91135	38	GO:1904949	-0.482838	0.213868
GOMF_DAMAGED_DNA_BINDING	8.96208e-05	0.0153837	0.538434	-0.549307	-1.86671	74	GO:0003684	-0.495599	0.0411863
GOBP_HISTONE_MODIFICATION	9.81971e-05	0.015743	0.538434	-0.375776	-1.5152	310	GO:0016570	-0.439857	3.53858e-06
GOBP_MICROTUBULE_BASED_PROCESS	0.000122738	0.0171336	0.518848	-0.337367	-1.4118	457	GO:0007017	-0.300049	0.0375315
GOBP_RNA_SPLICING	0.000124026	0.0171336	0.518848	-0.41655	-1.60039	193	GO:0008380	-0.447945	0.00102135
GOBP_TROPHOBLAST_GIANT_CELL_DIFFERENTIATION	0.000130836	0.0175629	0.518848	-0.953956	-1.74321	5	GO:0060707	-0.750379	0.429898
GOBP_NON_MOTILE_CILIUM_ASSEMBLY	0.000150998	0.0197114	0.518848	-0.688123	-1.97871	29	GO:1905515	-0.593103	0.112306
GOBP_CENTRIOLE_ASSEMBLY	0.000176521	0.0214677	0.518848	-0.657277	-1.9662	36	GO:0098534	-0.590251	0.061074
GOBP_REPRODUCTIVE_SYSTEM_DEVELOPMENT	0.000195817	0.0230271	0.518848	-0.401094	-1.55695	205	GO:0061458	-0.306076	0.29296
GOBP_CRISTAE_FORMATION	0.000225131	0.0246414	0.518848	-0.946967	-1.73043	5	GO:0042407	-0.477786	0.825615
GOBP_MITOTIC_CYTOKINESIS	0.000247836	0.0258176	0.498493	-0.535351	-1.79076	64	GO:0000281	-0.35838	0.420572
GOBP_RNA_SPLICING_VIA_TRANSESTERIFICATION_REACTIONS	0.000248577	0.0258176	0.498493	-0.425766	-1.59471	154	GO:0000375	-0.467448	0.00175117
GOCC_TRANSFERASE_COMPLEX_TRANSFERRING_PHOSPHORUS_CONTAINING_GROUPS	0.000273192	0.0273652	0.498493	-0.449371	-1.64669	117	GO:0061695	-0.362746	0.179351
GOBP_MITOTIC_NUCLEAR_DIVISION	0.00028998	0.028456	0.498493	-0.43089	-1.6167	155	GO:0140014	-0.384701	0.0452253
GOBP_ORGANONITROGEN_COMPOUND_CATABOLIC_PROCESS	0.000349426	0.0326619	0.498493	-0.295061	-1.27862	748	GO:1901565	0.288772	0.715615
GOBP_HISTONE_H4_K16_ACETYLATION	0.000369051	0.0334289	0.498493	-0.747183	-1.92407	19	GO:0043984	-0.726959	0.0392989
GOBP_CYTOSKELETON_ORGANIZATION	0.000376725	0.0335026	0.498493	-0.302796	-1.3038	701	GO:0007010	-0.30214	0.0052016
GOBP_MITOTIC_SISTER_CHROMATID_SEGREGATION	0.000385955	0.0338997	0.498493	-0.469222	-1.68857	101	GO:0000070	-0.440358	0.0476614
GOBP_BLASTOCYST_DEVELOPMENT	0.000392163	0.0342337	0.498493	-0.593902	-1.8595	47	GO:0001824	-0.390961	0.408505
GOBP_HISTONE_H4_ACETYLATION	0.000396486	0.0344	0.498493	-0.578411	-1.88095	54	GO:0043967	-0.474316	0.112012
GOBP_EMBRYO_DEVELOPMENT	0.000417175	0.0354077	0.498493	-0.316359	-1.33896	543	GO:0009790	-0.309002	0.0135373
GOCC_CENTROSOME	0.000430806	0.035773	0.498493	-0.354381	-1.44343	343	GO:0005813	-0.342692	0.0231924
GOBP_NON_MEMBRANE_BOUNDED_ORGANELLE_ASSEMBLY	0.000518403	0.0409798	0.477271	-0.386346	-1.50305	206	GO:0140694	-0.408695	0.00578427
GOBP_REGULATION_OF_MITOTIC_CELL_CYCLE	0.000524093	0.0411959	0.477271	-0.370429	-1.47045	254	GO:0007346	-0.333447	0.0831825
GOBP_PROTEASOME_MEDIATED_UBIQUITIN_DEPENDENT_PROTEIN_CATABOLIC_PROCESS	0.000547361	0.0423283	0.477271	-0.381412	-1.51241	247	GO:0043161	-0.26047	0.585541
GOBP_CELL_DIFFERENTIATION_INVOLVED_IN_EMBRYONIC_PLACENTA_DEVELOPMENT	0.000607866	0.0450486	0.477271	-0.82678	-1.85226	11	GO:0060706	-0.505189	0.604586
GOBP_PROTEIN_CONTAINING_COMPLEX_ORGANIZATION	0.000618138	0.0455724	0.477271	-0.287997	-1.24778	830	GO:0043933	-0.265196	0.0596099
GOBP_BLASTOCYST_FORMATION	0.000624493	0.0458037	0.477271	-0.670869	-1.88147	27	GO:0001825	-0.496621	0.367242
GOBP_DEFINITIVE_HEMOPOIESIS	0.000661846	0.0469623	0.477271	-0.931882	-1.70287	5	GO:0060216	-0.601378	0.680242
GOBP_MICROTUBULE_CYTOSKELETON_ORGANIZATION_INVOLVED_IN_MITOSIS	0.000655425	0.0469623	0.477271	-0.457256	-1.64145	99	GO:1902850	-0.370085	0.25343
GOCC_NUCLEAR_PROTEIN_CONTAINING_COMPLEX	0.000661505	0.0469623	0.477271	-0.301994	-1.2977	668	GO:0140513	-0.29471	0.0158782
GOCC_REPLICATION_FORK	0.000663393	0.0469623	0.477271	-0.5602	-1.80245	52	GO:0005657	-0.468349	0.132102
GOBP_REGULATION_OF_CENTRIOLE_REPLICATION	0.000679267	0.0478479	0.477271	-0.784661	-1.87561	14	GO:0046599	-0.607209	0.338595
GOBP_HISTONE_H4_K5_ACETYLATION	0.000693471	0.0483696	0.477271	-0.809843	-1.85425	12	GO:0043981	-0.661877	0.33784
GOBP_PROTEIN_HOMOOLIGOMERIZATION	0.000700234	0.0485679	0.477271	-0.445929	-1.61549	105	GO:0051260	-0.383668	0.203879
