# Supplementary material for: Gene expression in soft-shell clam (Mya arenaria) transmissible cancer reveals survival mechanisms during host infection and seawater transfer
Source: PLoS Genet. 2025 Mar 31;21(3):e1011629. doi: 10.1371/journal.pgen.1011629 (PMC11978232; doi:10.1371/journal.pgen.1011629)
Supplement: S13 Table — (XLSX) [file pgen.1011629.s019.xlsx]

## Sheet: S13 Table - ASW_BTNspec_gene_up
gene	uniprot	padj	baseMean	stat	log2FoldChange	description
LOC128221568	NA	6.91551e-128	2455.29	-24.3691	-6.68958	uncharacterized LOC128221568
LOC128229194	HS12B	1.28389e-79	389.852	-19.2327	-5.48515	heat shock 70 kDa protein 12B-like
LOC128232100	MEGF6	1.05146e-76	1577.57	-18.8787	-3.30795	protein draper-like
LOC128225168	NA	2.42863e-75	1083.64	-18.7107	-5.04441	phenolphthiocerol/phthiocerol polyketide synthase subunit B-like
LOC128236635	MTH2	2.15977e-43	9714.08	-14.2066	-2.68936	uncharacterized LOC128236635
LOC128215446	ASM3B	1.01583e-41	1358.69	-13.9296	-2.14351	acid sphingomyelinase-like phosphodiesterase 3b
LOC128234909	PML	2.2538e-40	328.31	-13.7005	-3.26442	E3 ubiquitin-protein ligase TRIM33-like
LOC128229753	NA	5.44039e-37	2018.15	-13.1179	-2.61441	uncharacterized LOC128229753
LOC128203874	NFKB1	7.88123e-36	31664.8	-12.9109	-3.0952	nuclear factor NF-kappa-B p100 subunit-like
LOC128234275	NA	1.07038e-32	2708.89	-12.3356	-3.13775	shootin-1-like
LOC128212487	5H1AA	4.17614e-32	137.367	-12.2229	-5.95953	5-hydroxytryptamine receptor 1-like
LOC128240208	VLDLR	1.68287e-31	1532.86	-12.1054	-3.18358	prolow-density lipoprotein receptor-related protein 1-like
LOC128211662	NA	1.6016e-29	3676.03	-11.719	-2.07105	uncharacterized LOC128211662
LOC128209642	NA	7.40344e-27	2870.53	-11.1736	-1.79632	uncharacterized LOC128209642
LOC128236563	MTH2	2.15642e-26	1831.9	-11.0767	-2.18422	uncharacterized LOC128236563
LOC128218355	UNC89	8.66639e-26	127.861	-10.9478	-4.61613	muscle M-line assembly protein unc-89-like
LOC128203452	NA	1.40794e-23	117.835	-10.4634	-4.18795	uncharacterized LOC128203452
LOC128220031	NA	2.39445e-23	555.977	-10.412	-2.54704	uncharacterized LOC128220031
LOC128212292	NA	9.14069e-23	1243.8	-10.2779	-1.67115	C-type lectin lectoxin-Phi1-like
LOC128237289	GALT1	1.57798e-22	565.634	-10.2234	-1.84725	beta-1%2C4-galactosyltransferase galt-1-like
LOC128223638	HS12A	7.54471e-22	191.513	-10.0681	-4.38215	heat shock 70 kDa protein 12A-like
LOC128241681	NA	5.53874e-21	215.509	-9.86538	-2.50305	uncharacterized LOC128241681
LOC128234728	NA	7.09239e-21	4051.5	-9.83971	-1.61746	uncharacterized LOC128234728
LOC128207651	VWKA	7.13785e-21	710.408	-9.83866	-2.37529	uncharacterized LOC128207651
LOC128223678	PP1RA	1.33863e-20	957.051	-9.77354	-2.1513	serine/threonine-protein phosphatase 1 regulatory subunit 10-like
LOC128243595	FHDC1	3.76223e-20	183.53	-9.66549	-3.46141	delphilin-like
LOC128216891	NA	1.13107e-19	33861.1	-9.54935	-1.49508	uncharacterized LOC128216891
LOC128223717	PP1RA	1.5905e-18	567.581	-9.26483	-1.98396	serine/threonine-protein phosphatase 1 regulatory subunit 10-like
LOC128218530	NA	2.63799e-18	338.368	-9.20803	-2.19598	uncharacterized LOC128218530
LOC128204062	HOXX	3.34072e-18	6296.43	-9.18152	-4.93482	hydrogenase maturation factor HoxX-like
LOC128236679	NA	9.47416e-18	1861.53	-9.06491	-1.55833	uncharacterized LOC128236679
LOC128218073	NA	2.10651e-17	102.091	-8.97593	-4.37839	uncharacterized LOC128218073
LOC128234200	MOT14	2.39914e-17	8410.35	-8.96052	-2.15658	monocarboxylate transporter 5-like
LOC128218526	NA	2.58406e-17	1429.24	-8.95161	-1.99743	uncharacterized LOC128218526
LOC128238700	VNN1	2.63332e-17	4096.59	-8.94917	-1.38479	pantetheinase-like
LOC128243339	NA	3.56365e-17	960.657	-8.91394	-2.74072	uncharacterized LOC128243339
LOC128237790	DMBT1	4.40865e-17	4693.25	-8.88892	-1.46783	deleted in malignant brain tumors 1 protein-like
LOC128246948	NA	4.85223e-17	1476.75	-8.87757	-1.4074	uncharacterized LOC128246948
LOC128221303	NA	8.90066e-17	591.22	-8.80808	-1.55505	uncharacterized LOC128221303
LOC128210346	5H1AA	1.18603e-16	67.444	-8.77412	-5.02445	5-hydroxytryptamine receptor 1-like
LOC128230043	TBX2B	5.74963e-16	378.968	-8.58892	-1.6947	T-box transcription factor TBX2-like
LOC128205214	NA	2.24657e-15	1021.37	-8.425	-1.42943	uncharacterized LOC128205214
LOC128220582	PAR14	2.34989e-15	140.439	-8.41909	-2.60183	protein mono-ADP-ribosyltransferase PARP14-like
LOC128209350	TASOR	2.43744e-15	738.688	-8.41417	-1.642	uncharacterized LOC128209350
LOC128231339	PIGN	3.75935e-15	341.469	-8.36227	-1.80749	GPI ethanolamine phosphate transferase 1-like
LOC128239113	TNAP3	7.53921e-15	3494.73	-8.27603	-1.58749	tumor necrosis factor alpha-induced protein 3-like
LOC128240228	HMCN1	1.2062e-14	543.05	-8.21739	-1.5216	uncharacterized LOC128240228
LOC128217731	NA	1.37005e-14	281.592	-8.20179	-2.37312	uncharacterized LOC128217731
LOC128209762	CACT	1.50734e-14	7561.1	-8.18969	-1.77443	NF-kappa-B inhibitor cactus-like
LOC128243654	NOC	2.47426e-14	300.352	-8.12651	-2.30753	zinc finger protein Noc-like
LOC128212997	NA	3.00925e-14	190.919	-8.10155	-2.13167	uncharacterized LOC128212997
LOC128230114	UFD1	3.58855e-14	3909.47	-8.07951	-1.61996	ubiquitin recognition factor in ER-associated degradation protein 1-like
LOC128244996	IKBA	4.5298e-14	7139.61	-8.04958	-2.23808	NF-kappa-B inhibitor alpha-like
LOC128228278	GALT5	4.57576e-14	257.853	-8.04806	-1.91015	polypeptide N-acetylgalactosaminyltransferase 5-like
LOC128209938	ALS	6.3957e-14	55.8314	-8.00492	-4.36232	insulin-like growth factor-binding protein complex acid labile subunit
LOC128232091	TSP3	6.60401e-14	68.4186	-8.00069	-4.03431	uncharacterized LOC128232091
LOC128211207	CFA46	1.27607e-13	4477.46	-7.91433	-1.08887	cilia- and flagella-associated protein 46-like
LOC128233751	BMI1	2.53137e-13	375.952	-7.8253	-1.80881	uncharacterized LOC128233751
LOC128230879	MNN9	3.67415e-13	57.452	-7.77746	-4.47839	uncharacterized LOC128230879
LOC128233645	F234B	5.31594e-13	271.575	-7.72757	-2.10326	uncharacterized LOC128233645
LOC128234410	MPIP1	5.60115e-13	78.452	-7.72037	-4.21091	M-phase inducer phosphatase 1-like
LOC128209932	NA	5.79484e-13	1185.49	-7.71576	-1.48029	cytochrome P450 2C15-like
LOC128235746	ZMYM1	6.3008e-13	100.727	-7.70481	-3.08638	52 kDa repressor of the inhibitor of the protein kinase-like
LOC128230295	FBX40	1.72688e-12	1605.81	-7.57069	-1.68734	F-box only protein 30-like
LOC128202648	SPR	1.88543e-12	6901.93	-7.55847	-1.15471	sex peptide receptor-related protein 2-like
LOC128225176	NA	2.90396e-12	51.6564	-7.49945	-6.24559	uncharacterized LOC128225176
LOC128218103	FMAR	3.28577e-12	169.269	-7.48246	-1.97978	FMRFamide receptor-like
LOC128238591	ITA9	3.75733e-12	899.67	-7.46456	-1.21874	integrin alpha-PS5-like
LOC128212968	NA	4.93019e-12	875.356	-7.42689	-1.88712	uncharacterized LOC128212968
LOC128227168	XCT	1.33634e-11	88.4544	-7.28565	-3.01234	large neutral amino acids transporter small subunit 1-like
LOC128207687	NA	1.47437e-11	1162.73	-7.27189	-1.19148	uncharacterized LOC128207687
LOC128231744	PPD	1.7563e-11	1194.27	-7.24675	-1.12606	phosphonopyruvate decarboxylase-like
LOC128237646	NA	1.83096e-11	205.201	-7.24037	-2.00034	salivary glue protein Sgs-3-like
LOC128207165	NA	2.83796e-11	521.879	-7.17638	-2.37156	uncharacterized LOC128207165
LOC128243782	IFI44	2.96302e-11	445.146	-7.17021	-1.67762	interferon-induced protein 44-like
LOC128223736	NA	3.03117e-11	63.4051	-7.16639	-3.15185	uncharacterized LOC128223736
LOC128243355	NPHP3	3.32749e-11	13017.6	-7.15313	-1.01508	uncharacterized LOC128243355
LOC128234113	MDM4	3.44696e-11	7571.6	-7.14805	-1.09055	E3 ubiquitin-protein ligase Mdm2-like
LOC128238716	CCND2	4.5361e-11	53131.2	-7.1079	-1.04211	G1/S-specific cyclin-D2-like
LOC128207866	CDC42	5.10231e-11	249.345	-7.09095	-1.82309	cdc42 homolog
LOC128242928	NA	5.29976e-11	325.999	-7.08522	-1.94585	uncharacterized LOC128242928
LOC128216781	POL5	5.78545e-11	284.554	-7.07054	-1.81874	uncharacterized protein K02A2.6-like
LOC128223537	NA	7.86427e-11	941.462	-7.02532	-1.44703	coiled-coil domain-containing protein 1-like
LOC128234853	B3GT1	8.76104e-11	5167.07	-7.00977	-1.0002	beta-1%2C3-galactosyltransferase 1-like
LOC128204141	NA	1.06796e-10	5418.5	-6.97888	-1.029	interferon alpha-inducible protein 27-like protein 2
LOC128211570	NA	2.64248e-10	5347.91	-6.84384	-1.07637	nucleolar protein dao-5-like
LOC128234395	BMI1B	5.1989e-10	1424.71	-6.73987	-1.05225	serine/threonine-protein kinase fray2-like
LOC128219890	NA	5.68726e-10	585.492	-6.72618	-1.74038	uncharacterized LOC128219890
LOC128208997	NA	5.80283e-10	966.205	-6.72305	-1.38725	uncharacterized LOC128208997
LOC128208135	MRP1	7.04227e-10	42.4991	-6.69334	-3.4961	multidrug resistance-associated protein 1-like
LOC128206470	PITC1	9.44046e-10	1487.27	-6.64785	-1.00038	cytoplasmic phosphatidylinositol transfer protein 1-like
LOC128232101	MEGF6	1.00153e-09	646.938	-6.63812	-1.3414	protein draper-like
LOC128207309	NA	1.85419e-09	164.152	-6.54123	-1.72421	uncharacterized LOC128207309
LOC128237222	SC6A5	1.90289e-09	24241.9	-6.53695	-0.864847	sodium- and chloride-dependent GABA transporter 1-like
LOC128208282	DORS	2.02374e-09	10074	-6.52714	-1.42343	putative transcription factor p65 homolog
LOC128223642	HS12A	2.27224e-09	68.3074	-6.50818	-3.58256	heat shock 70 kDa protein 12A-like
LOC128229848	NA	2.67794e-09	1662.41	-6.4811	-1.17403	cell cycle checkpoint control protein RAD9A-like
LOC128237392	SYT7	2.81034e-09	945.813	-6.47265	-1.04551	synaptotagmin-7-like
LOC128236442	NA	2.88879e-09	344.327	-6.46791	-2.01477	uncharacterized LOC128236442
LOC128232291	FNDC1	4.16559e-09	365.582	-6.41004	-1.52689	uncharacterized LOC128232291
LOC128216578	NA	4.64421e-09	3158.39	-6.39248	-1.21103	uncharacterized LOC128216578
LOC128238825	KARG	5.71601e-09	98.7733	-6.35889	-2.38778	arginine kinase-like
LOC128223247	CLZ9	5.71601e-09	300.489	-6.35876	-1.53412	uncharacterized LOC128223247
LOC128226618	NA	5.9658e-09	316.192	-6.35162	-1.30897	uncharacterized LOC128226618
LOC128231323	ZC11A	6.56432e-09	21223.4	-6.33614	-0.869185	zinc finger CCCH domain-containing protein 11A-like
LOC128234894	BCL3	8.54982e-09	346.119	-6.29283	-2.05572	ankyrin repeat domain-containing protein 12-like
LOC128207865	CDC42	8.77671e-09	69995.9	-6.28746	-0.848296	cell division control protein 42 homolog
LOC128224396	ZN503	9.02768e-09	114.375	-6.28216	-2.81727	zinc finger protein Noc-like
LOC128233809	NPHN	9.61868e-09	1226.89	-6.27193	-0.967869	uncharacterized LOC128233809
LOC128219028	FUCTC	1.15528e-08	1736.01	-6.24114	-1.03593	alpha-(1%2C3)-fucosyltransferase C-like
LOC128224822	LMO4B	1.42203e-08	593.594	-6.20494	-1.65906	LIM domain transcription factor LMO4-B-like
LOC128227629	EAA2	1.68743e-08	1798.29	-6.17512	-0.911602	excitatory amino acid transporter 2-like
LOC128243299	ZDHC1	1.74098e-08	1330.74	-6.16965	-1.2192	palmitoyltransferase ZDHHC1-like
LOC128238240	RT35	1.77836e-08	1394.42	-6.16611	-1.09023	28S ribosomal protein S35%2C mitochondrial-like
LOC128207916	NA	1.97241e-08	202.123	-6.14812	-1.9728	52 kDa repressor of the inhibitor of the protein kinase-like
LOC128230362	MNN9	2.3144e-08	2245.82	-6.12096	-1.25816	uncharacterized LOC128230362
LOC128243996	NA	2.41449e-08	1198.63	-6.11403	-0.942171	uncharacterized LOC128243996
LOC128209693	RTF1	2.58497e-08	2360.41	-6.10245	-0.890041	RNA polymerase-associated protein RTF1 homolog
LOC128236604	NA	2.90189e-08	459.819	-6.08325	-1.18095	uncharacterized LOC128236604
LOC128246930	FUCT1	4.79901e-08	1597.77	-5.99761	-1.48853	GDP-fucose transporter 1-like
LOC128242950	DJC12	4.88616e-08	1333	-5.99418	-1.07294	dnaJ homolog subfamily C member 12-like
LOC128240567	EAA2	5.0975e-08	1070.2	-5.98627	-0.967503	excitatory amino acid transporter 2-like
LOC128244614	SC6A5	6.29282e-08	589.769	-5.94986	-1.10735	sodium- and chloride-dependent glycine transporter 2-like
LOC128227424	WWC2	6.64813e-08	3026.03	-5.94003	-1.08456	protein WWC2-like
LOC128234838	BCL3	6.92653e-08	985.987	-5.93212	-1.62028	ankyrin repeat domain-containing protein 12-like
LOC128232335	SRR	6.99134e-08	158.93	-5.93026	-1.66065	probable serine racemase
LOC128209447	NA	7.44468e-08	36.0015	-5.91927	-7.26518	uncharacterized LOC128209447
LOC128220223	ZCCHV	7.94713e-08	1121.95	-5.90802	-1.11496	uncharacterized LOC128220223
LOC128236303	BMI1B	1.34712e-07	1738.52	-5.81481	-0.910511	serine/threonine-protein kinase fray2-like
LOC128209870	NA	1.97292e-07	137.668	-5.74675	-9.52285	uncharacterized LOC128209870
LOC128230610	DISP3	2.00651e-07	493.918	-5.74373	-1.11752	uncharacterized LOC128230610
LOC128221267	NA	2.01656e-07	732.732	-5.74256	-1.10853	uncharacterized LOC128221267
LOC128238444	NA	2.17925e-07	388.731	-5.72861	-1.61209	uncharacterized LOC128238444
LOC128217573	PLPL8	2.72179e-07	3791.82	-5.68837	-1.07508	calcium-independent phospholipase A2-gamma-like
LOC128218204	SCR11	2.77541e-07	172.447	-5.68456	-1.78579	S-crystallin SL11-like
LOC128225746	NA	3.0044e-07	4262.3	-5.67052	-0.836324	uncharacterized LOC128225746
LOC128204249	TASOR	3.47001e-07	2493.37	-5.64404	-1.18938	uncharacterized LOC128204249
LOC128238979	NA	3.7739e-07	477.146	-5.62879	-1.15424	uncharacterized LOC128238979
LOC128231708	NA	3.82745e-07	4778.25	-5.62573	-0.792396	uncharacterized LOC128231708
LOC128230579	ABR	3.86e-07	5388.48	-5.62411	-1.0538	uncharacterized LOC128230579
LOC128207469	NA	4.1233e-07	91.8867	-5.61161	-2.69006	uncharacterized LOC128207469
LOC128234620	NA	4.20134e-07	419.661	-5.60821	-1.07895	uncharacterized LOC128234620
LOC128236126	NA	4.56128e-07	183.493	-5.59334	-1.86799	mucin-5AC-like
LOC128234296	NA	5.32214e-07	3032.17	-5.56402	-1.45951	uncharacterized LOC128234296
LOC128223542	IRF2	5.83456e-07	2934.34	-5.54704	-1.66323	interferon regulatory factor 1-like
LOC128214094	SNX30	6.23594e-07	1227.02	-5.53462	-1.06826	sorting nexin-30-like
LOC128234420	SVEP1	6.31121e-07	1369.25	-5.53236	-0.879547	sushi%2C von Willebrand factor type A%2C EGF and pentraxin domain-containing protein 1-like
LOC128208306	P52K	6.33841e-07	410.817	-5.5313	-1.46114	uncharacterized LOC128208306
LOC128211380	3BP2	6.33841e-07	3612.45	-5.5313	-1.06043	SH3 domain-binding protein 2-like
LOC128219958	NA	6.56387e-07	23.7914	-5.52486	-5.93027	uncharacterized LOC128219958
LOC128230537	EHF	6.69013e-07	7002.98	-5.52078	-1.20451	uncharacterized LOC128230537
LOC128218360	TRI33	8.05438e-07	92.3797	-5.48508	-2.26058	E3 ubiquitin-protein ligase TRIM33-like
LOC128231734	LHX5	8.29001e-07	631.593	-5.4796	-1.40141	LIM/homeobox protein Lhx5-like
LOC128224767	LMO4B	8.31013e-07	386.403	-5.47902	-1.89352	LIM domain transcription factor LMO4-B-like
LOC128223722	HS12B	8.49304e-07	135.997	-5.47487	-1.54712	heat shock 70 kDa protein 12B-like
LOC128213624	IL6RB	8.64105e-07	5535.15	-5.47135	-0.935746	uncharacterized LOC128213624
LOC128237831	BIR7A	9.04652e-07	189.463	-5.46307	-1.41869	baculoviral IAP repeat-containing protein 2-like
LOC128217064	DNAT	9.25824e-07	3146.36	-5.45836	-0.991344	uncharacterized LOC128217064
LOC128237254	HELB	9.34823e-07	1277.11	-5.4565	-0.916523	DNA helicase B-like
LOC128245152	NA	1.01031e-06	975.191	-5.44208	-0.97248	uncharacterized LOC128245152
LOC128211467	CRADD	1.08761e-06	703.51	-5.42774	-1.71769	uncharacterized LOC128211467
LOC128227426	FBN3	1.22506e-06	6011.67	-5.40409	-1.38068	fibrillin-2-like
LOC128225560	PZP	1.32763e-06	53277.5	-5.38905	-0.718171	pregnancy zone protein-like
LOC128239114	FAAH2	1.44116e-06	1935.35	-5.37295	-0.893469	fatty-acid amide hydrolase 2-like
LOC128234859	MOT14	1.45127e-06	60.6544	-5.37154	-3.26258	monocarboxylate transporter 12-like
LOC128223666	NA	1.46654e-06	77.4707	-5.36934	-2.19237	uncharacterized LOC128223666
LOC128213115	NA	1.55924e-06	121.705	-5.35756	-1.72676	complement C1q subcomponent subunit B-like
LOC128231805	TNR5	1.58062e-06	76.3164	-5.35466	-1.92923	tumor necrosis factor receptor superfamily member 11B-like
LOC128238877	CCND2	1.92657e-06	760.102	-5.31686	-1.17776	G1/S-specific cyclin-D2-like
LOC128235326	NA	1.96242e-06	196.138	-5.31321	-1.32263	uncharacterized LOC128235326
LOC128227439	PCDH1	1.98868e-06	754.245	-5.31031	-1.00669	protocadherin beta-2-like
LOC128216707	HUTH	2.00594e-06	1247.29	-5.30834	-0.917607	histidine ammonia-lyase-like
LOC128211505	STK10	2.40009e-06	11183.9	-5.27408	-1.00145	serine/threonine-protein kinase 10-like
LOC128234357	PDK2	2.5485e-06	3938.21	-5.26263	-0.813828	pyruvate dehydrogenase (acetyl-transferring) kinase isozyme 2%2C mitochondrial-like
LOC128211645	NA	2.5485e-06	459.278	-5.26267	-1.25946	nucleolar protein dao-5-like
LOC128205898	NA	2.70766e-06	620.503	-5.25077	-1.15017	uncharacterized LOC128205898
LOC128211081	NA	2.73334e-06	1132.23	-5.24888	-1.26018	uncharacterized LOC128211081
LOC128208037	SYNE1	2.79081e-06	1518.78	-5.24476	-0.830858	uncharacterized LOC128208037
LOC128234398	NPHN	3.28488e-06	541.595	-5.21246	-0.985325	nephrin-like
LOC128215264	NA	3.44944e-06	85.8105	-5.20281	-1.81434	52 kDa repressor of the inhibitor of the protein kinase-like
LOC128236143	NA	3.64242e-06	29.2512	-5.19169	-3.43177	uncharacterized LOC128236143
LOC128212096	NA	3.68544e-06	155.826	-5.18936	-1.68201	uncharacterized LOC128212096
LOC128221902	NA	3.68859e-06	45.7119	-5.18906	-2.55717	uncharacterized LOC128221902
LOC128208856	RYR	3.7789e-06	2712.85	-5.18427	-0.825033	ryanodine receptor-like
LOC128224577	NA	4.14823e-06	155.876	-5.16543	-1.59165	uncharacterized LOC128224577
LOC128238752	NA	4.52516e-06	560.824	-5.14829	-1.04714	uncharacterized LOC128238752
LOC128203247	NA	4.65291e-06	70.2941	-5.14264	-1.89699	uncharacterized LOC128203247
LOC128220431	NA	4.79558e-06	44.961	-5.13627	-4.10188	uncharacterized LOC128220431
LOC128246856	PLCL	5.05304e-06	2595.8	-5.12501	-0.947491	uncharacterized LOC128246856
LOC128230297	NA	5.65538e-06	18345.5	-5.1022	-1.14864	uncharacterized LOC128230297
LOC128234985	NA	5.65538e-06	345.029	-5.10223	-1.07931	uncharacterized LOC128234985
LOC128222933	MET27	5.9097e-06	85.7795	-5.09304	-1.92798	methyltransferase-like protein 27
LOC128211911	TSN33	6.1073e-06	5192.36	-5.08569	-0.752653	tetraspanin-33-like
LOC128211196	TBC12	6.63613e-06	10831	-5.06935	-1.10235	TBC1 domain family member 12-like
LOC128236443	NA	6.89203e-06	665.941	-5.06159	-0.862389	uncharacterized LOC128236443
LOC128216912	HS12B	6.97569e-06	2782.3	-5.05901	-1.01313	heat shock 70 kDa protein 12B-like
LOC128205882	NA	7.10903e-06	4960.92	-5.05457	-0.850757	probable serine/threonine-protein kinase samkC
LOC128203706	NA	7.29625e-06	192.215	-5.04933	-1.49939	uncharacterized LOC128203706
LOC128228519	LRP4	7.62506e-06	305.327	-5.04021	-1.14662	low-density lipoprotein receptor-related protein 4-like
LOC128211443	S39AB	7.99024e-06	1406.01	-5.03023	-0.965368	zinc transporter ZIP11-like
LOC128207557	TTLL5	8.17565e-06	2483.39	-5.02547	-0.756606	tubulin polyglutamylase TTLL5-like
LOC128234570	PDK2	8.69296e-06	5136.13	-5.01232	-0.742408	pyruvate dehydrogenase (acetyl-transferring) kinase isozyme 2%2C mitochondrial-like
LOC128240105	JMJD4	9.26128e-06	111.051	-4.99903	-1.50642	2-oxoglutarate and iron-dependent oxygenase JMJD4-like
LOC128232102	MEGF6	9.46968e-06	7107.54	-4.9942	-0.732494	delta-like protein D
LOC128214034	NA	9.47162e-06	476.653	-4.99402	-1.19747	uncharacterized LOC128214034
LOC128227628	DNAS1	9.5209e-06	1437.51	-4.99251	-0.751468	deoxyribonuclease-1-like
LOC128227781	NA	9.76433e-06	1299.12	-4.98692	-0.897039	uncharacterized LOC128227781
LOC128224616	CC105	1.01103e-05	40.7067	-4.97925	-2.58044	coiled-coil domain-containing protein 105-like
LOC128227797	DDX11	1.32487e-05	1226.21	-4.92236	-0.795856	ATP-dependent DNA helicase DDX11-like
LOC128242293	CMIP	1.56614e-05	3123.06	-4.88674	-0.726134	C-Maf-inducing protein-like
LOC128227793	SEA	1.67652e-05	541.925	-4.87198	-0.883872	uncharacterized LOC128227793
LOC128212856	NA	1.76855e-05	1141.66	-4.85971	-1.30622	uncharacterized LOC128212856
LOC128241485	NA	1.77402e-05	700.041	-4.85897	-0.827694	uncharacterized LOC128241485
LOC128231996	NA	1.81481e-05	207.639	-4.85319	-1.17203	uncharacterized LOC128231996
LOC128222447	NA	1.82352e-05	809.619	-4.85208	-0.988428	uncharacterized LOC128222447
LOC128237544	MDN1	1.89171e-05	3289.63	-4.84363	-0.891557	midasin-like
LOC128231755	DHX37	1.95623e-05	375.578	-4.83632	-1.18126	probable ATP-dependent RNA helicase DHX37
LOC128226683	WDR12	2.09091e-05	271.524	-4.82216	-1.07155	ribosome biogenesis protein WDR12 homolog
LOC128205023	V1AR	2.23058e-05	39.0509	-4.80848	-2.3618	vasopressin V1b receptor-like
LOC128228039	GVIN1	2.23888e-05	1523.55	-4.8076	-0.738322	interferon-induced very large GTPase 1-like
LOC128246628	NA	2.40728e-05	111.683	-4.79065	-1.68462	uncharacterized LOC128246628
LOC128222598	NA	2.40728e-05	106.126	-4.79071	-1.50049	uncharacterized LOC128222598
LOC128234047	LZTL1	2.70318e-05	1476.78	-4.76504	-0.757791	leucine zipper transcription factor-like protein 1
LOC128217200	C1QT3	2.74246e-05	100.872	-4.76188	-1.59179	heavy metal-binding protein HIP-like
LOC128214284	KAPC1	2.75977e-05	34491.3	-4.76023	-0.775618	cAMP-dependent protein kinase catalytic subunit 1
LOC128234114	MEIOC	2.79366e-05	479.125	-4.75726	-0.903498	meiosis-specific coiled-coil domain-containing protein MEIOC-like
LOC128213614	NA	2.81021e-05	121.54	-4.75594	-1.63399	uncharacterized LOC128213614
LOC128218016	WNK1	2.8554e-05	2496.52	-4.75247	-0.972474	serine/threonine-protein kinase WNK1-like
LOC128218582	NA	2.93076e-05	921.826	-4.74669	-1.10236	uncharacterized LOC128218582
LOC128226621	ZSWM2	2.96829e-05	499.519	-4.74374	-0.942618	E3 ubiquitin-protein ligase ZSWIM2-like
LOC128224100	QSOX2	3.1734e-05	752.013	-4.72944	-0.834114	sulfhydryl oxidase 2-like
LOC128244854	NA	3.2242e-05	176.052	-4.72546	-1.28779	uncharacterized LOC128244854
LOC128232986	BMI1	3.46502e-05	201.58	-4.70918	-1.33389	muscle M-line assembly protein unc-89-like
LOC128242238	GDAP1	3.47538e-05	398.098	-4.70845	-1.1111	ganglioside-induced differentiation-associated protein 1-like
LOC128237431	NA	3.48393e-05	426.237	-4.70782	-1.25267	baculoviral IAP repeat-containing protein 7-B-like
LOC128220288	NETR	3.82121e-05	395.716	-4.68708	-0.926546	uncharacterized LOC128220288
LOC128213992	NA	3.91524e-05	31.8229	-4.6816	-3.13276	uncharacterized LOC128213992
LOC128233652	NA	4.08394e-05	911.119	-4.67147	-0.84762	hemicentin-1-like
LOC128228797	FADD	4.51439e-05	116.569	-4.64875	-1.69778	uncharacterized LOC128228797
LOC128243742	NA	4.71747e-05	640.411	-4.63845	-0.946998	uncharacterized LOC128243742
LOC128227189	KDIS	4.80306e-05	1507.73	-4.63461	-0.887524	kinase D-interacting substrate of 220 kDa B-like
LOC128223098	CRB	4.92227e-05	578.711	-4.6288	-0.858686	protein crumbs homolog 1-like
LOC128205776	NA	4.92894e-05	1279.13	-4.6284	-0.875234	uncharacterized LOC128205776
LOC128242846	HYDIN	4.99349e-05	5802.15	-4.62546	-0.639601	hydrocephalus-inducing protein homolog
LOC128231728	NA	5.04185e-05	576.46	-4.62322	-0.810028	proteoglycan 4-like
LOC128228533	NA	5.39538e-05	16.2318	-4.60818	-4.79635	uncharacterized LOC128228533
LOC128224746	SEN15	5.57546e-05	162.265	-4.60013	-1.49007	tRNA-splicing endonuclease subunit Sen15-like
LOC128217126	ATS9	5.62726e-05	17731.1	-4.59797	-0.698141	A disintegrin and metalloproteinase with thrombospondin motifs 9-like
LOC128241908	NA	5.82011e-05	287.248	-4.58973	-1.14647	uncharacterized LOC128241908
LOC128211384	NA	5.99917e-05	285.087	-4.5828	-0.986941	uncharacterized LOC128211384
LOC128231696	ELOV4	6.03971e-05	1699.28	-4.58116	-0.741093	elongation of very long chain fatty acids protein 4-like
LOC128231558	MYRF	6.19566e-05	908.127	-4.5757	-0.74509	myelin regulatory factor-like
LOC128233680	FUCL6	6.20513e-05	6863.65	-4.57526	-0.617573	fucolectin-2-like
LOC128217637	HEM0	6.33166e-05	695.166	-4.57068	-0.807257	5-aminolevulinate synthase%2C erythroid-specific%2C mitochondrial-like
LOC128232621	I17RD	7.1507e-05	2228	-4.54154	-0.659959	uncharacterized LOC128232621
LOC128226863	GRL1A	7.15316e-05	1077.13	-4.54135	-0.907204	DNA-directed RNA polymerase II subunit GRINL1A-like
LOC128218351	SEA	8.16477e-05	265.892	-4.51008	-1.1157	hepatocyte growth factor receptor-like
LOC128211934	MRP1	8.33274e-05	933.364	-4.5054	-0.748205	multidrug resistance-associated protein 1-like
LOC128225126	TOP3A	8.44469e-05	1468.64	-4.50198	-0.748896	DNA topoisomerase 3-alpha-like
LOC128234308	FXL20	9.45343e-05	2507	-4.47619	-0.707172	F-box/LRR-repeat protein 2-like
LOC128203708	NA	9.48928e-05	32.8506	-4.47503	-2.55165	uncharacterized LOC128203708
LOC128222840	RGPS2	0.000105379	2299.41	-4.44968	-1.04228	ras-specific guanine nucleotide-releasing factor RalGPS2-like
LOC128233014	NA	0.000106488	331.99	-4.4472	-1.43483	uncharacterized LOC128233014
LOC128234178	NA	0.000109931	15992.4	-4.43967	-0.588911	platelet glycoprotein Ib alpha chain-like
LOC128228128	SNX5	0.000112586	383.971	-4.43384	-1.43437	sorting nexin-5-like
LOC128229128	UN13B	0.000112586	2454.24	-4.43395	-0.686953	protein unc-13 homolog B-like
LOC128207121	GUTR1	0.000117791	324.212	-4.42328	-0.926901	G-protein coupled receptor moody-like
LOC128219946	ACER3	0.000119756	678.562	-4.41914	-0.821599	alkaline ceramidase 3-like
LOC128209524	MOT14	0.000120953	1404.15	-4.41664	-0.6639	monocarboxylate transporter 9-like
LOC128205613	ZMYD8	0.000121258	15054.6	-4.41598	-0.651799	protein kinase C-binding protein 1-like
LOC128220226	NA	0.000127153	49.9253	-4.40502	-2.09292	uncharacterized LOC128220226
LOC128211316	ST32B	0.000129712	1444.56	-4.40024	-0.661336	serine/threonine-protein kinase 32B-like
LOC128218699	NA	0.000130766	1469.35	-4.39814	-0.671726	uncharacterized LOC128218699
LOC128218031	PP4R2	0.00013148	3962.22	-4.39685	-0.698553	serine/threonine-protein phosphatase 4 regulatory subunit 2-like
LOC128207221	SREC	0.000131769	369.268	-4.39614	-1.07493	uncharacterized LOC128207221
LOC128213488	NFYC	0.000132826	800.855	-4.39418	-0.74408	nuclear transcription factor Y subunit gamma-like
LOC128214039	CENPF	0.000140341	2337.52	-4.38118	-0.648872	centromere protein F-like
LOC128238888	NA	0.000141072	3522.88	-4.37937	-0.6595	uncharacterized LOC128238888
LOC128210738	HELQ	0.000144967	191.329	-4.37297	-1.22577	helicase POLQ-like
LOC128203109	ZXDC	0.000146993	1606.98	-4.3696	-0.721829	uncharacterized LOC128203109
LOC128226852	NA	0.000147983	350.249	-4.36791	-1.74783	uncharacterized LOC128226852
LOC128219678	DIAP2	0.000149807	3152.86	-4.3649	-0.698925	uncharacterized LOC128219678
LOC128212530	NA	0.000150772	199.447	-4.36315	-1.10648	uncharacterized LOC128212530
LOC128205783	KCNT1	0.000151837	424.042	-4.36139	-0.909715	potassium channel subfamily T member 2-like
LOC128239204	BIRC3	0.000153507	102.675	-4.35866	-1.45874	baculoviral IAP repeat-containing protein 3-like
LOC128226272	NQO1	0.000154953	163.09	-4.35627	-1.36327	ribosyldihydronicotinamide dehydrogenase [quinone]-like
LOC128207462	MACD2	0.000158833	91.3528	-4.3495	-1.43712	uncharacterized LOC128207462
LOC128237090	PARP4	0.00016617	1913.37	-4.33824	-0.641524	protein mono-ADP-ribosyltransferase PARP4-like
LOC128239444	NA	0.000166238	14264.2	-4.33804	-0.648436	uncharacterized LOC128239444
LOC128206027	WDR48	0.000167226	2399.7	-4.33651	-0.719126	WD repeat-containing protein 48-like
LOC128222919	BARH1	0.000167838	49.9057	-4.33549	-1.97738	barH-like 1 homeobox protein
LOC128231333	MTO1	0.000171618	385.992	-4.32992	-0.835436	protein MTO1 homolog%2C mitochondrial-like
LOC128207854	CATF	0.000189061	12544.4	-4.30722	-0.575247	uncharacterized LOC128207854
LOC128233005	NA	0.000189158	205.02	-4.30699	-1.19555	NLR family CARD domain-containing protein 4-like
LOC128224673	NA	0.000189444	8.75742	-4.30655	-6.83448	chemerin-like receptor 2
LOC128236289	QVR	0.000197838	4800.51	-4.29672	-0.794375	protein quiver-like
LOC128213131	CBLN1	0.000200361	354.257	-4.29358	-0.88648	uncharacterized LOC128213131
LOC128208264	ENTP1	0.000220892	41.0018	-4.26988	-2.09853	ectonucleoside triphosphate diphosphohydrolase 1-like
LOC128211195	SPD2A	0.000227167	15166.9	-4.26319	-0.699155	SH3 and PX domain-containing protein 2A-like
LOC128234661	PTPR2	0.000232209	1951.33	-4.25762	-0.632377	receptor-type tyrosine-protein phosphatase N2-like
LOC128234983	NECT1	0.000232408	845.753	-4.25721	-0.698026	uncharacterized LOC128234983
LOC128214151	NA	0.000233229	1232.28	-4.25587	-0.659483	cAMP-specific 3'%2C5'-cyclic phosphodiesterase 4C-like
LOC128211666	HAPR1	0.000233606	2492.06	-4.25525	-0.608233	HUWE1-associated protein modifying stress responses-like
LOC128207593	NA	0.000242981	191.939	-4.2454	-1.07997	uncharacterized LOC128207593
LOC128210288	NA	0.000242981	7106	-4.24538	-0.74445	uncharacterized LOC128210288
LOC128232361	NA	0.000243269	1930.78	-4.245	-0.624389	uncharacterized LOC128232361
LOC128238417	UTP20	0.000249998	3123.67	-4.23822	-0.717579	small subunit processome component 20 homolog
LOC128205360	TTPAL	0.000251528	2542.12	-4.23663	-0.799353	alpha-tocopherol transfer protein-like
LOC128209040	RN145	0.000255673	51.3574	-4.2322	-1.78982	E3 ubiquitin-protein ligase RNF139-like
LOC128239158	PLCL	0.000257542	76.2121	-4.23045	-1.535	uncharacterized LOC128239158
LOC128207235	NPC2	0.000276776	3746.02	-4.2128	-0.599471	NPC intracellular cholesterol transporter 2-like
LOC128240682	NA	0.000280252	1959.18	-4.20977	-0.7345	uncharacterized LOC128240682
LOC128214463	NA	0.000289275	490.293	-4.20119	-0.780539	uncharacterized LOC128214463
LOC128233076	ANP1	0.000294851	241.773	-4.19654	-0.9931	uncharacterized LOC128233076
LOC128224246	NA	0.000305397	1679.3	-4.18717	-0.798255	uncharacterized LOC128224246
LOC128215423	NA	0.000312512	157.989	-4.18107	-1.23928	dentin sialophosphoprotein-like
LOC128203716	TASOR	0.000324233	4601.68	-4.17141	-0.868901	uncharacterized LOC128203716
LOC128245389	NA	0.000325554	572.886	-4.17016	-0.735461	uncharacterized LOC128245389
LOC128231672	PXMP4	0.000336642	564.919	-4.16167	-0.81848	peroxisomal membrane protein 4-like
LOC128246968	NEP	0.000337002	1176.58	-4.16132	-0.768154	neprilysin-1-like
LOC128226908	NA	0.000337991	537.707	-4.16043	-0.836284	uncharacterized LOC128226908
LOC128211561	LRFN5	0.000340777	9002.89	-4.15834	-0.769664	leucine-rich repeat and fibronectin type-III domain-containing protein 2-like
LOC128226200	VWA3B	0.00034119	30270.8	-4.15796	-0.730708	uncharacterized LOC128226200
LOC128238917	NA	0.000343855	2058.42	-4.15576	-0.658325	DENN domain-containing protein 5B-like
LOC128243127	NA	0.000358788	496.704	-4.14528	-0.940694	uncharacterized LOC128243127
LOC128216425	NA	0.000366165	4936.95	-4.14019	-0.956796	uncharacterized LOC128216425
LOC128231958	REST	0.000374817	2360.48	-4.13409	-0.672553	uncharacterized LOC128231958
LOC128210209	AQPA	0.000375985	107.303	-4.13295	-1.38562	aquaporin FA-CHIP-like
LOC128203385	NXN	0.000376695	259.739	-4.13231	-0.948257	nucleoredoxin-like
LOC128241884	LARP4	0.000378885	1909.61	-4.13066	-0.642105	la-related protein 4B-like
LOC128211641	DPO3	0.000387504	334.527	-4.12443	-0.839882	DNA polymerase III PolC-type-like
LOC128230485	DHX37	0.000388992	152.599	-4.12344	-1.65656	probable ATP-dependent RNA helicase DHX37
LOC128222402	NA	0.000393087	243.99	-4.12071	-1.13976	PE-PGRS family protein PE_PGRS26-like
LOC128244888	RAB2	0.00040476	3069.38	-4.11323	-0.593563	ras-related protein Rab-2
LOC128203060	CSTF1	0.000407521	9506.71	-4.11145	-0.676061	cleavage stimulation factor subunit 1-like
LOC128239468	MPEG1	0.000414028	54.4778	-4.10716	-1.95844	macrophage-expressed gene 1 protein-like
LOC128238717	INSC	0.000500466	591.954	-4.05739	-0.711365	protein inscuteable homolog
LOC128230343	FAAH1	0.000500982	113.199	-4.05704	-1.23759	fatty-acid amide hydrolase 1-like
LOC128212358	TIAR	0.00050747	10506	-4.05352	-0.552742	nucleolysin TIAR-like
LOC128230514	NA	0.000533659	89.4043	-4.04019	-1.31527	uncharacterized LOC128230514
LOC128236120	NFKB2	0.000546883	2742.36	-4.03352	-0.805963	nuclear factor NF-kappa-B p100 subunit-like
LOC128207441	NA	0.000556529	415.955	-4.02859	-0.8564	uncharacterized LOC128207441
LOC128240239	TRI33	0.000556902	27.6773	-4.02833	-2.47284	uncharacterized LOC128240239
LOC128229619	PP1A	0.000561867	2968.28	-4.02594	-0.640449	serine/threonine-protein phosphatase alpha-2 isoform
LOC128240297	MPPD1	0.000574299	144.291	-4.02038	-1.25321	metallophosphoesterase domain-containing protein 1-like
LOC128240225	CADN	0.000583236	2767.45	-4.01643	-0.667771	netrin receptor UNC5B-a-like
LOC128207442	NA	0.000592124	152.986	-4.01235	-1.11011	uncharacterized LOC128207442
LOC128219831	NA	0.000596212	4316.87	-4.01012	-0.553434	uncharacterized LOC128219831
LOC128221913	NA	0.000608051	721.409	-4.00498	-0.763434	proteoglycan 4-like
LOC128230753	MED1	0.000608987	823.476	-4.0045	-0.660453	uncharacterized LOC128230753
LOC128229255	ULK3	0.000627498	1481.17	-3.99691	-0.599596	serine/threonine-protein kinase ULK3-like
LOC128245293	NA	0.000639512	66.1471	-3.99211	-1.99965	uncharacterized LOC128245293
LOC128223287	NA	0.000648246	203.151	-3.98829	-0.986709	uncharacterized LOC128223287
LOC128226461	ZAN	0.000649782	929.04	-3.98762	-0.776756	mucin-3A-like
LOC128202960	NUDT8	0.000650386	140.631	-3.9873	-1.10882	mitochondrial coenzyme A diphosphatase NUDT8-like
LOC128231715	A1CF	0.000663777	215.074	-3.98205	-0.975811	probable RNA-binding protein 46
LOC128230402	VCIP1	0.000705196	4200.21	-3.96633	-0.554089	deubiquitinating protein VCPIP1-like
LOC128211183	NA	0.000706025	4160.68	-3.96584	-0.569567	attractin-like protein 1
LOC128210961	NA	0.000714643	83.906	-3.96275	-1.39224	uncharacterized LOC128210961
LOC128218371	NA	0.000719851	97.34	-3.96082	-1.55932	uncharacterized LOC128218371
LOC128205107	NA	0.000723472	361.128	-3.95941	-0.789665	serine-aspartate repeat-containing protein I-like
LOC128226952	PCDH9	0.000737369	114.059	-3.95477	-1.29843	protocadherin beta-6-like
LOC128218011	ELK3	0.000754344	2587.43	-3.94859	-2.75437	ETS domain-containing protein Elk-3-like
LOC128209228	SVEP1	0.00077516	102.725	-3.94108	-1.20299	complement factor H-like
LOC128210310	UBTD2	0.000780992	3055.28	-3.93878	-0.636516	ubiquitin domain-containing protein 2-like
LOC128209838	VLDLR	0.000871318	229.324	-3.90774	-0.901877	uncharacterized LOC128209838
LOC128206858	LRRD1	0.000886201	40.5433	-3.90305	-1.92849	leucine-rich repeat-containing protein 40-like
LOC128216549	TBK1	0.000906156	881.289	-3.89667	-0.626924	serine/threonine-protein kinase TBK1-like
LOC128205191	NA	0.000944629	537.178	-3.88549	-0.814294	uncharacterized LOC128205191
LOC128243926	CDY1	0.000960912	15976.7	-3.88055	-0.567393	serine/arginine-rich splicing factor 2-like
LOC128222119	NA	0.000965855	280.736	-3.87891	-1.16201	uncharacterized LOC128222119
LOC128232297	NAA25	0.000989497	2866.07	-3.87194	-0.575944	N-alpha-acetyltransferase 25%2C NatB auxiliary subunit-like
LOC128211973	MOT9	0.00100995	278.661	-3.86619	-0.817252	monocarboxylate transporter 9-like
LOC128236078	PCBP3	0.00103374	308.626	-3.8597	-0.854489	poly(rC)-binding protein 3-like
LOC128240854	LRP1	0.00104742	4723.15	-3.856	-0.602182	low-density lipoprotein receptor-related protein 1-like
LOC128204823	NA	0.00108965	138.734	-3.84496	-1.21662	uncharacterized LOC128204823
LOC128246801	NDK5	0.00109876	303.477	-3.84262	-0.836026	nucleoside diphosphate kinase homolog 5-like
LOC128226298	LIGO4	0.00113245	67.5148	-3.83433	-1.40915	leucine-rich repeat-containing G-protein coupled receptor 4-like
LOC128231910	TNR5	0.00113397	169.789	-3.83391	-0.994747	tumor necrosis factor receptor superfamily member 16-like
LOC128233742	NA	0.00113597	1035.26	-3.83328	-0.618745	uncharacterized LOC128233742
LOC128216577	CF20D	0.00114592	809.012	-3.83075	-0.665147	protein CFAP20DC-like
LOC128228346	FADD3	0.00114717	20.5243	-3.83034	-2.64132	3-[(3aS%2C4S%2C7aS)-7a-methyl-1%2C5-dioxo-octahydro-1H-inden-4-yl]propanoyl:CoA ligase-like
LOC128226004	NA	0.00120976	10.589	-3.81565	-4.73261	uncharacterized LOC128226004
LOC128205438	PTPRA	0.00123679	14.2308	-3.80941	-3.52751	receptor-type tyrosine-protein phosphatase mu-like
LOC128235865	NA	0.00127719	16.187	-3.8005	-3.34866	uncharacterized LOC128235865
LOC128236904	EFMT1	0.00129592	507.894	-3.79631	-0.770205	EEF1A lysine methyltransferase 1-like
LOC128207815	PCFT	0.00133136	239.876	-3.7889	-0.842875	solute carrier family 46 member 3-like
LOC128218594	NA	0.00133381	73.9765	-3.7882	-1.34277	zinc finger Ran-binding domain-containing protein 2-like
LOC128218102	TF3C1	0.00134536	2650.96	-3.78586	-0.570892	general transcription factor 3C polypeptide 1-like
LOC128242093	NA	0.0013623	27.8384	-3.78229	-2.26735	uncharacterized LOC128242093
LOC128208062	DYH6	0.00138097	687.283	-3.77872	-0.676622	dynein axonemal heavy chain 6-like
LOC128223256	SPTN1	0.0013839	1075.87	-3.77797	-0.658195	spectrin alpha chain%2C non-erythrocytic 1-like
LOC128234133	NA	0.00141082	121.161	-3.77298	-1.19962	uncharacterized LOC128234133
LOC128236482	NA	0.00144957	314.48	-3.76545	-1.40627	uncharacterized LOC128236482
LOC128227649	EPHX4	0.00153468	889.106	-3.74964	-0.641705	epoxide hydrolase 4-like
LOC128216868	SAV	0.0015777	776.387	-3.74127	-0.799179	streptavidin-like
LOC128227516	NA	0.00158986	148.99	-3.73925	-1.03595	uncharacterized LOC128227516
LOC128219690	AT1B1	0.00160615	8686.2	-3.7364	-0.499251	sodium/potassium-transporting ATPase subunit beta-like
LOC128241025	LARP4	0.00166682	490.073	-3.72535	-0.689173	uncharacterized LOC128241025
LOC128207566	NA	0.00168649	1997.58	-3.72173	-0.548351	uncharacterized LOC128207566
LOC128224701	NAS33	0.00168981	168.906	-3.72104	-1.02952	uncharacterized LOC128224701
LOC128227592	RB33B	0.00175811	412.975	-3.7098	-0.834255	putative Ras-related protein Rab-33
LOC128225549	NCKX	0.0017677	212.839	-3.70824	-0.897941	sodium/potassium/calcium exchanger Nckx30C-like
LOC128227242	KNOP1	0.00179338	836.401	-3.70411	-0.726015	lysine-rich nucleolar protein 1-like
LOC128243214	K0513	0.00180766	437.825	-3.70191	-0.869005	uncharacterized LOC128243214
LOC128231521	NA	0.00183047	1047.88	-3.69826	-0.732112	golgin subfamily A member 4-like
LOC128227123	AT10D	0.00183832	3218.61	-3.69681	-0.530894	phospholipid-transporting ATPase VB-like
LOC128211752	5HT1B	0.00188997	24.7878	-3.68882	-2.3168	alpha-2C adrenergic receptor-like
LOC128208995	CO6A6	0.00193671	1548.26	-3.68147	-0.6177	uncharacterized LOC128208995
LOC128210254	TTC1	0.00196053	1385.47	-3.67798	-0.763233	tetratricopeptide repeat protein 1-like
LOC128217219	NA	0.00196847	966.147	-3.67667	-0.589167	uncharacterized LOC128217219
LOC128228149	NA	0.00197602	58.6159	-3.6756	-1.76445	uncharacterized LOC128228149
LOC128230952	GRDP1	0.00203866	319.757	-3.66693	-0.755634	uncharacterized LOC128230952
LOC128228004	UBL3	0.00204719	1126.44	-3.66544	-0.588179	ubiquitin-like protein 3
LOC128216683	GSTM5	0.00206042	19.8132	-3.66332	-2.88865	glutathione S-transferase Mu 5-like
LOC128238749	S23A1	0.00215406	24871.4	-3.65044	-0.571668	solute carrier family 23 member 1-like
LOC128227192	P	0.00216658	178.786	-3.64877	-0.914643	P protein-like
LOC128234537	NKAP1	0.00218	744.577	-3.64662	-0.824288	uncharacterized protein NKAPD1-like
LOC128205777	NA	0.00220108	38.2157	-3.64396	-1.81455	uncharacterized LOC128205777
LOC128207472	UNK	0.00225489	4291.96	-3.63728	-0.54274	putative E3 ubiquitin-protein ligase UNKL
LOC128208003	GUTR1	0.00227038	290.441	-3.63506	-0.780322	G-protein coupled receptor moody-like
LOC128238523	NA	0.00231831	1053.48	-3.62865	-0.647872	uncharacterized LOC128238523
LOC128228624	INT3	0.00233288	2274.14	-3.62657	-0.54016	integrator complex subunit 3-like
LOC128208928	PLCL	0.00233288	157.669	-3.62662	-1.20277	perlucin-like protein
LOC128232178	NA	0.00236069	558.002	-3.62259	-0.76016	uncharacterized LOC128232178
LOC128229347	WDR12	0.00236253	1256.66	-3.6222	-0.632259	ribosome biogenesis protein WDR12 homolog
LOC128217105	S39AB	0.00237778	495.214	-3.6202	-0.855238	zinc transporter ZIP11-like
LOC128238354	PTP10	0.00242008	376.15	-3.61506	-0.988892	tyrosine-protein phosphatase 10D-like
LOC128209257	GC76C	0.0024227	2790.3	-3.61469	-0.66361	speract receptor-like
LOC128206498	NA	0.0024329	85.684	-3.61351	-1.39816	uncharacterized LOC128206498
LOC128217439	NA	0.0024473	26.3966	-3.61188	-2.18535	uncharacterized LOC128217439
LOC128230091	TTC17	0.00244749	2586.88	-3.61177	-0.548765	tetratricopeptide repeat protein 17-like
LOC128240738	S4A8	0.00246272	1695.47	-3.60989	-0.637281	electrogenic sodium bicarbonate cotransporter 1-like
LOC128202719	TM209	0.00247559	1632.59	-3.60817	-0.581026	uncharacterized LOC128202719
LOC128235185	IVD	0.00248415	938.775	-3.60718	-0.744146	probable acyl-CoA dehydrogenase 6
LOC128209293	SVEP1	0.00251237	200.103	-3.60407	-0.859863	complement factor H-like
LOC128213523	SSBP3	0.00256453	1365.36	-3.59809	-0.650954	single-stranded DNA-binding protein 3-like
LOC128229176	YHG7	0.00257944	51.2195	-3.59606	-1.57709	uncharacterized LOC128229176
LOC128215904	SYNPR	0.00262145	2474.05	-3.59073	-0.509471	synaptoporin-like
LOC128208587	Y1760	0.00262858	552.701	-3.58993	-0.652931	probable G-protein coupled receptor 158
LOC128222065	NA	0.00270091	346.365	-3.58253	-0.825629	uncharacterized LOC128222065
LOC128222219	PSB4	0.00271457	189.249	-3.58108	-1.02142	proteasome subunit beta type-4-like
LOC128234979	NA	0.0027182	176.221	-3.58064	-0.967891	sialic acid-binding Ig-like lectin 7
LOC128207166	HELZ2	0.00277574	274.903	-3.57443	-0.978094	helicase with zinc finger domain 2-like
LOC128232188	MTPN	0.00277786	5195.75	-3.57413	-0.500595	myotrophin-like
LOC128234536	NA	0.00286583	686.175	-3.56489	-0.830503	uncharacterized LOC128234536
LOC128239078	NA	0.00288467	2501.07	-3.56299	-0.521937	uncharacterized protein CXorf38 homolog
LOC128222291	NA	0.00289684	24.4915	-3.56152	-2.23137	uncharacterized LOC128222291
LOC128240378	DPP4	0.00291799	9.8357	-3.55898	-4.05556	dipeptidyl peptidase 4-like
LOC128246870	ANO7	0.00291829	910.653	-3.5587	-0.591539	anoctamin-7-like
LOC128208965	THADA	0.00291829	1387.12	-3.55869	-0.545313	thyroid adenoma-associated protein homolog
LOC128206055	NA	0.00293302	9058.57	-3.55709	-0.711106	uncharacterized LOC128206055
LOC128216963	NA	0.00294679	2399.92	-3.55549	-0.581576	nuclear receptor subfamily 4 group A member 3-like
LOC128223399	PTPRB	0.0029504	131.116	-3.55508	-1.01543	tyrosine-protein phosphatase 10D-like
LOC128217605	NA	0.00298077	7493.6	-3.55185	-0.804968	uncharacterized LOC128217605
LOC128237326	R213A	0.0030014	1268.01	-3.54967	-0.580835	E3 ubiquitin-protein ligase rnf213-alpha-like
LOC128203676	NA	0.0030162	248.819	-3.54811	-0.783929	uncharacterized LOC128203676
LOC128246258	ORCT	0.00308293	254.691	-3.54126	-0.822354	organic cation transporter protein-like
LOC128208925	NFKI1	0.00311225	80.1085	-3.5385	-1.36733	uncharacterized LOC128208925
LOC128217564	NA	0.00312583	2154.48	-3.53714	-0.65509	uncharacterized LOC128217564
LOC128203311	NA	0.0032875	371.843	-3.5223	-0.770317	uncharacterized LOC128203311
LOC128234329	QRIC2	0.00332628	1206.93	-3.51875	-0.689277	helicase SRCAP-like
KQ08_mgp03	NA	0.00332636	50197.9	-3.51865	-0.601658	NA
LOC128213725	CENPF	0.00337559	242.044	-3.51368	-0.925311	centromere protein F-like
LOC128218224	NA	0.00339547	226.922	-3.51185	-1.20488	uncharacterized LOC128218224
LOC128203947	DYH3	0.00344972	1347.07	-3.50693	-0.541177	dynein axonemal heavy chain 3-like
LOC128214163	PLK1	0.00345115	2876.64	-3.50673	-0.585684	serine/threonine-protein kinase PLK1-like
LOC128207941	TALD3	0.00346921	1612.41	-3.50507	-0.582765	protein TALPID3-like
LOC128227310	OGT1	0.0034715	740.828	-3.5046	-0.582603	UDP-N-acetylglucosamine--peptide N-acetylglucosaminyltransferase 110 kDa subunit-like
LOC128222981	NA	0.00355664	27.282	-3.4972	-2.37917	uncharacterized LOC128222981
LOC128237352	SYTL5	0.00357182	118.654	-3.49589	-1.02872	uncharacterized LOC128237352
LOC128233490	NA	0.00359053	578.362	-3.49423	-0.64959	uncharacterized LOC128233490
LOC128207991	CAD96	0.00365328	328.624	-3.48915	-0.737387	uncharacterized LOC128207991
LOC128229136	GNTK	0.00365836	77.6785	-3.48819	-1.25308	probable gluconokinase
LOC128208192	NA	0.00365836	1313.76	-3.48816	-0.790518	uncharacterized LOC128208192
LOC128229020	PC11X	0.00369335	50.1894	-3.485	-1.50599	protocadherin-7-like
LOC128237151	ANO4	0.00372551	998.58	-3.4821	-0.549446	anoctamin-4-like
LOC128209511	KS6A5	0.00376713	1093.73	-3.47833	-0.54168	ribosomal protein S6 kinase alpha-5-like
LOC128236743	PTPRB	0.00376761	2265.33	-3.47818	-0.502135	tyrosine-protein phosphatase 10D-like
LOC128209816	SRSF4	0.0037848	11205.3	-3.47669	-0.466967	serine/arginine-rich splicing factor 5-like
LOC128208761	STRC	0.00378846	2859.04	-3.47626	-0.497862	uncharacterized LOC128208761
LOC128212777	RN220	0.00379304	544.695	-3.47585	-0.632486	E3 ubiquitin-protein ligase RNF220-like
LOC128219623	NA	0.0038232	500.022	-3.47346	-0.637371	uncharacterized LOC128219623
LOC128226976	CHST1	0.00393182	11.7173	-3.46523	-3.73434	carbohydrate sulfotransferase 1-like
LOC128226869	PTN5	0.00399361	92.3226	-3.46069	-1.14402	uncharacterized LOC128226869
LOC128204716	PTPRF	0.00410709	9.34645	-3.452	-4.27923	receptor-type tyrosine-protein phosphatase alpha-like
LOC128206856	KAPR	0.00412525	2308.87	-3.45072	-0.5056	cAMP-dependent protein kinase regulatory subunit-like
LOC128242843	S12A6	0.0041366	967.477	-3.44972	-0.589627	solute carrier family 12 member 6-like
LOC128238296	NA	0.00414874	6135.32	-3.44884	-0.467044	uncharacterized LOC128238296
LOC128209919	CDHR1	0.00427725	119.499	-3.43989	-1.0537	cadherin-related family member 1-like
LOC128222575	BTB6B	0.00433874	90.3038	-3.43547	-1.11491	BTB/POZ domain-containing protein 3-like
LOC128219462	NA	0.00435346	6.72992	-3.43415	-5.50778	uncharacterized LOC128219462
LOC128239285	NA	0.00441096	4621.4	-3.42972	-0.542377	uncharacterized LOC128239285
LOC128222042	PTHD3	0.00451959	8.58909	-3.42233	-4.2398	uncharacterized LOC128222042
LOC128233583	NA	0.00458123	72.3659	-3.41786	-1.32646	uncharacterized LOC128233583
LOC128208190	NA	0.00467537	773.535	-3.41146	-0.609893	uncharacterized LOC128208190
LOC128207252	NPC2	0.00469791	34.9617	-3.40963	-1.70338	NPC intracellular cholesterol transporter 2-like
LOC128207201	NA	0.00471391	175.906	-3.40832	-0.886004	uncharacterized LOC128207201
LOC128218196	TRPV6	0.00471481	595.165	-3.40813	-0.612032	transient receptor potential cation channel subfamily V member 5-like
LOC128233533	NA	0.0047307	213.912	-3.40695	-1.12375	uncharacterized LOC128233533
LOC128236678	NAV2	0.0047307	1322.63	-3.40704	-0.594405	neuron navigator 2-like
KQ08_mgp04	NA	0.00479182	8555.91	-3.4031	-0.689187	NA
LOC128222083	RM01	0.00487482	434.545	-3.39772	-0.72286	39S ribosomal protein L1%2C mitochondrial-like
LOC128217129	PLXB	0.00490116	596.647	-3.39555	-0.672131	plexin A3-like
LOC128207204	CALM	0.00495592	38.1098	-3.39234	-1.66474	calmodulin-like
LOC128232534	NA	0.00495645	61.5457	-3.39222	-1.4824	uncharacterized LOC128232534
LOC128220071	HFM1	0.00516319	10.2626	-3.37835	-4.40715	probable ATP-dependent DNA helicase HFM1
LOC128243397	NA	0.00530935	518.786	-3.36964	-0.652366	uncharacterized LOC128243397
LOC128244768	NA	0.00531694	238.045	-3.36899	-0.963458	uncharacterized LOC128244768
LOC128231341	KDM6A	0.00533932	1228.29	-3.36775	-0.595738	lysine-specific demethylase 6A-like
LOC128246936	GBP2	0.00543221	797.743	-3.36214	-0.649107	uncharacterized LOC128246936
LOC128211263	RNF38	0.00549317	1837.77	-3.35838	-0.500424	E3 ubiquitin-protein ligase RNF38-like
LOC128231717	ADA1A	0.00552325	337.285	-3.35619	-0.700534	neuromedin-K receptor-like
LOC128219448	LGR4	0.00579574	15.0957	-3.3409	-2.64308	leucine-rich repeats and immunoglobulin-like domains protein 2
LOC128213186	NA	0.00608986	66.0044	-3.32518	-1.47369	uncharacterized LOC128213186
LOC128212430	RIMB1	0.00613132	800.457	-3.32295	-0.825612	peripheral-type benzodiazepine receptor-associated protein 1-like
LOC128217667	DNAT	0.00620352	335.213	-3.31952	-0.669162	uncharacterized LOC128217667
LOC128209902	ZRAB3	0.00631727	2587.59	-3.31394	-0.473377	DNA annealing helicase and endonuclease ZRANB3-like
LOC128214023	PGAP6	0.00634496	590.203	-3.31254	-0.650861	transmembrane protein 8B-like
LOC128223668	UBAC1	0.0063768	1907.97	-3.3108	-0.588515	ubiquitin-associated domain-containing protein 1-like
LOC128216943	NA	0.00640977	378.394	-3.30903	-0.660213	ankyrin repeat domain-containing protein 26-like
LOC128211848	LOXL3	0.00644902	35.1121	-3.30715	-1.76238	lysyl oxidase homolog 3-like
LOC128212368	PALLD	0.00650735	153.705	-3.30437	-0.885725	palladin-like
LOC128245334	ENO	0.00660391	2727.83	-3.29957	-0.579836	enolase-like
LOC128244767	NA	0.00670397	25.907	-3.29467	-2.1295	uncharacterized LOC128244767
LOC128229165	RIOK2	0.00670519	723.332	-3.29454	-0.559814	serine/threonine-protein kinase RIO2-like
KQ08_mgp12	NA	0.00671742	189420	-3.29361	-0.581966	NA
LOC128218506	NRP2	0.00689137	19.8055	-3.28566	-2.16858	uncharacterized LOC128218506
LOC128208801	NA	0.00690035	11.0456	-3.28516	-3.54636	uncharacterized LOC128208801
LOC128209494	NA	0.00711112	877.83	-3.27549	-0.541495	uncharacterized LOC128209494
LOC128220530	TOP3A	0.00714196	1335.08	-3.27399	-0.558558	DNA topoisomerase 3-alpha-like
LOC128224306	ACT	0.00720905	660.725	-3.2711	-1.14342	actin%2C adductor muscle-like
LOC128221455	NA	0.00727432	13.6763	-3.2683	-2.74298	trichohyalin-like
LOC128226328	S27A2	0.00732173	35.2064	-3.26613	-1.82863	long-chain fatty acid transport protein 2-like
LOC128222052	PSIP1	0.00748386	8703.63	-3.2587	-0.66173	hepatoma-derived growth factor-related protein 2-like
LOC128242370	KPSH1	0.0074899	3278.92	-3.25811	-0.751322	serine/threonine-protein kinase H1 homolog
LOC128236504	AHR	0.00757326	14.8446	-3.25455	-2.59786	uncharacterized LOC128236504
LOC128210651	NPHN	0.00758065	209.399	-3.25402	-0.845871	tyrosine-protein phosphatase non-receptor type substrate 1-like
LOC128223395	VWDE	0.00758065	143.032	-3.25394	-0.865328	von Willebrand factor D and EGF domain-containing protein-like
LOC128216965	NA	0.00758932	3469.39	-3.25353	-0.521744	uncharacterized LOC128216965
LOC128216502	PCSK5	0.00760547	263.016	-3.25268	-0.762281	proprotein convertase subtilisin/kexin type 7-like
LOC128231799	NA	0.00786377	225.952	-3.24127	-0.90423	uncharacterized LOC128231799
LOC128225624	WBP4	0.00788364	733.018	-3.24014	-0.636516	WW domain-binding protein 4-like
LOC128210031	UN5CL	0.0078857	1041.55	-3.23998	-0.56144	UNC5C-like protein
LOC128224797	SC5A9	0.00801223	2125.71	-3.23486	-0.598001	sodium/glucose cotransporter 4-like
LOC128235349	IKBD	0.00805567	660.087	-3.2329	-0.552205	mucin-5AC-like
LOC128206705	NA	0.00806738	90.7004	-3.23208	-1.29491	uncharacterized LOC128206705
LOC128203245	DIAP2	0.00818478	3245.38	-3.22704	-0.561791	uncharacterized LOC128203245
LOC128234885	NA	0.00825369	100.99	-3.22407	-1.26021	uncharacterized LOC128234885
LOC128208295	MED6	0.00829992	1302.77	-3.22222	-0.735326	mediator of RNA polymerase II transcription subunit 6-like
LOC128235312	DNAS1	0.00846654	58.0069	-3.21603	-1.53753	deoxyribonuclease-1-like
LOC128205709	NA	0.00850702	326.331	-3.21441	-0.714951	dentin sialophosphoprotein-like
LOC128218305	NA	0.00864524	428.638	-3.20868	-0.619084	uncharacterized LOC128218305
LOC128221630	NA	0.00864524	6685.77	-3.20847	-0.672837	uncharacterized LOC128221630
LOC128212488	NA	0.00869697	7.07854	-3.20643	-4.75843	uncharacterized LOC128212488
LOC128231204	VWDE	0.00880286	188.66	-3.20254	-0.83093	von Willebrand factor D and EGF domain-containing protein-like
LOC128212444	NA	0.00903498	53.2058	-3.19367	-1.30269	uncharacterized LOC128212444
LOC128231948	PROD	0.00908779	2868.4	-3.1918	-0.491072	proline dehydrogenase 1%2C mitochondrial-like
LOC128203694	PYR1	0.00909872	2415.87	-3.19129	-0.49853	CAD protein-like
LOC128232722	LRC72	0.00911821	154.024	-3.19051	-0.830233	leucine-rich repeat-containing protein 72-like
LOC128206678	NA	0.00914005	57.4407	-3.18957	-1.26745	uncharacterized LOC128206678
LOC128229121	NA	0.00922212	64.1447	-3.18638	-1.32472	uncharacterized LOC128229121
LOC128222185	NA	0.00935727	118.142	-3.1814	-1.04336	uncharacterized LOC128222185
LOC128217584	ANKF1	0.00942609	1710.07	-3.17891	-0.495998	ankyrin repeat and fibronectin type-III domain-containing protein 1-like
LOC128234750	CLAP1	0.0095365	5196.99	-3.17492	-0.452848	CLIP-associating protein 1-like
LOC128205819	TPD54	0.0097174	8367.94	-3.16858	-0.43583	tumor protein D54-like
LOC128245507	DFP3	0.00973882	47.6313	-3.16777	-1.76344	uncharacterized LOC128245507
LOC128231442	NA	0.00990876	116.344	-3.16209	-1.09226	uncharacterized LOC128231442
LOC128233599	HMCN2	0.00996664	611.334	-3.16015	-0.552891	synaptogenesis protein syg-2-like
LOC128236989	NA	0.00997123	25.2513	-3.15986	-1.93583	uncharacterized LOC128236989
LOC128234323	VLDLR	0.0100005	126.415	-3.15892	-0.951324	low-density lipoprotein receptor-related protein 2-like
LOC128234304	NA	0.0100426	10.4255	-3.15754	-3.32192	uncharacterized LOC128234304
LOC128224531	NA	0.0103824	2606.07	-3.14605	-0.473749	mucin-5AC-like
LOC128231713	SGSM1	0.0104423	2511.04	-3.1442	-0.55301	small G protein signaling modulator 1-like
LOC128218075	STAB2	0.0105699	140.109	-3.14024	-0.974655	stabilin-2-like
LOC128244960	NA	0.0106119	430.671	-3.13876	-2.33464	mucin-5AC-like
LOC128204177	NA	0.0106615	34.239	-3.13691	-1.62067	uncharacterized LOC128204177
LOC128233903	NA	0.010838	15.9755	-3.13124	-2.51993	uncharacterized LOC128233903
LOC128226474	NR2E3	0.0108599	280.87	-3.13054	-0.756044	photoreceptor-specific nuclear receptor-like
LOC128246818	S2536	0.0108783	2724.02	-3.12988	-0.593346	solute carrier family 25 member 36-like
LOC128227986	NBAS	0.0108822	1887.01	-3.12969	-0.464996	NBAS subunit of NRZ tethering complex-like
LOC128225153	MOT2	0.0108851	23.6654	-3.12938	-1.88382	monocarboxylate transporter 2-like
LOC128227267	NA	0.0109343	3041.13	-3.12773	-0.495105	uncharacterized LOC128227267
LOC128228848	SMBP2	0.0109363	1735.47	-3.1276	-0.465399	DNA-binding protein SMUBP-2-like
LOC128235921	NA	0.0111979	10828.2	-3.1196	-0.602416	uncharacterized LOC128235921
LOC128242100	NA	0.0113371	213.127	-3.11538	-0.79032	uncharacterized LOC128242100
LOC128232041	NA	0.0114836	78.5811	-3.11033	-1.08748	uncharacterized LOC128232041
LOC128239005	NA	0.0114926	185.554	-3.10986	-0.783966	uncharacterized LOC128239005
LOC128210000	NA	0.0115811	1203.5	-3.10731	-0.478757	uncharacterized LOC128210000
LOC128217366	NA	0.0115811	1019.92	-3.10728	-0.560971	uncharacterized LOC128217366
LOC128228360	TM232	0.0115953	1731.44	-3.10668	-0.474826	uncharacterized LOC128228360
LOC128216948	NA	0.0116404	259.532	-3.10524	-0.682044	uncharacterized LOC128216948
LOC128235155	NKTR	0.0117233	12063	-3.10262	-0.490559	peptidyl-prolyl cis-trans isomerase 1-like
LOC128203268	CG050	0.0117781	3643.38	-3.10078	-0.55217	DNA ligase 1-like
LOC128213157	TOLL	0.0117869	3252.87	-3.10028	-0.527878	uncharacterized LOC128213157
LOC128238064	GOGA4	0.011847	1816.28	-3.09842	-0.45132	nesprin-2-like
LOC128218008	NA	0.0118843	437.772	-3.09725	-0.821677	uncharacterized LOC128218008
LOC128205559	BPM2	0.0119672	1156.39	-3.09487	-0.561173	uncharacterized LOC128205559
LOC128231941	RU17	0.0121853	2253.04	-3.08919	-0.453271	U1 small nuclear ribonucleoprotein 70 kDa-like
LOC128237757	NA	0.0122389	49.1398	-3.08757	-1.49011	uncharacterized LOC128237757
LOC128217371	ALAT2	0.0122981	1713.91	-3.08598	-0.688427	alanine aminotransferase 2-like
LOC128209622	SYMPK	0.0124455	2274.8	-3.08117	-0.488493	symplekin-like
LOC128226692	ZNF2	0.012472	164.675	-3.08046	-0.779783	zinc finger protein 2-like
LOC128212428	CP7A1	0.0126728	11.5658	-3.07428	-3.20056	cytochrome P450 7A1-like
LOC128246848	KCAB2	0.0129938	1020.56	-3.06579	-0.555881	voltage-gated potassium channel subunit beta-2-like
LOC128236946	AGRG6	0.0131083	72.9009	-3.06275	-1.09736	adhesion G-protein coupled receptor G6-like
LOC128224165	NA	0.0131083	815.591	-3.0627	-0.687201	uncharacterized LOC128224165
LOC128203565	TM209	0.0131735	731.852	-3.06097	-0.529153	uncharacterized LOC128203565
LOC128234864	NA	0.0132076	571.823	-3.05996	-0.554696	centrosome and spindle pole associated protein 1-like
LOC128219870	RSF1	0.01321	2998.97	-3.05983	-0.473854	remodeling and spacing factor 1-like
LOC128205871	WASC2	0.0132838	2601.48	-3.05785	-0.471197	WASH complex subunit 2-like
LOC128226752	HS12B	0.0134248	357.987	-3.05398	-0.608127	heat shock 70 kDa protein 12B-like
LOC128206894	UBD2A	0.0135619	2396.59	-3.05054	-0.447319	UBA-like domain-containing protein 1
LOC128228302	CATO	0.0136444	555.646	-3.04848	-0.627183	cathepsin O-like
LOC128217310	LACT2	0.0140414	248.778	-3.03806	-0.724504	beta-lactamase domain-containing protein 2-like
LOC128231216	LIPB1	0.0142918	4603.87	-3.03202	-0.45177	liprin-beta-1-like
LOC128217103	PIDD1	0.0143233	1749.22	-3.03118	-0.446705	uncharacterized LOC128217103
LOC128226808	ASH1L	0.0143717	6232.55	-3.0298	-0.484071	uncharacterized LOC128226808
LOC128232079	RU17	0.0143717	938.893	-3.02995	-0.512711	U1 small nuclear ribonucleoprotein 70 kDa-like
LOC128231678	PAR14	0.0146733	1010.61	-3.02238	-0.478463	uncharacterized LOC128231678
LOC128227093	ATRX	0.014682	9178.87	-3.02201	-0.503625	transcriptional regulator ATRX-like
LOC128227652	F172A	0.0147307	3159.35	-3.0207	-0.466539	cotranscriptional regulator FAM172A homolog
LOC128208734	HARB1	0.0148179	71.5149	-3.01852	-1.14696	putative nuclease HARBI1
LOC128204124	RL40	0.0148936	127.542	-3.01652	-1.19583	uncharacterized LOC128204124
LOC128234987	NACA	0.0150834	271.848	-3.01151	-0.99109	nascent polypeptide-associated complex subunit alpha-like
LOC128212851	CSPP1	0.0152302	1272.75	-3.00772	-0.579787	centrosome and spindle pole-associated protein 1-like
LOC128207679	NA	0.0154238	77.2651	-3.00309	-2.05734	uncharacterized LOC128207679
LOC128241685	FBP1	0.0154676	193.361	-3.00186	-0.766821	uncharacterized LOC128241685
LOC128203104	MCAF1	0.0154676	2464.1	-3.00192	-0.492877	activating transcription factor 7-interacting protein 1-like
LOC128242716	NA	0.015494	95.1086	-3.00119	-0.949363	uncharacterized LOC128242716
LOC128209945	NAC2	0.0155263	530.644	-3.00032	-1.98865	sodium/calcium exchanger 2-like
LOC128231694	LR74A	0.0155277	526.259	-3.00022	-0.537691	leucine-rich repeat-containing protein 74B-like
LOC128209928	TRIM9	0.0155359	99.167	-2.9999	-1.06284	E3 ubiquitin-protein ligase TRIM9-like
LOC128234091	NA	0.0156396	81.0341	-2.99749	-1.30764	uncharacterized LOC128234091
LOC128245974	PXL2A	0.0159581	1149.83	-2.98927	-0.47274	peroxiredoxin-like 2A
LOC128232089	SL172	0.0159868	1404.25	-2.98849	-0.508263	uncharacterized transporter slc-17.2-like
LOC128214923	NA	0.0159904	324.445	-2.98827	-0.636323	uncharacterized LOC128214923
LOC128226495	SEM2A	0.0161333	105047	-2.98439	-0.476461	semaphorin-2A-like
LOC128218200	TES	0.0161951	1940.25	-2.98293	-0.547686	testin-like
LOC128223647	NA	0.0163583	154.237	-2.9794	-0.846614	uncharacterized LOC128223647
LOC128227510	KN14I	0.0164354	1723.37	-2.97781	-0.473214	early endosome antigen 1-like
LOC128237100	HINT2	0.0165593	388.386	-2.97513	-0.655893	adenosine 5'-monophosphoramidase HINT1-like
LOC128216920	VAFNB	0.0166866	15.3736	-2.97217	-2.76817	protein ATP6V1FNB-like
LOC128241778	NA	0.0167211	101.131	-2.97146	-1.11215	uncharacterized LOC128241778
LOC128214684	SPA6L	0.0171239	166.465	-2.96297	-0.834065	spermatogenesis associated 6-like protein
LOC128212197	HYKK	0.0172849	423.091	-2.9589	-0.700725	hydroxylysine kinase-like
LOC128242342	SC6A9	0.0175078	373.048	-2.9545	-0.78171	sodium- and chloride-dependent glycine transporter 1-like
LOC128228095	NA	0.0176407	697.029	-2.95197	-1.94053	uncharacterized LOC128228095
LOC128215781	PARP3	0.0177286	801.342	-2.95002	-0.711244	protein mono-ADP-ribosyltransferase PARP3-like
LOC128220037	AGT2L	0.0178066	2942.13	-2.94817	-0.473577	alanine--glyoxylate aminotransferase 2-like
KQ08_mgp02	NA	0.0178146	18115.2	-2.94792	-0.757034	NA
LOC128211055	NA	0.0178837	717.498	-2.9466	-0.532951	B-cell linker protein-like
LOC128240083	NA	0.0180802	78.2067	-2.94267	-1.16494	uncharacterized LOC128240083
LOC128216171	LRRK2	0.0181878	17.9439	-2.94026	-2.39309	leucine-rich repeat serine/threonine-protein kinase 2-like
LOC128244652	STX16	0.0181898	1773.62	-2.94004	-0.473541	syntaxin-16-like
LOC128228742	NA	0.0181927	338.749	-2.93991	-0.606946	uncharacterized LOC128228742
LOC128242513	TXIP1	0.0182731	51.9805	-2.9384	-1.23278	translin-associated factor X-interacting protein 1-like
LOC128236839	RAD52	0.0185509	735.189	-2.93259	-0.598781	DNA repair protein RAD52 homolog
LOC128205975	NA	0.0185832	1495.64	-2.93197	-0.526115	zinc finger protein with KRAB and SCAN domains 7-like
LOC128231864	TM183	0.018619	506.141	-2.9313	-0.566487	transmembrane protein 183-like
LOC128227810	NA	0.0186604	188.141	-2.93016	-1.03603	uncharacterized LOC128227810
LOC128205556	Y5374	0.0187608	474.138	-2.92834	-0.573303	uncharacterized LOC128205556
LOC128208736	KI16B	0.0187828	289.047	-2.9279	-0.749489	uncharacterized LOC128208736
LOC128216674	ZGRF1	0.0188489	1449.18	-2.92658	-0.51321	protein ZGRF1-like
LOC128217959	GABP1	0.0189266	180.686	-2.92493	-0.81632	ankycorbin-like
LOC128217880	PLXB2	0.0190208	254.626	-2.92286	-0.635299	plexin-B-like
LOC128205973	NA	0.0190216	766.041	-2.92277	-0.493057	zinc finger protein GLI4-like
LOC128233810	SORL	0.0191994	6688.68	-2.91935	-0.399528	sortilin-related receptor-like
LOC128234881	BAZ2B	0.0194448	729.016	-2.91492	-0.67651	bromodomain adjacent to zinc finger domain protein 2B-like
LOC128224230	NA	0.0194448	748.241	-2.91486	-0.766136	uncharacterized LOC128224230
LOC128236579	NA	0.0198502	2892.51	-2.90744	-0.507365	uncharacterized LOC128236579
LOC128237387	UNC80	0.0198626	4559.72	-2.90717	-0.412092	protein unc-80-like
LOC128245109	DC1L2	0.0199615	952.733	-2.90532	-0.590525	cytoplasmic dynein 1 light intermediate chain 2-like
LOC128208078	CDC42	0.0199796	11693.7	-2.90496	-0.448877	cell division control protein 42 homolog
LOC128211357	FBN1	0.020034	514.253	-2.90389	-0.578437	fibrillin-2-like
LOC128207390	GVIN1	0.0200801	2386.06	-2.90272	-0.461122	interferon-induced very large GTPase 1-like
LOC128234992	NA	0.0201945	112.308	-2.90072	-0.930359	uncharacterized LOC128234992
KQ08_mgp01	NA	0.0206073	303791	-2.89317	-0.482246	NA
LOC128213891	PRKDC	0.020985	607.962	-2.88613	-0.551574	DNA-dependent protein kinase catalytic subunit-like
LOC128212283	NA	0.021264	479.825	-2.88063	-0.536393	uncharacterized LOC128212283
LOC128230251	GGT1	0.0213338	374.038	-2.8793	-0.656584	glutathione hydrolase 1 proenzyme-like
LOC128221338	MIEN1	0.0213505	3507.97	-2.87898	-0.41218	migration and invasion enhancer 1-like
LOC128207703	TTC13	0.021445	3391.3	-2.87714	-0.423968	tetratricopeptide repeat protein 13-like
LOC128216614	LHPL3	0.0214993	1142.91	-2.8762	-0.522415	LHFPL tetraspan subfamily member 3 protein-like
LOC128210524	NA	0.0215301	88.9451	-2.87567	-0.982716	uncharacterized LOC128210524
LOC128236162	NA	0.0215526	6169.35	-2.87527	-0.477751	G patch domain-containing protein 8-like
LOC128209560	NA	0.0217405	300.455	-2.87208	-0.629826	uncharacterized LOC128209560
LOC128239247	SATL1	0.0220318	7217	-2.86739	-0.425199	uncharacterized LOC128239247
LOC128214439	NA	0.0222324	7.67752	-2.86389	-3.97542	uncharacterized LOC128214439
LOC128239202	NA	0.0222423	640.122	-2.86368	-0.734349	E3 ubiquitin-protein ligase XIAP-like
LOC128211759	FBN2	0.0222797	489.899	-2.863	-0.564232	uncharacterized LOC128211759
LOC128244354	DPOM	0.0224615	288.083	-2.85976	-0.723476	uncharacterized LOC128244354
LOC128245535	NA	0.0224818	294.514	-2.85925	-0.640255	uncharacterized LOC128245535
LOC128210799	WIPI3	0.0226871	1067.91	-2.85593	-0.526169	WD repeat domain phosphoinositide-interacting protein 3-like
LOC128221379	NEO1	0.0227505	765.041	-2.85482	-0.514786	neogenin-like
LOC128222985	NA	0.0228185	64.367	-2.8535	-1.078	uncharacterized LOC128222985
LOC128207278	LRP2	0.0228367	135.266	-2.85317	-0.982524	uncharacterized LOC128207278
LOC128209736	TAD2B	0.0228488	862.816	-2.85286	-0.517625	transcriptional adapter 2-beta-like
LOC128216426	NA	0.0229112	416.706	-2.85192	-0.693261	uncharacterized LOC128216426
LOC128213389	MYC1	0.0229512	431.541	-2.85107	-0.678048	transcriptional regulator Myc-A-like
LOC128203352	NA	0.0229869	7.68822	-2.8505	-3.58141	uncharacterized LOC128203352
LOC128217308	LACT2	0.02301	34.4398	-2.84989	-1.62359	beta-lactamase domain-containing protein 2-like
LOC128244908	CP3A4	0.0231918	3202.59	-2.84717	-0.48214	cytochrome P450 3A5-like
LOC128227720	FEH1	0.023257	1395.67	-2.8462	-0.498816	amyloid beta precursor protein binding family B member 2-like
LOC128230056	WUN	0.0234369	1253.04	-2.84352	-0.435085	putative phosphatidate phosphatase
LOC128240388	CACB2	0.0236433	682.785	-2.83999	-0.5714	voltage-dependent L-type calcium channel subunit beta-1-like
LOC128226842	NA	0.0236917	34799.6	-2.83912	-0.427761	integrin alpha-V-like
LOC128212780	ADIPB	0.0241508	946.497	-2.83204	-0.499134	afadin- and alpha-actinin-binding protein B-like
LOC128242797	TDR12	0.0241564	316.753	-2.83183	-0.72426	uncharacterized LOC128242797
LOC128207837	RBM34	0.0241564	209.795	-2.83182	-0.712159	uncharacterized LOC128207837
LOC128231375	MK14	0.0242631	2453.32	-2.82997	-0.633122	mitogen-activated protein kinase 14-like
LOC128206044	FCER2	0.0244002	26.2505	-2.82802	-1.71585	perlucin-like protein
LOC128236010	NAS33	0.0244162	84.2159	-2.82766	-1.08484	uncharacterized LOC128236010
LOC128212332	BTAF1	0.0245278	1421.68	-2.82555	-0.422775	TATA-binding protein-associated factor 172-like
LOC128214358	NA	0.0247173	246.307	-2.82271	-0.633757	uncharacterized LOC128214358
LOC128235314	NA	0.02498	18295.9	-2.81859	-0.634881	uncharacterized LOC128235314
LOC128208010	MCTP1	0.0250898	754.937	-2.81682	-0.520792	uncharacterized LOC128208010
LOC128212113	NA	0.0252349	69.9515	-2.81467	-1.01758	uncharacterized LOC128212113
LOC128213540	HEAT1	0.025425	4599.13	-2.81161	-0.387414	HEAT repeat-containing protein 1-like
LOC128205065	PTPRS	0.0256325	202.236	-2.80808	-0.714036	receptor-type tyrosine-protein phosphatase mu-like
LOC128208977	DICER	0.0256325	3943	-2.8079	-0.411895	endoribonuclease Dicer-like
LOC128213055	NA	0.0256417	56.6904	-2.80771	-1.36584	uncharacterized LOC128213055
LOC128217733	SRR1L	0.0259406	206.981	-2.80354	-0.688148	SRR1-like protein
LOC128203448	ENO	0.0259876	1237.36	-2.80281	-0.685689	enolase-like
LOC128218013	TMC7	0.0261789	76.9847	-2.79976	-1.02669	transmembrane channel-like protein 7
LOC128225133	NA	0.0261789	167.094	-2.79972	-1.01118	uncharacterized LOC128225133
LOC128228253	CP135	0.0263171	93.8037	-2.79783	-0.904271	centrosomal protein of 135 kDa-like
LOC128240635	LYSM1	0.0263395	608.044	-2.79742	-0.499976	lysM and putative peptidoglycan-binding domain-containing protein 1-like
LOC128205595	NA	0.0263395	588.814	-2.79716	-0.582991	potassium channel subfamily T member 2-like
LOC128228317	NA	0.0265375	2292.08	-2.79424	-0.641527	uncharacterized LOC128228317
LOC128242267	CBPA2	0.026556	239.073	-2.79394	-0.831428	carboxypeptidase B-like
LOC128222506	NA	0.0265634	16.8911	-2.79378	-2.32941	uncharacterized LOC128222506
LOC128229709	RFESD	0.0265999	153.678	-2.79311	-0.796071	uncharacterized LOC128229709
LOC128215003	CSMD1	0.0266261	61.9991	-2.79251	-1.16754	complement component receptor 1-like protein
LOC128236966	DGKI	0.0266504	407.64	-2.79212	-0.552427	diacylglycerol kinase zeta-like
LOC128228627	RCN11	0.0268171	462.553	-2.78962	-0.891247	uncharacterized LOC128228627
LOC128233775	NA	0.0269014	952.06	-2.78845	-0.532509	uncharacterized LOC128233775
LOC128212135	GPR21	0.0269029	458.986	-2.78835	-0.570337	probable G-protein coupled receptor 21
LOC128219272	CE034	0.0269041	621.507	-2.78821	-0.556691	uncharacterized LOC128219272
LOC128209061	NA	0.0270074	86.6173	-2.78678	-0.938046	uncharacterized LOC128209061
LOC128231257	RBP56	0.0270659	2650.34	-2.7859	-0.610139	RNA-binding protein cabeza-like
LOC128236034	CEG1A	0.0271726	4066.16	-2.78448	-0.419886	centaurin-gamma-1A-like
LOC128244717	ZFAT	0.0274996	1657.88	-2.78002	-0.411298	zinc finger protein ZFAT-like
LOC128228066	RTBS	0.0276227	864.625	-2.77807	-0.550579	uncharacterized LOC128228066
LOC128208847	OPRM	0.0282132	237.312	-2.77018	-0.73403	octopamine receptor-like
LOC128205142	DHB13	0.0282907	956.265	-2.76887	-0.468028	17-beta-hydroxysteroid dehydrogenase 13-like
LOC128210208	HRH2	0.0282907	436.963	-2.76897	-0.744193	histamine H2 receptor-like
LOC128217907	NA	0.0282907	21567.1	-2.76895	-0.634427	uncharacterized LOC128217907
LOC128243901	TDRD1	0.0284828	59.1708	-2.76629	-1.14711	uncharacterized LOC128243901
LOC128209135	NA	0.0294772	179.486	-2.75357	-0.722802	uncharacterized LOC128209135
LOC128244899	LS14A	0.0295585	6622.48	-2.7526	-0.382948	protein LSM14 homolog A-like
LOC128211426	DTX3L	0.0296665	4383.6	-2.75097	-0.379433	uncharacterized LOC128211426
LOC128228831	NA	0.0296742	34.8207	-2.75081	-1.47596	uncharacterized LOC128228831
LOC128225232	LITAF	0.0296812	90.7468	-2.75066	-1.00789	lipopolysaccharide-induced tumor necrosis factor-alpha factor homolog
LOC128227710	ZN609	0.0297167	1213.77	-2.75013	-0.612666	zinc finger protein 608-like
LOC128205250	STPG2	0.0300051	174.932	-2.74639	-0.705502	sperm-tail PG-rich repeat-containing protein 2-like
LOC128230481	SSH2	0.0300051	5143.87	-2.74632	-0.439603	protein phosphatase Slingshot homolog 2-like
LOC128222114	Y0266	0.0301225	4409.97	-2.74475	-0.457839	protein Daple-like
LOC128213077	CDC20	0.0303869	640.985	-2.74159	-0.569043	cell division cycle protein 20 homolog
LOC128206504	GTSF1	0.0306119	1257.83	-2.73881	-0.423436	uncharacterized LOC128206504
LOC128212797	DDX24	0.0306145	7139.71	-2.73871	-0.502194	ATP-dependent RNA helicase DDX24-like
LOC128219066	SR140	0.0307271	4893.96	-2.73729	-0.387899	U2 snRNP-associated SURP motif-containing protein-like
LOC128246243	PPZD	0.0311345	14.3422	-2.73202	-2.10594	uncharacterized LOC128246243
LOC128238392	ANO1	0.0312301	621.323	-2.73087	-0.479472	anoctamin-1-like
LOC128209900	OFUT2	0.0314842	564.446	-2.72748	-0.487699	GDP-fucose protein O-fucosyltransferase 2-like
LOC128245537	D2HDH	0.0318561	972.121	-2.72288	-0.446024	D-2-hydroxyglutarate dehydrogenase%2C mitochondrial-like
LOC128231489	MLP2	0.0319362	589.864	-2.72178	-0.505424	cysteine and glycine-rich protein 1-like
LOC128239194	NA	0.0320344	1238.32	-2.72069	-0.56672	uncharacterized LOC128239194
LOC128239893	RIR2	0.0321243	899.677	-2.71962	-0.441764	uncharacterized LOC128239893
LOC128207383	BC11B	0.0321376	5747.44	-2.71942	-0.445652	B-cell lymphoma/leukemia 11A-like
LOC128234325	NA	0.0324009	6.6581	-2.71593	-4.01635	uncharacterized LOC128234325
LOC128234025	AGRG4	0.0324269	183.695	-2.71545	-0.681368	adhesion G-protein coupled receptor G7-like
LOC128230186	CCDCX	0.0324461	420.732	-2.715	-0.510765	coiled-coil domain-containing protein CG32809-like
LOC128221373	PI51A	0.0325767	1657.21	-2.71342	-0.444935	phosphatidylinositol 4-phosphate 5-kinase type-1 alpha-like
LOC128234082	NA	0.0326351	228.565	-2.71248	-0.654164	uncharacterized LOC128234082
LOC128212118	ANR	0.0326383	62.6479	-2.7123	-1.05424	annetocin receptor-like
LOC128217514	CPNE8	0.0326668	359.559	-2.71137	-0.669009	copine-8-like
LOC128209062	CNST	0.0328143	1229.34	-2.70974	-0.447834	uncharacterized LOC128209062
LOC128242255	NA	0.033005	12881	-2.70732	-0.364347	uncharacterized LOC128242255
LOC128239721	NA	0.0330631	128.323	-2.70655	-0.759328	uncharacterized LOC128239721
LOC128210573	PLCE1	0.0330631	617.581	-2.70652	-0.592086	1-phosphatidylinositol 4%2C5-bisphosphate phosphodiesterase epsilon-1-like
LOC128216761	AASS	0.0331695	2093.28	-2.70489	-0.397309	alpha-aminoadipic semialdehyde synthase%2C mitochondrial-like
LOC128213066	TMP2L	0.0332591	42.3491	-2.70371	-1.25062	transient receptor potential cation channel subfamily M member-like 2
LOC128216574	NA	0.0333439	1875.76	-2.70272	-0.51202	uncharacterized LOC128216574
LOC128244605	CBPA1	0.0334347	567.292	-2.70175	-0.506551	carboxypeptidase B-like
LOC128209223	NA	0.0336119	91.7312	-2.69942	-0.982455	uncharacterized LOC128209223
LOC128241024	PDE1C	0.0337458	856.407	-2.69782	-0.4483	dual specificity calcium/calmodulin-dependent 3'%2C5'-cyclic nucleotide phosphodiesterase 1C-like
LOC128218702	AGRL3	0.0339677	211.78	-2.69528	-0.681139	adhesion G protein-coupled receptor L3-like
LOC128238726	MA2C1	0.0341503	1346.8	-2.69321	-0.414743	alpha-mannosidase 2C1-like
LOC128221137	NA	0.034327	9.27835	-2.69086	-3.19203	uncharacterized LOC128221137
LOC128212442	CADN	0.034465	204.702	-2.68931	-0.728539	coadhesin-like
LOC128234023	NA	0.0346951	54.4592	-2.68659	-1.22096	uncharacterized LOC128234023
LOC128243701	PLCG1	0.0348603	1760.8	-2.6843	-0.417366	1-phosphatidylinositol 4%2C5-bisphosphate phosphodiesterase gamma-1-like
LOC128217966	NA	0.034873	130.004	-2.68411	-0.875268	neuroendocrine convertase 2-like
LOC128213086	ASTER	0.0352533	10362.5	-2.67978	-0.419647	PAT complex subunit Asterix-like
LOC128220055	TIM	0.0352625	1845.89	-2.67946	-0.450295	protein timeless-like
LOC128231236	DSRAD	0.0354372	1629.06	-2.67747	-0.407482	adenosine deaminase domain-containing protein 1-like
LOC128233607	NA	0.0355211	118.172	-2.67654	-1.0133	uncharacterized LOC128233607
LOC128240676	MYO3A	0.0359222	402.322	-2.67144	-0.553524	myosin-IIIb-like
LOC128223676	NA	0.0359222	52.8338	-2.67146	-1.33479	uncharacterized LOC128223676
LOC128234860	COPZ1	0.0359921	2125.54	-2.67072	-0.541456	coatomer subunit zeta-1-like
LOC128234736	NA	0.0360853	53.5001	-2.6695	-1.15767	uncharacterized LOC128234736
LOC128206417	CFA52	0.0361785	41.0526	-2.66836	-1.27464	cilia- and flagella-associated protein 52-like
LOC128236312	GBX1	0.0361856	4827.12	-2.66822	-0.594796	homeobox protein GBX-2-like
LOC128232971	G6PE	0.0366422	1659.62	-2.66267	-0.402978	GDH/6PGL endoplasmic bifunctional protein-like
LOC128230520	SSH2	0.0366659	4198.08	-2.66239	-0.4466	protein phosphatase Slingshot homolog 1-like
LOC128224506	NA	0.0367221	1020.58	-2.66173	-0.454011	uncharacterized LOC128224506
LOC128232813	VDR	0.0367938	278.84	-2.66087	-0.718747	vitamin D3 receptor-like
LOC128232631	NA	0.0368176	21.7898	-2.66051	-1.6726	uncharacterized LOC128232631
LOC128221463	NA	0.0370364	26.0561	-2.65792	-1.58422	uncharacterized LOC128221463
LOC128229360	BRCA2	0.0373671	716.129	-2.65405	-0.483009	uncharacterized LOC128229360
LOC128217108	CPNE8	0.0378084	339.223	-2.64932	-0.733626	copine-8-like
LOC128220146	NA	0.0382543	16.6003	-2.64446	-2.00162	uncharacterized LOC128220146
LOC128234555	MOCOS	0.0382797	358.483	-2.64416	-0.651599	molybdenum cofactor sulfurase-like
LOC128234984	NA	0.0383549	1175.21	-2.64315	-0.41683	uncharacterized LOC128234984
LOC128223927	NA	0.0385971	15.7533	-2.64074	-2.88497	uncharacterized LOC128223927
LOC128232505	CASP	0.0389018	4048.67	-2.63759	-0.381921	homeobox protein cut-like 1
LOC128203300	PEX2	0.0391461	754.108	-2.63515	-0.504478	peroxisome biogenesis factor 2-like
LOC128217343	S35A2	0.0391461	1145.6	-2.63512	-0.454036	UDP-galactose translocator-like
LOC128222135	NA	0.0392304	5.1777	-2.63404	-4.22449	uncharacterized PE-PGRS family protein PE_PGRS3-like
LOC128225105	NA	0.0394164	65.1689	-2.63195	-0.998976	uncharacterized LOC128225105
LOC128233847	NPHN	0.0396201	170.907	-2.62978	-0.760867	nephrin-like
LOC128217740	LKHA4	0.0396638	1983.56	-2.62934	-0.400579	leukotriene A-4 hydrolase-like
LOC128206975	NA	0.0397606	494.784	-2.62837	-0.53632	uncharacterized LOC128206975
LOC128243919	NA	0.0398727	89.5061	-2.62714	-0.99523	uncharacterized LOC128243919
LOC128220024	ERIP6	0.0399991	559.548	-2.62592	-0.471981	glutamate-rich protein 6-like
LOC128220090	FAAH1	0.0401438	9218.1	-2.62456	-0.350234	fatty-acid amide hydrolase 1-like
LOC128236014	FUCL6	0.0401987	6115.02	-2.62378	-0.387021	uncharacterized LOC128236014
LOC128211082	NA	0.0404857	688.465	-2.62001	-0.544662	uncharacterized LOC128211082
LOC128235813	SCUB2	0.0405034	57.7866	-2.61979	-1.13774	multiple epidermal growth factor-like domains protein 11
LOC128234065	TM145	0.0409358	192.451	-2.61558	-0.661282	transmembrane protein 145-like
LOC128213085	DCUP	0.0409582	264.118	-2.61509	-0.685601	uroporphyrinogen decarboxylase-like
LOC128216418	NA	0.0411051	4403.02	-2.61366	-0.644362	uncharacterized LOC128216418
LOC128202712	NA	0.0411213	30111.6	-2.61332	-0.415028	uncharacterized LOC128202712
LOC128205311	NCSEB	0.0412432	2234.15	-2.61203	-0.398609	neutral ceramidase B-like
LOC128238477	RTJK	0.0413077	91.8309	-2.61121	-0.856519	uncharacterized LOC128238477
LOC128218997	SHIP2	0.0413077	810.364	-2.61109	-0.474487	phosphatidylinositol 3%2C4%2C5-trisphosphate 5-phosphatase 2A-like
LOC128238633	NA	0.0415761	108.16	-2.60841	-0.777008	uncharacterized LOC128238633
LOC128245709	TM222	0.0417045	244.504	-2.60699	-0.579611	transmembrane protein 222-like
LOC128212784	CF062	0.0418373	4947.28	-2.60569	-0.392158	uncharacterized protein C6orf62 homolog
LOC128216631	NA	0.0419953	43.0509	-2.60426	-1.18985	uncharacterized LOC128216631
LOC128242849	SYLM	0.0421976	137.284	-2.60235	-0.764165	probable leucine--tRNA ligase%2C mitochondrial
LOC128246439	NA	0.0422373	3468.76	-2.60168	-0.581854	uncharacterized LOC128246439
LOC128234844	NA	0.0422773	5.40859	-2.60108	-3.81883	neurogranin-like
LOC128225990	NA	0.0425163	3934.9	-2.59894	-0.392306	uncharacterized LOC128225990
LOC128242878	NA	0.0426843	241.332	-2.5971	-0.574376	uncharacterized LOC128242878
LOC128217387	NA	0.0432846	1604.22	-2.59141	-0.681683	uncharacterized LOC128217387
LOC128217362	NA	0.0433705	665.383	-2.59053	-0.448459	plexin-A1-like
LOC128205635	NA	0.0433911	1271.47	-2.59029	-0.449856	phosphatidylserine synthase 1-like
LOC128219963	NA	0.0435647	77.0856	-2.58851	-1.20013	uncharacterized LOC128219963
LOC128225413	NA	0.0436033	7.08288	-2.58786	-3.2854	uncharacterized LOC128225413
LOC128233730	MK67I	0.0439397	3926.67	-2.58474	-0.477472	MKI67 FHA domain-interacting nucleolar phosphoprotein-like
LOC128208777	STAR9	0.0439511	489.246	-2.58458	-0.474055	kinesin-like protein K39
LOC128240295	NA	0.0439649	1423.36	-2.5842	-0.435962	fibrillin-3-like
LOC128211360	TMC7	0.0439649	187.721	-2.58423	-0.761276	transmembrane channel-like protein 7
LOC128220655	GLYG	0.0444658	13983.4	-2.57968	-0.350454	glycogenin-1-like
LOC128227351	CLCN3	0.0445065	6048.89	-2.57916	-0.368948	H(+)/Cl(-) exchange transporter 4-like
LOC128215179	RBM34	0.0447437	222.431	-2.57695	-0.658865	RNA-binding motif protein%2C X-linked 2-like
LOC128217253	GCST	0.0447437	514.993	-2.57691	-0.467536	aminomethyltransferase%2C mitochondrial-like
LOC128246807	YBOXH	0.0448904	118171	-2.57489	-0.345576	Y-box factor homolog
LOC128206233	RL19	0.0449542	626.969	-2.57427	-0.498762	60S ribosomal protein L19-like
LOC128222484	GABP1	0.0450018	1652.33	-2.57383	-0.385159	GA-binding protein subunit beta-1-like
LOC128231401	NA	0.0454985	1077.63	-2.56929	-0.498944	uncharacterized LOC128231401
LOC128243072	DAD1	0.0457032	5448.34	-2.56759	-0.559324	dolichyl-diphosphooligosaccharide--protein glycosyltransferase subunit dad1-like
LOC128236204	NA	0.0457225	180.301	-2.56711	-0.642399	uncharacterized LOC128236204
LOC128205778	S22AI	0.0457608	1398.14	-2.56669	-0.386619	solute carrier family 22 member 18-like
LOC128206141	CPNA2	0.0457608	1451.28	-2.56668	-0.384854	copine family protein 1-like
LOC128222229	HM20A	0.0457808	112.148	-2.56646	-0.844492	high mobility group protein 20A-like
LOC128223882	NA	0.0461922	33840.8	-2.56268	-0.359952	uncharacterized LOC128223882
LOC128225091	MRC1	0.0462822	52.8529	-2.56194	-1.16362	macrophage mannose receptor 1-like
LOC128243181	NA	0.0465933	2975.87	-2.55859	-0.373681	uncharacterized LOC128243181
LOC128233794	CBLN3	0.0469158	388.627	-2.55551	-0.760579	cerebellin-3-like
LOC128207311	SGPL1	0.0471801	3140.11	-2.55309	-0.380732	sphingosine-1-phosphate lyase 1-like
LOC128218012	PTPC1	0.0477403	119.689	-2.54865	-0.856178	protein tyrosine phosphatase domain-containing protein 1-like
LOC128234183	NA	0.0481235	118.143	-2.5455	-0.990871	uncharacterized LOC128234183
LOC128206877	RN157	0.0482006	11233	-2.54475	-0.365763	E3 ubiquitin-protein ligase MGRN1-like
LOC128238687	TRPA1	0.0487169	450.263	-2.54008	-0.497933	transient receptor potential cation channel subfamily A member 1 homolog
LOC128234080	PTPRT	0.0492184	121.132	-2.53589	-0.755745	receptor-type tyrosine-protein phosphatase alpha-like
LOC128232430	MCM9	0.0492613	693.711	-2.53545	-0.44217	DNA helicase MCM9-like
LOC128205780	CAMP1	0.049343	314.058	-2.53467	-0.572205	calmodulin-regulated spectrin-associated protein 1-like
LOC128238333	DMBT1	0.0493772	67116.7	-2.53429	-0.441308	sushi%2C von Willebrand factor type A%2C EGF and pentraxin domain-containing protein 1-like
LOC128238963	TM135	0.0494371	983.178	-2.53346	-0.438845	transmembrane protein 135-like
LOC128221565	HMCN1	0.0498557	743.598	-2.52976	-0.4869	A disintegrin and metalloproteinase with thrombospondin motifs adt-1-like
