# Supplementary material for: Gene expression in soft-shell clam (Mya arenaria) transmissible cancer reveals survival mechanisms during host infection and seawater transfer
Source: PLoS Genet. 2025 Mar 31;21(3):e1011629. doi: 10.1371/journal.pgen.1011629 (PMC11978232; doi:10.1371/journal.pgen.1011629)
Supplement: S15 Table — (XLSX) [file pgen.1011629.s021.xlsx]

## Sheet: S15 Table - ASW_BTNspec_gene_dn
gene	uniprot	padj	baseMean	stat	log2FoldChange	description
LOC128241732	CX038	1.91546e-31	707.2	12.0941	2.188	uncharacterized LOC128241732
LOC128224801	NA	2.69061e-24	557.391	10.6256	2.04248	uncharacterized LOC128224801
LOC128214390	GPR84	1.15753e-23	540.944	10.4824	2.80336	cholecystokinin receptor type A-like
LOC128213877	NA	3.16302e-23	924.465	10.3832	1.80037	uncharacterized LOC128213877
LOC128208515	TRI33	6.59807e-22	234.248	10.0821	2.79704	E3 ubiquitin-protein ligase TRIM33-like
LOC128230249	FUTC	3.02631e-20	442.442	9.68896	1.92667	alpha-(1%2C3)-fucosyltransferase 7-like
LOC128235494	NA	1.41068e-19	2349.28	9.52565	1.55711	uncharacterized LOC128235494
LOC128228804	MB212	3.69988e-19	241.663	9.42341	2.26473	uncharacterized LOC128228804
LOC128244180	TIF1B	2.28268e-18	91.4862	9.22392	3.8914	protein wech-like
LOC128234791	MTEF4	1.08557e-16	145.044	8.78476	2.73829	uncharacterized LOC128234791
LOC128204898	NA	1.76521e-16	1597.39	8.72857	1.59354	uncharacterized LOC128204898
LOC128243520	NA	4.79768e-16	1387.47	8.61102	1.35805	uncharacterized LOC128243520
LOC128206235	NA	5.48127e-15	639.875	8.31516	1.52219	uncharacterized LOC128206235
LOC128230384	TM53A	7.58023e-15	592.89	8.27507	1.56737	uncharacterized LOC128230384
LOC128219190	CCD33	7.92202e-15	634.133	8.26951	1.57107	coiled-coil domain-containing protein 33-like
LOC128204152	CCKAR	2.41976e-14	761.077	8.1297	1.58312	cholecystokinin receptor type A-like
LOC128240620	KLF7	8.49224e-14	384.522	7.96766	1.61604	Krueppel-like factor 6
LOC128205114	NA	1.13245e-13	2540.93	7.92974	1.32625	uncharacterized LOC128205114
LOC128239029	NA	1.54192e-13	101.552	7.88991	2.70435	uncharacterized LOC128239029
LOC128232755	HIL	1.83421e-13	1046.34	7.8671	1.29344	hillarin-like
LOC128225253	ARL4A	2.15403e-13	95.1603	7.84669	2.89362	ADP-ribosylation factor-like protein 4A
LOC128244723	NA	5.12145e-13	770.483	7.73258	1.30102	uncharacterized LOC128244723
LOC128217040	NA	8.36412e-13	174.047	7.66748	2.04254	uncharacterized LOC128217040
LOC128245120	NA	1.144e-12	1325.6	7.62585	1.19952	uncharacterized LOC128245120
LOC128227782	MEX3B	1.75998e-12	3319.69	7.56795	1.06165	RNA-binding protein MEX3B-like
LOC128214308	DHGL	4.77346e-12	4128.16	7.43193	1.08971	glucose dehydrogenase [FAD%2C quinone]-like
LOC128225634	PLK4	4.89903e-12	336.044	7.42798	1.73492	serine/threonine-protein kinase PLK4-like
LOC128217260	VGLL4	5.07915e-12	2165.07	7.42218	1.29563	transcription cofactor vestigial-like protein 4
LOC128207181	RN216	5.4372e-12	250.294	7.41242	1.75003	E3 ubiquitin-protein ligase RNF216-like
LOC128244884	LIN41	6.07688e-12	388.58	7.3966	1.47044	E3 ubiquitin-protein ligase TRIM71-like
LOC128205548	NA	9.8968e-12	1573.6	7.32825	1.38635	uncharacterized LOC128205548
LOC128221025	CANT1	2.33546e-11	333.122	7.20494	1.65833	soluble calcium-activated nucleotidase 1-like
LOC128225698	NA	3.57075e-11	308.866	7.14273	1.50548	uncharacterized LOC128225698
LOC128244378	NA	4.03916e-11	688.542	7.12436	1.30805	uncharacterized LOC128244378
LOC128212941	NA	5.32412e-11	137.589	7.08436	2.0856	uncharacterized LOC128212941
LOC128234831	ICCR	1.1371e-10	1226.03	6.9694	1.21939	irregular chiasm C-roughest protein-like
LOC128214445	SIR1	2.4606e-10	254.611	6.85591	1.53627	uncharacterized LOC128214445
LOC128215601	FBXW9	2.54269e-10	633.699	6.85021	1.27761	F-box/WD repeat-containing protein 9-like
LOC128228215	CFA97	2.93453e-10	243.348	6.82752	1.80083	cilia- and flagella-associated protein 97-like
LOC128228969	CBP	3.97295e-10	9477.54	6.78114	1.02828	histone lysine acetyltransferase CREBBP-like
LOC128217007	PALB2	5.09971e-10	558.834	6.74308	1.33616	uncharacterized LOC128217007
LOC128218957	ZNF70	5.18585e-10	223.741	6.74044	1.77794	zinc finger protein 320-like
LOC128206531	ANM6	5.5342e-10	112.458	6.73036	2.9111	uncharacterized LOC128206531
LOC128243173	TGMH	6.33328e-10	2878.92	6.70967	1.06064	hemocyte protein-glutamine gamma-glutamyltransferase-like
LOC128245328	SCONB	6.85976e-10	1326.96	6.69738	1.0246	uncharacterized LOC128245328
LOC128239403	NA	8.42169e-10	102.896	6.66609	2.21732	uncharacterized LOC128239403
LOC128220255	NA	1.3532e-09	266.889	6.59157	1.49708	BTB/POZ domain-containing protein 2-like
LOC128207702	NA	1.44333e-09	203.599	6.58119	1.66251	uncharacterized LOC128207702
LOC128205640	IPMK	1.61895e-09	1001.64	6.56349	1.06605	inositol polyphosphate multikinase-like
LOC128230624	AN13D	1.78618e-09	1375.42	6.54722	0.997447	ankyrin repeat domain-containing protein 13D-like
LOC128245811	AEP1	2.14961e-09	1821.65	6.5171	1.37528	aerolysin-like protein
LOC128211799	ZN358	2.26884e-09	455.478	6.5086	1.24348	GDNF-inducible zinc finger protein 1-like
LOC128220727	CCNB3	2.32351e-09	2210.72	6.50404	0.96696	G2/mitotic-specific cyclin-B3-like
LOC128205782	PHOP2	2.41768e-09	224.259	6.49787	1.60049	pyridoxal phosphate phosphatase PHOSPHO2-like
LOC128244584	COG4	2.63942e-09	677.71	6.48406	1.57888	conserved oligomeric Golgi complex subunit 4-like
LOC128234769	CF410	2.66093e-09	1041.97	6.48231	1.05899	cilia- and flagella-associated protein 410-like
LOC128243147	NUDT7	2.66093e-09	330.236	6.48225	1.72812	uncharacterized Nudix hydrolase NudL-like
LOC128220017	LCLT1	4.27228e-09	1352.51	6.4058	1.12898	lysocardiolipin acyltransferase 1-like
LOC128211593	LZTS2	4.28425e-09	154.742	6.40518	1.73552	leucine zipper putative tumor suppressor 2 homolog
LOC128209930	RRF2M	5.72506e-09	432.015	6.35833	1.45797	ribosome-releasing factor 2%2C mitochondrial-like
LOC128210756	FBL4	6.28442e-09	179.86	6.34304	1.89611	F-box/LRR-repeat protein 7-like
LOC128238853	FCNV1	8.07372e-09	138.575	6.30303	1.98707	angiopoietin-related protein 7-like
LOC128219713	SREC	8.07372e-09	276.386	6.30308	1.41697	scavenger receptor class F member 1-like
LOC128211073	NA	8.54982e-09	196.447	6.29298	1.56078	uncharacterized LOC128211073
LOC128221188	NA	8.73807e-09	254.716	6.28889	1.75971	uncharacterized LOC128221188
KQ08_mgp05	NA	8.75198e-09	43305.1	6.28827	0.999908	NA
LOC128231476	OTUL	8.93979e-09	2693.38	6.28405	0.926836	dentin sialophosphoprotein-like
LOC128214479	LAS1L	1.00965e-08	263.558	6.26346	1.65165	uncharacterized LOC128214479
LOC128245814	MRRP1	1.42495e-08	318.217	6.20426	1.29706	tRNA methyltransferase 10 homolog C-like
LOC128242635	NA	1.42711e-08	58.0228	6.20369	2.77821	uncharacterized LOC128242635
LOC128231869	NA	1.5668e-08	924.524	6.18824	1.04119	uncharacterized LOC128231869
LOC128237458	E2F8	1.59871e-08	801.105	6.18471	1.02484	transcription factor E2F8-like
LOC128214740	ELF1	1.67841e-08	379.095	6.17614	1.35396	uncharacterized LOC128214740
LOC128205440	KCNJ5	1.82296e-08	249.085	6.16166	1.78102	G protein-activated inward rectifier potassium channel 3-like
LOC128221172	PGRP1	2.27635e-08	1098.72	6.12395	0.99835	uncharacterized LOC128221172
LOC128219864	RAP2C	2.27689e-08	1093.19	6.12373	1.12235	ras-related protein Rap-2c-like
LOC128245821	AEP1	3.10233e-08	1428.92	6.07133	1.60961	aerolysin-like protein
LOC128239057	TLR4	3.19833e-08	474.453	6.06574	1.23789	toll-like receptor 4
LOC128228427	NA	3.40635e-08	289.17	6.05544	1.66151	uncharacterized LOC128228427
LOC128233258	IF44L	3.90897e-08	1182.69	6.03187	1.06221	interferon-induced protein 44-like
LOC128219886	NA	4.61859e-08	1008.82	6.00418	1.17957	uncharacterized LOC128219886
LOC128215776	TRI66	4.94278e-08	802.308	5.99213	1.0003	uncharacterized LOC128215776
LOC128214104	LMBL3	5.01137e-08	752.158	5.98972	1.30412	uncharacterized LOC128214104
LOC128207932	PGAP4	5.07938e-08	296.238	5.98702	1.47688	post-GPI attachment to proteins factor 4-like
LOC128239841	PURP	5.4767e-08	72.8114	5.97407	2.35261	purpurin-like
LOC128214178	DHGL	5.57087e-08	553.479	5.97113	1.29987	glucose dehydrogenase [FAD%2C quinone]-like
LOC128219992	LRP4	5.84981e-08	1097.17	5.96264	0.996769	low-density lipoprotein receptor-related protein 4-like
LOC128211571	ANR50	5.9772e-08	445.39	5.95862	1.28213	ankyrin repeat and SOCS box protein 14-like
LOC128238871	SYWM	6.09977e-08	78.7734	5.95513	2.31557	tryptophan--tRNA ligase%2C mitochondrial-like
LOC128216737	Y045	6.46009e-08	228.622	5.94523	1.44601	poly [ADP-ribose] polymerase tankyrase-2-like
LOC128210985	HASP	6.65066e-08	135.856	5.9398	1.82694	uncharacterized LOC128210985
LOC128218266	B3GT1	1.00794e-07	153.116	5.86625	1.66552	beta-1%2C3-galactosyltransferase 1-like
LOC128214230	NA	1.10598e-07	666.688	5.84951	1.04904	uncharacterized LOC128214230
LOC128205283	OX1R	1.28142e-07	65.9559	5.82366	2.68492	vasopressin V1b receptor-like
LOC128224322	RPAP2	1.29504e-07	106.252	5.82173	1.83649	putative RNA polymerase II subunit B1 CTD phosphatase RPAP2
LOC128205303	RITA1	1.50973e-07	101.85	5.79426	1.90621	RBPJ-interacting and tubulin-associated protein 1-like
LOC128243712	VOPP1	1.51875e-07	100.831	5.7931	1.97697	vesicular%2C overexpressed in cancer%2C prosurvival protein 1-like
LOC128244829	GBS76	1.54111e-07	230.403	5.79048	1.6734	glycogen-binding subunit 76A-like
LOC128229409	NFRKB	1.60749e-07	1260.71	5.78323	0.964561	nuclear factor related to kappa-B-binding protein-like
LOC128218337	NA	1.62882e-07	851.043	5.78085	1.20606	uncharacterized LOC128218337
LOC128214257	PIF1	1.68029e-07	82.2668	5.77529	2.28043	ATP-dependent DNA helicase PIF1-like
LOC128220326	NA	1.71997e-07	507.228	5.77104	1.11129	uncharacterized LOC128220326
LOC128208530	MINP1	1.96541e-07	279.68	5.74755	1.36557	multiple inositol polyphosphate phosphatase 1-like
LOC128242135	TM10A	2.01478e-07	644.352	5.74287	1.05634	tRNA methyltransferase 10 homolog A-like
LOC128227754	NA	2.10502e-07	808.598	5.73481	1.45803	uncharacterized LOC128227754
LOC128212268	ZN358	2.20058e-07	848.031	5.7268	0.980904	zinc finger and BTB domain-containing protein 24-like
LOC128208877	NEK2	2.27692e-07	120.783	5.72068	1.72629	serine/threonine-protein kinase Nek2-like
LOC128207841	TAM41	2.27692e-07	78.9226	5.72037	2.18536	phosphatidate cytidylyltransferase%2C mitochondrial-like
LOC128224903	FUT1	2.4594e-07	929.251	5.70662	1.01035	galactoside alpha-(1%2C2)-fucosyltransferase 2-like
LOC128216757	Y045	2.56439e-07	298.47	5.69915	1.37059	ankycorbin-like
LOC128219814	NA	2.61806e-07	645.966	5.69532	1.08345	serine/threonine-protein phosphatase 2A regulatory subunit B'' subunit beta-like
LOC128235223	KIRR1	2.73259e-07	127.797	5.68754	1.76606	uncharacterized LOC128235223
LOC128244856	ASTE1	2.99593e-07	1327.41	5.67116	0.959286	protein asteroid homolog 1-like
LOC128227512	NA	3.14882e-07	402.32	5.662	1.35759	uncharacterized LOC128227512
LOC128244972	NA	3.28341e-07	135.403	5.65465	1.61599	uncharacterized LOC128244972
LOC128236121	H1BP3	3.32542e-07	113.692	5.65231	1.79188	HCLS1-binding protein 3-like
LOC128230230	PEO1	3.35416e-07	2355.59	5.65036	0.806628	twinkle mtDNA helicase-like
LOC128217624	CE022	3.67175e-07	964.776	5.63376	1.03848	uncharacterized LOC128217624
LOC128214786	TESK2	3.8205e-07	1255.51	5.6262	1.00292	dual specificity testis-specific protein kinase 2-like
LOC128204212	Y381	4.41682e-07	258.074	5.59908	1.47274	poly [ADP-ribose] polymerase tankyrase-2-like
LOC128243259	OTU6B	4.73302e-07	907.224	5.58615	0.908441	deubiquitinase OTUD6B-like
LOC128221272	NA	5.40672e-07	530.362	5.56096	0.999967	uncharacterized LOC128221272
LOC128228629	RCN11	5.51096e-07	966.335	5.55747	1.05226	uncharacterized LOC128228629
LOC128207419	MAP10	7.26516e-07	121.531	5.50487	1.70257	microtubule-associated protein 10-like
LOC128219746	SOX8	7.53872e-07	2578.41	5.49775	0.937114	transcription factor Sox-8-like
LOC128204450	NA	7.85214e-07	84.0767	5.49025	1.99534	uncharacterized LOC128204450
LOC128206627	ADCY5	8.01149e-07	557.661	5.4864	1.05405	adenylate cyclase type 6-like
LOC128236571	DHGL	8.05248e-07	163.771	5.48535	1.51036	alcohol dehydrogenase [acceptor]-like
LOC128230013	NA	8.61732e-07	225.679	5.47214	1.32043	uncharacterized LOC128230013
LOC128243003	NA	1.03443e-06	93.2135	5.43758	1.9538	uncharacterized LOC128243003
LOC128209396	NUSAP	1.12962e-06	785.528	5.42052	0.903876	nucleolar and spindle-associated protein 1-like
LOC128229276	NA	1.1496e-06	685.13	5.41694	1.15233	uncharacterized LOC128229276
LOC128225113	NPRL2	1.15527e-06	473.817	5.41576	1.04993	GATOR complex protein NPRL2-like
LOC128214741	METL4	1.32763e-06	213.892	5.38911	1.48824	N(6)-adenine-specific methyltransferase METTL4-like
LOC128233025	CHFR	1.69338e-06	501.5	5.34146	1.20616	E3 ubiquitin-protein ligase CHFR-like
LOC128211530	UEX	1.70113e-06	1000.68	5.34023	0.919622	unextended protein-like
LOC128214191	DHRS1	1.88845e-06	68.3208	5.32064	2.48344	dehydrogenase/reductase SDR family member 1-like
LOC128206737	TRI45	1.95546e-06	117.698	5.314	1.65307	uncharacterized LOC128206737
LOC128220294	KLH13	2.20136e-06	618.795	5.29093	0.982343	kelch-like protein 13
LOC128212990	NEK8	2.24807e-06	236.04	5.28665	1.29709	serine/threonine-protein kinase Nek8-like
LOC128225211	Y580	2.66073e-06	739.506	5.25427	1.00076	poly [ADP-ribose] polymerase tankyrase-1-like
LOC128223944	SH2D3	2.79246e-06	8518.2	5.24451	1.23494	breast cancer anti-estrogen resistance protein 3 homolog
LOC128236802	T161B	2.95356e-06	417.319	5.23329	1.25578	transmembrane protein 161B-like
LOC128236142	NA	3.24654e-06	428.065	5.21478	1.01785	uncharacterized LOC128236142
LOC128231617	NA	3.41176e-06	179.277	5.20528	1.37951	axoneme-associated protein mst101(2)-like
LOC128246055	MELT	3.44664e-06	383.491	5.20311	1.15084	protein melted-like
LOC128222891	TF2H4	3.48348e-06	1661.46	5.20085	0.817382	general transcription factor IIH subunit 4-like
LOC128237209	NA	3.84934e-06	160.619	5.18068	1.44471	uncharacterized LOC128237209
LOC128211805	STAR7	3.86415e-06	528.258	5.17982	1.07399	stAR-related lipid transfer protein 7%2C mitochondrial-like
LOC128216748	MED20	3.925e-06	171.173	5.17662	1.40324	mediator of RNA polymerase II transcription subunit 20-like
LOC128208054	LOXH1	3.98733e-06	658.19	5.17325	0.935873	lipoxygenase homology domain-containing protein 1-like
LOC128208864	ADCK1	4.36799e-06	624.943	5.15535	0.946356	aarF domain-containing protein kinase 1-like
LOC128227138	RGMA	4.64617e-06	123.164	5.14306	1.79181	repulsive guidance molecule A-like
LOC128226813	NA	4.70651e-06	239.304	5.14021	1.24172	uncharacterized LOC128226813
LOC128209154	CDIN1	4.79558e-06	602.36	5.13626	0.90286	CDAN1-interacting nuclease 1-like
LOC128239266	STK40	4.86842e-06	239.057	5.13258	1.16605	uncharacterized LOC128239266
LOC128238914	NA	5.03335e-06	155.572	5.12595	1.42641	uncharacterized LOC128238914
LOC128219739	ANR50	5.03335e-06	613.48	5.12588	0.901218	ankyrin-3-like
LOC128238951	NA	5.10151e-06	4172.94	5.12307	0.797836	rho GTPase-activating protein 12-like
LOC128213275	ROCO5	5.27634e-06	1636.23	5.11642	0.770793	uncharacterized LOC128213275
LOC128220211	LCMT1	5.27634e-06	793.365	5.11629	0.871858	leucine carboxyl methyltransferase 1-like
LOC128219782	NA	5.46292e-06	481.972	5.10931	1.19968	ankyrin repeat%2C PH and SEC7 domain containing protein secG-like
LOC128241492	TTI2	5.71252e-06	31.4198	5.10002	3.44044	TELO2-interacting protein 2-like
LOC128208380	SQOR	5.9097e-06	357.117	5.0929	1.0322	sulfide:quinone oxidoreductase%2C mitochondrial-like
LOC128209420	NA	6.73939e-06	304.351	5.06627	1.07287	uncharacterized LOC128209420
LOC128222122	SOX8	8.19825e-06	889.941	5.02475	1.1013	transcription factor Sox-8-like
LOC128242353	PDP1	8.29752e-06	59.8953	5.02222	2.22859	pyruvate dehydrogenase [acetyl-transferring]-phosphatase 1%2C mitochondrial-like
LOC128212816	RN170	8.51345e-06	438.284	5.01681	0.976954	E3 ubiquitin-protein ligase RNF170-like
LOC128237503	DGCR6	8.89097e-06	231.251	5.00758	1.15677	protein DGCR6-like
LOC128237967	NA	9.47966e-06	561.951	4.99359	1.33413	uncharacterized LOC128237967
LOC128219947	PIGZ	9.87126e-06	165.896	4.98455	1.36515	GPI mannosyltransferase 4-like
LOC128244935	ENTR1	1.03788e-05	1306.46	4.97377	0.797797	endosome-associated-trafficking regulator 1-like
LOC128239159	PRDM1	1.09349e-05	35.0546	4.96338	2.91929	PR domain zinc finger protein 1-like
LOC128230225	CHST3	1.0987e-05	1269.81	4.96232	0.83522	carbohydrate sulfotransferase 5-like
LOC128218441	NA	1.20896e-05	328.068	4.94277	1.09847	uncharacterized LOC128218441
LOC128218292	POL5	1.22521e-05	1041.81	4.9399	0.821239	uncharacterized LOC128218292
LOC128212956	NA	1.23044e-05	471.457	4.93894	1.0289	uncharacterized LOC128212956
LOC128238889	MECR	1.27104e-05	68.4024	4.93113	1.91037	enoyl-[acyl-carrier-protein] reductase%2C mitochondrial-like
LOC128239914	NA	1.27579e-05	477.661	4.93027	0.962024	uncharacterized LOC128239914
LOC128238774	TPC10	1.41606e-05	523.699	4.90865	1.00936	trafficking protein particle complex subunit 10-like
LOC128207996	CRNL1	1.41666e-05	659.097	4.90844	1.00158	crooked neck-like protein 1
LOC128235609	NA	1.46458e-05	294.801	4.90098	1.13716	uncharacterized LOC128235609
LOC128224079	ZN888	1.4652e-05	82.87	4.90076	2.13295	zinc finger protein 600-like
LOC128234803	PSMG2	1.53832e-05	762.93	4.89053	0.846059	proteasome assembly chaperone 2-like
LOC128232578	HGH1	1.58175e-05	631.216	4.88438	0.906006	protein HGH1 homolog
LOC128213517	CARM1	1.62842e-05	3271.52	4.87812	0.69516	histone-arginine methyltransferase CARMER-like
LOC128225236	ZSC12	1.63443e-05	294.661	4.87727	1.2438	zinc finger protein Xfin-like
LOC128245485	DFFB	1.68246e-05	511.301	4.87115	0.906134	DNA fragmentation factor subunit beta-like
LOC128228862	MYCB2	1.70622e-05	61.6433	4.86812	2.02894	E3 ubiquitin-protein ligase MYCBP2-like
LOC128220790	SAMD9	1.78524e-05	5681.51	4.85733	0.852883	sterile alpha motif domain-containing protein 9-like
LOC128245031	ZN677	1.84618e-05	221.455	4.84938	1.2171	zinc finger and SCAN domain-containing protein 20-like
LOC128243330	NA	1.86557e-05	304.374	4.8469	1.14734	uncharacterized LOC128243330
LOC128202672	ZCPW1	1.9217e-05	238.512	4.84012	1.13	uncharacterized LOC128202672
LOC128246642	TM209	2.06016e-05	764.631	4.82524	0.876823	transmembrane protein 209-like
LOC128213629	SRC42	2.11917e-05	648.78	4.81935	0.92533	tyrosine-protein kinase Src42A-like
LOC128246917	TF2H2	2.25702e-05	295.809	4.80573	1.01316	general transcription factor IIH subunit 2-like
LOC128231850	NXN	2.35033e-05	1024.02	4.7966	0.789168	nucleoredoxin-like
LOC128211591	DSD1	2.36044e-05	122.784	4.79545	1.66508	D-threo-3-hydroxyaspartate dehydratase-like
LOC128224773	PEX10	2.38086e-05	125.105	4.79324	1.50522	peroxisome biogenesis factor 10-like
LOC128235685	NA	2.40551e-05	37.4509	4.79105	2.71067	uncharacterized LOC128235685
LOC128229743	BCL7A	2.45138e-05	1903.7	4.78688	0.828482	B-cell CLL/lymphoma 7 protein family member A-like
LOC128233415	NA	2.47269e-05	160.494	4.78488	1.34754	uncharacterized LOC128233415
LOC128229216	TXND9	2.51457e-05	1103.44	4.78125	0.797477	thioredoxin domain-containing protein 9-like
LOC128228195	NA	2.62672e-05	385.688	4.77158	0.981213	uncharacterized LOC128228195
LOC128237785	VOPP1	2.68709e-05	113.487	4.76637	1.57527	vesicular%2C overexpressed in cancer%2C prosurvival protein 1-like
LOC128228063	ZDHC2	2.71035e-05	1456.91	4.76438	0.745167	uncharacterized LOC128228063
LOC128227783	FREM2	2.7762e-05	377.401	4.75891	1.00542	extracellular matrix protein 3-like
LOC128236562	UFL1	2.78126e-05	632.559	4.75841	0.855233	E3 UFM1-protein ligase 1 homolog
LOC128205498	IPKA	2.79366e-05	811.982	4.75736	0.876464	cAMP-dependent protein kinase inhibitor alpha-like
LOC128208028	JKAMP	3.11104e-05	1935.36	4.73384	0.858615	JNK1/MAPK8-associated membrane protein-like
LOC128219106	NA	3.18247e-05	182.55	4.72861	1.4323	uncharacterized LOC128219106
LOC128224153	NA	3.23751e-05	529.885	4.72437	0.972584	uncharacterized LOC128224153
LOC128207881	ZFPL1	3.29843e-05	1037.07	4.72033	0.757471	zinc finger protein-like 1 homolog
LOC128211027	ARI5B	3.31866e-05	1002.04	4.71897	0.911548	AT-rich interactive domain-containing protein 5B-like
LOC128238817	AMN1	3.35985e-05	215.353	4.71633	1.16983	protein AMN1 homolog
LOC128205977	ESS2	3.39655e-05	412.867	4.71374	1.08024	splicing factor ESS-2 homolog
LOC128243963	TIF1B	3.42801e-05	31.1535	4.71149	3.29621	E3 ubiquitin-protein ligase TRIM33-like
LOC128204963	TIF1A	3.53221e-05	76.9746	4.70464	1.68682	uncharacterized LOC128204963
LOC128239352	STK40	3.55597e-05	239.064	4.7029	1.12923	uncharacterized LOC128239352
LOC128246647	NA	3.70925e-05	338.288	4.6939	1.01278	uncharacterized LOC128246647
LOC128243159	ADCY2	3.75829e-05	1671.02	4.69097	0.749187	adenylate cyclase type 2-like
LOC128238377	FBX3	3.80193e-05	961.672	4.68848	0.779408	F-box only protein 3-like
LOC128203215	NSUN5	3.84474e-05	112.343	4.68557	1.5458	28S rRNA (cytosine-C(5))-methyltransferase-like
LOC128226231	NA	3.94937e-05	93.3769	4.67908	1.85848	uncharacterized LOC128226231
LOC128206908	DRC1	3.99522e-05	164.298	4.67647	1.52562	dynein regulatory complex protein 1-like
LOC128232967	NA	4.04022e-05	424.366	4.67392	1.07868	uncharacterized LOC128232967
LOC128238018	DS	4.05678e-05	153.271	4.67296	1.26629	cadherin EGF LAG seven-pass G-type receptor fmi-1-like
LOC128228418	RPA49	4.13025e-05	1053.87	4.66878	0.951076	DNA-directed RNA polymerase I subunit RPA49-like
LOC128213189	EXOS3	4.13025e-05	343.239	4.66883	0.993655	exosome complex component RRP40-like
LOC128243550	FBXL8	4.28092e-05	499.945	4.66117	0.880178	F-box/LRR-repeat protein 8-like
LOC128209289	MIPO1	4.40453e-05	350.646	4.65469	1.05503	uncharacterized LOC128209289
LOC128221672	NA	4.44762e-05	104.107	4.65244	1.75091	uncharacterized LOC128221672
LOC128241509	PPARG	4.50978e-05	603.696	4.64909	0.871382	peroxisome proliferator-activated receptor delta-like
LOC128213442	KDM4B	4.51885e-05	3873.68	4.64843	0.83448	uncharacterized LOC128213442
LOC128207136	LYAM2	4.58108e-05	2393.2	4.64513	0.718494	sushi%2C von Willebrand factor type A%2C EGF and pentraxin domain-containing protein 1-like
LOC128232162	NR1D1	4.88245e-05	270.639	4.63073	1.17889	nuclear receptor subfamily 1 group D member 1-like
LOC128210990	BBS12	5.1938e-05	476.167	4.61682	0.887107	uncharacterized LOC128210990
LOC128227588	MED16	5.20314e-05	1222.06	4.61632	0.745122	mediator of RNA polymerase II transcription subunit 16-like
LOC128239812	CDK5	5.20865e-05	1275.15	4.61598	0.824658	cyclin-dependent kinase 5-like
LOC128212523	F184A	5.43489e-05	264.551	4.60654	1.12157	protein FAM184A-like
LOC128209527	THUM2	5.5699e-05	151.192	4.60046	1.38847	THUMP domain-containing protein 2-like
LOC128214253	PXL2C	5.5699e-05	23.5786	4.60048	3.28625	peroxiredoxin-like 2C
LOC128231729	RAB35	5.88502e-05	5887.52	4.5873	0.622888	ras-related protein Rab-35-like
LOC128242553	NA	5.93407e-05	96.8177	4.58544	1.48395	uncharacterized LOC128242553
LOC128230484	NA	6.39049e-05	155.123	4.56862	1.23249	titin homolog
LOC128242442	OPSD1	6.53665e-05	361.248	4.5634	1.00449	D(2) dopamine receptor A-like
LOC128217191	LRIG3	6.65506e-05	1654.64	4.55927	0.831824	leucine-rich repeats and immunoglobulin-like domains protein 2
LOC128246060	MELT	6.87614e-05	737.763	4.55061	0.838739	protein melted-like
LOC128226637	NA	7.31516e-05	236.896	4.53639	1.04379	uncharacterized LOC128226637
LOC128213348	NA	7.90376e-05	1459.88	4.51779	0.996972	uncharacterized LOC128213348
LOC128244821	TPC	8.02916e-05	95.9475	4.51422	1.47328	mitochondrial thiamine pyrophosphate carrier-like
LOC128228655	NA	8.11741e-05	1330.6	4.51155	1.09988	uncharacterized LOC128228655
LOC128231142	WDR5	8.15559e-05	522.072	4.51043	0.819148	WD repeat-containing protein 5B-like
LOC128243700	GBS76	8.28027e-05	118.374	4.50686	1.42415	glycogen-binding subunit 76A-like
LOC128233662	CP2D6	8.39984e-05	1235.76	4.50335	0.937469	cytochrome P450 2D6-like
LOC128210412	NA	8.44469e-05	212.947	4.50207	1.18051	uncharacterized LOC128210412
LOC128212079	RN103	9.20642e-05	940.771	4.48208	0.925467	E3 ubiquitin-protein ligase RNF103-like
LOC128242834	LIN41	9.45343e-05	115.076	4.47608	1.40944	E3 ubiquitin-protein ligase TRIM71-like
LOC128231752	NOC4B	9.74192e-05	757.268	4.46872	0.746934	nucleolar complex protein 4 homolog B-like
LOC128237296	GLT1	9.74526e-05	6964.39	4.46853	0.612143	uncharacterized LOC128237296
LOC128216489	GPAN1	9.96129e-05	80.71	4.46326	1.75377	G patch domain and ankyrin repeat-containing protein 1-like
LOC128236542	WEE1B	0.000100009	591.081	4.46229	0.836791	wee1-like protein kinase 1-A
LOC128217590	NA	0.000100871	87.2735	4.46022	1.5804	uncharacterized LOC128217590
LOC128202748	DDI2	0.000103627	924.669	4.45421	0.755603	protein DDI1 homolog 2-like
LOC128231393	GOT1B	0.000104322	858.55	4.45196	0.827025	vesicle transport protein GOT1B-like
LOC128212683	TPPP	0.000111671	200.726	4.43606	1.19609	tubulin polymerization-promoting protein family member 3-like
LOC128218493	REXO4	0.000113155	1421.46	4.43264	0.736687	uncharacterized LOC128218493
LOC128231993	HIL	0.000119991	1134.08	4.4186	0.687348	hillarin-like
LOC128242157	NA	0.000124039	360.701	4.41073	0.924721	uncharacterized LOC128242157
LOC128222996	IFI44	0.000126379	1562.06	4.40646	0.677705	interferon-induced protein 44-like
LOC128205684	NA	0.000127647	71.8523	4.40395	1.67206	uncharacterized LOC128205684
LOC128209787	CRNS1	0.000130212	36525.2	4.39918	0.602144	carnosine synthase 1-like
LOC128243370	UBE2C	0.000132399	814.688	4.39499	0.730308	ubiquitin-conjugating enzyme E2 C-like
LOC128234106	ATF2	0.000134063	106.623	4.39193	1.40975	cyclic AMP-dependent transcription factor ATF-2-like
LOC128229699	RNF38	0.00013553	429.847	4.38945	0.82988	uncharacterized LOC128229699
LOC128242412	M17L2	0.00013603	440.104	4.38854	0.977103	mpv17-like protein 2
LOC128232223	BORA	0.000136581	371.884	4.38743	1.03463	uncharacterized LOC128232223
LOC128210527	PEP7	0.000147489	193.521	4.36875	1.0957	uncharacterized LOC128210527
LOC128227265	RT30	0.000150005	803.091	4.36449	0.822886	28S ribosomal protein S30%2C mitochondrial-like
LOC128240814	NA	0.000151837	624.103	4.36144	0.9879	uncharacterized LOC128240814
LOC128204096	DRC1	0.000153095	83.3391	4.3594	1.50771	dynein regulatory complex protein 1-like
LOC128225565	BTBDH	0.000154233	54.7969	4.35751	1.88566	BTB/POZ domain-containing protein 17-like
LOC128213065	TTC33	0.000154713	104.592	4.35672	1.48663	tetratricopeptide repeat protein 33-like
LOC128202753	KAZRN	0.000156544	338.044	4.35369	1.0771	kazrin-like
LOC128238662	AFG1L	0.000157892	162.422	4.35125	1.15522	AFG1-like ATPase
LOC128236414	NA	0.00015856	18.0506	4.3501	4.56896	uncharacterized LOC128236414
LOC128217027	TIF1A	0.000163525	38.9457	4.34244	2.30297	uncharacterized LOC128217027
LOC128219062	CHK1	0.000163588	186.218	4.34224	1.34524	serine/threonine-protein kinase Chk1-like
LOC128219034	SAMD9	0.000165149	2852.46	4.33993	0.705524	sterile alpha motif domain-containing protein 9-like
LOC128239209	RP25L	0.000167396	464.353	4.33618	0.94677	ribonuclease P protein subunit p25-like protein
LOC128226996	HS12B	0.000168997	1081.75	4.33375	0.699045	heat shock 70 kDa protein 12B-like
LOC128224388	DIK1A	0.000173079	278.968	4.32794	1.0779	divergent protein kinase domain 1A-like
LOC128246460	NA	0.000180552	97.7501	4.31811	1.68062	uncharacterized LOC128246460
LOC128239477	NA	0.000188879	206.346	4.30754	1.42134	uncharacterized LOC128239477
LOC128239830	MINY4	0.000203135	178.348	4.2903	1.2771	probable ubiquitin carboxyl-terminal hydrolase MINDY-4
LOC128239173	SMCR8	0.000215243	360.664	4.27621	0.932137	uncharacterized LOC128239173
LOC128216744	NA	0.000218611	220.908	4.27253	0.994196	uncharacterized LOC128216744
LOC128207146	FBX28	0.000226067	794.714	4.26438	0.758516	F-box only protein 28-like
LOC128228577	RBM48	0.000230631	75.7893	4.25936	1.60545	uncharacterized LOC128228577
LOC128242723	2024-09-07	0.000233606	14159.4	4.25518	0.584872	septin-7-like
LOC128231329	PGRP2	0.000238525	1315.45	4.25018	0.814865	MAM and LDL-receptor class A domain-containing protein 1-like
LOC128231559	NA	0.0002457	615.957	4.24255	0.772556	uncharacterized LOC128231559
LOC128231524	NA	0.000249448	343.119	4.23883	0.864431	RAD51-associated protein 1-like
LOC128230093	NA	0.000252301	474.501	4.23584	0.901705	uncharacterized LOC128230093
LOC128211048	DC2I2	0.000253413	369.143	4.23474	0.911288	cytoplasmic dynein 2 intermediate chain 2-like
LOC128217900	ASPM	0.000253958	1692.24	4.23404	0.696924	abnormal spindle-like microcephaly-associated protein homolog
LOC128221881	C42S2	0.000255338	3674.52	4.2326	1.06781	CDC42 small effector protein 2-like
LOC128232318	NA	0.000267725	114.864	4.22096	1.38888	uncharacterized LOC128232318
LOC128245706	NA	0.000278485	596.141	4.2113	0.781509	uncharacterized LOC128245706
LOC128227364	SNX27	0.000282942	1858.86	4.20728	0.667803	sorting nexin-27-like
LOC128223013	AWH	0.000284774	376.987	4.20539	0.82421	LIM/homeobox protein Awh-like
LOC128216020	CERK1	0.00029463	441.493	4.19682	1.14934	ceramide kinase-like
LOC128228666	NUD15	0.000298068	209.285	4.19343	1.33581	nucleotide triphosphate diphosphatase NUDT15-like
LOC128240551	HARB1	0.000298068	873.361	4.19352	0.700527	putative nuclease HARBI1
LOC128223880	SWI5	0.000298068	1142.6	4.1936	0.704261	DNA repair protein SWI5 homolog
LOC128233965	NA	0.000299988	384.02	4.19176	0.871585	uncharacterized LOC128233965
LOC128208637	FMAR	0.000301299	83.6112	4.19061	1.54228	FMRFamide receptor-like
LOC128226859	DAAF6	0.000301299	39.4063	4.19056	2.07273	dynein axonemal assembly factor 6-like
LOC128220675	NA	0.000302666	95.8627	4.18931	1.3662	uncharacterized LOC128220675
LOC128230355	NA	0.000305423	309.176	4.18704	0.883586	uncharacterized LOC128230355
LOC128242272	NA	0.000306269	25.2073	4.1863	2.97528	RNA-binding protein 25-like
LOC128242250	SYS1	0.000317315	524.328	4.17715	0.791126	protein SYS1 homolog
LOC128228625	MCCB	0.000330639	1318.72	4.1662	0.64358	methylcrotonoyl-CoA carboxylase beta chain%2C mitochondrial-like
LOC128229865	EKI1	0.000332994	604.885	4.16437	0.721119	ethanolamine kinase 1-like
LOC128204203	GASR	0.000337938	92.8648	4.16058	1.43551	cholecystokinin receptor type A-like
LOC128232711	S15A4	0.000343776	336.888	4.15592	0.854381	solute carrier family 15 member 4-like
LOC128232597	ST1B1	0.000349643	479.692	4.15173	0.786605	sulfotransferase 1A1-like
LOC128214065	DPH2	0.00036107	397.263	4.14372	0.941066	2-(3-amino-3-carboxypropyl)histidine synthase subunit 2-like
LOC128231971	EPS8	0.000365326	2334.76	4.14082	0.632642	epidermal growth factor receptor kinase substrate 8-like
LOC128218057	DNM1L	0.000368306	1937.73	4.13864	0.605901	dynamin-1-like protein
LOC128203429	NA	0.00037556	318.899	4.13342	1.32871	protein starmaker-like
LOC128213681	NA	0.000375567	111.238	4.13331	1.32305	uncharacterized LOC128213681
LOC128218895	S35D3	0.000381862	112.555	4.12833	1.49127	uncharacterized LOC128218895
LOC128230900	CALI	0.000385641	218.041	4.12585	1.01205	calicin-like
LOC128231782	MINY1	0.00039851	574.685	4.11734	0.824579	ubiquitin carboxyl-terminal hydrolase MINDY-2-like
LOC128224453	TM2D1	0.000398933	102.022	4.11699	1.44804	TM2 domain-containing protein CG10795-like
LOC128210203	KIF11	0.000399614	3076.95	4.11639	0.63374	kinesin-like protein KIF11-B
LOC128209016	NA	0.000409029	662.948	4.11049	0.900136	uncharacterized LOC128209016
LOC128242920	SLIP	0.00041877	533.284	4.10422	0.864105	uncharacterized LOC128242920
LOC128227360	NA	0.000420554	80.1538	4.10313	1.5525	uncharacterized LOC128227360
LOC128221126	ING2	0.000421181	50.1504	4.10257	1.91622	uncharacterized LOC128221126
LOC128205811	ZNF84	0.000433331	557.822	4.09557	0.844893	uncharacterized LOC128205811
LOC128218056	MCM2	0.000437039	3883.19	4.09339	0.643023	DNA replication licensing factor mcm2-like
LOC128228462	ZDHC2	0.000457114	475.949	4.08113	0.970566	uncharacterized LOC128228462
LOC128219871	IWS1	0.000457114	1206.06	4.08109	0.65972	protein IWS1 homolog
LOC128205399	ABT1	0.000462855	619.174	4.07788	0.755381	activator of basal transcription 1-like
LOC128223154	HR4	0.000487327	788.046	4.06453	0.803721	hormone receptor 4-like
LOC128243226	BTBDH	0.000490595	197.992	4.06266	1.12853	BTB/POZ domain-containing protein 17-like
LOC128206523	NA	0.000500058	42.3415	4.05778	2.03282	uncharacterized LOC128206523
LOC128213035	HMGX4	0.000506572	452.729	4.05404	0.831727	HMG domain-containing protein 4-like
LOC128217807	TRI33	0.00052359	150.017	4.04517	1.10542	uncharacterized LOC128217807
LOC128216547	SMC1A	0.000548754	4224.3	4.03262	0.592033	structural maintenance of chromosomes protein 1A-like
LOC128215826	ROST	0.00058333	325.186	4.01619	0.837135	protein rolling stone-like
LOC128227614	PAO6	0.000611469	4014.27	4.00344	0.797986	uncharacterized LOC128227614
LOC128220775	NA	0.000612613	115.561	4.00289	1.34365	uncharacterized LOC128220775
LOC128205884	SAM9L	0.000627498	342.947	3.99695	0.932882	sterile alpha motif domain-containing protein 9-like
LOC128224124	NA	0.000640168	670.511	3.99176	0.697539	uncharacterized LOC128224124
LOC128208703	SCPDL	0.000655787	593.331	3.98522	0.709664	saccharopine dehydrogenase-like oxidoreductase
LOC128242196	ZN407	0.000667763	644.674	3.98043	0.692784	uncharacterized LOC128242196
LOC128244013	UN93A	0.00068835	1162.78	3.9727	0.812244	protein unc-93 homolog A-like
LOC128244865	UBE2C	0.00069013	791.593	3.97198	0.653749	ubiquitin-conjugating enzyme E2 C-like
LOC128219698	SBP1A	0.000706025	1069.13	3.96588	0.651357	methanethiol oxidase-like
LOC128202939	LSMD1	0.000707757	261.471	3.96516	0.906328	N-alpha-acetyltransferase 38%2C NatC auxiliary subunit-like
LOC128208298	TM145	0.000739336	219.29	3.95393	0.989916	uncharacterized LOC128208298
LOC128223820	YWIE	0.000763758	964.542	3.94494	0.708509	surfeit locus protein 6 homolog
LOC128229798	RNF38	0.000776124	148.477	3.94069	1.0924	uncharacterized LOC128229798
LOC128209015	DMAC2	0.000786968	212.268	3.9366	0.927542	uncharacterized LOC128209015
LOC128237285	NA	0.00079302	324.639	3.93431	0.804446	uncharacterized LOC128237285
LOC128245107	TPX2	0.000809394	3472.1	3.9282	0.546137	targeting protein for Xklp2 homolog
LOC128202770	OPA1	0.000826675	440.591	3.92271	0.878957	dynamin-like 120 kDa protein%2C mitochondrial
LOC128212075	MFRN2	0.000826675	1728.62	3.92276	0.767608	mitoferrin-2-like
LOC128205554	NA	0.000833228	509.315	3.92051	0.743729	uncharacterized LOC128205554
LOC128209907	SRF	0.000840108	286.971	3.91813	0.842386	serum response factor-like
LOC128229378	VPS45	0.000847037	1493.58	3.91605	0.616332	vacuolar protein sorting-associated protein 45-like
LOC128224945	S27A4	0.000850007	417.684	3.91481	0.744704	long-chain fatty acid transport protein 4-like
LOC128246663	NA	0.000853571	508.906	3.91353	0.743481	uncharacterized LOC128246663
LOC128227363	NA	0.000856307	117.84	3.91263	1.15173	uncharacterized LOC128227363
LOC128218599	UBP5	0.000867245	876.393	3.90917	0.742658	uncharacterized LOC128218599
LOC128242188	NA	0.000868419	210.148	3.90864	0.929163	uncharacterized LOC128242188
LOC128211559	DTX3L	0.000888534	392.124	3.90221	0.804843	E3 ubiquitin-protein ligase DTX3L-like
LOC128232240	NA	0.00089277	130.517	3.90096	1.10931	uncharacterized LOC128232240
LOC128227078	NA	0.000902383	111.689	3.89795	1.2756	uncharacterized LOC128227078
LOC128221320	NA	0.00090603	85.03	3.8968	1.33041	uncharacterized LOC128221320
LOC128209023	CAD23	0.000907874	300.787	3.89611	0.893489	cadherin-23-like
LOC128225096	PANG1	0.000908347	743.551	3.89588	0.841638	transcription factor 7-like 2
LOC128209817	SRSF4	0.000914821	2271.37	3.89406	0.583158	serine-arginine protein 55-like
LOC128232346	LIS1	0.000927063	7023.05	3.89054	0.546082	lissencephaly-1 homolog
LOC128231720	GID8	0.000928157	1497.57	3.89016	0.59179	glucose-induced degradation protein 8 homolog
LOC128227596	WDR17	0.000929806	505.514	3.88963	0.70475	WD repeat-containing protein 17-like
LOC128221636	NA	0.000945026	161.277	3.88529	1.33943	uncharacterized LOC128221636
LOC128206265	PRDM5	0.000959108	143.688	3.88121	1.39119	zinc finger protein 594-like
LOC128242768	KELC	0.000965802	84.1961	3.87908	1.58436	kelch-like protein 3
LOC128216396	MED21	0.000967895	152.498	3.8782	1.02986	mediator of RNA polymerase II transcription subunit 21-like
LOC128236534	NA	0.000979965	179.411	3.87469	0.999124	uncharacterized LOC128236534
LOC128236426	UB2J1	0.000982158	286.709	3.87405	0.957481	ubiquitin-conjugating enzyme E2 J1-like
LOC128208887	RACC	0.00101779	1023.56	3.86399	1.06349	rho-related protein racC-like
LOC128218684	ZN778	0.00102714	269.183	3.86166	1.00038	zinc finger protein 184-like
LOC128226492	NA	0.00103286	1054.59	3.86011	0.722235	uncharacterized LOC128226492
LOC128213314	CKAP2	0.0010331	585.617	3.85995	0.720237	uncharacterized LOC128213314
LOC128239467	STML1	0.00106952	773.323	3.85034	0.669531	stomatin-like protein 1
LOC128221979	ZN235	0.00108461	176.477	3.84639	1.10109	zinc finger protein 239-like
LOC128207157	SRF	0.00108718	261.976	3.84571	0.852399	serum response factor-like
LOC128220608	NA	0.00110498	154.945	3.84104	1.07728	uncharacterized LOC128220608
LOC128236885	B2CL1	0.00110979	202.199	3.83988	1.15769	apoptosis regulator R1-like
LOC128238253	ECT2L	0.00112456	873.392	3.83625	0.657657	epithelial cell-transforming sequence 2 oncogene-like
LOC128221904	NA	0.00114514	156.231	3.83101	1.01632	uncharacterized LOC128221904
LOC128205705	ZFP26	0.001165	311.852	3.8263	0.966068	zinc finger protein 84-like
LOC128219729	BTBD2	0.00117182	118.887	3.82466	1.22328	BTB/POZ domain-containing protein 2-like
LOC128211632	KAT7	0.00117665	2639.36	3.82346	0.592438	histone acetyltransferase KAT7-like
LOC128217615	NA	0.00118317	646.517	3.822	0.798497	uncharacterized LOC128217615
LOC128231520	NA	0.0011883	180.984	3.82064	1.15688	uncharacterized LOC128231520
LOC128217117	NRG	0.00119567	196.84	3.81902	1.02094	neuroglian-like
LOC128243392	CCNF	0.00119854	943.129	3.81819	0.706574	cyclin-F-like
LOC128226149	CX038	0.00119854	69.799	3.81831	1.70114	uncharacterized protein CXorf38-like
LOC128216435	NA	0.00119933	796.976	3.81788	0.675152	uncharacterized LOC128216435
LOC128232345	MET16	0.00121247	672.764	3.81496	0.695127	RNA N6-adenosine-methyltransferase mettl16-like
LOC128224031	TLR3	0.00121247	196.276	3.8149	0.924709	insulin-like growth factor-binding protein complex acid labile subunit
LOC128209757	NUSAP	0.00126201	256.398	3.80375	0.868516	nucleolar and spindle-associated protein 1-like
LOC128236667	SNIP1	0.00126678	423.064	3.80272	0.851651	uncharacterized LOC128236667
LOC128231137	FBXW8	0.00130167	266.552	3.79497	0.980875	F-box/WD repeat-containing protein 8-like
LOC128235154	DAAF8	0.00133043	353.616	3.78921	0.988193	dynein axonemal assembly factor 8-like
LOC128220476	SP130	0.00133136	1716.48	3.78885	0.607018	histone deacetylase complex subunit SAP130-A-like
LOC128218094	TM10C	0.0013623	102.435	3.78227	1.38364	uncharacterized LOC128218094
LOC128223044	HIP	0.00138097	797.647	3.77869	0.715409	uncharacterized LOC128223044
LOC128235280	NA	0.00143169	135.755	3.76893	1.07518	uncharacterized LOC128235280
LOC128232666	CV039	0.00144519	86.6483	3.7664	1.42106	uncharacterized LOC128232666
LOC128240722	PNPO	0.00144859	690.479	3.76571	0.641174	pyridoxine-5'-phosphate oxidase-like
LOC128236544	NA	0.00148156	41.4769	3.7597	1.87181	uncharacterized LOC128236544
LOC128226642	NA	0.00148206	195.731	3.75952	0.950526	uncharacterized LOC128226642
LOC128235251	RSU1	0.00149427	3988.45	3.75738	0.63237	ras suppressor protein 1-like
LOC128208970	NA	0.00150152	41.9229	3.75588	1.7914	uncharacterized LOC128208970
LOC128246581	CDD	0.00150502	154.994	3.7552	1.03452	cytidine deaminase-like
LOC128205264	ZSC21	0.00152494	348.316	3.75143	0.757402	gastrula zinc finger protein XlCGF57.1-like
LOC128208781	PPR21	0.00156016	477.12	3.74437	0.718619	protein phosphatase 1 regulatory subunit 21-like
LOC128245363	ZFP59	0.00157252	197.101	3.74219	0.984801	putative zinc finger protein 840
LOC128227152	CSK	0.00159991	5599.28	3.73747	0.533261	tyrosine-protein kinase CSK-like
LOC128207173	CYGB1	0.0016092	947.778	3.73573	0.826479	neuroglobin-like
LOC128205404	NA	0.00164941	370.327	3.72875	0.752656	tRNA-splicing endonuclease subunit Sen2-like
LOC128229824	MAPK5	0.00165045	781.343	3.72831	0.616787	MAP kinase-activated protein kinase 5-like
LOC128211497	HXK2	0.00165045	4542.67	3.72836	0.553516	hexokinase-4-like
LOC128214362	TSAL	0.00165614	549.437	3.72735	0.713779	L-threonine ammonia-lyase-like
LOC128235320	NA	0.00166682	163.029	3.72535	1.01185	uncharacterized LOC128235320
LOC128241483	HARB1	0.00167616	258.655	3.72385	0.842929	putative nuclease HARBI1
LOC128227279	NA	0.00168281	2012.11	3.72238	0.549729	allene oxide synthase-lipoxygenase protein-like
LOC128241430	3MG	0.00168935	352.537	3.72121	0.797195	uncharacterized LOC128241430
LOC128213914	DEK	0.00175002	3173.83	3.71144	0.531372	protein DEK-like
LOC128224037	KITH	0.00175173	582.416	3.711	0.678132	thymidine kinase%2C cytosolic-like
LOC128217594	UBE2H	0.00175457	1523.35	3.7105	0.553813	ubiquitin-conjugating enzyme E2 H
LOC128232634	NA	0.00178854	985.528	3.70508	0.697784	uncharacterized LOC128232634
LOC128226140	NA	0.00181848	59.53	3.70012	1.48859	centrosomal protein of 290 kDa-like
LOC128232321	PIGV	0.00183222	80.2057	3.69792	1.31192	GPI mannosyltransferase 2-like
LOC128227925	NA	0.00192128	511.457	3.68416	0.663335	uncharacterized LOC128227925
LOC128246600	PUS3	0.00192735	3801.61	3.68299	0.672349	uncharacterized LOC128246600
LOC128207942	I2BLB	0.00192837	16836.2	3.68276	0.549707	probable E3 ubiquitin-protein ligase IRF2BPL
LOC128229600	RECQ1	0.00193088	534.185	3.68233	0.678133	ATP-dependent DNA helicase Q1-like
LOC128208502	NA	0.00194795	14.9278	3.67981	3.67475	uncharacterized LOC128208502
LOC128207427	NA	0.00204093	445.109	3.6665	0.70205	inner centromere protein B-like
LOC128243292	NA	0.00204366	51.1698	3.66597	1.70189	uncharacterized LOC128243292
LOC128232948	SVOP	0.00204978	375.047	3.66486	0.804771	synaptic vesicle 2-related protein-like
LOC128235202	NA	0.00205027	685.253	3.66468	0.844309	uncharacterized LOC128235202
LOC128233001	NA	0.00208415	232.685	3.6602	0.855752	uncharacterized LOC128233001
LOC128208882	NA	0.0020933	2733.61	3.65899	0.654293	uncharacterized LOC128208882
LOC128242807	ARD17	0.00209858	1031.34	3.65816	0.59438	arrestin domain-containing protein 17-like
LOC128229734	TYSY	0.0020995	2426.41	3.65795	0.760325	thymidylate synthase-like
LOC128208055	NA	0.00212519	434.072	3.65474	0.71884	uncharacterized LOC128208055
LOC128211821	ERI1	0.00215238	749.537	3.65083	0.627376	3'-5' exoribonuclease 1-like
LOC128237316	Y381	0.00215992	209.143	3.64965	0.867397	uncharacterized LOC128237316
LOC128209027	CCD97	0.00217049	178.326	3.64821	0.908899	coiled-coil domain-containing protein 97-like
LOC128221641	ZNF45	0.00217519	136.242	3.64756	1.10332	zinc finger protein 45-like
LOC128208147	MOCS1	0.00225489	1519.89	3.6373	0.565785	molybdenum cofactor biosynthesis protein 1-like
LOC128217729	ASZ1	0.00226758	436.344	3.63556	0.682721	ankyrin repeat%2C SAM and basic leucine zipper domain-containing protein 1-like
LOC128233409	ZPR1	0.00227068	872.147	3.63493	0.619518	zinc finger protein ZPR1-like
LOC128234073	NA	0.00229238	304.018	3.63195	0.766715	uncharacterized LOC128234073
LOC128224064	NA	0.00230588	1736.17	3.63031	0.560158	uncharacterized LOC128224064
LOC128243246	CTCF	0.0023103	1264.91	3.62973	0.700533	uncharacterized LOC128243246
LOC128229262	NA	0.00232823	210.395	3.62742	0.863567	uncharacterized LOC128229262
LOC128227694	NA	0.00233502	1367.32	3.62624	0.581188	interferon-inducible GTPase 1-like
LOC128207558	NA	0.00233764	3689.62	3.62586	0.527647	mitogen-activated protein kinase kinase kinase kinase 3-like
LOC128232579	IPP	0.002344	5309.87	3.62489	0.841004	uncharacterized LOC128232579
LOC128230557	SC6A5	0.00234485	2969.06	3.6247	0.524753	sodium- and chloride-dependent glycine transporter 1-like
LOC128230036	CCNH	0.00235218	841.633	3.62367	0.633762	cyclin-H-like
LOC128243871	TRI33	0.00236491	48.0586	3.62185	1.68372	transcription intermediary factor 1-alpha-like
LOC128228515	NA	0.00245549	1025.72	3.61074	0.720171	uncharacterized LOC128228515
LOC128242415	NA	0.00249478	567.501	3.60598	0.660872	uncharacterized LOC128242415
LOC128243071	ZN507	0.00253021	1274.52	3.60205	0.743607	uncharacterized LOC128243071
LOC128217338	MCLN1	0.00255726	399.499	3.59892	0.775326	mucolipin-1-like
LOC128230172	NA	0.00257551	110.485	3.5967	1.337	uncharacterized LOC128230172
LOC128230184	IFT22	0.00258533	209.252	3.59508	0.980654	intraflagellar transport protein 22 homolog
LOC128236859	ANM3	0.00258533	1891.32	3.59507	0.775492	protein arginine N-methyltransferase 3-like
LOC128209904	S35B2	0.00260729	279.296	3.59235	0.786852	adenosine 3'-phospho 5'-phosphosulfate transporter 1-like
LOC128208381	MBIP1	0.00261715	299.216	3.59125	0.905402	MAP3K12-binding inhibitory protein 1-like
LOC128228755	AP4A	0.00273712	117.521	3.57864	1.11703	bis(5'-nucleosyl)-tetraphosphatase [asymmetrical]-like
LOC128227637	LAMA2	0.0027416	155.158	3.57803	1.0527	hyaluronan mediated motility receptor-like
LOC128230994	NA	0.00274755	38.2649	3.57738	1.98348	uncharacterized LOC128230994
LOC128244343	NA	0.00276341	313.646	3.57569	0.740285	uncharacterized LOC128244343
LOC128243375	NA	0.00278941	32.7178	3.57279	1.99059	uncharacterized LOC128243375
LOC128209374	DPH6	0.00286583	1082.19	3.56493	0.667596	uncharacterized LOC128209374
LOC128219810	SKY	0.00291643	554.878	3.55933	0.674737	GTPase-activating protein skywalker-like
LOC128246558	ING2	0.00291725	30.9005	3.55913	2.05504	uncharacterized LOC128246558
LOC128230089	NA	0.00293461	37.7145	3.55685	1.83149	uncharacterized LOC128230089
LOC128213635	NA	0.00295083	64.1541	3.55495	1.49596	uncharacterized LOC128213635
LOC128220441	ZNFX1	0.00296827	289.511	3.55322	0.758585	NFX1-type zinc finger-containing protein 1-like
LOC128224172	PPIL3	0.00298588	281.529	3.55131	0.756632	peptidyl-prolyl cis-trans isomerase-like 3
LOC128236284	PYM1	0.00299258	206.32	3.55063	0.861016	partner of Y14 and mago-like
LOC128218908	LRIG2	0.00304589	819.952	3.54517	0.634991	slit homolog 1 protein-like
LOC128239782	E75	0.0030627	530.833	3.54338	0.791893	ecdysone-inducible protein E75-like
LOC128213414	NA	0.00307781	47.1226	3.54179	1.62704	uncharacterized LOC128213414
LOC128244789	DNAT	0.00310444	34.148	3.53934	1.88005	arylalkylamine N-acetyltransferase 1-like
LOC128232061	NA	0.00311239	207.002	3.53839	0.909622	uncharacterized LOC128232061
LOC128237607	PTN4	0.0031849	2706.87	3.53177	0.543427	tyrosine-protein phosphatase non-receptor type 4-like
LOC128212424	NA	0.00320988	190.114	3.52926	0.908402	uncharacterized LOC128212424
LOC128222312	ZBT18	0.00321532	512.814	3.52872	0.640836	zinc finger and BTB domain-containing protein 18-like
LOC128237998	OVCA2	0.00328007	1468.23	3.52308	0.646724	esterase OVCA2-like
LOC128227250	APC10	0.00329497	437.189	3.52161	0.733235	anaphase-promoting complex subunit 10-like
LOC128220386	EFGM	0.00332916	885.36	3.51834	0.569698	elongation factor G%2C mitochondrial-like
LOC128238198	ZUP1	0.00333855	430.979	3.51706	0.659902	zinc finger-containing ubiquitin peptidase 1-like
LOC128205185	GASR	0.00333855	190.814	3.51714	1.24663	cholecystokinin receptor type A-like
LOC128221066	NA	0.00346921	32.0054	3.50511	2.77687	uncharacterized LOC128221066
LOC128243352	NA	0.00347473	32.1773	3.50421	1.94932	uncharacterized LOC128243352
LOC128240373	ZN271	0.00359222	297.048	3.49401	0.82348	gastrula zinc finger protein XlCGF8.2DB-like
LOC128217676	RAB43	0.00365072	1010.53	3.48943	0.558535	ras-related protein Rab-43-like
LOC128231413	CTK2	0.00365527	1799.71	3.48883	0.628495	carboxy-terminal kinesin 2-like
LOC128222191	TTC23	0.00365706	365.65	3.48861	0.746863	tetratricopeptide repeat protein 23-like
LOC128237038	LANC2	0.00370931	553.209	3.48376	0.708021	lanC-like protein 2
LOC128218047	SAM9L	0.00371841	243.719	3.48302	0.83917	uncharacterized LOC128218047
LOC128243512	MACA2	0.00372551	123.916	3.48198	1.05283	microtubule-associated tyrosine carboxypeptidase-like
LOC128229236	LRC28	0.00373267	117.369	3.48138	1.08477	leucine-rich repeat-containing protein 28-like
LOC128207123	PHF10	0.00374949	1825.66	3.47982	0.513785	PHD finger protein 10-like
LOC128219957	ENASE	0.00384312	2315.97	3.4718	0.496395	uncharacterized LOC128219957
LOC128233646	HUS1	0.00384923	479.387	3.47129	0.651324	checkpoint protein HUS1-like
LOC128206063	NA	0.00385539	2085.92	3.47077	0.510719	PDZ and LIM domain protein 7-like
LOC128218729	ROCO6	0.00390841	350.5	3.46692	0.843493	uncharacterized LOC128218729
LOC128224264	NA	0.00397813	128.2	3.46182	0.988736	uncharacterized LOC128224264
LOC128228566	APC15	0.00402609	113.09	3.45824	1.21412	anaphase-promoting complex subunit 15-like
LOC128207438	TEDC1	0.00407149	502.698	3.45487	0.626885	tubulin epsilon and delta complex protein 1-like
LOC128217071	TBC25	0.00410487	243.27	3.45241	0.95272	uncharacterized LOC128217071
LOC128221483	DUT	0.00423781	1826.46	3.44266	0.604795	deoxyuridine 5'-triphosphate nucleotidohydrolase-like
LOC128231780	IMP1L	0.00426705	178.826	3.44071	0.885769	mitochondrial inner membrane protease subunit 1-like
LOC128229468	NA	0.0042671	175.893	3.44062	0.89054	uncharacterized LOC128229468
LOC128232801	NA	0.00428636	1296.63	3.43923	0.539452	uncharacterized LOC128232801
LOC128212869	TLS1	0.00430884	267.055	3.4377	0.780769	splicing factor C9orf78-like
LOC128221210	ZN782	0.00435344	90.04	3.43424	1.45208	gastrula zinc finger protein XlCGF8.2DB-like
LOC128214539	NA	0.00438629	667.794	3.43176	0.716308	uncharacterized LOC128214539
LOC128245849	YWRD	0.00440052	322.448	3.43076	0.711552	glutathione hydrolase-like YwrD proenzyme
LOC128224788	STX6	0.00445964	1467.32	3.42648	0.534598	syntaxin-6-like
LOC128246809	NA	0.00450099	706.312	3.42371	0.723946	uncharacterized LOC128246809
LOC128232497	TMM98	0.00451499	240.866	3.42278	0.809551	transmembrane protein 98-like
LOC128234281	NA	0.00452265	3539.38	3.42206	0.495547	cytoplasmic dynein 1 intermediate chain 2-like
LOC128210422	NA	0.00452525	17.4033	3.42182	2.64962	uncharacterized LOC128210422
LOC128224081	ZN665	0.00454541	26.7739	3.42035	2.11401	zinc finger protein 600-like
LOC128211855	ADPRS	0.00455385	199.931	3.41967	0.90605	ADP-ribosylhydrolase ARH3-like
LOC128238372	NA	0.00461482	185.757	3.41553	0.861224	uncharacterized LOC128238372
LOC128211137	ACTZ	0.00469442	6987.84	3.40992	0.468011	alpha-centractin
LOC128211190	VDR	0.00470457	448.676	3.40915	0.724187	nuclear hormone receptor HR96-like
LOC128227357	NA	0.00471391	117.164	3.40827	1.08467	uncharacterized LOC128227357
LOC128239353	PRDM1	0.00473041	19.0699	3.40714	2.56866	PR domain zinc finger protein 1-like
LOC128222289	DHRS1	0.00478392	77.0352	3.40364	1.19598	dehydrogenase/reductase SDR family member 1-like
LOC128242803	NA	0.00481159	581.332	3.4018	0.622922	uncharacterized LOC128242803
LOC128239241	NA	0.00488754	578.301	3.39692	0.604862	uncharacterized LOC128239241
LOC128229231	NA	0.00489251	255.822	3.39638	0.827738	uncharacterized LOC128229231
LOC128243444	LRMDA	0.00497667	419.797	3.39085	0.699717	leucine-rich melanocyte differentiation-associated protein-like
LOC128207609	MOT12	0.00500044	208.853	3.38946	0.854191	monocarboxylate transporter 4-like
LOC128243146	NUDT7	0.00501549	49.0916	3.38846	1.83785	peroxisomal coenzyme A diphosphatase NUDT7-like
LOC128222810	APRA	0.00507662	538.829	3.38446	0.624738	autocrine proliferation repressor protein A-like
LOC128229770	NA	0.00507662	125.311	3.38445	0.987474	uncharacterized LOC128229770
LOC128219861	NWD1	0.00510332	156.891	3.38284	0.968715	uncharacterized LOC128219861
LOC128205135	RCAS1	0.00512696	447.778	3.38123	0.695414	receptor-binding cancer antigen expressed on SiSo cells-like
LOC128210284	SUV3	0.00512987	816.847	3.38099	0.62828	ATP-dependent RNA helicase SUV3 homolog%2C mitochondrial-like
LOC128217082	NA	0.00516681	332.125	3.37807	0.687375	uncharacterized LOC128217082
LOC128240103	NA	0.00517538	225.016	3.37753	0.908173	uncharacterized LOC128240103
LOC128215793	YAF2	0.00517552	478.437	3.37744	0.624168	RING1 and YY1-binding protein-like
LOC128217088	TRM5	0.00518903	310.441	3.37655	0.810811	tRNA (guanine(37)-N1)-methyltransferase-like
LOC128231388	CYTSA	0.00519837	3670.07	3.37597	0.614694	cytospin-A-like
LOC128203475	DJC11	0.00525572	912.568	3.37278	0.614748	dnaJ homolog subfamily C member 11-like
LOC128228499	POLI	0.00526524	128.906	3.3722	1.02516	DNA polymerase iota-like
LOC128206347	NA	0.00530948	50.3345	3.36955	1.45746	protein starmaker-like
LOC128236246	NA	0.00535521	80.5188	3.36685	1.1879	uncharacterized LOC128236246
LOC128246874	ARHGQ	0.00541715	609.576	3.36299	0.90503	rho guanine nucleotide exchange factor 5-like
LOC128234629	HEM3	0.00544734	120.835	3.3612	1.2717	porphobilinogen deaminase-like
LOC128236175	NADAP	0.00547009	565.264	3.35971	0.63499	kanadaptin-like
LOC128230099	BTBD6	0.00547221	4347.33	3.35952	0.60106	BTB/POZ domain-containing protein 6-like
LOC128243090	RPR1B	0.0054954	1217.43	3.35818	0.549186	regulation of nuclear pre-mRNA domain-containing protein 1B-like
LOC128215011	SOX14	0.00551057	10079.1	3.35723	0.49291	transcription factor Sox-11-B-like
LOC128210627	NA	0.00551301	1097.05	3.35687	0.534642	uncharacterized LOC128210627
LOC128226866	DAPK1	0.00552416	1517.68	3.35606	0.510202	death-associated protein kinase 1-like
LOC128216384	TIF1A	0.00556976	152.727	3.35353	0.917871	E3 ubiquitin/ISG15 ligase TRIM25-like
LOC128229741	TANN	0.00561285	455.628	3.35072	0.656717	uncharacterized LOC128229741
LOC128232149	NOL8	0.0056192	1650.89	3.35032	0.545465	nucleolar protein 8-like
LOC128236304	ALS	0.00568319	50.7401	3.34684	1.52834	insulin-like growth factor-binding protein complex acid labile subunit
LOC128214669	TIM29	0.00572203	122.123	3.34478	1.09477	mitochondrial import inner membrane translocase subunit Tim29-like
LOC128231178	NA	0.00579574	52.3599	3.34092	1.41635	uncharacterized LOC128231178
LOC128243490	MPH6	0.00580959	410.673	3.34015	0.681244	M-phase phosphoprotein 6-like
LOC128242823	DCA11	0.00586773	408.097	3.33696	0.637418	DDB1- and CUL4-associated factor 11-like
LOC128231684	ALRB	0.00594944	2855.48	3.33286	0.532528	glyoxal reductase-like
LOC128233846	ECR	0.00597079	317.681	3.33162	0.696799	ecdysone receptor-like
LOC128238835	MTF1	0.00597079	1627.49	3.33161	0.50735	zinc finger protein 148-like
LOC128206100	MED30	0.00600366	321.318	3.32989	0.727139	mediator of RNA polymerase II transcription subunit 30-like
LOC128204231	RCAS1	0.00600628	1025.71	3.32962	0.561547	receptor-binding cancer antigen expressed on SiSo cells-like
LOC128241083	HMCT	0.00604322	123.623	3.32775	0.961104	uncharacterized LOC128241083
LOC128222242	NA	0.00611064	143.76	3.32406	0.93063	uncharacterized LOC128222242
LOC128206687	CHSTB	0.00615149	29.1573	3.32195	1.98136	uncharacterized LOC128206687
LOC128221361	ZN782	0.00620874	407.874	3.3192	0.722745	zinc finger protein 782-like
LOC128209672	ZC3HE	0.00630165	447.527	3.3148	0.710417	zinc finger CCCH domain-containing protein 14-like
LOC128229984	MOONR	0.00631013	565.926	3.31434	0.685121	protein moonraker-like
LOC128209859	ASTE1	0.00654373	90.7198	3.30263	1.26094	protein asteroid homolog 1-like
LOC128221222	ZN271	0.00655123	129.551	3.30215	1.13271	zinc finger protein 271-like
LOC128242319	NELFD	0.00663774	1133.43	3.29797	0.549388	negative elongation factor D-like
LOC128221930	NA	0.00665172	21.4598	3.29721	2.43584	uncharacterized LOC128221930
LOC128211059	KAT8	0.0066594	1048.41	3.2968	0.550151	histone acetyltransferase KAT8-like
LOC128218550	ADRL	0.00666901	94.4258	3.29631	1.15246	adiponectin receptor protein 1-like
LOC128236405	JAGN1	0.00671075	939.147	3.29414	0.528496	protein jagunal homolog 1-like
LOC128214518	NA	0.00681172	31.0094	3.28944	3.26002	keratin-associated protein 19-2-like
LOC128242858	KPBB	0.00685741	3868.13	3.2873	0.47686	phosphorylase b kinase regulatory subunit beta-like
LOC128212257	NA	0.00687394	1027.44	3.28654	0.646989	zinc finger protein 311-like
LOC128229712	RSZ33	0.00691241	1515.1	3.28455	0.628056	uncharacterized LOC128229712
LOC128224735	DNMT1	0.00694342	409.139	3.2832	0.682034	DNA (cytosine-5)-methyltransferase 1-like
LOC128230108	PKRI1	0.00705858	1106.8	3.27798	0.515674	PRKR-interacting protein 1 homolog
LOC128209987	CMKMT	0.00712391	1910.02	3.27479	0.486827	calmodulin-lysine N-methyltransferase-like
LOC128244585	NA	0.00715079	229.778	3.27348	0.816644	uncharacterized LOC128244585
LOC128232275	TRAD1	0.00723444	1007.2	3.27002	0.5418	TRAF-type zinc finger domain-containing protein 1-like
LOC128243683	NA	0.00728292	327.211	3.26788	0.730768	uncharacterized LOC128243683
LOC128209079	TBCC	0.00734816	273.983	3.26502	0.722402	tubulin-specific chaperone C-like
LOC128217531	NA	0.00735924	113.011	3.26451	1.02554	uncharacterized LOC128217531
LOC128246406	NA	0.00736378	193.71	3.264	0.862586	uncharacterized LOC128246406
LOC128216915	NA	0.00736378	143.493	3.26409	0.902853	uncharacterized LOC128216915
LOC128246942	TNR5	0.00736499	2295.55	3.26388	0.555749	uncharacterized LOC128246942
LOC128244804	HYKK	0.00738585	518.62	3.26299	0.607507	hydroxylysine kinase-like
LOC128217384	NA	0.00741172	140.179	3.26175	0.982704	uncharacterized LOC128217384
LOC128217314	TRI33	0.00752615	133.204	3.25657	0.935009	E3 ubiquitin-protein ligase TRIM33-like
LOC128211825	CC186	0.00757649	186.753	3.25426	0.836515	coiled-coil domain-containing protein 186-like
LOC128227715	METL6	0.00759455	185.748	3.25325	0.835533	tRNA N(3)-methylcytidine methyltransferase METTL6-like
LOC128213797	NOL4	0.00761392	1225.12	3.25212	0.533093	nucleolar protein 4-like
LOC128203124	PK1L3	0.00762627	632.217	3.25157	0.67951	lipoxygenase homology domain-containing protein 1-like
LOC128203074	NA	0.00764896	329.888	3.25048	0.680709	uncharacterized LOC128203074
LOC128227188	F221B	0.00767364	61.9916	3.24931	1.25999	protein FAM221B-like
LOC128245626	NA	0.00769492	236.044	3.24836	0.784155	uncharacterized LOC128245626
LOC128243056	NTCP2	0.00775561	79.5255	3.24596	1.15105	ileal sodium/bile acid cotransporter-like
LOC128204981	NA	0.00786189	63.9096	3.24142	1.23933	uncharacterized LOC128204981
LOC128223938	DDX31	0.00786623	2026.36	3.2411	0.492437	probable ATP-dependent RNA helicase DDX31
LOC128224448	BCL10	0.00795997	193.53	3.23689	0.802514	uncharacterized LOC128224448
LOC128226565	DET1	0.00802133	345.306	3.23437	0.871797	DET1 homolog
LOC128232648	ARG39	0.00805907	182.861	3.2327	0.827762	rho guanine nucleotide exchange factor 39-like
LOC128238460	TIPRL	0.00806033	384.184	3.23257	0.626742	TIP41-like protein
LOC128231184	ST17A	0.00806461	4374.28	3.23226	0.528286	probable serine/threonine-protein kinase fhkE
LOC128228569	NA	0.00812407	612.514	3.22983	0.710332	uncharacterized LOC128228569
LOC128241352	SACS	0.0081602	133.565	3.22823	0.929438	sacsin-like
LOC128243583	NA	0.00816077	484.717	3.22796	0.652665	uncharacterized LOC128243583
LOC128223989	NA	0.00816077	1199.57	3.22799	0.518519	uncharacterized LOC128223989
LOC128214866	KAT6A	0.00824372	763.359	3.22474	0.576574	histone acetyltransferase KAT6B-like
LOC128208080	HTR5B	0.00825369	2568.15	3.22409	0.506806	HEAT repeat-containing protein 5B-like
LOC128235157	UPP1	0.00825884	93.4289	3.22381	1.15775	uridine phosphorylase 1-like
LOC128243378	NA	0.00835036	893.303	3.22032	0.636285	uncharacterized LOC128243378
LOC128218766	NA	0.00849625	837.439	3.21494	0.537306	uncharacterized LOC128218766
LOC128209661	TTC7B	0.00850702	1315.58	3.21444	0.537532	tetratricopeptide repeat protein 7B-like
LOC128238741	F228B	0.00851854	443.1	3.21378	0.597964	protein FAM228B-like
LOC128228801	SLX4	0.0085243	418.049	3.21342	0.671541	structure-specific endonuclease subunit SLX4-like
LOC128236630	DHGL	0.00862338	65.4061	3.20961	1.21597	alcohol dehydrogenase [acceptor]-like
LOC128236406	NA	0.00864524	114.839	3.20857	0.96864	uncharacterized LOC128236406
LOC128210974	NUP42	0.00864524	837.205	3.20857	0.5346	nucleoporin NUP42-like
LOC128214572	CSN5	0.00867737	1192.49	3.20733	0.552643	COP9 signalosome complex subunit 5-like
LOC128232511	NA	0.00868507	51.8851	3.20699	1.37395	uncharacterized LOC128232511
LOC128238864	STK33	0.00869883	151.284	3.20628	0.864181	serine/threonine-protein kinase 33-like
LOC128243213	SF3B3	0.00869883	5268.03	3.20621	0.448272	splicing factor 3B subunit 3-like
LOC128207906	EPN2	0.00870503	625.488	3.20592	0.564003	epsin-1-like
LOC128217801	ZN251	0.008781	153.271	3.20334	0.848624	zinc finger protein 684-like
LOC128213475	TPC12	0.00881463	1241.03	3.20199	0.514318	trafficking protein particle complex subunit 12-like
LOC128225065	CBX4	0.00887201	525.23	3.19963	0.770302	E3 SUMO-protein ligase CBX4-like
LOC128212253	TRC8	0.00903498	542.038	3.19365	0.915045	protein TRC8 homolog
LOC128245742	HORM1	0.00911479	187.265	3.1907	0.875229	uncharacterized LOC128245742
LOC128236917	DLP1	0.00915267	213.574	3.18909	0.748056	all trans-polyprenyl-diphosphate synthase PDSS2-like
LOC128227748	PTN9	0.00918782	1384.2	3.18782	0.517605	tyrosine-protein phosphatase non-receptor type 9-like
LOC128244339	NAT9	0.00929384	392.64	3.18375	0.707115	N-acetyltransferase 9-like protein
LOC128242270	KDSR	0.00929384	477.372	3.18369	0.790221	3-ketodihydrosphingosine reductase-like
LOC128229126	NA	0.00941077	658.018	3.1795	1.12362	uncharacterized LOC128229126
LOC128230732	TIE2	0.00944576	2062.81	3.17818	0.477156	uncharacterized LOC128230732
LOC128240552	NA	0.0095532	591.971	3.17433	0.73181	uncharacterized LOC128240552
LOC128218144	NA	0.00957613	42.2991	3.17348	1.47623	uncharacterized LOC128218144
LOC128233017	INT2	0.00994725	2023.5	3.16088	0.46005	integrator complex subunit 2-like
LOC128244620	NA	0.00996269	37.9163	3.16035	1.57949	uncharacterized LOC128244620
LOC128212120	NIT2	0.0100808	587.628	3.15635	0.56902	omega-amidase NIT2-like
LOC128243312	ERG	0.0100991	10436.9	3.15574	0.453378	uncharacterized LOC128243312
LOC128207525	POP5	0.0101397	116.199	3.15441	1.09891	ribonuclease P/MRP protein subunit POP5-like
LOC128208247	INO80	0.0102206	2354.47	3.15169	0.493705	chromatin-remodeling ATPase INO80-like
LOC128228282	KLH30	0.0102223	78.6045	3.15156	1.17199	uncharacterized LOC128228282
LOC128202742	ZDHC6	0.0102951	2450.13	3.14924	0.470563	palmitoyltransferase ZDHHC6-like
LOC128206217	NA	0.0103088	50.2989	3.14861	1.34006	uncharacterized LOC128206217
LOC128211846	NA	0.0103824	676.732	3.14611	0.544206	uncharacterized LOC128211846
LOC128219038	STABP	0.0104042	434.345	3.14535	0.618483	STAM-binding protein-like
LOC128209123	SCPDL	0.0105922	508.415	3.13947	0.609024	saccharopine dehydrogenase-like oxidoreductase
LOC128218346	NA	0.0106233	200.688	3.13837	0.789956	uncharacterized LOC128218346
LOC128208846	RDH13	0.0107783	333.561	3.13315	0.658597	retinol dehydrogenase 13-like
LOC128243076	USH	0.0107946	1302.69	3.13263	0.622084	zinc finger protein ZFPM1-like
LOC128230284	TECT2	0.010838	97.6569	3.13132	1.05805	tectonic-2-like
LOC128212112	MAEA	0.0108769	1012.18	3.13	0.636767	E3 ubiquitin-protein transferase MAEA-like
LOC128206424	NDEL1	0.0108827	3638.96	3.1296	0.495173	nuclear distribution protein nudE-like 1-B
LOC128243556	MTBP	0.011013	1647.73	3.12514	0.465923	mdm2-binding protein-like
LOC128242389	TRI45	0.011077	272.056	3.12336	0.688445	uncharacterized LOC128242389
LOC128211349	ZN510	0.0111688	660.591	3.12061	0.548251	oocyte zinc finger protein XlCOF7.1-like
LOC128223667	NPRL2	0.0111728	166.46	3.12042	0.84093	GATOR complex protein NPRL2-like
LOC128208955	SOCS4	0.0112439	269.035	3.11823	0.734074	suppressor of cytokine signaling 4-like
LOC128232244	NA	0.0113227	361.504	3.11601	0.619941	uncharacterized LOC128232244
LOC128231300	MPPD1	0.0113303	233.71	3.11574	0.745741	metallophosphoesterase MPPED2-like
LOC128222142	NA	0.0113306	169.501	3.11565	0.794305	uncharacterized LOC128222142
LOC128243265	MGGB	0.011343	1588.03	3.11477	0.470723	mannosylglucosyl-3-phosphoglycerate phosphatase-like
LOC128209706	PCFT	0.0113587	118.482	3.11426	1.06718	proton-coupled folate transporter-like
LOC128220347	PGTB1	0.0113587	649.667	3.1142	0.607329	geranylgeranyl transferase type-1 subunit beta-like
LOC128214127	NA	0.0114386	64.3489	3.11189	1.18144	uncharacterized LOC128214127
LOC128243085	HS12B	0.0114455	278.418	3.11156	0.66302	heat shock 70 kDa protein 12A-like
LOC128203217	NA	0.0114455	207.673	3.11161	0.822185	uncharacterized LOC128203217
LOC128213953	NA	0.0114836	695.333	3.11037	0.550505	uncharacterized LOC128213953
LOC128225143	CCD40	0.0114926	275.676	3.10988	0.719523	coiled-coil domain-containing protein 40-like
LOC128208755	PALS1	0.0115811	770.336	3.10738	0.618654	protein PALS1-like
LOC128203067	CD11B	0.0115856	4617.94	3.10708	0.42684	cyclin-dependent kinase 11B-like
LOC128232494	NA	0.0116404	25.0104	3.10521	2.05026	uncharacterized LOC128232494
LOC128213529	YTDC1	0.0116825	5658.08	3.10399	0.452086	YTH domain-containing protein 1-like
LOC128222962	PRP31	0.0117233	1809.93	3.10256	0.456736	U4/U6 small nuclear ribonucleoprotein Prp31-like
LOC128208035	TGRM1	0.0117869	319.288	3.10024	0.662898	TOG array regulator of axonemal microtubules protein 1-like
LOC128214119	EPT1	0.0117869	233.851	3.10033	0.865354	ethanolaminephosphotransferase 1-like
LOC128246830	OPA1	0.0118801	223.607	3.09748	0.726216	dynamin-like 120 kDa protein%2C mitochondrial
LOC128205552	NA	0.0118801	2039.22	3.09743	0.527754	uncharacterized LOC128205552
LOC128209382	NA	0.0119025	335.875	3.09672	0.664007	uncharacterized LOC128209382
LOC128242148	KIF14	0.0120244	391.724	3.09338	0.606677	kinesin-like protein KIF14
LOC128219326	NA	0.0120387	993.643	3.09295	0.572578	uncharacterized LOC128219326
LOC128223651	NA	0.0121722	526.3	3.08959	0.624348	uncharacterized LOC128223651
LOC128229870	JMJD7	0.0122988	142.216	3.08589	0.98957	jmjC domain-containing protein D-like
LOC128207167	S46A3	0.0123175	950.34	3.08536	0.505337	solute carrier family 46 member 3-like
LOC128245720	NA	0.0123379	113.328	3.08457	0.908824	uncharacterized LOC128245720
LOC128235333	PEX19	0.0123864	2268.54	3.08306	0.505214	peroxisomal biogenesis factor 19-like
LOC128211800	NA	0.012394	551.738	3.0828	0.698553	uncharacterized LOC128211800
LOC128220869	STABP	0.0124443	1011.72	3.08128	0.490588	STAM-binding protein-like
LOC128214245	PHRA	0.0125343	31.1873	3.07866	1.67589	deoxyribodipyrimidine photo-lyase-like
LOC128234134	DYR1A	0.0126658	2694.91	3.07453	0.454277	dual specificity tyrosine-phosphorylation-regulated kinase 1A-like
LOC128222495	POMT2	0.0128077	357.074	3.07081	0.633449	protein O-mannosyl-transferase 2-like
LOC128223767	CRB	0.0128111	383.892	3.07057	0.669368	protein crumbs-like
LOC128223843	NA	0.0128505	202.501	3.0695	0.794198	uncharacterized LOC128223843
LOC128224687	DHX16	0.0128719	1376	3.06892	0.489519	pre-mRNA-splicing factor ATP-dependent RNA helicase DHX16-like
LOC128231212	RALB	0.0130251	718.408	3.06491	0.688413	retinal-binding protein-like
LOC128238994	AP4B1	0.0130403	180.924	3.06441	0.760653	AP-4 complex subunit beta-1-like
LOC128223658	NA	0.0131882	1148.85	3.06051	0.617946	uncharacterized LOC128223658
LOC128208792	LST2	0.0132224	519.852	3.05939	0.600501	uncharacterized LOC128208792
LOC128239805	DIAC	0.0132471	638.552	3.05876	0.542838	di-N-acetylchitobiase-like
LOC128218543	XPC	0.0132891	341.059	3.05765	0.614245	DNA repair protein complementing XP-C cells-like
LOC128221878	RB11B	0.013311	6683.51	3.057	0.461887	ras-related protein Rab-11B
LOC128240065	MASU1	0.0133144	405.192	3.05685	0.628618	uncharacterized LOC128240065
LOC128242679	2024-09-07	0.0133517	9152.38	3.05593	0.426967	septin-7-like
LOC128229952	SUH	0.0133619	642.38	3.05562	0.652577	recombining binding protein suppressor of hairless-like
LOC128245344	P63	0.0134687	1482.25	3.05292	0.515362	tumor protein 63-like
LOC128211941	DPCD	0.0135291	156.699	3.05142	0.887362	protein DPCD-like
LOC128217860	Y580	0.0136906	45.1398	3.04731	1.38721	poly [ADP-ribose] polymerase tankyrase-1-like
LOC128239305	NA	0.0137716	54.5905	3.04514	1.42008	uncharacterized LOC128239305
LOC128205383	NA	0.0138369	81.2093	3.04357	1.03577	uncharacterized LOC128205383
LOC128222656	PALD	0.0138426	51.2797	3.04336	1.27029	paladin-like
LOC128221364	ZN570	0.0138879	312.124	3.04222	0.649383	zinc finger protein 570-like
LOC128203404	ADPRH	0.013958	27.4571	3.04032	1.89332	uncharacterized LOC128203404
LOC128244688	IMPTA	0.0140154	803.222	3.03893	0.614889	protein IMPACT-like
LOC128222865	ZD12A	0.0140313	332.338	3.03843	0.622758	palmitoyltransferase ZDHHC12-B-like
LOC128237286	SRC8	0.0141747	13559.8	3.03466	0.414442	src substrate cortactin-like
LOC128222162	C163A	0.0143233	167.257	3.03112	0.893075	protein bark beetle-like
LOC128237456	NA	0.0143802	62.6226	3.02954	1.21242	uncharacterized LOC128237456
LOC128231973	HCP	0.0144135	2362.21	3.02853	0.48305	hydroxylamine reductase-like
LOC128221936	HNRL1	0.0144211	10482.4	3.02829	0.414832	uncharacterized LOC128221936
LOC128233608	LFG2	0.0146704	284.644	3.02272	0.641325	protein lifeguard 3-like
LOC128231407	ZKSC3	0.0146733	1589.46	3.02249	0.469101	uncharacterized LOC128231407
LOC128207713	MFS4B	0.014682	456.542	3.0219	0.567323	sodium-dependent glucose transporter 1A-like
LOC128211829	COX15	0.014682	547.168	3.02186	0.552369	cytochrome c oxidase assembly protein COX15 homolog
LOC128240791	LTMD1	0.014717	544.589	3.02106	0.550648	LETM1 domain-containing protein 1-like
LOC128241710	NA	0.0147413	41.2829	3.02039	1.49291	uncharacterized LOC128241710
LOC128219850	GABT	0.0148148	216.029	3.01867	0.703432	4-aminobutyrate aminotransferase%2C mitochondrial-like
LOC128231556	UBS3B	0.0149025	1075.62	3.01618	0.489099	protein UBASH3A homolog
LOC128239426	UB2J1	0.0149255	134.163	3.01552	0.943435	ubiquitin-conjugating enzyme E2 J1-like
LOC128203282	NA	0.0149967	277.53	3.01388	0.673756	uncharacterized LOC128203282
LOC128213272	CS044	0.0149972	313.17	3.01379	0.705701	serine/arginine repetitive matrix protein 1-like
LOC128246521	ECD	0.0150137	1703.91	3.01338	0.482815	protein ecdysoneless homolog
LOC128229220	MITD1	0.0150179	263.95	3.01322	0.654038	MIT domain-containing protein 1-like
LOC128219875	ERI2	0.0150301	115.283	3.0129	0.972698	ERI1 exoribonuclease 2-like
LOC128238600	NA	0.0150369	925.348	3.01268	0.480491	sulfotransferase 4A1-like
LOC128231835	CUL2	0.0150861	4315.64	3.0112	0.498952	cullin-2-like
LOC128232566	NA	0.0150861	46.1742	3.01122	1.49876	tripartite motif-containing protein 45-like
LOC128231723	AKA10	0.0151043	2130.75	3.01071	0.488333	A-kinase anchor protein 10%2C mitochondrial-like
LOC128237003	TRI33	0.0152473	17.0087	3.0073	2.66603	uncharacterized LOC128237003
LOC128244976	NA	0.0152558	471.62	3.00706	0.573686	uncharacterized LOC128244976
LOC128228505	APC15	0.0154094	72.8729	3.00347	1.20297	anaphase-promoting complex subunit 15-like
LOC128242390	TRI45	0.0154976	1267.25	3.00104	0.499463	E3 ubiquitin-protein ligase TRIM71-like
LOC128217930	NA	0.0155997	1473.55	2.99858	0.50148	uncharacterized LOC128217930
LOC128212367	HMCN1	0.0156068	4679.42	2.99836	0.425253	hemicentin-2-like
LOC128233675	PPCT	0.0156396	91.9645	2.99741	1.40666	phosphatidylcholine transfer protein-like
LOC128239000	NA	0.0156396	13.5549	2.99734	3.47856	uncharacterized LOC128239000
LOC128228570	ATGA1	0.0157099	1322.59	2.99566	0.484577	autophagy-related protein 101-like
LOC128224852	NA	0.015723	319.58	2.99495	0.679579	uncharacterized LOC128224852
LOC128206846	SF01	0.015807	3860.54	2.99309	0.42371	splicing factor 1-like
LOC128218364	BTBD6	0.0158686	93.8471	2.99152	1.07689	BTB/POZ domain-containing protein 6-B-like
LOC128203370	CX038	0.0159904	156.236	2.98832	0.836714	uncharacterized LOC128203370
LOC128244308	RBFA	0.0159947	178.672	2.98811	0.867576	uncharacterized LOC128244308
LOC128230472	ZBED1	0.0160072	578.771	2.98764	0.531722	uncharacterized LOC128230472
LOC128216718	CCD77	0.0160788	148.345	2.98602	0.94517	coiled-coil domain-containing protein 77-like
LOC128224154	PI5L1	0.0160892	655.288	2.9857	0.572231	phosphatidylinositol 4-phosphate 5-kinase-like protein 1
LOC128227784	C2CD3	0.0160918	1746.24	2.9855	0.47955	C2 domain-containing protein 3-like
LOC128232757	NCEH1	0.0161263	694.477	2.98477	0.589602	neutral cholesterol ester hydrolase 1-like
LOC128207701	NA	0.0162046	60.8679	2.9826	1.20421	uncharacterized LOC128207701
LOC128226619	PDCD7	0.0163027	608.652	2.98067	0.528015	programmed cell death protein 7-like
LOC128226789	NA	0.0163244	111.88	2.98011	0.911833	uncharacterized LOC128226789
LOC128229834	LRIQ1	0.016399	1335.62	2.97856	0.461346	leucine-rich repeat and IQ domain-containing protein 1-like
LOC128246819	NA	0.0164495	301.156	2.97742	0.670869	uncharacterized LOC128246819
LOC128234072	NA	0.0165919	348.391	2.97445	0.610802	uncharacterized LOC128234072
LOC128209815	POMT2	0.016638	530.127	2.97344	0.56286	protein O-mannosyl-transferase 2-like
LOC128214371	RM15	0.0167779	478.921	2.97019	0.554668	39S ribosomal protein L15%2C mitochondrial-like
LOC128230441	ANK1	0.0169861	72.5757	2.96594	1.06942	uncharacterized LOC128230441
LOC128240052	ZFP26	0.0171239	114.839	2.96277	0.981098	zinc finger protein 234-like
LOC128213967	NA	0.0171239	101.278	2.96262	0.91408	uncharacterized LOC128213967
LOC128222301	NA	0.0174259	34.1608	2.95625	1.74839	uncharacterized LOC128222301
LOC128231192	PRP8	0.0174634	19516.6	2.95543	0.397048	pre-mRNA-processing-splicing factor 8
LOC128226689	PDZ11	0.0176407	416.172	2.95199	0.642136	PDZ domain-containing protein 11-like
LOC128205860	WDR35	0.0177235	676.137	2.95019	0.551101	WD repeat-containing protein 35-like
LOC128230076	NA	0.0177422	196.594	2.94971	0.841498	uncharacterized LOC128230076
LOC128237471	AOSL	0.0178837	2447.39	2.9465	0.530207	polyunsaturated fatty acid 5-lipoxygenase-like
LOC128237494	BCL6	0.0180646	505.902	2.94301	0.548953	zinc finger protein 771-like
LOC128214892	AN13C	0.0181388	140.41	2.94151	0.892473	ankyrin repeat domain-containing protein 13C-like
LOC128219684	NA	0.0181548	654.123	2.94109	0.532428	uncharacterized LOC128219684
LOC128242906	NA	0.0182636	297.274	2.93863	0.660988	E3 ubiquitin-protein ligase TRIM71-like
LOC128242226	RRP44	0.0183789	3873.91	2.93638	0.449719	exosome complex exonuclease RRP44-like
LOC128217182	NA	0.0184021	143.764	2.9357	0.823287	uncharacterized LOC128217182
LOC128228514	ALG5	0.0184103	1040.26	2.93548	0.463767	dolichyl-phosphate beta-glucosyltransferase-like
LOC128246944	NA	0.0186584	594.304	2.93034	0.546964	uncharacterized LOC128246944
LOC128221964	ZN678	0.0188216	78.5134	2.92711	1.07972	gastrula zinc finger protein XlCGF8.2DB-like
LOC128226518	INTU	0.018898	273.089	2.92562	0.671663	protein inturned-like
LOC128232949	BPL1	0.0189189	128.376	2.92513	0.8636	uncharacterized LOC128232949
LOC128221159	TMA16	0.019031	130.55	2.92254	0.859893	translation machinery-associated protein 16-like
LOC128209740	DJC17	0.0191994	677.519	2.91946	0.503188	dnaJ homolog subfamily C member 17-like
LOC128237194	NA	0.0194358	151.746	2.91523	0.913113	uncharacterized LOC128237194
LOC128209287	NA	0.0194448	238.802	2.91479	0.718802	uncharacterized LOC128209287
LOC128209738	NA	0.0196706	4476.4	2.91073	0.497415	uncharacterized LOC128209738
LOC128204746	NA	0.0198216	21.5028	2.90803	1.98921	uncharacterized LOC128204746
LOC128231679	CEPT1	0.0198876	2843.52	2.90656	0.422229	choline/ethanolaminephosphotransferase 1-like
LOC128244720	NAPEP	0.0200338	3227.91	2.90404	0.411025	N-acyl-phosphatidylethanolamine-hydrolyzing phospholipase D-like
LOC128229067	NEIL1	0.020034	225.707	2.90394	0.69894	endonuclease 8-like 1
LOC128228108	XPP3	0.0200378	709.949	2.90375	0.498551	xaa-Pro aminopeptidase 3-like
LOC128223831	DHYS	0.020044	751.839	2.90358	0.55436	deoxyhypusine synthase-like
LOC128207877	SE1L1	0.0200801	4679.96	2.90273	0.425392	protein sel-1 homolog 1-like
LOC128217663	NA	0.0204889	74.0949	2.89558	1.09327	high mobility group protein B1-like
LOC128231733	SYDM	0.0206073	315.812	2.89321	0.601245	aspartate--tRNA ligase%2C mitochondrial-like
LOC128235787	NA	0.0206073	452.307	2.8932	0.652803	uncharacterized LOC128235787
LOC128244765	F210A	0.0206756	394.295	2.89199	0.56902	protein FAM210A-like
LOC128222630	FXL17	0.0208032	320.822	2.88968	0.597526	homeobox-like protein HDP1
LOC128243368	PIGN	0.020897	342.794	2.88789	0.61398	GPI ethanolamine phosphate transferase 1-like
LOC128214757	PGM1	0.0209649	3174.53	2.88672	0.403565	phosphoglucomutase-1-like
LOC128235236	SPDLY	0.020971	415.988	2.88649	0.561997	protein Spindly-like
LOC128242431	TOFU2	0.020971	91.0639	2.88648	0.946604	uncharacterized LOC128242431
LOC128228511	FKBP8	0.0209996	2180.92	2.88583	0.435052	peptidyl-prolyl cis-trans isomerase FKBP8-like
LOC128245681	NA	0.0210094	35.7315	2.88561	1.69163	uncharacterized LOC128245681
LOC128246592	NEC2	0.0211035	73.5104	2.88398	1.05292	neuroendocrine convertase 2-like
LOC128239262	NA	0.0211257	110.774	2.8835	0.876033	uncharacterized LOC128239262
LOC128214186	ANPRA	0.0211618	1166.1	2.88289	0.485524	atrial natriuretic peptide receptor 1-like
LOC128243032	TOP1	0.0211878	825.08	2.88228	0.524265	DNA topoisomerase I%2C mitochondrial-like
LOC128209963	NA	0.0212555	33.499	2.88091	1.71806	uncharacterized LOC128209963
LOC128211555	NEUR	0.021264	1008.09	2.88069	0.630578	protein neuralized-like
LOC128218886	NA	0.0213053	21.4905	2.87987	1.85459	uncharacterized LOC128218886
LOC128216687	CCD77	0.0213217	148.394	2.87955	0.819463	coiled-coil domain-containing protein 77-like
LOC128239151	NA	0.0213568	145.189	2.87881	0.835652	uncharacterized LOC128239151
LOC128240538	MPP2	0.0214725	920	2.87666	0.460176	protein PALS2-like
LOC128240464	NA	0.0215597	35.3294	2.87509	1.53234	uncharacterized LOC128240464
LOC128207561	NC2A	0.0220166	1860.14	2.86772	0.466582	basic salivary proline-rich protein 1-like
LOC128246705	EVG1	0.0220318	248.496	2.86735	0.639499	UPF0193 protein EVG1 homolog
LOC128227057	NTCP7	0.0221224	1242.08	2.86591	0.450575	sodium/bile acid cotransporter 7-like
LOC128218238	NA	0.0221703	694.701	2.865	0.595363	uncharacterized LOC128218238
LOC128228087	ARRD3	0.0221709	1060.96	2.86492	0.448337	arrestin domain-containing protein 3-like
LOC128216932	NA	0.0224362	379.605	2.86019	0.559102	uncharacterized LOC128216932
LOC128228289	NA	0.0224818	1407.08	2.85929	0.458504	uncharacterized LOC128228289
LOC128213152	TOE1	0.0224818	89.5588	2.85938	0.994926	target of EGR1 protein 1-like
LOC128230341	WDR76	0.0226157	196.943	2.85714	0.718837	WD repeat-containing protein 76-like
LOC128207614	CRLS1	0.0227489	488.244	2.85492	0.547997	cardiolipin synthase (CMP-forming)-like
LOC128221024	ACTMP	0.0227535	524.608	2.85465	0.626488	UPF0692 protein C19orf54 homolog
LOC128217241	CCD66	0.0227725	874.957	2.85429	0.479723	trichohyalin-like
LOC128229245	POL	0.0229263	30.7125	2.8515	1.76936	uncharacterized LOC128229245
LOC128235014	NA	0.0229263	253.224	2.85149	0.794979	uncharacterized LOC128235014
LOC128224763	PTPA	0.0229891	496.101	2.8504	0.52003	serine/threonine-protein phosphatase 2A activator-like
LOC128214072	MUSK	0.02301	1342.75	2.8499	0.521885	muscle%2C skeletal receptor tyrosine protein kinase-like
LOC128217712	SODC	0.02301	8187.25	2.84998	0.47905	uncharacterized LOC128217712
LOC128246701	NA	0.0230203	286.88	2.84967	0.603071	uncharacterized LOC128246701
LOC128222910	MIGA	0.0233023	774.412	2.8455	0.534763	mitoguardin-like
LOC128234556	LINES	0.02347	117.114	2.84285	0.848944	uncharacterized LOC128234556
LOC128212910	TOE1	0.0235187	131.606	2.84197	0.854253	target of EGR1 protein 1-like
LOC128211016	NA	0.0237407	228.731	2.83837	0.654145	uncharacterized LOC128211016
LOC128217503	SC6A1	0.0237407	2157.16	2.83832	0.429093	sodium- and chloride-dependent GABA transporter 1-like
LOC128214548	TRI33	0.0237652	71.7124	2.83784	1.021	E3 ubiquitin-protein ligase TRIM71-like
LOC128239834	NAL10	0.0238426	129.16	2.83656	0.794612	uncharacterized LOC128239834
LOC128206923	NA	0.0238426	54.3659	2.83651	1.21151	uncharacterized LOC128206923
LOC128205870	SAM9L	0.024	34.0233	2.83426	1.44752	uncharacterized LOC128205870
LOC128219091	NU152	0.0241044	174.984	2.8328	0.751984	uncharacterized LOC128219091
LOC128222116	DUT	0.0241838	8517	2.83131	0.506557	deoxyuridine 5'-triphosphate nucleotidohydrolase-like
LOC128229139	SIR6	0.0241954	306.279	2.83108	0.589877	NAD-dependent protein deacylase sirtuin-6-like
LOC128231436	S6KL	0.0242069	129.689	2.8308	0.874396	ribosomal protein S6 kinase-related protein-like
LOC128210890	EXOS5	0.0243579	329.424	2.82865	0.620585	exosome complex component RRP46-like
LOC128236458	YJU2	0.0244472	376.573	2.82704	0.555076	splicing factor YJU2-like
LOC128225082	GID4	0.0244669	159.244	2.82663	0.756229	glucose-induced degradation protein 4 homolog
LOC128220711	ANR39	0.0247173	162.254	2.82274	0.753982	ankyrin repeat domain-containing protein 39-like
LOC128225551	K0825	0.0247394	131.348	2.82235	0.879111	uncharacterized protein KIAA0825-like
LOC128216663	ZN277	0.0248543	278.336	2.82057	0.614316	zinc finger protein 277-like
LOC128243967	TIF1B	0.0248602	46.4759	2.82043	1.3431	uncharacterized LOC128243967
LOC128231938	RUND1	0.024997	492.868	2.8183	0.613829	RUN domain-containing protein 1-like
LOC128207324	NA	0.0250723	3825.56	2.81712	0.413667	calpain-B-like
LOC128221934	CDO1	0.0251077	2703.38	2.81652	0.41001	cysteine dioxygenase type 1-like
LOC128221192	EFCB6	0.0253936	239.895	2.81229	0.638398	EF-hand calcium-binding domain-containing protein 6-like
LOC128236058	ANKY2	0.0254104	3109.92	2.81186	0.412594	ankyrin repeat and MYND domain-containing protein 2-like
LOC128240308	MEGF6	0.0254799	452.243	2.81084	0.555686	multiple epidermal growth factor-like domains protein 6
LOC128203146	MELT	0.0256829	171.94	2.80712	0.743701	ventricular zone-expressed PH domain-containing protein-like
LOC128245137	CLP1	0.0259576	1394.35	2.80326	0.434833	polyribonucleotide 5'-hydroxyl-kinase Clp1-like
LOC128211850	GOGA7	0.0260801	2042.11	2.80137	0.428791	golgin subfamily A member 7-like
LOC128222822	DRD5	0.0261533	32.6636	2.8004	1.54888	cholecystokinin receptor type A-like
LOC128208123	TDRD9	0.0261775	1184.26	2.79988	0.490023	ATP-dependent RNA helicase TDRD9-like
LOC128230234	UBAC2	0.0263171	255.739	2.7978	0.81025	ubiquitin-associated domain-containing protein 2-like
LOC128208983	TRIM3	0.0263395	43.6595	2.79724	1.34976	uncharacterized LOC128208983
LOC128231279	LMTD1	0.0264118	235.83	2.79621	0.642706	uncharacterized LOC128231279
LOC128209824	CRNL1	0.0264969	432.317	2.79502	0.578614	crooked neck-like protein 1
LOC128218035	TDG	0.0265025	859.928	2.79488	0.569726	uncharacterized LOC128218035
LOC128234427	PRSR3	0.0266505	219.307	2.79199	0.724164	uncharacterized LOC128234427
LOC128213973	DJC14	0.0266528	3734.94	2.79189	0.395805	uncharacterized LOC128213973
LOC128229386	NA	0.0271914	64.9393	2.78419	1.04203	uncharacterized LOC128229386
LOC128241173	NA	0.0273054	13.7916	2.78261	2.45054	uncharacterized LOC128241173
LOC128224440	BCL10	0.0275189	1414.76	2.77965	0.446561	uncharacterized LOC128224440
LOC128204049	HARB1	0.0275583	107.482	2.77897	0.840584	putative nuclease HARBI1
LOC128225564	AB22G	0.0277332	877.876	2.77656	0.584108	uncharacterized LOC128225564
LOC128218362	MAN1	0.0281684	724.257	2.77088	0.521725	inner nuclear membrane protein Man1-like
LOC128224523	DRD1	0.0281684	14.4428	2.77084	2.45355	alpha-2A adrenergic receptor-like
LOC128213938	APBP2	0.0282907	442.697	2.76886	0.545513	amyloid protein-binding protein 2-like
LOC128242294	GPTC1	0.0285845	384.14	2.76503	0.612073	G patch domain-containing protein 1-like
LOC128224833	IMT2	0.0286957	575.97	2.76357	0.50919	uncharacterized LOC128224833
LOC128211845	HHEX	0.029047	104.822	2.75915	0.863026	hematopoietically-expressed homeobox protein HHEX homolog
LOC128243551	NA	0.0290693	301.437	2.75877	0.635918	uncharacterized LOC128243551
LOC128223790	EF2KT	0.029198	26.8632	2.75726	1.72317	uncharacterized LOC128223790
LOC128214004	NA	0.029278	864.644	2.75615	0.638667	fibropellin-1-like
LOC128225217	NA	0.0293386	468.911	2.7554	0.668351	uncharacterized LOC128225217
LOC128214446	PRI2	0.0294125	425.534	2.75436	0.537319	DNA primase large subunit-like
LOC128209590	LDP1	0.0295768	287.513	2.75232	0.578836	lipid droplet localized protein-like
LOC128246402	ABCG5	0.0297409	256.13	2.74965	0.60891	ATP-binding cassette sub-family G member 5-like
LOC128219018	MED11	0.0299884	250.105	2.74664	0.730605	mediator of RNA polymerase II transcription subunit 11-like
LOC128217276	HCFC1	0.0300811	5550.82	2.74542	0.424652	host cell factor 1-like
LOC128244561	NA	0.030205	27.2593	2.74378	1.79663	uncharacterized LOC128244561
LOC128217661	SAMTR	0.0306248	162.021	2.73853	0.805533	S-adenosylmethionine sensor upstream of mTORC1-like
LOC128246727	ALG3	0.0307809	224.233	2.73657	0.736492	dol-P-Man:Man(5)GlcNAc(2)-PP-Dol alpha-1%2C3-mannosyltransferase-like
LOC128230445	VWKA	0.0309486	173.366	2.73457	0.695093	uncharacterized LOC128230445
LOC128219029	CX058	0.031012	45.1552	2.73375	1.24133	uncharacterized protein CXorf58-like
LOC128213241	STPG1	0.0310472	82.1454	2.73329	0.926614	O(6)-methylguanine-induced apoptosis 2-like
LOC128222264	NA	0.0312658	277.463	2.73028	0.586195	uncharacterized LOC128222264
LOC128235174	NA	0.0312658	13.2927	2.73041	2.37771	uncharacterized LOC128235174
LOC128228256	MTMR2	0.0313947	1902.99	2.72871	0.410598	myotubularin-related protein 2-like
LOC128227597	AGAL	0.0318032	647.238	2.72366	0.631904	alpha-N-acetylgalactosaminidase-like
LOC128239279	NA	0.0318561	204.869	2.72286	0.668741	uncharacterized LOC128239279
LOC128228657	IMT3	0.0319348	301.05	2.72186	0.674258	uncharacterized LOC128228657
LOC128232056	TM199	0.0320368	88.996	2.7206	0.90161	transmembrane protein 199-like
LOC128215451	NA	0.0321687	89.0061	2.71902	0.953893	uncharacterized LOC128215451
LOC128233683	AAGAB	0.0322189	233.21	2.71844	0.639245	alpha- and gamma-adaptin-binding protein p34-like
LOC128208840	PAPOG	0.032351	2716.78	2.7168	0.459334	poly(A) polymerase type 3-like
LOC128217813	NA	0.0323709	398.853	2.71636	0.78475	dentin sialophosphoprotein-like
LOC128226694	AAGAB	0.0324179	357.688	2.71569	0.539466	alpha- and gamma-adaptin-binding protein p34-like
LOC128233480	NA	0.03255	238.327	2.71384	0.667714	uncharacterized LOC128233480
LOC128229976	MSTO1	0.0326351	427.427	2.71253	0.535737	protein misato homolog 1-like
LOC128228101	SPY2	0.0326504	444.988	2.71211	0.629287	protein sprouty homolog 2-like
LOC128220231	HDHD1	0.0326624	337.915	2.71163	0.549096	pseudouridine-5'-phosphatase-like
LOC128243833	TMM	0.0329524	905.861	2.7082	0.48527	dimethylaniline monooxygenase [N-oxide-forming] 4-like
LOC128220325	NA	0.0329973	93.7985	2.70761	0.918647	uncharacterized LOC128220325
LOC128231984	SRR	0.033005	593.335	2.70735	0.583259	serine racemase-like
LOC128238670	RT09	0.03308	1882.69	2.70621	0.479578	28S ribosomal protein S9%2C mitochondrial-like
LOC128229674	NA	0.0331138	2440.32	2.70573	0.407982	uncharacterized LOC128229674
LOC128217215	CAMKI	0.0331345	1419.13	2.70538	0.431426	calcium/calmodulin-dependent protein kinase type 1-like
LOC128243519	PCH2	0.0332326	68.1144	2.70405	1.00777	pachytene checkpoint protein 2 homolog
LOC128220334	NA	0.0333439	171.893	2.70278	0.71242	uncharacterized LOC128220334
LOC128238204	NA	0.0334607	58.1404	2.70135	1.1285	uncharacterized LOC128238204
LOC128235547	ECR	0.0335532	346.018	2.70022	0.61325	ecdysone receptor-like
LOC128203211	TPRGL	0.0336679	2240.67	2.6988	0.567119	tumor protein p63-regulated gene 1-like protein
LOC128246833	EXOC8	0.0336702	1684.47	2.69871	0.400324	exocyst complex component 8-like
LOC128203776	POL3	0.0340697	100.14	2.69414	0.908453	uncharacterized protein K02A2.6-like
LOC128214428	MK15	0.0341563	99.0766	2.69302	0.864994	mitogen-activated protein kinase 15-like
LOC128209701	ZC3HE	0.0343161	481.387	2.69103	0.516369	zinc finger CCCH domain-containing protein 14-like
LOC128227177	ATOX1	0.0344252	2455.68	2.68976	0.427479	copper transport protein ATOX1-like
LOC128214881	KLH11	0.0345695	510.337	2.68816	0.525116	uncharacterized LOC128214881
LOC128227121	CUBN	0.0347895	313.241	2.68539	0.576032	neuropilin-1-like
LOC128240885	NA	0.0347895	87.4217	2.68533	0.903379	uncharacterized LOC128240885
LOC128207246	ABCG5	0.0351977	2614.97	2.68066	0.411649	ATP-binding cassette sub-family G member 5-like
LOC128216998	SPSB3	0.0352174	368.484	2.68033	0.530105	SPRY domain-containing SOCS box protein 3-like
LOC128241373	NA	0.0352516	73.5729	2.67993	0.9938	uncharacterized LOC128241373
LOC128235295	VGLU2	0.0352625	306.981	2.67941	0.566456	vesicular glutamate transporter 1-like
LOC128218926	DCTN1	0.0353528	34.4571	2.67848	1.48777	CAP-Gly domain-containing linker protein 2-like
LOC128233373	DIAC	0.0353836	473.763	2.67805	0.550115	di-N-acetylchitobiase-like
LOC128209232	MOK	0.0354496	55.7684	2.67729	1.07444	MAPK/MAK/MRK overlapping kinase-like
LOC128226446	C163B	0.0357122	1193.39	2.67439	0.421793	scavenger receptor cysteine-rich type 1 protein M160-like
LOC128222654	NA	0.0358346	423.855	2.67296	0.615542	uncharacterized LOC128222654
LOC128205698	SING	0.0358493	45644.9	2.67247	0.373079	protein singed-like
LOC128234210	MTX2	0.0358493	993.726	2.6725	0.438514	metaxin-2-like
LOC128208300	KLH13	0.0358622	438.338	2.67221	0.613905	kelch-like protein 13
LOC128213628	TEX2	0.0359222	821.307	2.67148	0.619062	testis-expressed protein 2-like
LOC128232606	JMJD6	0.0360771	1882.6	2.66972	0.40454	bifunctional arginine demethylase and lysyl-hydroxylase JMJD6-like
LOC128243267	NA	0.0360906	886.09	2.66938	0.460277	uncharacterized LOC128243267
LOC128244665	TPC	0.0362602	93.9138	2.66746	0.925285	mitochondrial thiamine pyrophosphate carrier-like
LOC128224823	TBCEL	0.0364324	113.833	2.66551	0.813682	tubulin-specific chaperone cofactor E-like protein
LOC128236439	GNB1L	0.0365642	47.4606	2.66395	1.36005	guanine nucleotide-binding protein subunit beta-like protein 1
LOC128230079	NA	0.0365667	139.311	2.66372	0.869308	uncharacterized LOC128230079
LOC128246720	ITA8	0.0365722	392.524	2.6636	0.630807	integrin alpha-8-like
LOC128218655	YN8B	0.0366091	38.6114	2.66305	1.40229	E3 ubiquitin-protein ligase TRIM71-like
LOC128208966	FRMD6	0.0368157	2781.71	2.6606	0.3795	tyrosine-protein phosphatase non-receptor type 13-like
LOC128219488	NA	0.036949	23.4274	2.65917	1.78763	uncharacterized LOC128219488
LOC128238186	NA	0.0370301	359.543	2.65815	0.559157	uncharacterized LOC128238186
LOC128205151	NA	0.0370933	50.0882	2.65723	1.14347	uncharacterized LOC128205151
LOC128240915	CRA1B	0.0371441	883.504	2.65663	0.591432	collagen alpha-1(I) chain-like
LOC128237722	NA	0.0373173	1132.72	2.65478	0.424155	zinc finger protein ZFP2-like
LOC128237126	NDUF4	0.0373173	340.156	2.65483	0.567175	NADH dehydrogenase [ubiquinone] 1 alpha subcomplex assembly factor 4-like
LOC128241322	NA	0.0373835	1218.33	2.65384	0.490997	uncharacterized LOC128241322
LOC128229005	BLM	0.0373874	897.334	2.65373	0.435869	recQ-like DNA helicase BLM
LOC128229260	SPN90	0.0375434	803.218	2.65205	0.501878	NCK-interacting protein with SH3 domain-like
LOC128214554	RUSD1	0.0376221	49.4129	2.65127	1.13531	RNA pseudouridylate synthase domain-containing protein 1-like
LOC128244860	TADBP	0.0376563	351.522	2.65082	0.574451	TAR DNA-binding protein 43-like
LOC128236481	BORC5	0.0378091	807.087	2.64925	0.493205	BLOC-1-related complex subunit 5-like
LOC128207205	NA	0.0378327	938.624	2.64896	0.487313	uncharacterized LOC128207205
LOC128239105	DUS14	0.0378654	156.772	2.64854	0.743932	dual specificity protein phosphatase 18-like
LOC128221545	NA	0.0379617	1410.09	2.6474	0.401645	uncharacterized LOC128221545
LOC128238640	GHC1	0.0382001	116.847	2.64507	0.910602	mitochondrial glutamate carrier 1-like
LOC128202813	PKHG5	0.0383129	120.456	2.64373	1.07107	pleckstrin homology domain-containing family G member 5-like
LOC128225197	NA	0.038559	545.116	2.64114	0.511117	uncharacterized LOC128225197
LOC128232274	NA	0.038719	819.192	2.63946	0.431755	uncharacterized LOC128232274
LOC128210797	TF26	0.0391461	9.22866	2.63518	2.88402	uncharacterized protein K02A2.6-like
LOC128206857	NA	0.0392304	69.5851	2.63421	0.975959	uncharacterized LOC128206857
LOC128209653	NA	0.0392304	25.6864	2.63416	1.63272	uncharacterized LOC128209653
LOC128246686	NA	0.0392406	434.275	2.63388	0.557452	uncharacterized LOC128246686
LOC128223358	NA	0.0393345	24.124	2.63283	1.75927	uncharacterized LOC128223358
LOC128207142	NA	0.0394194	408.842	2.63186	0.603557	uncharacterized LOC128207142
LOC128208976	NA	0.0394975	145.124	2.63111	0.727111	uncharacterized LOC128208976
LOC128213203	GEMI	0.0398351	303.306	2.6276	0.718515	geminin-like
LOC128238696	SETD4	0.0399542	438.379	2.62637	0.490514	SET domain-containing protein 4-like
LOC128233600	PRI2	0.0401698	80.2739	2.6242	0.895433	uncharacterized LOC128233600
LOC128227264	AGRV1	0.0402044	2554.99	2.62356	0.380878	adhesion G-protein coupled receptor V1-like
LOC128238128	ARMC2	0.0402201	103.972	2.62329	0.802334	armadillo repeat-containing protein 2-like
LOC128229145	RN121	0.0402497	601.332	2.62297	0.520139	RING finger protein 121-like
LOC128228561	TM218	0.0403984	49.3326	2.62116	1.15586	transmembrane protein 218-like
LOC128212923	RIMC1	0.0404466	276.662	2.62055	0.566595	RAB7A-interacting MON1-CCZ1 complex subunit 1-like
LOC128231974	MRM1	0.0404491	128.849	2.62046	0.826357	rRNA methyltransferase 1%2C mitochondrial-like
LOC128243055	NA	0.0406264	63.8103	2.61855	1.03331	uncharacterized LOC128243055
LOC128243374	R1AB	0.0406564	146.059	2.61823	0.738821	uncharacterized LOC128243374
LOC128205156	NA	0.0409393	186.25	2.61536	0.673739	uncharacterized LOC128205156
LOC128209107	G2E3	0.0409393	289.287	2.61536	0.621151	uncharacterized LOC128209107
LOC128214519	NA	0.0409393	12.0474	2.61531	3.48688	keratin-associated protein 19-2-like
LOC128230398	LYAM2	0.0411213	1117.28	2.61332	0.412502	uncharacterized LOC128230398
LOC128224405	COG8	0.0411676	838.002	2.61279	0.504638	conserved oligomeric Golgi complex subunit 8-like
LOC128213947	SI1L2	0.0412248	452.572	2.61225	0.616029	signal-induced proliferation-associated 1-like protein 2
LOC128242526	GPAN1	0.041292	29.3592	2.61156	1.65893	G patch domain and ankyrin repeat-containing protein 1-like
LOC128211955	ZN235	0.0412928	679.218	2.61148	0.706384	zinc finger protein 271-like
LOC128227055	OBI1	0.0413118	496.239	2.61098	0.518919	uncharacterized LOC128227055
LOC128216305	NA	0.041326	93.6304	2.61079	0.851429	uncharacterized LOC128216305
LOC128223121	NA	0.0415959	20.0482	2.60815	1.75257	uncharacterized LOC128223121
LOC128227939	NA	0.0416063	162.497	2.608	0.736407	uncharacterized LOC128227939
LOC128222509	NA	0.0417165	54.0142	2.60682	1.12071	uncharacterized LOC128222509
LOC128223053	NA	0.0417833	235.632	2.6062	0.611495	uncharacterized LOC128223053
LOC128244701	NA	0.0420843	371.665	2.6034	0.674892	uncharacterized LOC128244701
LOC128233493	PAR12	0.0425401	61.069	2.59861	1.29317	zinc finger CCCH-type antiviral protein 1-like
LOC128238637	NA	0.0425709	59.405	2.59829	1.18157	uncharacterized LOC128238637
LOC128222855	NA	0.0426572	179.029	2.59753	0.688816	uncharacterized LOC128222855
LOC128222814	RXR	0.0426843	7233.47	2.59721	0.366767	retinoic acid receptor RXR-like
LOC128243327	PRP16	0.0428254	3353.27	2.5957	0.39954	pre-mRNA-splicing factor ATP-dependent RNA helicase PRP16-like
LOC128244578	ANLN	0.0428449	4950.75	2.59547	0.373992	anillin-like
LOC128238211	NA	0.0428484	23.9106	2.59538	1.59435	uncharacterized LOC128238211
LOC128227965	NA	0.0428525	444.141	2.59527	0.567651	uncharacterized LOC128227965
LOC128229022	ANR10	0.0429138	6150.86	2.59465	0.355095	ankyrin repeat domain-containing protein 10-like
LOC128246952	ACK1	0.0430007	59.1304	2.59381	1.14533	activated CDC42 kinase 1-like
LOC128242467	CDC6	0.0434013	147.228	2.59015	0.786152	cell division control protein 6 homolog
LOC128239322	NA	0.0434703	1645.34	2.58941	0.451741	uncharacterized LOC128239322
LOC128241357	SMCO3	0.0435038	281.657	2.58906	0.762199	single-pass membrane and coiled-coil domain-containing protein 3-like
LOC128222988	NA	0.043566	47.3962	2.58843	1.29526	uncharacterized LOC128222988
LOC128233135	IF44L	0.0437178	8.75763	2.58682	3.27572	interferon-induced protein 44-like
LOC128234870	VPS16	0.043844	1398.03	2.58563	0.419328	vacuolar protein sorting-associated protein 16 homolog
LOC128242400	NA	0.043847	79.9921	2.58553	1.02303	uncharacterized LOC128242400
LOC128222892	WDR5	0.0439649	1861.59	2.58438	0.38571	WD repeat-containing protein 5
LOC128209192	STS	0.0440267	138.037	2.58344	0.72404	steryl-sulfatase-like
LOC128217130	ITIH6	0.0440267	5021.71	2.58349	0.681862	inter-alpha-trypsin inhibitor heavy chain H6-like
LOC128228857	NA	0.0441113	49.6359	2.58271	1.10694	uncharacterized LOC128228857
LOC128233216	IFI44	0.0441937	914.188	2.58193	0.416251	interferon-induced protein 44-like
LOC128238216	NA	0.0444669	24.6169	2.5796	1.60501	uncharacterized LOC128238216
LOC128233487	NA	0.0447512	130.394	2.57672	0.748134	uncharacterized LOC128233487
LOC128238558	ABCB7	0.0448634	710.279	2.57558	0.485326	iron-sulfur clusters transporter ABCB7%2C mitochondrial-like
LOC128246932	TATD2	0.0448904	1022.33	2.57496	0.456869	uncharacterized LOC128246932
LOC128205064	HARB1	0.0448904	14.0254	2.57516	2.09228	putative nuclease HARBI1
LOC128223002	IF44L	0.0448904	2302.03	2.57491	0.382052	interferon-induced protein 44-like
LOC128202878	DCA17	0.0448945	268.184	2.57479	0.649034	DDB1- and CUL4-associated factor 17-like
LOC128214122	RWDD3	0.0450024	101.416	2.57376	0.897739	RWD domain-containing protein 3-like
LOC128233087	XNDC1	0.0450636	459.901	2.57322	0.586669	uncharacterized LOC128233087
LOC128243387	SNAG	0.0453693	472.393	2.57047	0.593294	gamma-soluble NSF attachment protein-like
LOC128230469	LACT2	0.0454547	105.393	2.56969	0.937064	beta-lactamase domain-containing protein 2-like
LOC128216484	FXL14	0.0457808	32.9172	2.56639	1.65709	F-box/LRR-repeat protein 14-like
LOC128236480	HSOP1	0.0459302	114.643	2.56513	0.759617	uncharacterized LOC128236480
LOC128211022	NA	0.0461586	198.168	2.563	0.694117	uncharacterized LOC128211022
LOC128246094	NA	0.0463177	409.548	2.56147	0.493451	uncharacterized LOC128246094
LOC128234806	TBC23	0.0464384	1314.36	2.56004	0.39418	TBC1 domain family member 23-like
LOC128240823	M3K12	0.0464986	905.636	2.55944	0.43181	mitogen-activated protein kinase kinase kinase 12-like
LOC128243625	CASPE	0.0466677	205.106	2.5579	0.607712	uncharacterized LOC128243625
LOC128209671	NA	0.0467099	161.322	2.55745	0.782153	uncharacterized LOC128209671
LOC128226228	RGS3	0.046826	1357.44	2.55632	0.524303	uncharacterized LOC128226228
LOC128228615	F185A	0.0470626	228.81	2.5543	0.695292	protein FAM185A-like
LOC128207943	TGO1	0.0471568	1458.89	2.5534	0.441697	transport and Golgi organization protein 1 homolog
LOC128214070	ALKB7	0.0473751	96.0898	2.55158	0.82103	alpha-ketoglutarate-dependent dioxygenase alkB homolog 7%2C mitochondrial-like
LOC128214642	TRI33	0.0477403	8.74054	2.54864	3.06103	E3 ubiquitin-protein ligase TRIM33-like
LOC128208586	NA	0.0481235	41.1258	2.54544	1.35707	uncharacterized LOC128208586
LOC128224585	MTF2	0.0486173	437.251	2.54109	0.64788	uncharacterized LOC128224585
LOC128226634	ZAN	0.0487076	158.963	2.54021	1.07364	uncharacterized LOC128226634
LOC128217910	CTCFL	0.0487076	153.037	2.54023	0.665965	gastrula zinc finger protein XlCGF57.1-like
LOC128235892	TTC12	0.0489948	148.102	2.53782	0.720606	tetratricopeptide repeat protein 12-like
LOC128230258	EDEM2	0.0491611	585.095	2.53657	0.44519	ER degradation-enhancing alpha-mannosidase-like protein 2
LOC128214487	GALE	0.049176	499.902	2.53633	0.491178	UDP-glucose 4-epimerase-like
LOC128227901	ANK3	0.0491956	125.203	2.53612	0.759888	ankyrin-3-like
LOC128214403	ATPF1	0.0493772	249.618	2.5343	0.586154	ATP synthase mitochondrial F1 complex assembly factor 1-like
LOC128222899	NA	0.0494337	74.7388	2.53366	0.929337	uncharacterized LOC128222899
LOC128246593	SACS	0.0495562	12.6874	2.53255	2.97087	sacsin-like
LOC128207620	KITH	0.049566	279.859	2.53241	0.691283	thymidine kinase%2C cytosolic-like
LOC128209342	ZN800	0.0496568	383.024	2.53157	0.495821	uncharacterized LOC128209342
LOC128213263	NA	0.049664	339.882	2.53145	0.535964	uncharacterized LOC128213263
LOC128232448	VPS41	0.0498233	1419.56	2.53013	0.422897	vacuolar protein sorting-associated protein 41 homolog
