# Supplementary material for: Gene expression in soft-shell clam (Mya arenaria) transmissible cancer reveals survival mechanisms during host infection and seawater transfer
Source: PLoS Genet. 2025 Mar 31;21(3):e1011629. doi: 10.1371/journal.pgen.1011629 (PMC11978232; doi:10.1371/journal.pgen.1011629)
Supplement: S16 Table — (XLSX) [file pgen.1011629.s022.xlsx]

## Sheet: S16 Table - ASW_BTNspec_gnst_dn
pathway	pval	padj	log2err	ES	NES	size	go_code
GOCC_CULLIN_RING_UBIQUITIN_LIGASE_COMPLEX	5.68286e-09	1.17064e-05	0.761461	-0.614571	-2.20353	98	GO:0031461
GOBP_CELL_DIVISION	1.47415e-08	1.74798e-05	0.74774	-0.411664	-1.71275	400	GO:0051301
GOCC_UBIQUITIN_LIGASE_COMPLEX	1.34353e-05	0.00490902	0.593325	-0.457353	-1.72957	170	GO:0000151
GOBP_ORGANELLE_FISSION	1.53925e-05	0.00529743	0.57561	-0.41033	-1.65014	272	GO:0048285
GOBP_REGULATION_OF_ORGANELLE_ORGANIZATION	1.5122e-05	0.00529743	0.593325	-0.34003	-1.43937	538	GO:0033043
GOCC_MITOCHONDRION	2.39996e-05	0.00738211	0.57561	-0.323736	-1.39704	689	GO:0005739
GOBP_CELL_CYCLE_G2_M_PHASE_TRANSITION	2.84565e-05	0.00755349	0.57561	-0.530933	-1.86207	86	GO:0044839
GOBP_PROTEASOMAL_PROTEIN_CATABOLIC_PROCESS	2.86675e-05	0.00755349	0.57561	-0.394181	-1.58589	282	GO:0010498
GOMF_CATALYTIC_ACTIVITY_ACTING_ON_A_NUCLEIC_ACID	3.03754e-05	0.00755349	0.57561	-0.355957	-1.47957	390	GO:0140640
GOBP_SPINDLE_ORGANIZATION	3.26409e-05	0.00787198	0.557332	-0.488118	-1.79605	118	GO:0007051
GOCC_NUCLEAR_CHROMOSOME	3.84295e-05	0.00841251	0.557332	-0.496611	-1.7991	105	GO:0000228
GOBP_DNA_REPAIR	7.95797e-05	0.0147057	0.538434	-0.357965	-1.47681	375	GO:0006281
GOCC_ATPASE_COMPLEX	8.59507e-05	0.0152874	0.538434	-0.639716	-1.91135	38	GO:1904949
GOBP_TROPHOBLAST_GIANT_CELL_DIFFERENTIATION	0.000130836	0.0175629	0.518848	-0.953956	-1.74321	5	GO:0060707
GOBP_NON_MOTILE_CILIUM_ASSEMBLY	0.000150998	0.0197114	0.518848	-0.688123	-1.97871	29	GO:1905515
GOBP_CENTRIOLE_ASSEMBLY	0.000176521	0.0214677	0.518848	-0.657277	-1.9662	36	GO:0098534
GOBP_REPRODUCTIVE_SYSTEM_DEVELOPMENT	0.000195817	0.0230271	0.518848	-0.401094	-1.55695	205	GO:0061458
GOBP_CRISTAE_FORMATION	0.000225131	0.0246414	0.518848	-0.946967	-1.73043	5	GO:0042407
GOBP_MITOTIC_CYTOKINESIS	0.000247836	0.0258176	0.498493	-0.535351	-1.79076	64	GO:0000281
GOCC_TRANSFERASE_COMPLEX_TRANSFERRING_PHOSPHORUS_CONTAINING_GROUPS	0.000273192	0.0273652	0.498493	-0.449371	-1.64669	117	GO:0061695
GOBP_ORGANONITROGEN_COMPOUND_CATABOLIC_PROCESS	0.000349426	0.0326619	0.498493	-0.295061	-1.27862	748	GO:1901565
GOBP_BLASTOCYST_DEVELOPMENT	0.000392163	0.0342337	0.498493	-0.593902	-1.8595	47	GO:0001824
GOBP_HISTONE_H4_ACETYLATION	0.000396486	0.0344	0.498493	-0.578411	-1.88095	54	GO:0043967
GOBP_REGULATION_OF_MITOTIC_CELL_CYCLE	0.000524093	0.0411959	0.477271	-0.370429	-1.47045	254	GO:0007346
GOBP_PROTEASOME_MEDIATED_UBIQUITIN_DEPENDENT_PROTEIN_CATABOLIC_PROCESS	0.000547361	0.0423283	0.477271	-0.381412	-1.51241	247	GO:0043161
GOBP_CELL_DIFFERENTIATION_INVOLVED_IN_EMBRYONIC_PLACENTA_DEVELOPMENT	0.000607866	0.0450486	0.477271	-0.82678	-1.85226	11	GO:0060706
GOBP_PROTEIN_CONTAINING_COMPLEX_ORGANIZATION	0.000618138	0.0455724	0.477271	-0.287997	-1.24778	830	GO:0043933
GOBP_BLASTOCYST_FORMATION	0.000624493	0.0458037	0.477271	-0.670869	-1.88147	27	GO:0001825
GOBP_DEFINITIVE_HEMOPOIESIS	0.000661846	0.0469623	0.477271	-0.931882	-1.70287	5	GO:0060216
GOBP_MICROTUBULE_CYTOSKELETON_ORGANIZATION_INVOLVED_IN_MITOSIS	0.000655425	0.0469623	0.477271	-0.457256	-1.64145	99	GO:1902850
GOCC_REPLICATION_FORK	0.000663393	0.0469623	0.477271	-0.5602	-1.80245	52	GO:0005657
GOBP_REGULATION_OF_CENTRIOLE_REPLICATION	0.000679267	0.0478479	0.477271	-0.784661	-1.87561	14	GO:0046599
GOBP_HISTONE_H4_K5_ACETYLATION	0.000693471	0.0483696	0.477271	-0.809843	-1.85425	12	GO:0043981
GOBP_PROTEIN_HOMOOLIGOMERIZATION	0.000700234	0.0485679	0.477271	-0.445929	-1.61549	105	GO:0051260
