# Supplementary material for: Gene expression in soft-shell clam (Mya arenaria) transmissible cancer reveals survival mechanisms during host infection and seawater transfer
Source: PLoS Genet. 2025 Mar 31;21(3):e1011629. doi: 10.1371/journal.pgen.1011629 (PMC11978232; doi:10.1371/journal.pgen.1011629)
Supplement: S17 Table — (XLSX) [file pgen.1011629.s023.xlsx]

## Sheet: S17 Table - genesets
gene_set	gene	description	uniprot
GOBP_2_OXOGLUTARATE_METABOLIC_PROCESS1	LOC128203543	kynurenine/alpha-aminoadipate aminotransferase%2C mitochondrial-like	AADAT
GOBP_2_OXOGLUTARATE_METABOLIC_PROCESS2	LOC128203700	kynurenine/alpha-aminoadipate aminotransferase%2C mitochondrial-like	AADAT
GOBP_2_OXOGLUTARATE_METABOLIC_PROCESS3	LOC128213011	kynurenine/alpha-aminoadipate aminotransferase%2C mitochondrial-like	AADAT
GOBP_2_OXOGLUTARATE_METABOLIC_PROCESS4	LOC128222823	isocitrate dehydrogenase [NAD] subunit beta%2C mitochondrial-like	IDH3B
GOBP_2_OXOGLUTARATE_METABOLIC_PROCESS5	LOC128222906	isocitrate dehydrogenase [NAD] subunit beta%2C mitochondrial-like	IDH3B
GOBP_2FE_2S_CLUSTER_ASSEMBLY1	LOC128209057	glutaredoxin-related protein 5%2C mitochondrial-like	GLRX5
GOBP_2FE_2S_CLUSTER_ASSEMBLY2	LOC128209191	glutaredoxin-related protein 5%2C mitochondrial-like	GLRX5
GOBP_2FE_2S_CLUSTER_ASSEMBLY3	LOC128211806	glutaredoxin-3-like	GLRX3
GOBP_2FE_2S_CLUSTER_ASSEMBLY4	LOC128232027	bolA-like protein 2	BOLA2
GOBP_2FE_2S_CLUSTER_ASSEMBLY5	LOC128244698	cysteine desulfurase-like	NFS1
GOBP_3_PHOSPHOADENOSINE_5_PHOSPHOSULFATE_METABOLIC_PROCESS	LOC128209313	3'(2')%2C5'-bisphosphate nucleotidase 1-like	BPNT1
GOBP_3_UTR_MEDIATED_MRNA_DESTABILIZATION1	LOC128202943	ATP-dependent DNA/RNA helicase DHX36-like	DHX36
GOBP_3_UTR_MEDIATED_MRNA_DESTABILIZATION2	LOC128218249	putative helicase MOV-10	MOV10
GOBP_3_UTR_MEDIATED_MRNA_DESTABILIZATION3	LOC128235395	putative helicase MOV-10	MOV10
GOBP_3_UTR_MEDIATED_MRNA_STABILIZATION1	LOC128232517	RNA binding protein fox-1 homolog 1-like	BOLL
GOBP_3_UTR_MEDIATED_MRNA_STABILIZATION2	LOC128234201	myeloid differentiation primary response protein MyD88-like	MYD88
GOBP_3_UTR_MEDIATED_MRNA_STABILIZATION3	LOC128235274	myeloid differentiation primary response protein MyD88-like	MYD88
GOBP_3_UTR_MEDIATED_MRNA_STABILIZATION4	LOC128235284	myeloid differentiation primary response protein MyD88-like	MYD88
GOBP_3_UTR_MEDIATED_MRNA_STABILIZATION5	LOC128241168	uncharacterized LOC128241168	DAZ2
GOBP_5_PHOSPHORIBOSE_1_DIPHOSPHATE_METABOLIC_PROCESS	LOC128228097	ribose-phosphate pyrophosphokinase 1-like	PRPS1
GOBP_ABSCISSION1	LOC128227980	spartin-like	SPART
GOBP_ABSCISSION2	LOC128236699	IST1 homolog	IST1
GOBP_ABSCISSION3	LOC128238534	IST1 homolog	IST1
GOBP_ABSCISSION4	LOC128244258	vacuolar protein sorting-associated protein 4-like	VPS4A
GOBP_ACETYL_COA_BIOSYNTHETIC_PROCESS1	LOC128234357	pyruvate dehydrogenase (acetyl-transferring) kinase isozyme 2%2C mitochondrial-like	PDK2
GOBP_ACETYL_COA_BIOSYNTHETIC_PROCESS2	LOC128234560	phosphopantothenate--cysteine ligase-like	PPCS
GOBP_ACETYL_COA_BIOSYNTHETIC_PROCESS3	LOC128234570	pyruvate dehydrogenase (acetyl-transferring) kinase isozyme 2%2C mitochondrial-like	PDK2
GOBP_ACETYL_COA_BIOSYNTHETIC_PROCESS4	LOC128236874	mitochondrial pyruvate carrier 2-like	MPC2
GOBP_ACETYL_COA_BIOSYNTHETIC_PROCESS5	LOC128240238	ATP-citrate synthase-like	ACLY
GOBP_ACETYL_COA_BIOSYNTHETIC_PROCESS_FROM_PYRUVATE1	LOC128234357	pyruvate dehydrogenase (acetyl-transferring) kinase isozyme 2%2C mitochondrial-like	PDK2
GOBP_ACETYL_COA_BIOSYNTHETIC_PROCESS_FROM_PYRUVATE2	LOC128234570	pyruvate dehydrogenase (acetyl-transferring) kinase isozyme 2%2C mitochondrial-like	PDK2
GOBP_ACETYL_COA_BIOSYNTHETIC_PROCESS_FROM_PYRUVATE3	LOC128236874	mitochondrial pyruvate carrier 2-like	MPC2
GOBP_ACETYL_COA_METABOLIC_PROCESS1	LOC128202960	mitochondrial coenzyme A diphosphatase NUDT8-like	NUDT8
GOBP_ACETYL_COA_METABOLIC_PROCESS2	LOC128203543	kynurenine/alpha-aminoadipate aminotransferase%2C mitochondrial-like	AADAT
GOBP_ACETYL_COA_METABOLIC_PROCESS3	LOC128203700	kynurenine/alpha-aminoadipate aminotransferase%2C mitochondrial-like	AADAT
GOBP_ACETYL_COA_METABOLIC_PROCESS4	LOC128213011	kynurenine/alpha-aminoadipate aminotransferase%2C mitochondrial-like	AADAT
GOBP_ACETYL_COA_METABOLIC_PROCESS5	LOC128216761	alpha-aminoadipic semialdehyde synthase%2C mitochondrial-like	AASS
GOBP_ACETYL_COA_METABOLIC_PROCESS6	LOC128227450	phosphomevalonate kinase-like	PMVK
GOBP_ACETYL_COA_METABOLIC_PROCESS7	LOC128232684	uncharacterized LOC128232684	NUDT8
GOBP_ACETYL_COA_METABOLIC_PROCESS8	LOC128233057	uncharacterized LOC128233057	NUDT8
GOBP_ACETYL_COA_METABOLIC_PROCESS9	LOC128234357	pyruvate dehydrogenase (acetyl-transferring) kinase isozyme 2%2C mitochondrial-like	PDK2
GOBP_ACETYL_COA_METABOLIC_PROCESS10	LOC128234560	phosphopantothenate--cysteine ligase-like	PPCS
GOBP_ACETYL_COA_METABOLIC_PROCESS11	LOC128234570	pyruvate dehydrogenase (acetyl-transferring) kinase isozyme 2%2C mitochondrial-like	PDK2
GOBP_ACETYL_COA_METABOLIC_PROCESS12	LOC128234755	phosphomevalonate kinase-like	PMVK
GOBP_ACETYL_COA_METABOLIC_PROCESS13	LOC128236874	mitochondrial pyruvate carrier 2-like	MPC2
GOBP_ACETYL_COA_METABOLIC_PROCESS14	LOC128240238	ATP-citrate synthase-like	ACLY
GOBP_ACETYL_COA_METABOLIC_PROCESS15	LOC128243146	peroxisomal coenzyme A diphosphatase NUDT7-like	NUDT7
GOBP_ACETYL_COA_METABOLIC_PROCESS16	LOC128243147	uncharacterized Nudix hydrolase NudL-like	NUDT7
GOBP_ACETYLCHOLINE_METABOLIC_PROCESS1	LOC128240219	acetylcholine receptor subunit beta-like	ACHE
GOBP_ACETYLCHOLINE_METABOLIC_PROCESS2	LOC128240452	acetylcholine receptor subunit beta-like	ACHE
GOBP_ACID_SECRETION1	LOC128207936	protein trachealess-like	TRH
GOBP_ACID_SECRETION2	LOC128208161	P2X purinoceptor 7-like	P2RX7
GOBP_ACID_SECRETION3	LOC128209806	protein trachealess-like	TRH
GOBP_ACID_SECRETION4	LOC128210208	histamine H2 receptor-like	HRH2
GOBP_ACID_SECRETION5	LOC128210354	P2X purinoceptor 7-like	P2RX7
GOBP_ACID_SECRETION6	LOC128211086	P2X purinoceptor 7-like	P2RX7
GOBP_ACID_SECRETION7	LOC128212095	melanocortin receptor 3-like	HRH2
GOBP_ACID_SECRETION8	LOC128218233	P2X purinoceptor 7-like	P2RX7
GOBP_ACID_SECRETION9	LOC128219673	P2X purinoceptor 7-like	P2RX7
GOBP_ACID_SECRETION10	LOC128220484	5-hydroxytryptamine receptor 2C-like	DRD2
GOBP_ACID_SECRETION11	LOC128224422	P2X purinoceptor 7-like	P2RX7
GOBP_ACID_SECRETION12	LOC128225923	P2X purinoceptor 7-like	P2RX7
GOBP_ACID_SECRETION13	LOC128229737	P2X purinoceptor 7-like	P2RX7
GOBP_ACID_SECRETION14	LOC128231230	neurofibromin-like	NF1
GOBP_ACID_SECRETION15	LOC128234020	5-hydroxytryptamine receptor-like	DRD2
GOBP_ACID_SECRETION16	LOC128234766	P2X purinoceptor 7-like	P2RX7
GOBP_ACID_SECRETION17	LOC128234818	P2X purinoceptor 7-like	P2RX7
GOBP_ACID_SECRETION18	LOC128235791	P2X purinoceptor 7-like	P2RX7
GOBP_ACID_SECRETION19	LOC128238338	synaptic vesicle glycoprotein 2A-like	SV2A
GOBP_ACID_SECRETION20	LOC128238764	potassium voltage-gated channel subfamily KQT member 1-like	KCNQ1
GOBP_ACID_SECRETION21	LOC128238911	potassium voltage-gated channel subfamily KQT member 1-like	KCNQ1
GOBP_ACID_SECRETION22	LOC128239065	potassium voltage-gated channel subfamily KQT member 1-like	KCNQ1
GOBP_ACID_SECRETION23	LOC128241174	P2X purinoceptor 7-like	P2RX7
GOBP_ACID_SECRETION24	LOC128243626	P2X purinoceptor 7-like	P2RX7
GOBP_ACID_SECRETION25	LOC128245961	gastrin/cholecystokinin type B receptor-like	DRD3
GOBP_ACID_SECRETION26	LOC128246255	P2X purinoceptor 7-like	P2RX7
GOBP_ACID_SECRETION27	LOC128246854	P2X purinoceptor 7-like	P2RX7
GOBP_ACIDIC_AMINO_ACID_TRANSPORT1	LOC128207426	kynurenine 3-monooxygenase-like	KMO
GOBP_ACIDIC_AMINO_ACID_TRANSPORT2	LOC128207618	kynurenine 3-monooxygenase-like	KMO
GOBP_ACIDIC_AMINO_ACID_TRANSPORT3	LOC128207936	protein trachealess-like	TRH
GOBP_ACIDIC_AMINO_ACID_TRANSPORT4	LOC128208161	P2X purinoceptor 7-like	P2RX7
GOBP_ACIDIC_AMINO_ACID_TRANSPORT5	LOC128209806	protein trachealess-like	TRH
GOBP_ACIDIC_AMINO_ACID_TRANSPORT6	LOC128210354	P2X purinoceptor 7-like	P2RX7
GOBP_ACIDIC_AMINO_ACID_TRANSPORT7	LOC128211086	P2X purinoceptor 7-like	P2RX7
GOBP_ACIDIC_AMINO_ACID_TRANSPORT8	LOC128212119	G-protein coupled receptor 83-like	NPY5R
GOBP_ACIDIC_AMINO_ACID_TRANSPORT9	LOC128213917	PDZ domain-containing protein GIPC1-like	GIPC1
GOBP_ACIDIC_AMINO_ACID_TRANSPORT10	LOC128216178	protein CLN8-like	CLN8
GOBP_ACIDIC_AMINO_ACID_TRANSPORT11	LOC128217170	PRA1 family protein 2-like	PRAF2
GOBP_ACIDIC_AMINO_ACID_TRANSPORT12	LOC128218233	P2X purinoceptor 7-like	P2RX7
GOBP_ACIDIC_AMINO_ACID_TRANSPORT13	LOC128218384	protein CLN8-like	CLN8
GOBP_ACIDIC_AMINO_ACID_TRANSPORT14	LOC128218425	protein CLN8-like	CLN8
GOBP_ACIDIC_AMINO_ACID_TRANSPORT15	LOC128219673	P2X purinoceptor 7-like	P2RX7
GOBP_ACIDIC_AMINO_ACID_TRANSPORT16	LOC128223213	metabotropic glutamate receptor 2-like	GRM7
GOBP_ACIDIC_AMINO_ACID_TRANSPORT17	LOC128223217	metabotropic glutamate receptor 2-like	GRM7
GOBP_ACIDIC_AMINO_ACID_TRANSPORT18	LOC128224422	P2X purinoceptor 7-like	P2RX7
GOBP_ACIDIC_AMINO_ACID_TRANSPORT19	LOC128225782	muscarinic acetylcholine receptor M5-like	HRH3
GOBP_ACIDIC_AMINO_ACID_TRANSPORT20	LOC128225923	P2X purinoceptor 7-like	P2RX7
GOBP_ACIDIC_AMINO_ACID_TRANSPORT21	LOC128229737	P2X purinoceptor 7-like	P2RX7
GOBP_ACIDIC_AMINO_ACID_TRANSPORT22	LOC128231230	neurofibromin-like	NF1
GOBP_ACIDIC_AMINO_ACID_TRANSPORT23	LOC128231325	uncharacterized LOC128231325	GRM7
GOBP_ACIDIC_AMINO_ACID_TRANSPORT24	LOC128231846	metabotropic glutamate receptor 2-like	GRM2
GOBP_ACIDIC_AMINO_ACID_TRANSPORT25	LOC128234312	uncharacterized LOC128234312	GRM7
GOBP_ACIDIC_AMINO_ACID_TRANSPORT26	LOC128234766	P2X purinoceptor 7-like	P2RX7
GOBP_ACIDIC_AMINO_ACID_TRANSPORT27	LOC128234818	P2X purinoceptor 7-like	P2RX7
GOBP_ACIDIC_AMINO_ACID_TRANSPORT28	LOC128234996	uncharacterized LOC128234996	GRM7
GOBP_ACIDIC_AMINO_ACID_TRANSPORT29	LOC128235791	P2X purinoceptor 7-like	P2RX7
GOBP_ACIDIC_AMINO_ACID_TRANSPORT30	LOC128238389	metabotropic glutamate receptor 1-like	GRM1
GOBP_ACIDIC_AMINO_ACID_TRANSPORT31	LOC128239835	uncharacterized LOC128239835	GRM7
GOBP_ACIDIC_AMINO_ACID_TRANSPORT32	LOC128239836	uncharacterized LOC128239836	GRM7
GOBP_ACIDIC_AMINO_ACID_TRANSPORT33	LOC128241174	P2X purinoceptor 7-like	P2RX7
GOBP_ACIDIC_AMINO_ACID_TRANSPORT34	LOC128243626	P2X purinoceptor 7-like	P2RX7
GOBP_ACIDIC_AMINO_ACID_TRANSPORT35	LOC128246255	P2X purinoceptor 7-like	P2RX7
GOBP_ACIDIC_AMINO_ACID_TRANSPORT36	LOC128246854	P2X purinoceptor 7-like	P2RX7
GOBP_ACROSOMAL_VESICLE_EXOCYTOSIS	LOC128227162	synaptotagmin-1-like	SYT6
GOBP_ACROSOME_ASSEMBLY1	LOC128213768	uncharacterized LOC128213768	FABP9
GOBP_ACROSOME_ASSEMBLY2	LOC128214954	TATA box-binding protein-like 1	TBPL1
GOBP_ACROSOME_ASSEMBLY3	LOC128218278	TATA element modulatory factor-like	TMF1
GOBP_ACROSOME_ASSEMBLY4	LOC128218855	TATA element modulatory factor-like	TMF1
GOBP_ACROSOME_ASSEMBLY5	LOC128231739	uncharacterized LOC128231739	FABP9
GOBP_ACROSOME_ASSEMBLY6	LOC128232618	fatty acid-binding protein%2C heart-like	FABP9
GOBP_ACROSOME_REACTION1	LOC128203219	endoprotease aex-5-like	PCSK4
GOBP_ACROSOME_REACTION2	LOC128207551	phospholipase B1%2C membrane-associated-like	PLB1
GOBP_ACROSOME_REACTION3	LOC128208981	phospholipase B1%2C membrane-associated-like	PLB1
GOBP_ACROSOME_REACTION4	LOC128209462	monoacylglycerol lipase ABHD2-like	ABHD2
GOBP_ACROSOME_REACTION5	LOC128211496	proprotein convertase subtilisin/kexin type 4-like	PCSK4
GOBP_ACROSOME_REACTION6	LOC128222113	monoacylglycerol lipase ABHD2-like	ABHD2
GOBP_ACROSOME_REACTION7	LOC128225181	uncharacterized LOC128225181	PCSK4
GOBP_ACROSOME_REACTION8	LOC128225188	endoprotease aex-5-like	PCSK4
GOBP_ACROSOME_REACTION9	LOC128226018	glycine receptor subunit alphaZ1-like	GLRA1
GOBP_ACROSOME_REACTION10	LOC128227162	synaptotagmin-1-like	SYT6
GOBP_ACROSOME_REACTION11	LOC128227249	glycine receptor subunit alpha-2-like	GLRA1
GOBP_ACROSOME_REACTION12	LOC128231944	1-phosphatidylinositol 4%2C5-bisphosphate phosphodiesterase eta-2-like	PLCD4
GOBP_ACROSOME_REACTION13	LOC128233917	proprotein convertase subtilisin/kexin type 4-like	PCSK4
GOBP_ACROSOME_REACTION14	LOC128235026	proprotein convertase subtilisin/kexin type 4-like	PCSK4
GOBP_ACROSOME_REACTION15	LOC128235506	proprotein convertase subtilisin/kexin type 4-like	PCSK4
GOBP_ACROSOME_REACTION16	LOC128236912	proprotein convertase subtilisin/kexin type 4-like	PCSK4
GOBP_ACROSOME_REACTION17	LOC128237813	phospholipase B1%2C membrane-associated-like	PLB1
GOBP_ACROSOME_REACTION18	LOC128244527	proprotein convertase subtilisin/kexin type 4-like	PCSK4
GOBP_ACTIN_CROSSLINK_FORMATION1	LOC128204108	filamin-A-like	FLNA
GOBP_ACTIN_CROSSLINK_FORMATION2	LOC128207939	filamin-A-like	FLNA
GOBP_ACTIN_CROSSLINK_FORMATION3	LOC128218685	filamin-B-like	FLNA
GOBP_ACTIN_CROSSLINK_FORMATION4	LOC128218876	filamin-A-like	FLNA
GOBP_ACTIN_CROSSLINK_FORMATION5	LOC128231971	epidermal growth factor receptor kinase substrate 8-like	EPS8
GOBP_ACTIN_CROSSLINK_FORMATION6	LOC128236586	growth arrest-specific protein 2-like	GAS2
GOBP_ACTIN_CROSSLINK_FORMATION7	LOC128238277	retinitis pigmentosa 1-like 1 protein	AIF1
GOBP_ACTIN_CYTOSKELETON_REORGANIZATION1	LOC128202825	coadhesin-like	HMCN1
GOBP_ACTIN_CYTOSKELETON_REORGANIZATION2	LOC128202830	coadhesin-like	HMCN1
GOBP_ACTIN_CYTOSKELETON_REORGANIZATION3	LOC128202833	coadhesin-like	HMCN1
GOBP_ACTIN_CYTOSKELETON_REORGANIZATION4	LOC128202838	coadhesin-like	HMCN1
GOBP_ACTIN_CYTOSKELETON_REORGANIZATION5	LOC128203485	coadhesin-like	HMCN1
GOBP_ACTIN_CYTOSKELETON_REORGANIZATION6	LOC128204108	filamin-A-like	FLNA
GOBP_ACTIN_CYTOSKELETON_REORGANIZATION7	LOC128205195	immunoglobulin superfamily member 10-like	HMCN1
GOBP_ACTIN_CYTOSKELETON_REORGANIZATION8	LOC128207291	cdc42 homolog	CDC42
GOBP_ACTIN_CYTOSKELETON_REORGANIZATION9	LOC128207865	cell division control protein 42 homolog	CDC42
GOBP_ACTIN_CYTOSKELETON_REORGANIZATION10	LOC128207866	cdc42 homolog	CDC42
GOBP_ACTIN_CYTOSKELETON_REORGANIZATION11	LOC128207922	inactive tyrosine-protein kinase 7-like	PTK7
GOBP_ACTIN_CYTOSKELETON_REORGANIZATION12	LOC128207939	filamin-A-like	FLNA
GOBP_ACTIN_CYTOSKELETON_REORGANIZATION13	LOC128208078	cell division control protein 42 homolog	CDC42
GOBP_ACTIN_CYTOSKELETON_REORGANIZATION14	LOC128208149	SHC-transforming protein 1-like	SHC1
GOBP_ACTIN_CYTOSKELETON_REORGANIZATION15	LOC128208566	coadhesin-like	HMCN1
GOBP_ACTIN_CYTOSKELETON_REORGANIZATION16	LOC128208570	ectin-like	HMCN1
GOBP_ACTIN_CYTOSKELETON_REORGANIZATION17	LOC128209569	coadhesin-like	HMCN1
GOBP_ACTIN_CYTOSKELETON_REORGANIZATION18	LOC128209971	cdc42 homolog	CDC42
GOBP_ACTIN_CYTOSKELETON_REORGANIZATION19	LOC128210323	transient receptor potential cation channel subfamily M member-like 2	TRPM2
GOBP_ACTIN_CYTOSKELETON_REORGANIZATION20	LOC128212276	transient receptor potential cation channel subfamily M member-like 2	TRPM2
GOBP_ACTIN_CYTOSKELETON_REORGANIZATION21	LOC128212367	hemicentin-2-like	HMCN1
GOBP_ACTIN_CYTOSKELETON_REORGANIZATION22	LOC128214442	calcium uniporter protein%2C mitochondrial-like	MCU
GOBP_ACTIN_CYTOSKELETON_REORGANIZATION23	LOC128215932	coadhesin-like	HMCN1
GOBP_ACTIN_CYTOSKELETON_REORGANIZATION24	LOC128215934	uncharacterized LOC128215934	HMCN1
GOBP_ACTIN_CYTOSKELETON_REORGANIZATION25	LOC128215953	mucin-like protein	HMCN1
GOBP_ACTIN_CYTOSKELETON_REORGANIZATION26	LOC128215969	A disintegrin and metalloproteinase with thrombospondin motifs adt-1-like	HMCN1
GOBP_ACTIN_CYTOSKELETON_REORGANIZATION27	LOC128216751	hemicentin-1-like	HMCN1
GOBP_ACTIN_CYTOSKELETON_REORGANIZATION28	LOC128217364	pleckstrin-like	PLEK
GOBP_ACTIN_CYTOSKELETON_REORGANIZATION29	LOC128217417	muskelin-like	MKLN1
GOBP_ACTIN_CYTOSKELETON_REORGANIZATION30	LOC128217436	uncharacterized LOC128217436	NRP1
GOBP_ACTIN_CYTOSKELETON_REORGANIZATION31	LOC128217551	A disintegrin and metalloproteinase with thrombospondin motifs adt-1-like	HMCN1
GOBP_ACTIN_CYTOSKELETON_REORGANIZATION32	LOC128217681	SCO-spondin-like	HMCN1
GOBP_ACTIN_CYTOSKELETON_REORGANIZATION33	LOC128218366	properdin-like	HMCN1
GOBP_ACTIN_CYTOSKELETON_REORGANIZATION34	LOC128218685	filamin-B-like	FLNA
GOBP_ACTIN_CYTOSKELETON_REORGANIZATION35	LOC128218748	FERM%2C ARHGEF and pleckstrin domain-containing protein 2-like	FARP2
GOBP_ACTIN_CYTOSKELETON_REORGANIZATION36	LOC128218876	filamin-A-like	FLNA
GOBP_ACTIN_CYTOSKELETON_REORGANIZATION37	LOC128218905	properdin-like	HMCN1
GOBP_ACTIN_CYTOSKELETON_REORGANIZATION38	LOC128219109	nephrin-like	HMCN1
GOBP_ACTIN_CYTOSKELETON_REORGANIZATION39	LOC128220307	thrombospondin-2-like	HMCN1
GOBP_ACTIN_CYTOSKELETON_REORGANIZATION40	LOC128221026	thrombospondin-1-like	HMCN1
GOBP_ACTIN_CYTOSKELETON_REORGANIZATION41	LOC128221355	tyrosine-protein kinase Fer-like	FER
GOBP_ACTIN_CYTOSKELETON_REORGANIZATION42	LOC128221479	ectin-like	HMCN1
GOBP_ACTIN_CYTOSKELETON_REORGANIZATION43	LOC128221561	thrombospondin-2-like	HMCN1
GOBP_ACTIN_CYTOSKELETON_REORGANIZATION44	LOC128221565	A disintegrin and metalloproteinase with thrombospondin motifs adt-1-like	HMCN1
GOBP_ACTIN_CYTOSKELETON_REORGANIZATION45	LOC128221610	coadhesin-like	HMCN1
GOBP_ACTIN_CYTOSKELETON_REORGANIZATION46	LOC128221616	thrombospondin-1-like	HMCN1
GOBP_ACTIN_CYTOSKELETON_REORGANIZATION47	LOC128221619	hemicentin-1-like	HMCN1
GOBP_ACTIN_CYTOSKELETON_REORGANIZATION48	LOC128221620	coadhesin-like	HMCN1
GOBP_ACTIN_CYTOSKELETON_REORGANIZATION49	LOC128221726	uncharacterized LOC128221726	HMCN1
GOBP_ACTIN_CYTOSKELETON_REORGANIZATION50	LOC128221727	uncharacterized LOC128221727	HMCN1
GOBP_ACTIN_CYTOSKELETON_REORGANIZATION51	LOC128221734	hemicentin-1-like	HMCN1
GOBP_ACTIN_CYTOSKELETON_REORGANIZATION52	LOC128221735	mucin-5AC-like	HMCN1
GOBP_ACTIN_CYTOSKELETON_REORGANIZATION53	LOC128221744	protein madd-4-like	HMCN1
GOBP_ACTIN_CYTOSKELETON_REORGANIZATION54	LOC128221746	semaphorin-5A-like	HMCN1
GOBP_ACTIN_CYTOSKELETON_REORGANIZATION55	LOC128221749	hemicentin-1-like	HMCN1
GOBP_ACTIN_CYTOSKELETON_REORGANIZATION56	LOC128222107	coadhesin-like	HMCN1
GOBP_ACTIN_CYTOSKELETON_REORGANIZATION57	LOC128222391	coadhesin-like	HMCN1
GOBP_ACTIN_CYTOSKELETON_REORGANIZATION58	LOC128222404	coadhesin-like	HMCN1
GOBP_ACTIN_CYTOSKELETON_REORGANIZATION59	LOC128222941	hemicentin-1-like	HMCN1
GOBP_ACTIN_CYTOSKELETON_REORGANIZATION60	LOC128223300	A disintegrin and metalloproteinase with thrombospondin motifs adt-1-like	HMCN1
GOBP_ACTIN_CYTOSKELETON_REORGANIZATION61	LOC128223406	scavenger receptor cysteine-rich domain superfamily protein-like	HMCN1
GOBP_ACTIN_CYTOSKELETON_REORGANIZATION62	LOC128224030	hemicentin-1-like	HMCN1
GOBP_ACTIN_CYTOSKELETON_REORGANIZATION63	LOC128224157	hemicentin-1-like	HMCN1
GOBP_ACTIN_CYTOSKELETON_REORGANIZATION64	LOC128224321	semaphorin-5A-like	HMCN1
GOBP_ACTIN_CYTOSKELETON_REORGANIZATION65	LOC128224327	coadhesin-like	HMCN1
GOBP_ACTIN_CYTOSKELETON_REORGANIZATION66	LOC128224329	coadhesin-like	HMCN1
GOBP_ACTIN_CYTOSKELETON_REORGANIZATION67	LOC128224330	coadhesin-like	HMCN1
GOBP_ACTIN_CYTOSKELETON_REORGANIZATION68	LOC128224454	SCO-spondin-like	HMCN1
GOBP_ACTIN_CYTOSKELETON_REORGANIZATION69	LOC128224573	hemicentin-1-like	HMCN1
GOBP_ACTIN_CYTOSKELETON_REORGANIZATION70	LOC128226529	coadhesin-like	HMCN1
GOBP_ACTIN_CYTOSKELETON_REORGANIZATION71	LOC128228728	arf-GAP with Rho-GAP domain%2C ANK repeat and PH domain-containing protein 1-like	ARAP1
GOBP_ACTIN_CYTOSKELETON_REORGANIZATION72	LOC128228863	hemicentin-1-like	HMCN1
GOBP_ACTIN_CYTOSKELETON_REORGANIZATION73	LOC128228898	hemicentin-1-like	HMCN1
GOBP_ACTIN_CYTOSKELETON_REORGANIZATION74	LOC128229157	ras-related protein Ral-A-like	RALA
GOBP_ACTIN_CYTOSKELETON_REORGANIZATION75	LOC128229215	NT-3 growth factor receptor-like	NTRK3
GOBP_ACTIN_CYTOSKELETON_REORGANIZATION76	LOC128230561	tyrosine-protein kinase Fes/Fps-like	FER
GOBP_ACTIN_CYTOSKELETON_REORGANIZATION77	LOC128230573	autism susceptibility gene 2 protein-like	AUTS2
GOBP_ACTIN_CYTOSKELETON_REORGANIZATION78	LOC128230574	tyrosine-protein kinase Fer-like	FER
GOBP_ACTIN_CYTOSKELETON_REORGANIZATION79	LOC128230599	tyrosine-protein kinase Fes/Fps-like	FER
GOBP_ACTIN_CYTOSKELETON_REORGANIZATION80	LOC128231265	uncharacterized LOC128231265	BCAS3
GOBP_ACTIN_CYTOSKELETON_REORGANIZATION81	LOC128231640	uncharacterized LOC128231640	FER
GOBP_ACTIN_CYTOSKELETON_REORGANIZATION82	LOC128231971	epidermal growth factor receptor kinase substrate 8-like	EPS8
GOBP_ACTIN_CYTOSKELETON_REORGANIZATION83	LOC128232418	serine/threonine-protein kinase BRSK2-like	BRSK2
GOBP_ACTIN_CYTOSKELETON_REORGANIZATION84	LOC128233376	nephrin-like	HMCN1
GOBP_ACTIN_CYTOSKELETON_REORGANIZATION85	LOC128233446	hemicentin-1-like	HMCN1
GOBP_ACTIN_CYTOSKELETON_REORGANIZATION86	LOC128233531	hemicentin-1-like	HMCN1
GOBP_ACTIN_CYTOSKELETON_REORGANIZATION87	LOC128233540	uncharacterized LOC128233540	HMCN1
GOBP_ACTIN_CYTOSKELETON_REORGANIZATION88	LOC128233634	hemicentin-2-like	HMCN1
GOBP_ACTIN_CYTOSKELETON_REORGANIZATION89	LOC128233698	hemicentin-1-like	HMCN1
GOBP_ACTIN_CYTOSKELETON_REORGANIZATION90	LOC128233700	hemicentin-1-like	HMCN1
GOBP_ACTIN_CYTOSKELETON_REORGANIZATION91	LOC128233863	ras-related protein Rac1-like	CDC42
GOBP_ACTIN_CYTOSKELETON_REORGANIZATION92	LOC128234151	hemicentin-2-like	HMCN1
GOBP_ACTIN_CYTOSKELETON_REORGANIZATION93	LOC128234164	hemicentin-1-like	HMCN1
GOBP_ACTIN_CYTOSKELETON_REORGANIZATION94	LOC128234528	hemicentin-1-like	HMCN1
GOBP_ACTIN_CYTOSKELETON_REORGANIZATION95	LOC128234566	semaphorin-5A-like	HMCN1
GOBP_ACTIN_CYTOSKELETON_REORGANIZATION96	LOC128234635	hemicentin-2-like	HMCN1
GOBP_ACTIN_CYTOSKELETON_REORGANIZATION97	LOC128234650	hemicentin-2-like	HMCN1
GOBP_ACTIN_CYTOSKELETON_REORGANIZATION98	LOC128234669	ephrin type-B receptor 2-like	FER
GOBP_ACTIN_CYTOSKELETON_REORGANIZATION99	LOC128234758	hemicentin-2-like	HMCN1
GOBP_ACTIN_CYTOSKELETON_REORGANIZATION100	LOC128234763	transient receptor potential cation channel subfamily M member-like 2	TRPM2
GOBP_ACTIN_CYTOSKELETON_REORGANIZATION101	LOC128235179	hemicentin-1-like	HMCN1
GOBP_ACTIN_CYTOSKELETON_REORGANIZATION102	LOC128235188	hemicentin-1-like	HMCN1
GOBP_ACTIN_CYTOSKELETON_REORGANIZATION103	LOC128235197	hemicentin-2-like	HMCN1
GOBP_ACTIN_CYTOSKELETON_REORGANIZATION104	LOC128235233	hemicentin-1-like	HMCN1
GOBP_ACTIN_CYTOSKELETON_REORGANIZATION105	LOC128235391	hemicentin-1-like	HMCN1
GOBP_ACTIN_CYTOSKELETON_REORGANIZATION106	LOC128235467	uncharacterized LOC128235467	HMCN1
GOBP_ACTIN_CYTOSKELETON_REORGANIZATION107	LOC128235798	nephrin-like	HMCN1
GOBP_ACTIN_CYTOSKELETON_REORGANIZATION108	LOC128235800	hemicentin-1-like	HMCN1
GOBP_ACTIN_CYTOSKELETON_REORGANIZATION109	LOC128235801	hemicentin-1-like	HMCN1
GOBP_ACTIN_CYTOSKELETON_REORGANIZATION110	LOC128235819	hemicentin-1-like	HMCN1
GOBP_ACTIN_CYTOSKELETON_REORGANIZATION111	LOC128235855	uncharacterized LOC128235855	HMCN1
GOBP_ACTIN_CYTOSKELETON_REORGANIZATION112	LOC128235878	basement membrane-specific heparan sulfate proteoglycan core protein-like	HMCN1
GOBP_ACTIN_CYTOSKELETON_REORGANIZATION113	LOC128235990	hemicentin-1-like	HMCN1
GOBP_ACTIN_CYTOSKELETON_REORGANIZATION114	LOC128236125	nephrin-like	HMCN1
GOBP_ACTIN_CYTOSKELETON_REORGANIZATION115	LOC128236139	uncharacterized LOC128236139	FER
GOBP_ACTIN_CYTOSKELETON_REORGANIZATION116	LOC128236148	uncharacterized LOC128236148	HMCN1
GOBP_ACTIN_CYTOSKELETON_REORGANIZATION117	LOC128236221	uncharacterized LOC128236221	FER
GOBP_ACTIN_CYTOSKELETON_REORGANIZATION118	LOC128236998	A disintegrin and metalloproteinase with thrombospondin motifs 14-like	HMCN1
GOBP_ACTIN_CYTOSKELETON_REORGANIZATION119	LOC128237249	A disintegrin and metalloproteinase with thrombospondin motifs 14-like	HMCN1
GOBP_ACTIN_CYTOSKELETON_REORGANIZATION120	LOC128237252	SH3 domain-containing kinase-binding protein 1-like	CD2AP
GOBP_ACTIN_CYTOSKELETON_REORGANIZATION121	LOC128237786	coadhesin-like	HMCN1
GOBP_ACTIN_CYTOSKELETON_REORGANIZATION122	LOC128238079	protein draper-like	HMCN1
GOBP_ACTIN_CYTOSKELETON_REORGANIZATION123	LOC128238737	hemicentin-1-like	HMCN1
GOBP_ACTIN_CYTOSKELETON_REORGANIZATION124	LOC128239471	uncharacterized LOC128239471	HMCN1
GOBP_ACTIN_CYTOSKELETON_REORGANIZATION125	LOC128239812	cyclin-dependent kinase 5-like	CDK5
GOBP_ACTIN_CYTOSKELETON_REORGANIZATION126	LOC128239831	hemicentin-1-like	HMCN1
GOBP_ACTIN_CYTOSKELETON_REORGANIZATION127	LOC128239956	coadhesin-like	HMCN1
GOBP_ACTIN_CYTOSKELETON_REORGANIZATION128	LOC128240048	thrombospondin-1-like	HMCN1
GOBP_ACTIN_CYTOSKELETON_REORGANIZATION129	LOC128240228	uncharacterized LOC128240228	HMCN1
GOBP_ACTIN_CYTOSKELETON_REORGANIZATION130	LOC128240506	thrombospondin-2-like	HMCN1
GOBP_ACTIN_CYTOSKELETON_REORGANIZATION131	LOC128240524	semaphorin-5A-like	HMCN1
GOBP_ACTIN_CYTOSKELETON_REORGANIZATION132	LOC128240526	semaphorin-5A-like	HMCN1
GOBP_ACTIN_CYTOSKELETON_REORGANIZATION133	LOC128240528	semaphorin-5A-like	HMCN1
GOBP_ACTIN_CYTOSKELETON_REORGANIZATION134	LOC128241225	coadhesin-like	HMCN1
GOBP_ACTIN_CYTOSKELETON_REORGANIZATION135	LOC128241256	coadhesin-like	HMCN1
GOBP_ACTIN_CYTOSKELETON_REORGANIZATION136	LOC128241259	thrombospondin-2-like	HMCN1
GOBP_ACTIN_CYTOSKELETON_REORGANIZATION137	LOC128241260	uncharacterized LOC128241260	HMCN1
GOBP_ACTIN_CYTOSKELETON_REORGANIZATION138	LOC128241282	SCO-spondin-like	HMCN1
GOBP_ACTIN_CYTOSKELETON_REORGANIZATION139	LOC128241663	hemicentin-1-like	HMCN1
GOBP_ACTIN_CYTOSKELETON_REORGANIZATION140	LOC128241678	coadhesin-like	HMCN1
GOBP_ACTIN_CYTOSKELETON_REORGANIZATION141	LOC128241847	coadhesin-like	HMCN1
GOBP_ACTIN_CYTOSKELETON_REORGANIZATION142	LOC128242208	ras-related protein Rap-2a-like	RALA
GOBP_ACTIN_CYTOSKELETON_REORGANIZATION143	LOC128243211	breast cancer anti-estrogen resistance protein 1-like	BCAR1
GOBP_ACTIN_CYTOSKELETON_REORGANIZATION144	LOC128243667	uncharacterized LOC128243667	TRPV4
GOBP_ACTIN_CYTOSKELETON_REORGANIZATION145	LOC128244398	calcium uniporter protein%2C mitochondrial-like	MCU
GOBP_ACTIN_CYTOSKELETON_REORGANIZATION146	LOC128245466	cdc42 homolog	CDC42
GOBP_ACTIN_CYTOSKELETON_REORGANIZATION147	LOC128246437	cdc42 homolog	CDC42
GOBP_ACTIN_FILAMENT_BASED_MOVEMENT1	LOC128204108	filamin-A-like	FLNA
GOBP_ACTIN_FILAMENT_BASED_MOVEMENT2	LOC128204119	transcription factor GATA-4-like	GATA4
GOBP_ACTIN_FILAMENT_BASED_MOVEMENT3	LOC128205092	rho-associated protein kinase 1-like	ROCK1
GOBP_ACTIN_FILAMENT_BASED_MOVEMENT4	LOC128205440	G protein-activated inward rectifier potassium channel 3-like	KCNJ5
GOBP_ACTIN_FILAMENT_BASED_MOVEMENT5	LOC128205979	transcription factor GATA-4-like	GATA4
GOBP_ACTIN_FILAMENT_BASED_MOVEMENT6	LOC128206237	rho-associated protein kinase 2-like	ROCK1
GOBP_ACTIN_FILAMENT_BASED_MOVEMENT7	LOC128206533	rho-associated protein kinase 1-like	ROCK1
GOBP_ACTIN_FILAMENT_BASED_MOVEMENT8	LOC128206672	uncharacterized LOC128206672	GATA4
GOBP_ACTIN_FILAMENT_BASED_MOVEMENT9	LOC128207435	mammalian ependymin-related protein 1-like	EPDR1
GOBP_ACTIN_FILAMENT_BASED_MOVEMENT10	LOC128207939	filamin-A-like	FLNA
GOBP_ACTIN_FILAMENT_BASED_MOVEMENT11	LOC128208966	tyrosine-protein phosphatase non-receptor type 13-like	FRMD6
GOBP_ACTIN_FILAMENT_BASED_MOVEMENT12	LOC128209188	mammalian ependymin-related protein 1-like	EPDR1
GOBP_ACTIN_FILAMENT_BASED_MOVEMENT13	LOC128209807	mammalian ependymin-related protein 1-like	EPDR1
GOBP_ACTIN_FILAMENT_BASED_MOVEMENT14	LOC128209832	mammalian ependymin-related protein 1-like	EPDR1
GOBP_ACTIN_FILAMENT_BASED_MOVEMENT15	LOC128209970	mammalian ependymin-related protein 1-like	EPDR1
GOBP_ACTIN_FILAMENT_BASED_MOVEMENT16	LOC128210139	ankyrin-2-like	ANK2
GOBP_ACTIN_FILAMENT_BASED_MOVEMENT17	LOC128216191	caveolin-3-like	CAV1
GOBP_ACTIN_FILAMENT_BASED_MOVEMENT18	LOC128216432	caveolin-1-like	CAV1
GOBP_ACTIN_FILAMENT_BASED_MOVEMENT19	LOC128216477	caveolin-1-like	CAV1
GOBP_ACTIN_FILAMENT_BASED_MOVEMENT20	LOC128216479	caveolin-1-like	CAV1
GOBP_ACTIN_FILAMENT_BASED_MOVEMENT21	LOC128216519	caveolin-3-like	CAV1
GOBP_ACTIN_FILAMENT_BASED_MOVEMENT22	LOC128216721	caveolin-1-like	CAV1
GOBP_ACTIN_FILAMENT_BASED_MOVEMENT23	LOC128216722	caveolin-3-like	CAV1
GOBP_ACTIN_FILAMENT_BASED_MOVEMENT24	LOC128216762	actin nucleation-promoting factor WASL-like	WASL
GOBP_ACTIN_FILAMENT_BASED_MOVEMENT25	LOC128216887	caveolin-1-like	CAV1
GOBP_ACTIN_FILAMENT_BASED_MOVEMENT26	LOC128217657	caveolin-1-like	CAV1
GOBP_ACTIN_FILAMENT_BASED_MOVEMENT27	LOC128217964	caveolin-1-like	CAV1
GOBP_ACTIN_FILAMENT_BASED_MOVEMENT28	LOC128218146	caveolin-3-like	CAV1
GOBP_ACTIN_FILAMENT_BASED_MOVEMENT29	LOC128218240	caveolin-3-like	CAV3
GOBP_ACTIN_FILAMENT_BASED_MOVEMENT30	LOC128218257	caveolin-1-like	CAV1
GOBP_ACTIN_FILAMENT_BASED_MOVEMENT31	LOC128218277	caveolin-1-like	CAV1
GOBP_ACTIN_FILAMENT_BASED_MOVEMENT32	LOC128218320	caveolin-3-like	CAV1
GOBP_ACTIN_FILAMENT_BASED_MOVEMENT33	LOC128218367	caveolin-3-like	CAV1
GOBP_ACTIN_FILAMENT_BASED_MOVEMENT34	LOC128218483	caveolin-1-like	CAV1
GOBP_ACTIN_FILAMENT_BASED_MOVEMENT35	LOC128218484	caveolin-1-like	CAV1
GOBP_ACTIN_FILAMENT_BASED_MOVEMENT36	LOC128218685	filamin-B-like	FLNA
GOBP_ACTIN_FILAMENT_BASED_MOVEMENT37	LOC128218876	filamin-A-like	FLNA
GOBP_ACTIN_FILAMENT_BASED_MOVEMENT38	LOC128218882	myosin-VIIa-like	MYO7A
GOBP_ACTIN_FILAMENT_BASED_MOVEMENT39	LOC128219804	myosin-VIIa-like	MYO7A
GOBP_ACTIN_FILAMENT_BASED_MOVEMENT40	LOC128219943	myosin-VIIa-like	MYO7A
GOBP_ACTIN_FILAMENT_BASED_MOVEMENT41	LOC128220430	caveolin-1-like	CAV1
GOBP_ACTIN_FILAMENT_BASED_MOVEMENT42	LOC128220516	caveolin-1-like	CAV1
GOBP_ACTIN_FILAMENT_BASED_MOVEMENT43	LOC128220549	caveolin-1-like	CAV1
GOBP_ACTIN_FILAMENT_BASED_MOVEMENT44	LOC128220562	caveolin-3-like	CAV1
GOBP_ACTIN_FILAMENT_BASED_MOVEMENT45	LOC128221080	unconventional myosin-Va-like	MYO5A
GOBP_ACTIN_FILAMENT_BASED_MOVEMENT46	LOC128221352	unconventional myosin-Va-like	MYO5A
GOBP_ACTIN_FILAMENT_BASED_MOVEMENT47	LOC128222021	unconventional myosin-Ie-like	MYO1E
GOBP_ACTIN_FILAMENT_BASED_MOVEMENT48	LOC128222044	unconventional myosin-Va-like	MYO5A
GOBP_ACTIN_FILAMENT_BASED_MOVEMENT49	LOC128222244	unconventional myosin-Va-like	MYO5A
GOBP_ACTIN_FILAMENT_BASED_MOVEMENT50	LOC128222350	unconventional myosin-Va-like	MYO5A
GOBP_ACTIN_FILAMENT_BASED_MOVEMENT51	LOC128222351	unconventional myosin-Va-like	MYO5A
GOBP_ACTIN_FILAMENT_BASED_MOVEMENT52	LOC128222352	unconventional myosin-Va-like	MYO5A
GOBP_ACTIN_FILAMENT_BASED_MOVEMENT53	LOC128222380	unconventional myosin-Va-like	MYO5A
GOBP_ACTIN_FILAMENT_BASED_MOVEMENT54	LOC128225250	uncharacterized LOC128225250	EPDR1
GOBP_ACTIN_FILAMENT_BASED_MOVEMENT55	LOC128227275	unconventional myosin-Ie-like	MYO1E
GOBP_ACTIN_FILAMENT_BASED_MOVEMENT56	LOC128229201	potassium voltage-gated channel subfamily H member 2-like	HCN4
GOBP_ACTIN_FILAMENT_BASED_MOVEMENT57	LOC128229944	unconventional myosin-Id-like	MYO1D
GOBP_ACTIN_FILAMENT_BASED_MOVEMENT58	LOC128230240	small conductance calcium-activated potassium channel protein 2-like	KCNN2
GOBP_ACTIN_FILAMENT_BASED_MOVEMENT59	LOC128230596	G protein-activated inward rectifier potassium channel 4-like	KCNJ5
GOBP_ACTIN_FILAMENT_BASED_MOVEMENT60	LOC128230807	unconventional myosin-Id-like	MYO1D
GOBP_ACTIN_FILAMENT_BASED_MOVEMENT61	LOC128231543	unconventional myosin-Ic-like	MYO1C
GOBP_ACTIN_FILAMENT_BASED_MOVEMENT62	LOC128231690	unconventional myosin-Ic-like	MYO1C
GOBP_ACTIN_FILAMENT_BASED_MOVEMENT63	LOC128232075	unconventional myosin-XIX-like	MYO19
GOBP_ACTIN_FILAMENT_BASED_MOVEMENT64	LOC128232932	G protein-activated inward rectifier potassium channel 4-like	KCNJ5
GOBP_ACTIN_FILAMENT_BASED_MOVEMENT65	LOC128233703	unconventional myosin-Ia-like	MYO1B
GOBP_ACTIN_FILAMENT_BASED_MOVEMENT66	LOC128235473	potassium voltage-gated channel subfamily C member 2-like	KCND3
GOBP_ACTIN_FILAMENT_BASED_MOVEMENT67	LOC128235969	uncharacterized LOC128235969	ANK2
GOBP_ACTIN_FILAMENT_BASED_MOVEMENT68	LOC128237328	unconventional myosin-Va-like	MYO5A
GOBP_ACTIN_FILAMENT_BASED_MOVEMENT69	LOC128237526	unconventional myosin-VI-like	MYO6
GOBP_ACTIN_FILAMENT_BASED_MOVEMENT70	LOC128238764	potassium voltage-gated channel subfamily KQT member 1-like	KCNQ1
GOBP_ACTIN_FILAMENT_BASED_MOVEMENT71	LOC128238911	potassium voltage-gated channel subfamily KQT member 1-like	KCNQ1
GOBP_ACTIN_FILAMENT_BASED_MOVEMENT72	LOC128239065	potassium voltage-gated channel subfamily KQT member 1-like	KCNQ1
GOBP_ACTIN_FILAMENT_BASED_MOVEMENT73	LOC128240112	serine/threonine-protein phosphatase 6 regulatory ankyrin repeat subunit B-like	ANK2
GOBP_ACTIN_FILAMENT_BASED_MOVEMENT74	LOC128242374	caveolin-3-like	CAV1
GOBP_ACTIN_FILAMENT_BASED_MOVEMENT75	LOC128242591	uncharacterized LOC128242591	ANK2
GOBP_ACTIN_FILAMENT_BASED_MOVEMENT76	LOC128244886	fibronectin type 3 and ankyrin repeat domains 1 protein-like	ANK2
GOBP_ACTIN_FILAMENT_BASED_MOVEMENT77	LOC128246002	caveolin-1-like	CAV1
GOBP_ACTIN_FILAMENT_BASED_MOVEMENT78	LOC128246003	caveolin-1-like	CAV1
GOBP_ACTIN_FILAMENT_BASED_MOVEMENT79	LOC128246004	caveolin-1-like	CAV1
GOBP_ACTIN_FILAMENT_BASED_MOVEMENT80	LOC128246005	caveolin-1-like	CAV1
GOBP_ACTIN_FILAMENT_BASED_PROCESS1	LOC128202825	coadhesin-like	HMCN1
GOBP_ACTIN_FILAMENT_BASED_PROCESS2	LOC128202830	coadhesin-like	HMCN1
GOBP_ACTIN_FILAMENT_BASED_PROCESS3	LOC128202833	coadhesin-like	HMCN1
GOBP_ACTIN_FILAMENT_BASED_PROCESS4	LOC128202838	coadhesin-like	HMCN1
GOBP_ACTIN_FILAMENT_BASED_PROCESS5	LOC128202932	nephrocystin-4-like	NPHP4
GOBP_ACTIN_FILAMENT_BASED_PROCESS6	LOC128202994	ADP-ribosylation factor 1-like	ARF1
GOBP_ACTIN_FILAMENT_BASED_PROCESS7	LOC128203485	coadhesin-like	HMCN1
GOBP_ACTIN_FILAMENT_BASED_PROCESS8	LOC128203502	neurogenic locus notch homolog protein 1-like	FAT1
GOBP_ACTIN_FILAMENT_BASED_PROCESS9	LOC128204108	filamin-A-like	FLNA
GOBP_ACTIN_FILAMENT_BASED_PROCESS10	LOC128204119	transcription factor GATA-4-like	GATA4
GOBP_ACTIN_FILAMENT_BASED_PROCESS11	LOC128204174	phosducin-like protein 3	PDCL3
GOBP_ACTIN_FILAMENT_BASED_PROCESS12	LOC128204765	rho-associated protein kinase 1-like	ROCK2
GOBP_ACTIN_FILAMENT_BASED_PROCESS13	LOC128205092	rho-associated protein kinase 1-like	ROCK1
GOBP_ACTIN_FILAMENT_BASED_PROCESS14	LOC128205195	immunoglobulin superfamily member 10-like	HMCN1
GOBP_ACTIN_FILAMENT_BASED_PROCESS15	LOC128205219	phosducin-like protein 3	PDCL3
GOBP_ACTIN_FILAMENT_BASED_PROCESS16	LOC128205228	phospholipid scramblase 2-like	PLS1
GOBP_ACTIN_FILAMENT_BASED_PROCESS17	LOC128205440	G protein-activated inward rectifier potassium channel 3-like	KCNJ5
GOBP_ACTIN_FILAMENT_BASED_PROCESS18	LOC128205580	phosducin-like protein 3	PDCL3
GOBP_ACTIN_FILAMENT_BASED_PROCESS19	LOC128205844	adenylyl cyclase-associated protein 1-like	CAP1
GOBP_ACTIN_FILAMENT_BASED_PROCESS20	LOC128205972	uncharacterized LOC128205972	PALLD
GOBP_ACTIN_FILAMENT_BASED_PROCESS21	LOC128205979	transcription factor GATA-4-like	GATA4
GOBP_ACTIN_FILAMENT_BASED_PROCESS22	LOC128206121	bombesin receptor subtype-3-like	GHSR
GOBP_ACTIN_FILAMENT_BASED_PROCESS23	LOC128206225	multiple epidermal growth factor-like domains protein 10	FAT1
GOBP_ACTIN_FILAMENT_BASED_PROCESS24	LOC128206237	rho-associated protein kinase 2-like	ROCK1
GOBP_ACTIN_FILAMENT_BASED_PROCESS25	LOC128206304	multiple epidermal growth factor-like domains protein 10	FAT1
GOBP_ACTIN_FILAMENT_BASED_PROCESS26	LOC128206501	multiple epidermal growth factor-like domains protein 10	FAT1
GOBP_ACTIN_FILAMENT_BASED_PROCESS27	LOC128206533	rho-associated protein kinase 1-like	ROCK1
GOBP_ACTIN_FILAMENT_BASED_PROCESS28	LOC128206672	uncharacterized LOC128206672	GATA4
GOBP_ACTIN_FILAMENT_BASED_PROCESS29	LOC128206723	adenylyl cyclase-associated protein 1-like	CAP1
GOBP_ACTIN_FILAMENT_BASED_PROCESS30	LOC128206985	ras-related C3 botulinum toxin substrate 1-like	RAC1
GOBP_ACTIN_FILAMENT_BASED_PROCESS31	LOC128207157	serum response factor-like	SRF
GOBP_ACTIN_FILAMENT_BASED_PROCESS32	LOC128207266	bone morphogenetic protein 10-like	BMP10
GOBP_ACTIN_FILAMENT_BASED_PROCESS33	LOC128207291	cdc42 homolog	CDC42
GOBP_ACTIN_FILAMENT_BASED_PROCESS34	LOC128207435	mammalian ependymin-related protein 1-like	EPDR1
GOBP_ACTIN_FILAMENT_BASED_PROCESS35	LOC128207520	cell division control protein 42 homolog	RHOQ
GOBP_ACTIN_FILAMENT_BASED_PROCESS36	LOC128207604	cell division control protein 42 homolog	RHOQ
GOBP_ACTIN_FILAMENT_BASED_PROCESS37	LOC128207779	uncharacterized LOC128207779	FMN2
GOBP_ACTIN_FILAMENT_BASED_PROCESS38	LOC128207788	EH domain-binding protein 1-like	EHBP1
GOBP_ACTIN_FILAMENT_BASED_PROCESS39	LOC128207865	cell division control protein 42 homolog	CDC42
GOBP_ACTIN_FILAMENT_BASED_PROCESS40	LOC128207866	cdc42 homolog	CDC42
GOBP_ACTIN_FILAMENT_BASED_PROCESS41	LOC128207922	inactive tyrosine-protein kinase 7-like	PTK7
GOBP_ACTIN_FILAMENT_BASED_PROCESS42	LOC128207939	filamin-A-like	FLNA
GOBP_ACTIN_FILAMENT_BASED_PROCESS43	LOC128208057	molecular chaperone MKKS-like	MKKS
GOBP_ACTIN_FILAMENT_BASED_PROCESS44	LOC128208067	arpin-like	ARPIN
GOBP_ACTIN_FILAMENT_BASED_PROCESS45	LOC128208078	cell division control protein 42 homolog	CDC42
GOBP_ACTIN_FILAMENT_BASED_PROCESS46	LOC128208149	SHC-transforming protein 1-like	SHC1
GOBP_ACTIN_FILAMENT_BASED_PROCESS47	LOC128208566	coadhesin-like	HMCN1
GOBP_ACTIN_FILAMENT_BASED_PROCESS48	LOC128208570	ectin-like	HMCN1
GOBP_ACTIN_FILAMENT_BASED_PROCESS49	LOC128208766	neurogenic locus notch homolog protein 2-like	FAT1
GOBP_ACTIN_FILAMENT_BASED_PROCESS50	LOC128208867	nephrocystin-1-like	NPHP1
GOBP_ACTIN_FILAMENT_BASED_PROCESS51	LOC128208884	KICSTOR complex protein kaptin-like	KPTN
GOBP_ACTIN_FILAMENT_BASED_PROCESS52	LOC128208885	ras-related C3 botulinum toxin substrate 1-like	RAC1
GOBP_ACTIN_FILAMENT_BASED_PROCESS53	LOC128208891	ras-related protein Rac1-like	RAC1
GOBP_ACTIN_FILAMENT_BASED_PROCESS54	LOC128208910	disheveled-associated activator of morphogenesis 1-like	DAAM2
GOBP_ACTIN_FILAMENT_BASED_PROCESS55	LOC128208966	tyrosine-protein phosphatase non-receptor type 13-like	FRMD6
GOBP_ACTIN_FILAMENT_BASED_PROCESS56	LOC128209035	actin-histidine N-methyltransferase-like	SETD3
GOBP_ACTIN_FILAMENT_BASED_PROCESS57	LOC128209065	tetratricopeptide repeat protein 8-like	TTC8
GOBP_ACTIN_FILAMENT_BASED_PROCESS58	LOC128209188	mammalian ependymin-related protein 1-like	EPDR1
GOBP_ACTIN_FILAMENT_BASED_PROCESS59	LOC128209224	cell division control protein 42 homolog	RHOU
GOBP_ACTIN_FILAMENT_BASED_PROCESS60	LOC128209334	uncharacterized LOC128209334	ARF1
GOBP_ACTIN_FILAMENT_BASED_PROCESS61	LOC128209379	homeobox protein SIX6-like	SIX4
GOBP_ACTIN_FILAMENT_BASED_PROCESS62	LOC128209569	coadhesin-like	HMCN1
GOBP_ACTIN_FILAMENT_BASED_PROCESS63	LOC128209767	N-alpha-acetyltransferase 80-like	NAA80
GOBP_ACTIN_FILAMENT_BASED_PROCESS64	LOC128209807	mammalian ependymin-related protein 1-like	EPDR1
GOBP_ACTIN_FILAMENT_BASED_PROCESS65	LOC128209832	mammalian ependymin-related protein 1-like	EPDR1
GOBP_ACTIN_FILAMENT_BASED_PROCESS66	LOC128209862	glia maturation factor beta-like	GMFB
GOBP_ACTIN_FILAMENT_BASED_PROCESS67	LOC128209867	actin-histidine N-methyltransferase-like	SETD3
GOBP_ACTIN_FILAMENT_BASED_PROCESS68	LOC128209907	serum response factor-like	SRF
GOBP_ACTIN_FILAMENT_BASED_PROCESS69	LOC128209970	mammalian ependymin-related protein 1-like	EPDR1
GOBP_ACTIN_FILAMENT_BASED_PROCESS70	LOC128209971	cdc42 homolog	CDC42
GOBP_ACTIN_FILAMENT_BASED_PROCESS71	LOC128210139	ankyrin-2-like	ANK2
GOBP_ACTIN_FILAMENT_BASED_PROCESS72	LOC128210323	transient receptor potential cation channel subfamily M member-like 2	TRPM2
GOBP_ACTIN_FILAMENT_BASED_PROCESS73	LOC128210575	hepatocyte growth factor receptor-like	MET
GOBP_ACTIN_FILAMENT_BASED_PROCESS74	LOC128210726	aquaporin-1-like	AQP1
GOBP_ACTIN_FILAMENT_BASED_PROCESS75	LOC128210727	aquaporin-2-like	AQP1
GOBP_ACTIN_FILAMENT_BASED_PROCESS76	LOC128210915	ras-related C3 botulinum toxin substrate 1	RAC1
GOBP_ACTIN_FILAMENT_BASED_PROCESS77	LOC128210972	uncharacterized LOC128210972	FAT1
GOBP_ACTIN_FILAMENT_BASED_PROCESS78	LOC128211403	uncharacterized LOC128211403	ALMS1
GOBP_ACTIN_FILAMENT_BASED_PROCESS79	LOC128211533	bridging integrator 3-like	BIN3
GOBP_ACTIN_FILAMENT_BASED_PROCESS80	LOC128211568	3-phosphoinositide-dependent protein kinase 1-like	PDPK1
GOBP_ACTIN_FILAMENT_BASED_PROCESS81	LOC128211600	hepatocyte growth factor receptor-like	MET
GOBP_ACTIN_FILAMENT_BASED_PROCESS82	LOC128211665	protocadherin Fat 4-like	FAT1
GOBP_ACTIN_FILAMENT_BASED_PROCESS83	LOC128211802	WD repeat-containing protein 1-like	WDR1
GOBP_ACTIN_FILAMENT_BASED_PROCESS84	LOC128212013	drebrin-like protein	DBNL
GOBP_ACTIN_FILAMENT_BASED_PROCESS85	LOC128212237	drebrin-like protein	DBNL
GOBP_ACTIN_FILAMENT_BASED_PROCESS86	LOC128212276	transient receptor potential cation channel subfamily M member-like 2	TRPM2
GOBP_ACTIN_FILAMENT_BASED_PROCESS87	LOC128212367	hemicentin-2-like	HMCN1
GOBP_ACTIN_FILAMENT_BASED_PROCESS88	LOC128212368	palladin-like	PALLD
GOBP_ACTIN_FILAMENT_BASED_PROCESS89	LOC128212841	protein jagged-1-like	FAT1
GOBP_ACTIN_FILAMENT_BASED_PROCESS90	LOC128213142	uncharacterized LOC128213142	ACTB
GOBP_ACTIN_FILAMENT_BASED_PROCESS91	LOC128213239	cysteinyl leukotriene receptor 2-like	GHSR
GOBP_ACTIN_FILAMENT_BASED_PROCESS92	LOC128213257	rho-related GTP-binding protein RhoJ-like	RHOJ
GOBP_ACTIN_FILAMENT_BASED_PROCESS93	LOC128213365	rho-associated protein kinase 1-like	ROCK2
GOBP_ACTIN_FILAMENT_BASED_PROCESS94	LOC128213467	rho-associated protein kinase 1-like	ROCK2
GOBP_ACTIN_FILAMENT_BASED_PROCESS95	LOC128213501	stathmin-3-like	STMN1
GOBP_ACTIN_FILAMENT_BASED_PROCESS96	LOC128213528	CYFIP-related Rac1 interactor B-like	CYRIB
GOBP_ACTIN_FILAMENT_BASED_PROCESS97	LOC128213692	rho-related GTP-binding protein RhoJ-like	RHOJ
GOBP_ACTIN_FILAMENT_BASED_PROCESS98	LOC128213841	methionine-R-sulfoxide reductase B1-like	MSRB1
GOBP_ACTIN_FILAMENT_BASED_PROCESS99	LOC128214150	dynein axonemal intermediate chain 3-like	DNAI3
GOBP_ACTIN_FILAMENT_BASED_PROCESS100	LOC128214293	calreticulin-like	CALR
GOBP_ACTIN_FILAMENT_BASED_PROCESS101	LOC128214326	ras-related protein ced-10-like	RAC1
GOBP_ACTIN_FILAMENT_BASED_PROCESS102	LOC128214442	calcium uniporter protein%2C mitochondrial-like	MCU
GOBP_ACTIN_FILAMENT_BASED_PROCESS103	LOC128214786	dual specificity testis-specific protein kinase 2-like	TESK2
GOBP_ACTIN_FILAMENT_BASED_PROCESS104	LOC128214904	ras-related protein ced-10-like	RAC1
GOBP_ACTIN_FILAMENT_BASED_PROCESS105	LOC128215201	growth hormone secretagogue receptor type 1-like	GHSR
GOBP_ACTIN_FILAMENT_BASED_PROCESS106	LOC128215203	growth hormone secretagogue receptor type 1-like	GHSR
GOBP_ACTIN_FILAMENT_BASED_PROCESS107	LOC128215204	cysteinyl leukotriene receptor 2-like	GHSR
GOBP_ACTIN_FILAMENT_BASED_PROCESS108	LOC128215350	ras-related C3 botulinum toxin substrate 1-like	RAC1
GOBP_ACTIN_FILAMENT_BASED_PROCESS109	LOC128215396	low-density lipoprotein receptor-related protein 1-like	LRP1
GOBP_ACTIN_FILAMENT_BASED_PROCESS110	LOC128215932	coadhesin-like	HMCN1
GOBP_ACTIN_FILAMENT_BASED_PROCESS111	LOC128215934	uncharacterized LOC128215934	HMCN1
GOBP_ACTIN_FILAMENT_BASED_PROCESS112	LOC128215953	mucin-like protein	HMCN1
GOBP_ACTIN_FILAMENT_BASED_PROCESS113	LOC128215969	A disintegrin and metalloproteinase with thrombospondin motifs adt-1-like	HMCN1
GOBP_ACTIN_FILAMENT_BASED_PROCESS114	LOC128216016	delta-like protein 1	FAT1
GOBP_ACTIN_FILAMENT_BASED_PROCESS115	LOC128216191	caveolin-3-like	CAV1
GOBP_ACTIN_FILAMENT_BASED_PROCESS116	LOC128216432	caveolin-1-like	CAV1
GOBP_ACTIN_FILAMENT_BASED_PROCESS117	LOC128216477	caveolin-1-like	CAV1
GOBP_ACTIN_FILAMENT_BASED_PROCESS118	LOC128216479	caveolin-1-like	CAV1
GOBP_ACTIN_FILAMENT_BASED_PROCESS119	LOC128216519	caveolin-3-like	CAV1
GOBP_ACTIN_FILAMENT_BASED_PROCESS120	LOC128216721	caveolin-1-like	CAV1
GOBP_ACTIN_FILAMENT_BASED_PROCESS121	LOC128216722	caveolin-3-like	CAV1
GOBP_ACTIN_FILAMENT_BASED_PROCESS122	LOC128216730	neuromedin-U receptor 1-like	GHSR
GOBP_ACTIN_FILAMENT_BASED_PROCESS123	LOC128216751	hemicentin-1-like	HMCN1
GOBP_ACTIN_FILAMENT_BASED_PROCESS124	LOC128216762	actin nucleation-promoting factor WASL-like	WASL
GOBP_ACTIN_FILAMENT_BASED_PROCESS125	LOC128216887	caveolin-1-like	CAV1
GOBP_ACTIN_FILAMENT_BASED_PROCESS126	LOC128216956	twinfilin-1-like	TWF1
GOBP_ACTIN_FILAMENT_BASED_PROCESS127	LOC128217033	nucleolar protein dao-5-like	FGD6
GOBP_ACTIN_FILAMENT_BASED_PROCESS128	LOC128217173	FYVE%2C RhoGEF and PH domain-containing protein 4-like	FGD4
GOBP_ACTIN_FILAMENT_BASED_PROCESS129	LOC128217284	nischarin-like	NISCH
GOBP_ACTIN_FILAMENT_BASED_PROCESS130	LOC128217364	pleckstrin-like	PLEK
GOBP_ACTIN_FILAMENT_BASED_PROCESS131	LOC128217379	hepatocyte growth factor receptor-like	MET
GOBP_ACTIN_FILAMENT_BASED_PROCESS132	LOC128217417	muskelin-like	MKLN1
GOBP_ACTIN_FILAMENT_BASED_PROCESS133	LOC128217436	uncharacterized LOC128217436	NRP1
GOBP_ACTIN_FILAMENT_BASED_PROCESS134	LOC128217551	A disintegrin and metalloproteinase with thrombospondin motifs adt-1-like	HMCN1
GOBP_ACTIN_FILAMENT_BASED_PROCESS135	LOC128217616	serine/threonine-protein kinase mTOR-like	MTOR
GOBP_ACTIN_FILAMENT_BASED_PROCESS136	LOC128217657	caveolin-1-like	CAV1
GOBP_ACTIN_FILAMENT_BASED_PROCESS137	LOC128217681	SCO-spondin-like	HMCN1
GOBP_ACTIN_FILAMENT_BASED_PROCESS138	LOC128217784	hepatocyte growth factor receptor-like	MET
GOBP_ACTIN_FILAMENT_BASED_PROCESS139	LOC128217964	caveolin-1-like	CAV1
GOBP_ACTIN_FILAMENT_BASED_PROCESS140	LOC128218064	pyrokinin-1 receptor-like	GHSR
GOBP_ACTIN_FILAMENT_BASED_PROCESS141	LOC128218146	caveolin-3-like	CAV1
GOBP_ACTIN_FILAMENT_BASED_PROCESS142	LOC128218240	caveolin-3-like	CAV3
GOBP_ACTIN_FILAMENT_BASED_PROCESS143	LOC128218257	caveolin-1-like	CAV1
GOBP_ACTIN_FILAMENT_BASED_PROCESS144	LOC128218258	actin-related protein 2/3 complex subunit 4	ARPC4
GOBP_ACTIN_FILAMENT_BASED_PROCESS145	LOC128218277	caveolin-1-like	CAV1
GOBP_ACTIN_FILAMENT_BASED_PROCESS146	LOC128218301	hepatocyte growth factor receptor-like	MET
GOBP_ACTIN_FILAMENT_BASED_PROCESS147	LOC128218303	hepatocyte growth factor receptor-like	MET
GOBP_ACTIN_FILAMENT_BASED_PROCESS148	LOC128218304	hepatocyte growth factor receptor-like	MET
GOBP_ACTIN_FILAMENT_BASED_PROCESS149	LOC128218320	caveolin-3-like	CAV1
GOBP_ACTIN_FILAMENT_BASED_PROCESS150	LOC128218366	properdin-like	HMCN1
GOBP_ACTIN_FILAMENT_BASED_PROCESS151	LOC128218367	caveolin-3-like	CAV1
GOBP_ACTIN_FILAMENT_BASED_PROCESS152	LOC128218483	caveolin-1-like	CAV1
GOBP_ACTIN_FILAMENT_BASED_PROCESS153	LOC128218484	caveolin-1-like	CAV1
GOBP_ACTIN_FILAMENT_BASED_PROCESS154	LOC128218513	actin-related protein 2/3 complex subunit 4	ARPC4
GOBP_ACTIN_FILAMENT_BASED_PROCESS155	LOC128218685	filamin-B-like	FLNA
GOBP_ACTIN_FILAMENT_BASED_PROCESS156	LOC128218748	FERM%2C ARHGEF and pleckstrin domain-containing protein 2-like	FARP2
GOBP_ACTIN_FILAMENT_BASED_PROCESS157	LOC128218874	filamin-B-like	FLNB
GOBP_ACTIN_FILAMENT_BASED_PROCESS158	LOC128218876	filamin-A-like	FLNA
GOBP_ACTIN_FILAMENT_BASED_PROCESS159	LOC128218882	myosin-VIIa-like	MYO7A
GOBP_ACTIN_FILAMENT_BASED_PROCESS160	LOC128218905	properdin-like	HMCN1
GOBP_ACTIN_FILAMENT_BASED_PROCESS161	LOC128218928	uncharacterized LOC128218928	SLIT2
GOBP_ACTIN_FILAMENT_BASED_PROCESS162	LOC128219001	beta-arrestin-1-like	ARRB1
GOBP_ACTIN_FILAMENT_BASED_PROCESS163	LOC128219003	beta-arrestin-1-like	ARRB1
GOBP_ACTIN_FILAMENT_BASED_PROCESS164	LOC128219070	leucine-rich repeat-containing G-protein coupled receptor 4-like	SLIT2
GOBP_ACTIN_FILAMENT_BASED_PROCESS165	LOC128219109	nephrin-like	HMCN1
GOBP_ACTIN_FILAMENT_BASED_PROCESS166	LOC128219248	fibropellin-1-like	FAT1
GOBP_ACTIN_FILAMENT_BASED_PROCESS167	LOC128219282	phospholipid scramblase 3-like	PLS3
GOBP_ACTIN_FILAMENT_BASED_PROCESS168	LOC128219709	cullin-3-like	CUL3
GOBP_ACTIN_FILAMENT_BASED_PROCESS169	LOC128219778	protein ECT2-like	ECT2
GOBP_ACTIN_FILAMENT_BASED_PROCESS170	LOC128219794	ras-related C3 botulinum toxin substrate 2-like	RAC2
GOBP_ACTIN_FILAMENT_BASED_PROCESS171	LOC128219804	myosin-VIIa-like	MYO7A
GOBP_ACTIN_FILAMENT_BASED_PROCESS172	LOC128219832	angiomotin-like protein 1	AMOT
GOBP_ACTIN_FILAMENT_BASED_PROCESS173	LOC128219901	cytoplasmic protein NCK2-like	NCK2
GOBP_ACTIN_FILAMENT_BASED_PROCESS174	LOC128219943	myosin-VIIa-like	MYO7A
GOBP_ACTIN_FILAMENT_BASED_PROCESS175	LOC128220307	thrombospondin-2-like	HMCN1
GOBP_ACTIN_FILAMENT_BASED_PROCESS176	LOC128220430	caveolin-1-like	CAV1
GOBP_ACTIN_FILAMENT_BASED_PROCESS177	LOC128220516	caveolin-1-like	CAV1
GOBP_ACTIN_FILAMENT_BASED_PROCESS178	LOC128220549	caveolin-1-like	CAV1
GOBP_ACTIN_FILAMENT_BASED_PROCESS179	LOC128220562	caveolin-3-like	CAV1
GOBP_ACTIN_FILAMENT_BASED_PROCESS180	LOC128221026	thrombospondin-1-like	HMCN1
GOBP_ACTIN_FILAMENT_BASED_PROCESS181	LOC128221080	unconventional myosin-Va-like	MYO5A
GOBP_ACTIN_FILAMENT_BASED_PROCESS182	LOC128221120	PRKCA-binding protein-like	PICK1
GOBP_ACTIN_FILAMENT_BASED_PROCESS183	LOC128221232	mothers against decapentaplegic homolog 4-like	SMAD4
GOBP_ACTIN_FILAMENT_BASED_PROCESS184	LOC128221352	unconventional myosin-Va-like	MYO5A
GOBP_ACTIN_FILAMENT_BASED_PROCESS185	LOC128221355	tyrosine-protein kinase Fer-like	FER
GOBP_ACTIN_FILAMENT_BASED_PROCESS186	LOC128221479	ectin-like	HMCN1
GOBP_ACTIN_FILAMENT_BASED_PROCESS187	LOC128221482	uncharacterized LOC128221482	SLIT2
GOBP_ACTIN_FILAMENT_BASED_PROCESS188	LOC128221561	thrombospondin-2-like	HMCN1
GOBP_ACTIN_FILAMENT_BASED_PROCESS189	LOC128221565	A disintegrin and metalloproteinase with thrombospondin motifs adt-1-like	HMCN1
GOBP_ACTIN_FILAMENT_BASED_PROCESS190	LOC128221610	coadhesin-like	HMCN1
GOBP_ACTIN_FILAMENT_BASED_PROCESS191	LOC128221616	thrombospondin-1-like	HMCN1
GOBP_ACTIN_FILAMENT_BASED_PROCESS192	LOC128221619	hemicentin-1-like	HMCN1
GOBP_ACTIN_FILAMENT_BASED_PROCESS193	LOC128221620	coadhesin-like	HMCN1
GOBP_ACTIN_FILAMENT_BASED_PROCESS194	LOC128221720	mothers against decapentaplegic homolog 4-like	SMAD4
GOBP_ACTIN_FILAMENT_BASED_PROCESS195	LOC128221726	uncharacterized LOC128221726	HMCN1
GOBP_ACTIN_FILAMENT_BASED_PROCESS196	LOC128221727	uncharacterized LOC128221727	HMCN1
GOBP_ACTIN_FILAMENT_BASED_PROCESS197	LOC128221734	hemicentin-1-like	HMCN1
GOBP_ACTIN_FILAMENT_BASED_PROCESS198	LOC128221735	mucin-5AC-like	HMCN1
GOBP_ACTIN_FILAMENT_BASED_PROCESS199	LOC128221744	protein madd-4-like	HMCN1
GOBP_ACTIN_FILAMENT_BASED_PROCESS200	LOC128221746	semaphorin-5A-like	HMCN1
GOBP_ACTIN_FILAMENT_BASED_PROCESS201	LOC128221749	hemicentin-1-like	HMCN1
GOBP_ACTIN_FILAMENT_BASED_PROCESS202	LOC128221898	AP-1 complex-associated regulatory protein-like	AP1AR
GOBP_ACTIN_FILAMENT_BASED_PROCESS203	LOC128221911	talin-1-like	TLN1
GOBP_ACTIN_FILAMENT_BASED_PROCESS204	LOC128221939	mothers against decapentaplegic homolog 3-like	SMAD3
GOBP_ACTIN_FILAMENT_BASED_PROCESS205	LOC128221956	mothers against decapentaplegic homolog 3-like	SMAD3
GOBP_ACTIN_FILAMENT_BASED_PROCESS206	LOC128222021	unconventional myosin-Ie-like	MYO1E
GOBP_ACTIN_FILAMENT_BASED_PROCESS207	LOC128222044	unconventional myosin-Va-like	MYO5A
GOBP_ACTIN_FILAMENT_BASED_PROCESS208	LOC128222107	coadhesin-like	HMCN1
GOBP_ACTIN_FILAMENT_BASED_PROCESS209	LOC128222244	unconventional myosin-Va-like	MYO5A
GOBP_ACTIN_FILAMENT_BASED_PROCESS210	LOC128222350	unconventional myosin-Va-like	MYO5A
GOBP_ACTIN_FILAMENT_BASED_PROCESS211	LOC128222351	unconventional myosin-Va-like	MYO5A
GOBP_ACTIN_FILAMENT_BASED_PROCESS212	LOC128222352	unconventional myosin-Va-like	MYO5A
GOBP_ACTIN_FILAMENT_BASED_PROCESS213	LOC128222380	unconventional myosin-Va-like	MYO5A
GOBP_ACTIN_FILAMENT_BASED_PROCESS214	LOC128222391	coadhesin-like	HMCN1
GOBP_ACTIN_FILAMENT_BASED_PROCESS215	LOC128222404	coadhesin-like	HMCN1
GOBP_ACTIN_FILAMENT_BASED_PROCESS216	LOC128222941	hemicentin-1-like	HMCN1
GOBP_ACTIN_FILAMENT_BASED_PROCESS217	LOC128223300	A disintegrin and metalloproteinase with thrombospondin motifs adt-1-like	HMCN1
GOBP_ACTIN_FILAMENT_BASED_PROCESS218	LOC128223406	scavenger receptor cysteine-rich domain superfamily protein-like	HMCN1
GOBP_ACTIN_FILAMENT_BASED_PROCESS219	LOC128224030	hemicentin-1-like	HMCN1
GOBP_ACTIN_FILAMENT_BASED_PROCESS220	LOC128224032	hamartin-like	TSC1
GOBP_ACTIN_FILAMENT_BASED_PROCESS221	LOC128224050	low-density lipoprotein receptor-related protein 8-like	LRP1
GOBP_ACTIN_FILAMENT_BASED_PROCESS222	LOC128224157	hemicentin-1-like	HMCN1
GOBP_ACTIN_FILAMENT_BASED_PROCESS223	LOC128224201	hamartin-like	TSC1
GOBP_ACTIN_FILAMENT_BASED_PROCESS224	LOC128224209	ras-related C3 botulinum toxin substrate 1-like	RAC1
GOBP_ACTIN_FILAMENT_BASED_PROCESS225	LOC128224300	low-density lipoprotein receptor-related protein 1B-like	LRP1
GOBP_ACTIN_FILAMENT_BASED_PROCESS226	LOC128224321	semaphorin-5A-like	HMCN1
GOBP_ACTIN_FILAMENT_BASED_PROCESS227	LOC128224327	coadhesin-like	HMCN1
GOBP_ACTIN_FILAMENT_BASED_PROCESS228	LOC128224329	coadhesin-like	HMCN1
GOBP_ACTIN_FILAMENT_BASED_PROCESS229	LOC128224330	coadhesin-like	HMCN1
GOBP_ACTIN_FILAMENT_BASED_PROCESS230	LOC128224454	SCO-spondin-like	HMCN1
GOBP_ACTIN_FILAMENT_BASED_PROCESS231	LOC128224573	hemicentin-1-like	HMCN1
GOBP_ACTIN_FILAMENT_BASED_PROCESS232	LOC128224891	PRKCA-binding protein-like	PICK1
GOBP_ACTIN_FILAMENT_BASED_PROCESS233	LOC128225235	uncharacterized LOC128225235	SLIT2
GOBP_ACTIN_FILAMENT_BASED_PROCESS234	LOC128225250	uncharacterized LOC128225250	EPDR1
GOBP_ACTIN_FILAMENT_BASED_PROCESS235	LOC128225554	formin-H-like	INF2
GOBP_ACTIN_FILAMENT_BASED_PROCESS236	LOC128225595	FERM domain-containing protein 5-like	FRMD5
GOBP_ACTIN_FILAMENT_BASED_PROCESS237	LOC128225982	growth hormone secretagogue receptor type 1-like	GHSR
GOBP_ACTIN_FILAMENT_BASED_PROCESS238	LOC128226162	C-C chemokine receptor type 5-like	GHSR
GOBP_ACTIN_FILAMENT_BASED_PROCESS239	LOC128226529	coadhesin-like	HMCN1
GOBP_ACTIN_FILAMENT_BASED_PROCESS240	LOC128226737	ras-like GTP-binding protein rhoA	RND3
GOBP_ACTIN_FILAMENT_BASED_PROCESS241	LOC128226761	actin-related protein 2/3 complex subunit 5-like	ARPC5
GOBP_ACTIN_FILAMENT_BASED_PROCESS242	LOC128227171	myocyte-specific enhancer factor 2C-like	MEF2A
GOBP_ACTIN_FILAMENT_BASED_PROCESS243	LOC128227244	actin-related protein 2/3 complex subunit 5-like	ARPC5
GOBP_ACTIN_FILAMENT_BASED_PROCESS244	LOC128227273	protocadherin Fat 1-like	FAT1
GOBP_ACTIN_FILAMENT_BASED_PROCESS245	LOC128227275	unconventional myosin-Ie-like	MYO1E
GOBP_ACTIN_FILAMENT_BASED_PROCESS246	LOC128227518	formin-J-like	FHDC1
GOBP_ACTIN_FILAMENT_BASED_PROCESS247	LOC128227724	inverted formin-2-like	FHDC1
GOBP_ACTIN_FILAMENT_BASED_PROCESS248	LOC128228007	junction-mediating and -regulatory protein-like	JMY
GOBP_ACTIN_FILAMENT_BASED_PROCESS249	LOC128228119	inverted formin-2-like	INF2
GOBP_ACTIN_FILAMENT_BASED_PROCESS250	LOC128228248	advillin-like	AVIL
GOBP_ACTIN_FILAMENT_BASED_PROCESS251	LOC128228318	coronin-7-like	CORO7
GOBP_ACTIN_FILAMENT_BASED_PROCESS252	LOC128228518	cell division control protein 42 homolog	RHOQ
GOBP_ACTIN_FILAMENT_BASED_PROCESS253	LOC128228554	inverted formin-2-like	INF2
GOBP_ACTIN_FILAMENT_BASED_PROCESS254	LOC128228623	ras GTPase-activating protein 1-like	RASA1
GOBP_ACTIN_FILAMENT_BASED_PROCESS255	LOC128228728	arf-GAP with Rho-GAP domain%2C ANK repeat and PH domain-containing protein 1-like	ARAP1
GOBP_ACTIN_FILAMENT_BASED_PROCESS256	LOC128228863	hemicentin-1-like	HMCN1
GOBP_ACTIN_FILAMENT_BASED_PROCESS257	LOC128228897	uncharacterized LOC128228897	GHSR
GOBP_ACTIN_FILAMENT_BASED_PROCESS258	LOC128228898	hemicentin-1-like	HMCN1
GOBP_ACTIN_FILAMENT_BASED_PROCESS259	LOC128229079	non-lysosomal glucosylceramidase-like	GBA2
GOBP_ACTIN_FILAMENT_BASED_PROCESS260	LOC128229134	FERM domain-containing protein 5-like	FRMD5
GOBP_ACTIN_FILAMENT_BASED_PROCESS261	LOC128229157	ras-related protein Ral-A-like	RALA
GOBP_ACTIN_FILAMENT_BASED_PROCESS262	LOC128229201	potassium voltage-gated channel subfamily H member 2-like	HCN4
GOBP_ACTIN_FILAMENT_BASED_PROCESS263	LOC128229215	NT-3 growth factor receptor-like	NTRK3
GOBP_ACTIN_FILAMENT_BASED_PROCESS264	LOC128229264	uncharacterized LOC128229264	GHSR
GOBP_ACTIN_FILAMENT_BASED_PROCESS265	LOC128229380	protein cordon-bleu-like	COBL
GOBP_ACTIN_FILAMENT_BASED_PROCESS266	LOC128229944	unconventional myosin-Id-like	MYO1D
GOBP_ACTIN_FILAMENT_BASED_PROCESS267	LOC128230014	cysteine and glycine-rich protein 1-like	CSRP2
GOBP_ACTIN_FILAMENT_BASED_PROCESS268	LOC128230091	tetratricopeptide repeat protein 17-like	TTC17
GOBP_ACTIN_FILAMENT_BASED_PROCESS269	LOC128230166	myomodulin neuropeptides 2-like	MYOM2
GOBP_ACTIN_FILAMENT_BASED_PROCESS270	LOC128230213	harmonin-like	USH1C
GOBP_ACTIN_FILAMENT_BASED_PROCESS271	LOC128230240	small conductance calcium-activated potassium channel protein 2-like	KCNN2
GOBP_ACTIN_FILAMENT_BASED_PROCESS272	LOC128230481	protein phosphatase Slingshot homolog 2-like	SSH2
GOBP_ACTIN_FILAMENT_BASED_PROCESS273	LOC128230494	secreted frizzled-related protein 1-like	SFRP1
GOBP_ACTIN_FILAMENT_BASED_PROCESS274	LOC128230495	secreted frizzled-related protein 1-like	SFRP1
GOBP_ACTIN_FILAMENT_BASED_PROCESS275	LOC128230520	protein phosphatase Slingshot homolog 1-like	SSH2
GOBP_ACTIN_FILAMENT_BASED_PROCESS276	LOC128230561	tyrosine-protein kinase Fes/Fps-like	FER
GOBP_ACTIN_FILAMENT_BASED_PROCESS277	LOC128230573	autism susceptibility gene 2 protein-like	AUTS2
GOBP_ACTIN_FILAMENT_BASED_PROCESS278	LOC128230574	tyrosine-protein kinase Fer-like	FER
GOBP_ACTIN_FILAMENT_BASED_PROCESS279	LOC128230596	G protein-activated inward rectifier potassium channel 4-like	KCNJ5
GOBP_ACTIN_FILAMENT_BASED_PROCESS280	LOC128230599	tyrosine-protein kinase Fes/Fps-like	FER
GOBP_ACTIN_FILAMENT_BASED_PROCESS281	LOC128230617	ADP-ribosylation factor 6	ARF6
GOBP_ACTIN_FILAMENT_BASED_PROCESS282	LOC128230626	actin-related protein 2/3 complex subunit 3-A-like	ARPC3
GOBP_ACTIN_FILAMENT_BASED_PROCESS283	LOC128230807	unconventional myosin-Id-like	MYO1D
GOBP_ACTIN_FILAMENT_BASED_PROCESS284	LOC128231146	huntingtin-interacting protein 1-like	HIP1
GOBP_ACTIN_FILAMENT_BASED_PROCESS285	LOC128231182	battenin-like	CLN3
GOBP_ACTIN_FILAMENT_BASED_PROCESS286	LOC128231230	neurofibromin-like	NF1
GOBP_ACTIN_FILAMENT_BASED_PROCESS287	LOC128231259	serine/threonine-protein kinase TAO1-like	TAOK1
GOBP_ACTIN_FILAMENT_BASED_PROCESS288	LOC128231260	adapter molecule Crk-like	CRK
GOBP_ACTIN_FILAMENT_BASED_PROCESS289	LOC128231265	uncharacterized LOC128231265	BCAS3
GOBP_ACTIN_FILAMENT_BASED_PROCESS290	LOC128231277	protein phosphatase 1E-like	PPM1E
GOBP_ACTIN_FILAMENT_BASED_PROCESS291	LOC128231400	uncharacterized LOC128231400	EHD2
GOBP_ACTIN_FILAMENT_BASED_PROCESS292	LOC128231543	unconventional myosin-Ic-like	MYO1C
GOBP_ACTIN_FILAMENT_BASED_PROCESS293	LOC128231557	ras-like GTP-binding protein rhoA	RND3
GOBP_ACTIN_FILAMENT_BASED_PROCESS294	LOC128231640	uncharacterized LOC128231640	FER
GOBP_ACTIN_FILAMENT_BASED_PROCESS295	LOC128231690	unconventional myosin-Ic-like	MYO1C
GOBP_ACTIN_FILAMENT_BASED_PROCESS296	LOC128231971	epidermal growth factor receptor kinase substrate 8-like	EPS8
GOBP_ACTIN_FILAMENT_BASED_PROCESS297	LOC128232075	unconventional myosin-XIX-like	MYO19
GOBP_ACTIN_FILAMENT_BASED_PROCESS298	LOC128232188	myotrophin-like	MTPN
GOBP_ACTIN_FILAMENT_BASED_PROCESS299	LOC128232418	serine/threonine-protein kinase BRSK2-like	BRSK2
GOBP_ACTIN_FILAMENT_BASED_PROCESS300	LOC128232932	G protein-activated inward rectifier potassium channel 4-like	KCNJ5
GOBP_ACTIN_FILAMENT_BASED_PROCESS301	LOC128233376	nephrin-like	HMCN1
GOBP_ACTIN_FILAMENT_BASED_PROCESS302	LOC128233446	hemicentin-1-like	HMCN1
GOBP_ACTIN_FILAMENT_BASED_PROCESS303	LOC128233531	hemicentin-1-like	HMCN1
GOBP_ACTIN_FILAMENT_BASED_PROCESS304	LOC128233540	uncharacterized LOC128233540	HMCN1
GOBP_ACTIN_FILAMENT_BASED_PROCESS305	LOC128233634	hemicentin-2-like	HMCN1
GOBP_ACTIN_FILAMENT_BASED_PROCESS306	LOC128233698	hemicentin-1-like	HMCN1
GOBP_ACTIN_FILAMENT_BASED_PROCESS307	LOC128233700	hemicentin-1-like	HMCN1
GOBP_ACTIN_FILAMENT_BASED_PROCESS308	LOC128233703	unconventional myosin-Ia-like	MYO1B
GOBP_ACTIN_FILAMENT_BASED_PROCESS309	LOC128233863	ras-related protein Rac1-like	CDC42
GOBP_ACTIN_FILAMENT_BASED_PROCESS310	LOC128234151	hemicentin-2-like	HMCN1
GOBP_ACTIN_FILAMENT_BASED_PROCESS311	LOC128234155	methionine-R-sulfoxide reductase B2%2C mitochondrial-like	MSRB2
GOBP_ACTIN_FILAMENT_BASED_PROCESS312	LOC128234164	hemicentin-1-like	HMCN1
GOBP_ACTIN_FILAMENT_BASED_PROCESS313	LOC128234298	speckle-type POZ protein-like	RDX
GOBP_ACTIN_FILAMENT_BASED_PROCESS314	LOC128234528	hemicentin-1-like	HMCN1
GOBP_ACTIN_FILAMENT_BASED_PROCESS315	LOC128234566	semaphorin-5A-like	HMCN1
GOBP_ACTIN_FILAMENT_BASED_PROCESS316	LOC128234635	hemicentin-2-like	HMCN1
GOBP_ACTIN_FILAMENT_BASED_PROCESS317	LOC128234650	hemicentin-2-like	HMCN1
GOBP_ACTIN_FILAMENT_BASED_PROCESS318	LOC128234669	ephrin type-B receptor 2-like	FER
GOBP_ACTIN_FILAMENT_BASED_PROCESS319	LOC128234758	hemicentin-2-like	HMCN1
GOBP_ACTIN_FILAMENT_BASED_PROCESS320	LOC128234763	transient receptor potential cation channel subfamily M member-like 2	TRPM2
GOBP_ACTIN_FILAMENT_BASED_PROCESS321	LOC128234891	phospholipid scramblase 1-like	PLS1
GOBP_ACTIN_FILAMENT_BASED_PROCESS322	LOC128235179	hemicentin-1-like	HMCN1
GOBP_ACTIN_FILAMENT_BASED_PROCESS323	LOC128235188	hemicentin-1-like	HMCN1
GOBP_ACTIN_FILAMENT_BASED_PROCESS324	LOC128235197	hemicentin-2-like	HMCN1
GOBP_ACTIN_FILAMENT_BASED_PROCESS325	LOC128235233	hemicentin-1-like	HMCN1
GOBP_ACTIN_FILAMENT_BASED_PROCESS326	LOC128235391	hemicentin-1-like	HMCN1
GOBP_ACTIN_FILAMENT_BASED_PROCESS327	LOC128235467	uncharacterized LOC128235467	HMCN1
GOBP_ACTIN_FILAMENT_BASED_PROCESS328	LOC128235473	potassium voltage-gated channel subfamily C member 2-like	KCND3
GOBP_ACTIN_FILAMENT_BASED_PROCESS329	LOC128235798	nephrin-like	HMCN1
GOBP_ACTIN_FILAMENT_BASED_PROCESS330	LOC128235800	hemicentin-1-like	HMCN1
GOBP_ACTIN_FILAMENT_BASED_PROCESS331	LOC128235801	hemicentin-1-like	HMCN1
GOBP_ACTIN_FILAMENT_BASED_PROCESS332	LOC128235819	hemicentin-1-like	HMCN1
GOBP_ACTIN_FILAMENT_BASED_PROCESS333	LOC128235855	uncharacterized LOC128235855	HMCN1
GOBP_ACTIN_FILAMENT_BASED_PROCESS334	LOC128235878	basement membrane-specific heparan sulfate proteoglycan core protein-like	HMCN1
GOBP_ACTIN_FILAMENT_BASED_PROCESS335	LOC128235969	uncharacterized LOC128235969	ANK2
GOBP_ACTIN_FILAMENT_BASED_PROCESS336	LOC128235990	hemicentin-1-like	HMCN1
GOBP_ACTIN_FILAMENT_BASED_PROCESS337	LOC128235993	titin-like	OBSCN
GOBP_ACTIN_FILAMENT_BASED_PROCESS338	LOC128236125	nephrin-like	HMCN1
GOBP_ACTIN_FILAMENT_BASED_PROCESS339	LOC128236139	uncharacterized LOC128236139	FER
GOBP_ACTIN_FILAMENT_BASED_PROCESS340	LOC128236148	uncharacterized LOC128236148	HMCN1
GOBP_ACTIN_FILAMENT_BASED_PROCESS341	LOC128236221	uncharacterized LOC128236221	FER
GOBP_ACTIN_FILAMENT_BASED_PROCESS342	LOC128236585	low-density lipoprotein receptor-related protein-like	LRP1
GOBP_ACTIN_FILAMENT_BASED_PROCESS343	LOC128236586	growth arrest-specific protein 2-like	GAS2
GOBP_ACTIN_FILAMENT_BASED_PROCESS344	LOC128236744	actin-related protein 2/3 complex subunit 2-B-like	ARPC2
GOBP_ACTIN_FILAMENT_BASED_PROCESS345	LOC128236815	uncharacterized LOC128236815	LRP1
GOBP_ACTIN_FILAMENT_BASED_PROCESS346	LOC128236998	A disintegrin and metalloproteinase with thrombospondin motifs 14-like	HMCN1
GOBP_ACTIN_FILAMENT_BASED_PROCESS347	LOC128237249	A disintegrin and metalloproteinase with thrombospondin motifs 14-like	HMCN1
GOBP_ACTIN_FILAMENT_BASED_PROCESS348	LOC128237252	SH3 domain-containing kinase-binding protein 1-like	CD2AP
GOBP_ACTIN_FILAMENT_BASED_PROCESS349	LOC128237328	unconventional myosin-Va-like	MYO5A
GOBP_ACTIN_FILAMENT_BASED_PROCESS350	LOC128237438	E3 ubiquitin-protein ligase parkin-like	PRKN
GOBP_ACTIN_FILAMENT_BASED_PROCESS351	LOC128237441	actin-binding protein WASF3-like	WASF3
GOBP_ACTIN_FILAMENT_BASED_PROCESS352	LOC128237481	serine/threonine-protein kinase LATS1-like	LATS1
GOBP_ACTIN_FILAMENT_BASED_PROCESS353	LOC128237494	zinc finger protein 771-like	BCL6
GOBP_ACTIN_FILAMENT_BASED_PROCESS354	LOC128237526	unconventional myosin-VI-like	MYO6
GOBP_ACTIN_FILAMENT_BASED_PROCESS355	LOC128237786	coadhesin-like	HMCN1
GOBP_ACTIN_FILAMENT_BASED_PROCESS356	LOC128237938	dystrophin-like	DMD
GOBP_ACTIN_FILAMENT_BASED_PROCESS357	LOC128238079	protein draper-like	HMCN1
GOBP_ACTIN_FILAMENT_BASED_PROCESS358	LOC128238277	retinitis pigmentosa 1-like 1 protein	AIF1
GOBP_ACTIN_FILAMENT_BASED_PROCESS359	LOC128238320	actin-binding protein WASF2-like	WASF3
GOBP_ACTIN_FILAMENT_BASED_PROCESS360	LOC128238383	uncharacterized LOC128238383	WASF1
GOBP_ACTIN_FILAMENT_BASED_PROCESS361	LOC128238422	uncharacterized LOC128238422	CSRP3
GOBP_ACTIN_FILAMENT_BASED_PROCESS362	LOC128238446	dystrophin-like	DMD
GOBP_ACTIN_FILAMENT_BASED_PROCESS363	LOC128238463	PRKC apoptosis WT1 regulator protein-like	PAWR
GOBP_ACTIN_FILAMENT_BASED_PROCESS364	LOC128238512	PRKC apoptosis WT1 regulator protein-like	PAWR
GOBP_ACTIN_FILAMENT_BASED_PROCESS365	LOC128238547	dystrophin-like	DMD
GOBP_ACTIN_FILAMENT_BASED_PROCESS366	LOC128238737	hemicentin-1-like	HMCN1
GOBP_ACTIN_FILAMENT_BASED_PROCESS367	LOC128238764	potassium voltage-gated channel subfamily KQT member 1-like	KCNQ1
GOBP_ACTIN_FILAMENT_BASED_PROCESS368	LOC128238809	uncharacterized LOC128238809	PAM
GOBP_ACTIN_FILAMENT_BASED_PROCESS369	LOC128238911	potassium voltage-gated channel subfamily KQT member 1-like	KCNQ1
GOBP_ACTIN_FILAMENT_BASED_PROCESS370	LOC128239065	potassium voltage-gated channel subfamily KQT member 1-like	KCNQ1
GOBP_ACTIN_FILAMENT_BASED_PROCESS371	LOC128239123	uncharacterized LOC128239123	PAM
GOBP_ACTIN_FILAMENT_BASED_PROCESS372	LOC128239213	uncharacterized LOC128239213	PAM
GOBP_ACTIN_FILAMENT_BASED_PROCESS373	LOC128239277	hepatocyte growth factor receptor-like	MET
GOBP_ACTIN_FILAMENT_BASED_PROCESS374	LOC128239471	uncharacterized LOC128239471	HMCN1
GOBP_ACTIN_FILAMENT_BASED_PROCESS375	LOC128239812	cyclin-dependent kinase 5-like	CDK5
GOBP_ACTIN_FILAMENT_BASED_PROCESS376	LOC128239831	hemicentin-1-like	HMCN1
GOBP_ACTIN_FILAMENT_BASED_PROCESS377	LOC128239900	cadherin EGF LAG seven-pass G-type receptor fmi-1-like	FAT1
GOBP_ACTIN_FILAMENT_BASED_PROCESS378	LOC128239956	coadhesin-like	HMCN1
GOBP_ACTIN_FILAMENT_BASED_PROCESS379	LOC128239974	low-density lipoprotein receptor 1-like	LRP1
GOBP_ACTIN_FILAMENT_BASED_PROCESS380	LOC128240048	thrombospondin-1-like	HMCN1
GOBP_ACTIN_FILAMENT_BASED_PROCESS381	LOC128240112	serine/threonine-protein phosphatase 6 regulatory ankyrin repeat subunit B-like	ANK2
GOBP_ACTIN_FILAMENT_BASED_PROCESS382	LOC128240228	uncharacterized LOC128240228	HMCN1
GOBP_ACTIN_FILAMENT_BASED_PROCESS383	LOC128240413	delta-like protein 4	FAT1
GOBP_ACTIN_FILAMENT_BASED_PROCESS384	LOC128240501	titin-like	OBSCN
GOBP_ACTIN_FILAMENT_BASED_PROCESS385	LOC128240506	thrombospondin-2-like	HMCN1
GOBP_ACTIN_FILAMENT_BASED_PROCESS386	LOC128240524	semaphorin-5A-like	HMCN1
GOBP_ACTIN_FILAMENT_BASED_PROCESS387	LOC128240526	semaphorin-5A-like	HMCN1
GOBP_ACTIN_FILAMENT_BASED_PROCESS388	LOC128240528	semaphorin-5A-like	HMCN1
GOBP_ACTIN_FILAMENT_BASED_PROCESS389	LOC128240559	uncharacterized LOC128240559	SVIL
GOBP_ACTIN_FILAMENT_BASED_PROCESS390	LOC128240854	low-density lipoprotein receptor-related protein 1-like	LRP1
GOBP_ACTIN_FILAMENT_BASED_PROCESS391	LOC128241075	megakaryocyte-associated tyrosine-protein kinase-like	JAK2
GOBP_ACTIN_FILAMENT_BASED_PROCESS392	LOC128241225	coadhesin-like	HMCN1
GOBP_ACTIN_FILAMENT_BASED_PROCESS393	LOC128241256	coadhesin-like	HMCN1
GOBP_ACTIN_FILAMENT_BASED_PROCESS394	LOC128241259	thrombospondin-2-like	HMCN1
GOBP_ACTIN_FILAMENT_BASED_PROCESS395	LOC128241260	uncharacterized LOC128241260	HMCN1
GOBP_ACTIN_FILAMENT_BASED_PROCESS396	LOC128241282	SCO-spondin-like	HMCN1
GOBP_ACTIN_FILAMENT_BASED_PROCESS397	LOC128241663	hemicentin-1-like	HMCN1
GOBP_ACTIN_FILAMENT_BASED_PROCESS398	LOC128241678	coadhesin-like	HMCN1
GOBP_ACTIN_FILAMENT_BASED_PROCESS399	LOC128241847	coadhesin-like	HMCN1
GOBP_ACTIN_FILAMENT_BASED_PROCESS400	LOC128241855	notch homolog 2 N-terminal-like protein A	FAT1
GOBP_ACTIN_FILAMENT_BASED_PROCESS401	LOC128241891	neurogenic locus notch homolog protein 1-like	LRP1
GOBP_ACTIN_FILAMENT_BASED_PROCESS402	LOC128242208	ras-related protein Rap-2a-like	RALA
GOBP_ACTIN_FILAMENT_BASED_PROCESS403	LOC128242374	caveolin-3-like	CAV1
GOBP_ACTIN_FILAMENT_BASED_PROCESS404	LOC128242591	uncharacterized LOC128242591	ANK2
GOBP_ACTIN_FILAMENT_BASED_PROCESS405	LOC128242634	uncharacterized LOC128242634	SLIT2
GOBP_ACTIN_FILAMENT_BASED_PROCESS406	LOC128242687	TBC domain-containing protein kinase-like protein	TBCK
GOBP_ACTIN_FILAMENT_BASED_PROCESS407	LOC128242721	probable G-protein coupled receptor 139	GHSR
GOBP_ACTIN_FILAMENT_BASED_PROCESS408	LOC128243065	rho-associated protein kinase 1-like	ROCK2
GOBP_ACTIN_FILAMENT_BASED_PROCESS409	LOC128243211	breast cancer anti-estrogen resistance protein 1-like	BCAR1
GOBP_ACTIN_FILAMENT_BASED_PROCESS410	LOC128243346	cyclin-dependent kinase 10-like	CDK10
GOBP_ACTIN_FILAMENT_BASED_PROCESS411	LOC128243349	FH1/FH2 domain-containing protein 3-like	FHOD3
GOBP_ACTIN_FILAMENT_BASED_PROCESS412	LOC128243388	rhophilin-2-like	RHPN2
GOBP_ACTIN_FILAMENT_BASED_PROCESS413	LOC128243587	delphilin-like	FHDC1
GOBP_ACTIN_FILAMENT_BASED_PROCESS414	LOC128243595	delphilin-like	FHDC1
GOBP_ACTIN_FILAMENT_BASED_PROCESS415	LOC128243611	uncharacterized LOC128243611	SLIT2
GOBP_ACTIN_FILAMENT_BASED_PROCESS416	LOC128243667	uncharacterized LOC128243667	TRPV4
GOBP_ACTIN_FILAMENT_BASED_PROCESS417	LOC128243673	uncharacterized LOC128243673	FMN2
GOBP_ACTIN_FILAMENT_BASED_PROCESS418	LOC128243679	coactosin-like protein	COTL1
GOBP_ACTIN_FILAMENT_BASED_PROCESS419	LOC128243807	uncharacterized LOC128243807	FMN2
GOBP_ACTIN_FILAMENT_BASED_PROCESS420	LOC128243841	ciliogenesis-associated TTC17-interacting protein-like	CATIP
GOBP_ACTIN_FILAMENT_BASED_PROCESS421	LOC128244059	protein flightless-1 homolog	FLII
GOBP_ACTIN_FILAMENT_BASED_PROCESS422	LOC128244224	growth hormone secretagogue receptor type 1-like	GHSR
GOBP_ACTIN_FILAMENT_BASED_PROCESS423	LOC128244226	growth hormone secretagogue receptor type 1-like	GHSR
GOBP_ACTIN_FILAMENT_BASED_PROCESS424	LOC128244258	vacuolar protein sorting-associated protein 4-like	VPS4A
GOBP_ACTIN_FILAMENT_BASED_PROCESS425	LOC128244398	calcium uniporter protein%2C mitochondrial-like	MCU
GOBP_ACTIN_FILAMENT_BASED_PROCESS426	LOC128244578	anillin-like	ANLN
GOBP_ACTIN_FILAMENT_BASED_PROCESS427	LOC128244733	probable G-protein coupled receptor 139	GHSR
GOBP_ACTIN_FILAMENT_BASED_PROCESS428	LOC128244752	Bardet-Biedl syndrome 4 protein homolog	BBS4
GOBP_ACTIN_FILAMENT_BASED_PROCESS429	LOC128244886	fibronectin type 3 and ankyrin repeat domains 1 protein-like	ANK2
GOBP_ACTIN_FILAMENT_BASED_PROCESS430	LOC128244922	protein flightless-1 homolog	FLII
GOBP_ACTIN_FILAMENT_BASED_PROCESS431	LOC128244989	protein MTSS 2-like	MTSS1
GOBP_ACTIN_FILAMENT_BASED_PROCESS432	LOC128245007	probable G-protein coupled receptor 139	GHSR
GOBP_ACTIN_FILAMENT_BASED_PROCESS433	LOC128245029	probable G-protein coupled receptor 139	GHSR
GOBP_ACTIN_FILAMENT_BASED_PROCESS434	LOC128245089	probable G-protein coupled receptor 139	GHSR
GOBP_ACTIN_FILAMENT_BASED_PROCESS435	LOC128245314	ADP-ribosylation factor 1-like	ARF1
GOBP_ACTIN_FILAMENT_BASED_PROCESS436	LOC128245393	uncharacterized LOC128245393	TTC17
GOBP_ACTIN_FILAMENT_BASED_PROCESS437	LOC128245466	cdc42 homolog	CDC42
GOBP_ACTIN_FILAMENT_BASED_PROCESS438	LOC128245845	ADP-ribosylation factor 1-like	ARF1
GOBP_ACTIN_FILAMENT_BASED_PROCESS439	LOC128245846	ADP-ribosylation factor 1-like	ARF1
GOBP_ACTIN_FILAMENT_BASED_PROCESS440	LOC128246002	caveolin-1-like	CAV1
GOBP_ACTIN_FILAMENT_BASED_PROCESS441	LOC128246003	caveolin-1-like	CAV1
GOBP_ACTIN_FILAMENT_BASED_PROCESS442	LOC128246004	caveolin-1-like	CAV1
GOBP_ACTIN_FILAMENT_BASED_PROCESS443	LOC128246005	caveolin-1-like	CAV1
GOBP_ACTIN_FILAMENT_BASED_PROCESS444	LOC128246029	uncharacterized LOC128246029	RDX
GOBP_ACTIN_FILAMENT_BASED_PROCESS445	LOC128246300	fibropellin-1-like	FAT1
GOBP_ACTIN_FILAMENT_BASED_PROCESS446	LOC128246415	growth hormone secretagogue receptor type 1-like	GHSR
GOBP_ACTIN_FILAMENT_BASED_PROCESS447	LOC128246425	uncharacterized LOC128246425	FMNL1
GOBP_ACTIN_FILAMENT_BASED_PROCESS448	LOC128246437	cdc42 homolog	CDC42
GOBP_ACTIN_FILAMENT_BASED_PROCESS449	LOC128246706	espin-like	ESPN
GOBP_ACTIN_FILAMENT_BASED_PROCESS450	LOC128246814	F-actin-capping protein subunit beta-like	CAPZB
GOBP_ACTIN_FILAMENT_BASED_PROCESS451	LOC128246858	ADP-ribosylation factor 1-like	ARF1
GOBP_ACTIN_FILAMENT_BASED_PROCESS452	LOC128246881	arf-GAP with coiled-coil%2C ANK repeat and PH domain-containing protein 2-like	ACAP2
GOBP_ACTIN_FILAMENT_BASED_TRANSPORT1	LOC128216762	actin nucleation-promoting factor WASL-like	WASL
GOBP_ACTIN_FILAMENT_BASED_TRANSPORT2	LOC128218882	myosin-VIIa-like	MYO7A
GOBP_ACTIN_FILAMENT_BASED_TRANSPORT3	LOC128219804	myosin-VIIa-like	MYO7A
GOBP_ACTIN_FILAMENT_BASED_TRANSPORT4	LOC128219943	myosin-VIIa-like	MYO7A
GOBP_ACTIN_FILAMENT_BASED_TRANSPORT5	LOC128221080	unconventional myosin-Va-like	MYO5A
GOBP_ACTIN_FILAMENT_BASED_TRANSPORT6	LOC128221352	unconventional myosin-Va-like	MYO5A
GOBP_ACTIN_FILAMENT_BASED_TRANSPORT7	LOC128222021	unconventional myosin-Ie-like	MYO1E
GOBP_ACTIN_FILAMENT_BASED_TRANSPORT8	LOC128222044	unconventional myosin-Va-like	MYO5A
GOBP_ACTIN_FILAMENT_BASED_TRANSPORT9	LOC128222244	unconventional myosin-Va-like	MYO5A
GOBP_ACTIN_FILAMENT_BASED_TRANSPORT10	LOC128222350	unconventional myosin-Va-like	MYO5A
GOBP_ACTIN_FILAMENT_BASED_TRANSPORT11	LOC128222351	unconventional myosin-Va-like	MYO5A
GOBP_ACTIN_FILAMENT_BASED_TRANSPORT12	LOC128222352	unconventional myosin-Va-like	MYO5A
GOBP_ACTIN_FILAMENT_BASED_TRANSPORT13	LOC128222380	unconventional myosin-Va-like	MYO5A
GOBP_ACTIN_FILAMENT_BASED_TRANSPORT14	LOC128227275	unconventional myosin-Ie-like	MYO1E
GOBP_ACTIN_FILAMENT_BASED_TRANSPORT15	LOC128229944	unconventional myosin-Id-like	MYO1D
GOBP_ACTIN_FILAMENT_BASED_TRANSPORT16	LOC128230807	unconventional myosin-Id-like	MYO1D
GOBP_ACTIN_FILAMENT_BASED_TRANSPORT17	LOC128231543	unconventional myosin-Ic-like	MYO1C
GOBP_ACTIN_FILAMENT_BASED_TRANSPORT18	LOC128231690	unconventional myosin-Ic-like	MYO1C
GOBP_ACTIN_FILAMENT_BASED_TRANSPORT19	LOC128232075	unconventional myosin-XIX-like	MYO19
GOBP_ACTIN_FILAMENT_BASED_TRANSPORT20	LOC128233703	unconventional myosin-Ia-like	MYO1B
GOBP_ACTIN_FILAMENT_BASED_TRANSPORT21	LOC128237328	unconventional myosin-Va-like	MYO5A
GOBP_ACTIN_FILAMENT_BASED_TRANSPORT22	LOC128237526	unconventional myosin-VI-like	MYO6
GOBP_ACTIN_FILAMENT_BUNDLE_ORGANIZATION1	LOC128204108	filamin-A-like	FLNA
GOBP_ACTIN_FILAMENT_BUNDLE_ORGANIZATION2	LOC128204765	rho-associated protein kinase 1-like	ROCK2
GOBP_ACTIN_FILAMENT_BUNDLE_ORGANIZATION3	LOC128205092	rho-associated protein kinase 1-like	ROCK1
GOBP_ACTIN_FILAMENT_BUNDLE_ORGANIZATION4	LOC128205228	phospholipid scramblase 2-like	PLS1
GOBP_ACTIN_FILAMENT_BUNDLE_ORGANIZATION5	LOC128206237	rho-associated protein kinase 2-like	ROCK1
GOBP_ACTIN_FILAMENT_BUNDLE_ORGANIZATION6	LOC128206533	rho-associated protein kinase 1-like	ROCK1
GOBP_ACTIN_FILAMENT_BUNDLE_ORGANIZATION7	LOC128206985	ras-related C3 botulinum toxin substrate 1-like	RAC1
GOBP_ACTIN_FILAMENT_BUNDLE_ORGANIZATION8	LOC128207157	serum response factor-like	SRF
GOBP_ACTIN_FILAMENT_BUNDLE_ORGANIZATION9	LOC128207291	cdc42 homolog	CDC42
GOBP_ACTIN_FILAMENT_BUNDLE_ORGANIZATION10	LOC128207779	uncharacterized LOC128207779	FMN2
GOBP_ACTIN_FILAMENT_BUNDLE_ORGANIZATION11	LOC128207865	cell division control protein 42 homolog	CDC42
GOBP_ACTIN_FILAMENT_BUNDLE_ORGANIZATION12	LOC128207866	cdc42 homolog	CDC42
GOBP_ACTIN_FILAMENT_BUNDLE_ORGANIZATION13	LOC128207939	filamin-A-like	FLNA
GOBP_ACTIN_FILAMENT_BUNDLE_ORGANIZATION14	LOC128208057	molecular chaperone MKKS-like	MKKS
GOBP_ACTIN_FILAMENT_BUNDLE_ORGANIZATION15	LOC128208078	cell division control protein 42 homolog	CDC42
GOBP_ACTIN_FILAMENT_BUNDLE_ORGANIZATION16	LOC128208885	ras-related C3 botulinum toxin substrate 1-like	RAC1
GOBP_ACTIN_FILAMENT_BUNDLE_ORGANIZATION17	LOC128208891	ras-related protein Rac1-like	RAC1
GOBP_ACTIN_FILAMENT_BUNDLE_ORGANIZATION18	LOC128209065	tetratricopeptide repeat protein 8-like	TTC8
GOBP_ACTIN_FILAMENT_BUNDLE_ORGANIZATION19	LOC128209907	serum response factor-like	SRF
GOBP_ACTIN_FILAMENT_BUNDLE_ORGANIZATION20	LOC128209971	cdc42 homolog	CDC42
GOBP_ACTIN_FILAMENT_BUNDLE_ORGANIZATION21	LOC128210575	hepatocyte growth factor receptor-like	MET
GOBP_ACTIN_FILAMENT_BUNDLE_ORGANIZATION22	LOC128210915	ras-related C3 botulinum toxin substrate 1	RAC1
GOBP_ACTIN_FILAMENT_BUNDLE_ORGANIZATION23	LOC128211403	uncharacterized LOC128211403	ALMS1
GOBP_ACTIN_FILAMENT_BUNDLE_ORGANIZATION24	LOC128211600	hepatocyte growth factor receptor-like	MET
GOBP_ACTIN_FILAMENT_BUNDLE_ORGANIZATION25	LOC128213365	rho-associated protein kinase 1-like	ROCK2
GOBP_ACTIN_FILAMENT_BUNDLE_ORGANIZATION26	LOC128213467	rho-associated protein kinase 1-like	ROCK2
GOBP_ACTIN_FILAMENT_BUNDLE_ORGANIZATION27	LOC128213501	stathmin-3-like	STMN1
GOBP_ACTIN_FILAMENT_BUNDLE_ORGANIZATION28	LOC128214326	ras-related protein ced-10-like	RAC1
GOBP_ACTIN_FILAMENT_BUNDLE_ORGANIZATION29	LOC128214904	ras-related protein ced-10-like	RAC1
GOBP_ACTIN_FILAMENT_BUNDLE_ORGANIZATION30	LOC128215350	ras-related C3 botulinum toxin substrate 1-like	RAC1
GOBP_ACTIN_FILAMENT_BUNDLE_ORGANIZATION31	LOC128217364	pleckstrin-like	PLEK
GOBP_ACTIN_FILAMENT_BUNDLE_ORGANIZATION32	LOC128217379	hepatocyte growth factor receptor-like	MET
GOBP_ACTIN_FILAMENT_BUNDLE_ORGANIZATION33	LOC128217436	uncharacterized LOC128217436	NRP1
GOBP_ACTIN_FILAMENT_BUNDLE_ORGANIZATION34	LOC128217616	serine/threonine-protein kinase mTOR-like	MTOR
GOBP_ACTIN_FILAMENT_BUNDLE_ORGANIZATION35	LOC128217784	hepatocyte growth factor receptor-like	MET
GOBP_ACTIN_FILAMENT_BUNDLE_ORGANIZATION36	LOC128218301	hepatocyte growth factor receptor-like	MET
GOBP_ACTIN_FILAMENT_BUNDLE_ORGANIZATION37	LOC128218303	hepatocyte growth factor receptor-like	MET
GOBP_ACTIN_FILAMENT_BUNDLE_ORGANIZATION38	LOC128218304	hepatocyte growth factor receptor-like	MET
GOBP_ACTIN_FILAMENT_BUNDLE_ORGANIZATION39	LOC128218685	filamin-B-like	FLNA
GOBP_ACTIN_FILAMENT_BUNDLE_ORGANIZATION40	LOC128218876	filamin-A-like	FLNA
GOBP_ACTIN_FILAMENT_BUNDLE_ORGANIZATION41	LOC128219001	beta-arrestin-1-like	ARRB1
GOBP_ACTIN_FILAMENT_BUNDLE_ORGANIZATION42	LOC128219003	beta-arrestin-1-like	ARRB1
GOBP_ACTIN_FILAMENT_BUNDLE_ORGANIZATION43	LOC128219282	phospholipid scramblase 3-like	PLS3
GOBP_ACTIN_FILAMENT_BUNDLE_ORGANIZATION44	LOC128219709	cullin-3-like	CUL3
GOBP_ACTIN_FILAMENT_BUNDLE_ORGANIZATION45	LOC128221939	mothers against decapentaplegic homolog 3-like	SMAD3
GOBP_ACTIN_FILAMENT_BUNDLE_ORGANIZATION46	LOC128221956	mothers against decapentaplegic homolog 3-like	SMAD3
GOBP_ACTIN_FILAMENT_BUNDLE_ORGANIZATION47	LOC128224032	hamartin-like	TSC1
GOBP_ACTIN_FILAMENT_BUNDLE_ORGANIZATION48	LOC128224201	hamartin-like	TSC1
GOBP_ACTIN_FILAMENT_BUNDLE_ORGANIZATION49	LOC128224209	ras-related C3 botulinum toxin substrate 1-like	RAC1
GOBP_ACTIN_FILAMENT_BUNDLE_ORGANIZATION50	LOC128227518	formin-J-like	FHDC1
GOBP_ACTIN_FILAMENT_BUNDLE_ORGANIZATION51	LOC128227724	inverted formin-2-like	FHDC1
GOBP_ACTIN_FILAMENT_BUNDLE_ORGANIZATION52	LOC128228728	arf-GAP with Rho-GAP domain%2C ANK repeat and PH domain-containing protein 1-like	ARAP1
GOBP_ACTIN_FILAMENT_BUNDLE_ORGANIZATION53	LOC128230213	harmonin-like	USH1C
GOBP_ACTIN_FILAMENT_BUNDLE_ORGANIZATION54	LOC128230494	secreted frizzled-related protein 1-like	SFRP1
GOBP_ACTIN_FILAMENT_BUNDLE_ORGANIZATION55	LOC128230495	secreted frizzled-related protein 1-like	SFRP1
GOBP_ACTIN_FILAMENT_BUNDLE_ORGANIZATION56	LOC128231277	protein phosphatase 1E-like	PPM1E
GOBP_ACTIN_FILAMENT_BUNDLE_ORGANIZATION57	LOC128231971	epidermal growth factor receptor kinase substrate 8-like	EPS8
GOBP_ACTIN_FILAMENT_BUNDLE_ORGANIZATION58	LOC128233703	unconventional myosin-Ia-like	MYO1B
GOBP_ACTIN_FILAMENT_BUNDLE_ORGANIZATION59	LOC128233863	ras-related protein Rac1-like	CDC42
GOBP_ACTIN_FILAMENT_BUNDLE_ORGANIZATION60	LOC128234298	speckle-type POZ protein-like	RDX
GOBP_ACTIN_FILAMENT_BUNDLE_ORGANIZATION61	LOC128234891	phospholipid scramblase 1-like	PLS1
GOBP_ACTIN_FILAMENT_BUNDLE_ORGANIZATION62	LOC128237438	E3 ubiquitin-protein ligase parkin-like	PRKN
GOBP_ACTIN_FILAMENT_BUNDLE_ORGANIZATION63	LOC128238277	retinitis pigmentosa 1-like 1 protein	AIF1
GOBP_ACTIN_FILAMENT_BUNDLE_ORGANIZATION64	LOC128238463	PRKC apoptosis WT1 regulator protein-like	PAWR
GOBP_ACTIN_FILAMENT_BUNDLE_ORGANIZATION65	LOC128238512	PRKC apoptosis WT1 regulator protein-like	PAWR
GOBP_ACTIN_FILAMENT_BUNDLE_ORGANIZATION66	LOC128239277	hepatocyte growth factor receptor-like	MET
GOBP_ACTIN_FILAMENT_BUNDLE_ORGANIZATION67	LOC128243065	rho-associated protein kinase 1-like	ROCK2
GOBP_ACTIN_FILAMENT_BUNDLE_ORGANIZATION68	LOC128243388	rhophilin-2-like	RHPN2
GOBP_ACTIN_FILAMENT_BUNDLE_ORGANIZATION69	LOC128243587	delphilin-like	FHDC1
GOBP_ACTIN_FILAMENT_BUNDLE_ORGANIZATION70	LOC128243595	delphilin-like	FHDC1
GOBP_ACTIN_FILAMENT_BUNDLE_ORGANIZATION71	LOC128243673	uncharacterized LOC128243673	FMN2
GOBP_ACTIN_FILAMENT_BUNDLE_ORGANIZATION72	LOC128243807	uncharacterized LOC128243807	FMN2
GOBP_ACTIN_FILAMENT_BUNDLE_ORGANIZATION73	LOC128244752	Bardet-Biedl syndrome 4 protein homolog	BBS4
GOBP_ACTIN_FILAMENT_BUNDLE_ORGANIZATION74	LOC128244989	protein MTSS 2-like	MTSS1
GOBP_ACTIN_FILAMENT_BUNDLE_ORGANIZATION75	LOC128245466	cdc42 homolog	CDC42
GOBP_ACTIN_FILAMENT_BUNDLE_ORGANIZATION76	LOC128246029	uncharacterized LOC128246029	RDX
GOBP_ACTIN_FILAMENT_BUNDLE_ORGANIZATION77	LOC128246437	cdc42 homolog	CDC42
GOBP_ACTIN_FILAMENT_BUNDLE_ORGANIZATION78	LOC128246706	espin-like	ESPN
GOBP_ACTIN_FILAMENT_DEPOLYMERIZATION1	LOC128211802	WD repeat-containing protein 1-like	WDR1
GOBP_ACTIN_FILAMENT_DEPOLYMERIZATION2	LOC128216956	twinfilin-1-like	TWF1
GOBP_ACTIN_FILAMENT_DEPOLYMERIZATION3	LOC128217364	pleckstrin-like	PLEK
GOBP_ACTIN_FILAMENT_DEPOLYMERIZATION4	LOC128228248	advillin-like	AVIL
GOBP_ACTIN_FILAMENT_DEPOLYMERIZATION5	LOC128231971	epidermal growth factor receptor kinase substrate 8-like	EPS8
GOBP_ACTIN_FILAMENT_DEPOLYMERIZATION6	LOC128232188	myotrophin-like	MTPN
GOBP_ACTIN_FILAMENT_DEPOLYMERIZATION7	LOC128234298	speckle-type POZ protein-like	RDX
GOBP_ACTIN_FILAMENT_DEPOLYMERIZATION8	LOC128240559	uncharacterized LOC128240559	SVIL
GOBP_ACTIN_FILAMENT_DEPOLYMERIZATION9	LOC128244059	protein flightless-1 homolog	FLII
GOBP_ACTIN_FILAMENT_DEPOLYMERIZATION10	LOC128244922	protein flightless-1 homolog	FLII
GOBP_ACTIN_FILAMENT_DEPOLYMERIZATION11	LOC128246029	uncharacterized LOC128246029	RDX
GOBP_ACTIN_FILAMENT_DEPOLYMERIZATION12	LOC128246814	F-actin-capping protein subunit beta-like	CAPZB
GOBP_ACTIN_FILAMENT_NETWORK_FORMATION1	LOC128205228	phospholipid scramblase 2-like	PLS1
GOBP_ACTIN_FILAMENT_NETWORK_FORMATION2	LOC128219282	phospholipid scramblase 3-like	PLS3
GOBP_ACTIN_FILAMENT_NETWORK_FORMATION3	LOC128226761	actin-related protein 2/3 complex subunit 5-like	ARPC5
GOBP_ACTIN_FILAMENT_NETWORK_FORMATION4	LOC128227244	actin-related protein 2/3 complex subunit 5-like	ARPC5
GOBP_ACTIN_FILAMENT_NETWORK_FORMATION5	LOC128229380	protein cordon-bleu-like	COBL
GOBP_ACTIN_FILAMENT_NETWORK_FORMATION6	LOC128234891	phospholipid scramblase 1-like	PLS1
GOBP_ACTIN_FILAMENT_NETWORK_FORMATION7	LOC128243349	FH1/FH2 domain-containing protein 3-like	FHOD3
GOBP_ACTIN_FILAMENT_ORGANIZATION1	LOC128202825	coadhesin-like	HMCN1
GOBP_ACTIN_FILAMENT_ORGANIZATION2	LOC128202830	coadhesin-like	HMCN1
GOBP_ACTIN_FILAMENT_ORGANIZATION3	LOC128202833	coadhesin-like	HMCN1
GOBP_ACTIN_FILAMENT_ORGANIZATION4	LOC128202838	coadhesin-like	HMCN1
GOBP_ACTIN_FILAMENT_ORGANIZATION5	LOC128202994	ADP-ribosylation factor 1-like	ARF1
GOBP_ACTIN_FILAMENT_ORGANIZATION6	LOC128203485	coadhesin-like	HMCN1
GOBP_ACTIN_FILAMENT_ORGANIZATION7	LOC128203502	neurogenic locus notch homolog protein 1-like	FAT1
GOBP_ACTIN_FILAMENT_ORGANIZATION8	LOC128204108	filamin-A-like	FLNA
GOBP_ACTIN_FILAMENT_ORGANIZATION9	LOC128204765	rho-associated protein kinase 1-like	ROCK2
GOBP_ACTIN_FILAMENT_ORGANIZATION10	LOC128205092	rho-associated protein kinase 1-like	ROCK1
GOBP_ACTIN_FILAMENT_ORGANIZATION11	LOC128205195	immunoglobulin superfamily member 10-like	HMCN1
GOBP_ACTIN_FILAMENT_ORGANIZATION12	LOC128205228	phospholipid scramblase 2-like	PLS1
GOBP_ACTIN_FILAMENT_ORGANIZATION13	LOC128206121	bombesin receptor subtype-3-like	GHSR
GOBP_ACTIN_FILAMENT_ORGANIZATION14	LOC128206225	multiple epidermal growth factor-like domains protein 10	FAT1
GOBP_ACTIN_FILAMENT_ORGANIZATION15	LOC128206237	rho-associated protein kinase 2-like	ROCK1
GOBP_ACTIN_FILAMENT_ORGANIZATION16	LOC128206304	multiple epidermal growth factor-like domains protein 10	FAT1
GOBP_ACTIN_FILAMENT_ORGANIZATION17	LOC128206501	multiple epidermal growth factor-like domains protein 10	FAT1
GOBP_ACTIN_FILAMENT_ORGANIZATION18	LOC128206533	rho-associated protein kinase 1-like	ROCK1
GOBP_ACTIN_FILAMENT_ORGANIZATION19	LOC128206985	ras-related C3 botulinum toxin substrate 1-like	RAC1
GOBP_ACTIN_FILAMENT_ORGANIZATION20	LOC128207157	serum response factor-like	SRF
GOBP_ACTIN_FILAMENT_ORGANIZATION21	LOC128207291	cdc42 homolog	CDC42
GOBP_ACTIN_FILAMENT_ORGANIZATION22	LOC128207779	uncharacterized LOC128207779	FMN2
GOBP_ACTIN_FILAMENT_ORGANIZATION23	LOC128207865	cell division control protein 42 homolog	CDC42
GOBP_ACTIN_FILAMENT_ORGANIZATION24	LOC128207866	cdc42 homolog	CDC42
GOBP_ACTIN_FILAMENT_ORGANIZATION25	LOC128207939	filamin-A-like	FLNA
GOBP_ACTIN_FILAMENT_ORGANIZATION26	LOC128208057	molecular chaperone MKKS-like	MKKS
GOBP_ACTIN_FILAMENT_ORGANIZATION27	LOC128208067	arpin-like	ARPIN
GOBP_ACTIN_FILAMENT_ORGANIZATION28	LOC128208078	cell division control protein 42 homolog	CDC42
GOBP_ACTIN_FILAMENT_ORGANIZATION29	LOC128208566	coadhesin-like	HMCN1
GOBP_ACTIN_FILAMENT_ORGANIZATION30	LOC128208570	ectin-like	HMCN1
GOBP_ACTIN_FILAMENT_ORGANIZATION31	LOC128208766	neurogenic locus notch homolog protein 2-like	FAT1
GOBP_ACTIN_FILAMENT_ORGANIZATION32	LOC128208884	KICSTOR complex protein kaptin-like	KPTN
GOBP_ACTIN_FILAMENT_ORGANIZATION33	LOC128208885	ras-related C3 botulinum toxin substrate 1-like	RAC1
GOBP_ACTIN_FILAMENT_ORGANIZATION34	LOC128208891	ras-related protein Rac1-like	RAC1
GOBP_ACTIN_FILAMENT_ORGANIZATION35	LOC128208910	disheveled-associated activator of morphogenesis 1-like	DAAM2
GOBP_ACTIN_FILAMENT_ORGANIZATION36	LOC128209065	tetratricopeptide repeat protein 8-like	TTC8
GOBP_ACTIN_FILAMENT_ORGANIZATION37	LOC128209334	uncharacterized LOC128209334	ARF1
GOBP_ACTIN_FILAMENT_ORGANIZATION38	LOC128209569	coadhesin-like	HMCN1
GOBP_ACTIN_FILAMENT_ORGANIZATION39	LOC128209767	N-alpha-acetyltransferase 80-like	NAA80
GOBP_ACTIN_FILAMENT_ORGANIZATION40	LOC128209862	glia maturation factor beta-like	GMFB
GOBP_ACTIN_FILAMENT_ORGANIZATION41	LOC128209907	serum response factor-like	SRF
GOBP_ACTIN_FILAMENT_ORGANIZATION42	LOC128209971	cdc42 homolog	CDC42
GOBP_ACTIN_FILAMENT_ORGANIZATION43	LOC128210575	hepatocyte growth factor receptor-like	MET
GOBP_ACTIN_FILAMENT_ORGANIZATION44	LOC128210915	ras-related C3 botulinum toxin substrate 1	RAC1
GOBP_ACTIN_FILAMENT_ORGANIZATION45	LOC128210972	uncharacterized LOC128210972	FAT1
GOBP_ACTIN_FILAMENT_ORGANIZATION46	LOC128211403	uncharacterized LOC128211403	ALMS1
GOBP_ACTIN_FILAMENT_ORGANIZATION47	LOC128211533	bridging integrator 3-like	BIN3
GOBP_ACTIN_FILAMENT_ORGANIZATION48	LOC128211600	hepatocyte growth factor receptor-like	MET
GOBP_ACTIN_FILAMENT_ORGANIZATION49	LOC128211665	protocadherin Fat 4-like	FAT1
GOBP_ACTIN_FILAMENT_ORGANIZATION50	LOC128211802	WD repeat-containing protein 1-like	WDR1
GOBP_ACTIN_FILAMENT_ORGANIZATION51	LOC128212013	drebrin-like protein	DBNL
GOBP_ACTIN_FILAMENT_ORGANIZATION52	LOC128212237	drebrin-like protein	DBNL
GOBP_ACTIN_FILAMENT_ORGANIZATION53	LOC128212367	hemicentin-2-like	HMCN1
GOBP_ACTIN_FILAMENT_ORGANIZATION54	LOC128212841	protein jagged-1-like	FAT1
GOBP_ACTIN_FILAMENT_ORGANIZATION55	LOC128213239	cysteinyl leukotriene receptor 2-like	GHSR
GOBP_ACTIN_FILAMENT_ORGANIZATION56	LOC128213365	rho-associated protein kinase 1-like	ROCK2
GOBP_ACTIN_FILAMENT_ORGANIZATION57	LOC128213467	rho-associated protein kinase 1-like	ROCK2
GOBP_ACTIN_FILAMENT_ORGANIZATION58	LOC128213501	stathmin-3-like	STMN1
GOBP_ACTIN_FILAMENT_ORGANIZATION59	LOC128213528	CYFIP-related Rac1 interactor B-like	CYRIB
GOBP_ACTIN_FILAMENT_ORGANIZATION60	LOC128213841	methionine-R-sulfoxide reductase B1-like	MSRB1
GOBP_ACTIN_FILAMENT_ORGANIZATION61	LOC128214150	dynein axonemal intermediate chain 3-like	DNAI3
GOBP_ACTIN_FILAMENT_ORGANIZATION62	LOC128214326	ras-related protein ced-10-like	RAC1
GOBP_ACTIN_FILAMENT_ORGANIZATION63	LOC128214442	calcium uniporter protein%2C mitochondrial-like	MCU
GOBP_ACTIN_FILAMENT_ORGANIZATION64	LOC128214904	ras-related protein ced-10-like	RAC1
GOBP_ACTIN_FILAMENT_ORGANIZATION65	LOC128215201	growth hormone secretagogue receptor type 1-like	GHSR
GOBP_ACTIN_FILAMENT_ORGANIZATION66	LOC128215203	growth hormone secretagogue receptor type 1-like	GHSR
GOBP_ACTIN_FILAMENT_ORGANIZATION67	LOC128215204	cysteinyl leukotriene receptor 2-like	GHSR
GOBP_ACTIN_FILAMENT_ORGANIZATION68	LOC128215350	ras-related C3 botulinum toxin substrate 1-like	RAC1
GOBP_ACTIN_FILAMENT_ORGANIZATION69	LOC128215932	coadhesin-like	HMCN1
GOBP_ACTIN_FILAMENT_ORGANIZATION70	LOC128215934	uncharacterized LOC128215934	HMCN1
GOBP_ACTIN_FILAMENT_ORGANIZATION71	LOC128215953	mucin-like protein	HMCN1
GOBP_ACTIN_FILAMENT_ORGANIZATION72	LOC128215969	A disintegrin and metalloproteinase with thrombospondin motifs adt-1-like	HMCN1
GOBP_ACTIN_FILAMENT_ORGANIZATION73	LOC128216016	delta-like protein 1	FAT1
GOBP_ACTIN_FILAMENT_ORGANIZATION74	LOC128216730	neuromedin-U receptor 1-like	GHSR
GOBP_ACTIN_FILAMENT_ORGANIZATION75	LOC128216751	hemicentin-1-like	HMCN1
GOBP_ACTIN_FILAMENT_ORGANIZATION76	LOC128216762	actin nucleation-promoting factor WASL-like	WASL
GOBP_ACTIN_FILAMENT_ORGANIZATION77	LOC128216956	twinfilin-1-like	TWF1
GOBP_ACTIN_FILAMENT_ORGANIZATION78	LOC128217364	pleckstrin-like	PLEK
GOBP_ACTIN_FILAMENT_ORGANIZATION79	LOC128217379	hepatocyte growth factor receptor-like	MET
GOBP_ACTIN_FILAMENT_ORGANIZATION80	LOC128217436	uncharacterized LOC128217436	NRP1
GOBP_ACTIN_FILAMENT_ORGANIZATION81	LOC128217551	A disintegrin and metalloproteinase with thrombospondin motifs adt-1-like	HMCN1
GOBP_ACTIN_FILAMENT_ORGANIZATION82	LOC128217616	serine/threonine-protein kinase mTOR-like	MTOR
GOBP_ACTIN_FILAMENT_ORGANIZATION83	LOC128217681	SCO-spondin-like	HMCN1
GOBP_ACTIN_FILAMENT_ORGANIZATION84	LOC128217784	hepatocyte growth factor receptor-like	MET
GOBP_ACTIN_FILAMENT_ORGANIZATION85	LOC128218064	pyrokinin-1 receptor-like	GHSR
GOBP_ACTIN_FILAMENT_ORGANIZATION86	LOC128218240	caveolin-3-like	CAV3
GOBP_ACTIN_FILAMENT_ORGANIZATION87	LOC128218258	actin-related protein 2/3 complex subunit 4	ARPC4
GOBP_ACTIN_FILAMENT_ORGANIZATION88	LOC128218301	hepatocyte growth factor receptor-like	MET
GOBP_ACTIN_FILAMENT_ORGANIZATION89	LOC128218303	hepatocyte growth factor receptor-like	MET
GOBP_ACTIN_FILAMENT_ORGANIZATION90	LOC128218304	hepatocyte growth factor receptor-like	MET
GOBP_ACTIN_FILAMENT_ORGANIZATION91	LOC128218366	properdin-like	HMCN1
GOBP_ACTIN_FILAMENT_ORGANIZATION92	LOC128218513	actin-related protein 2/3 complex subunit 4	ARPC4
GOBP_ACTIN_FILAMENT_ORGANIZATION93	LOC128218685	filamin-B-like	FLNA
GOBP_ACTIN_FILAMENT_ORGANIZATION94	LOC128218876	filamin-A-like	FLNA
GOBP_ACTIN_FILAMENT_ORGANIZATION95	LOC128218882	myosin-VIIa-like	MYO7A
GOBP_ACTIN_FILAMENT_ORGANIZATION96	LOC128218905	properdin-like	HMCN1
GOBP_ACTIN_FILAMENT_ORGANIZATION97	LOC128218928	uncharacterized LOC128218928	SLIT2
GOBP_ACTIN_FILAMENT_ORGANIZATION98	LOC128219001	beta-arrestin-1-like	ARRB1
GOBP_ACTIN_FILAMENT_ORGANIZATION99	LOC128219003	beta-arrestin-1-like	ARRB1
GOBP_ACTIN_FILAMENT_ORGANIZATION100	LOC128219070	leucine-rich repeat-containing G-protein coupled receptor 4-like	SLIT2
GOBP_ACTIN_FILAMENT_ORGANIZATION101	LOC128219109	nephrin-like	HMCN1
GOBP_ACTIN_FILAMENT_ORGANIZATION102	LOC128219248	fibropellin-1-like	FAT1
GOBP_ACTIN_FILAMENT_ORGANIZATION103	LOC128219282	phospholipid scramblase 3-like	PLS3
GOBP_ACTIN_FILAMENT_ORGANIZATION104	LOC128219709	cullin-3-like	CUL3
GOBP_ACTIN_FILAMENT_ORGANIZATION105	LOC128219794	ras-related C3 botulinum toxin substrate 2-like	RAC2
GOBP_ACTIN_FILAMENT_ORGANIZATION106	LOC128219804	myosin-VIIa-like	MYO7A
GOBP_ACTIN_FILAMENT_ORGANIZATION107	LOC128219901	cytoplasmic protein NCK2-like	NCK2
GOBP_ACTIN_FILAMENT_ORGANIZATION108	LOC128219943	myosin-VIIa-like	MYO7A
GOBP_ACTIN_FILAMENT_ORGANIZATION109	LOC128220307	thrombospondin-2-like	HMCN1
GOBP_ACTIN_FILAMENT_ORGANIZATION110	LOC128221026	thrombospondin-1-like	HMCN1
GOBP_ACTIN_FILAMENT_ORGANIZATION111	LOC128221080	unconventional myosin-Va-like	MYO5A
GOBP_ACTIN_FILAMENT_ORGANIZATION112	LOC128221120	PRKCA-binding protein-like	PICK1
GOBP_ACTIN_FILAMENT_ORGANIZATION113	LOC128221352	unconventional myosin-Va-like	MYO5A
GOBP_ACTIN_FILAMENT_ORGANIZATION114	LOC128221355	tyrosine-protein kinase Fer-like	FER
GOBP_ACTIN_FILAMENT_ORGANIZATION115	LOC128221479	ectin-like	HMCN1
GOBP_ACTIN_FILAMENT_ORGANIZATION116	LOC128221482	uncharacterized LOC128221482	SLIT2
GOBP_ACTIN_FILAMENT_ORGANIZATION117	LOC128221561	thrombospondin-2-like	HMCN1
GOBP_ACTIN_FILAMENT_ORGANIZATION118	LOC128221565	A disintegrin and metalloproteinase with thrombospondin motifs adt-1-like	HMCN1
GOBP_ACTIN_FILAMENT_ORGANIZATION119	LOC128221610	coadhesin-like	HMCN1
GOBP_ACTIN_FILAMENT_ORGANIZATION120	LOC128221616	thrombospondin-1-like	HMCN1
GOBP_ACTIN_FILAMENT_ORGANIZATION121	LOC128221619	hemicentin-1-like	HMCN1
GOBP_ACTIN_FILAMENT_ORGANIZATION122	LOC128221620	coadhesin-like	HMCN1
GOBP_ACTIN_FILAMENT_ORGANIZATION123	LOC128221726	uncharacterized LOC128221726	HMCN1
GOBP_ACTIN_FILAMENT_ORGANIZATION124	LOC128221727	uncharacterized LOC128221727	HMCN1
GOBP_ACTIN_FILAMENT_ORGANIZATION125	LOC128221734	hemicentin-1-like	HMCN1
GOBP_ACTIN_FILAMENT_ORGANIZATION126	LOC128221735	mucin-5AC-like	HMCN1
GOBP_ACTIN_FILAMENT_ORGANIZATION127	LOC128221744	protein madd-4-like	HMCN1
GOBP_ACTIN_FILAMENT_ORGANIZATION128	LOC128221746	semaphorin-5A-like	HMCN1
GOBP_ACTIN_FILAMENT_ORGANIZATION129	LOC128221749	hemicentin-1-like	HMCN1
GOBP_ACTIN_FILAMENT_ORGANIZATION130	LOC128221898	AP-1 complex-associated regulatory protein-like	AP1AR
GOBP_ACTIN_FILAMENT_ORGANIZATION131	LOC128221939	mothers against decapentaplegic homolog 3-like	SMAD3
GOBP_ACTIN_FILAMENT_ORGANIZATION132	LOC128221956	mothers against decapentaplegic homolog 3-like	SMAD3
GOBP_ACTIN_FILAMENT_ORGANIZATION133	LOC128222021	unconventional myosin-Ie-like	MYO1E
GOBP_ACTIN_FILAMENT_ORGANIZATION134	LOC128222044	unconventional myosin-Va-like	MYO5A
GOBP_ACTIN_FILAMENT_ORGANIZATION135	LOC128222107	coadhesin-like	HMCN1
GOBP_ACTIN_FILAMENT_ORGANIZATION136	LOC128222244	unconventional myosin-Va-like	MYO5A
GOBP_ACTIN_FILAMENT_ORGANIZATION137	LOC128222350	unconventional myosin-Va-like	MYO5A
GOBP_ACTIN_FILAMENT_ORGANIZATION138	LOC128222351	unconventional myosin-Va-like	MYO5A
GOBP_ACTIN_FILAMENT_ORGANIZATION139	LOC128222352	unconventional myosin-Va-like	MYO5A
GOBP_ACTIN_FILAMENT_ORGANIZATION140	LOC128222380	unconventional myosin-Va-like	MYO5A
GOBP_ACTIN_FILAMENT_ORGANIZATION141	LOC128222391	coadhesin-like	HMCN1
GOBP_ACTIN_FILAMENT_ORGANIZATION142	LOC128222404	coadhesin-like	HMCN1
GOBP_ACTIN_FILAMENT_ORGANIZATION143	LOC128222941	hemicentin-1-like	HMCN1
GOBP_ACTIN_FILAMENT_ORGANIZATION144	LOC128223300	A disintegrin and metalloproteinase with thrombospondin motifs adt-1-like	HMCN1
GOBP_ACTIN_FILAMENT_ORGANIZATION145	LOC128223406	scavenger receptor cysteine-rich domain superfamily protein-like	HMCN1
GOBP_ACTIN_FILAMENT_ORGANIZATION146	LOC128224030	hemicentin-1-like	HMCN1
GOBP_ACTIN_FILAMENT_ORGANIZATION147	LOC128224032	hamartin-like	TSC1
GOBP_ACTIN_FILAMENT_ORGANIZATION148	LOC128224157	hemicentin-1-like	HMCN1
GOBP_ACTIN_FILAMENT_ORGANIZATION149	LOC128224201	hamartin-like	TSC1
GOBP_ACTIN_FILAMENT_ORGANIZATION150	LOC128224209	ras-related C3 botulinum toxin substrate 1-like	RAC1
GOBP_ACTIN_FILAMENT_ORGANIZATION151	LOC128224321	semaphorin-5A-like	HMCN1
GOBP_ACTIN_FILAMENT_ORGANIZATION152	LOC128224327	coadhesin-like	HMCN1
GOBP_ACTIN_FILAMENT_ORGANIZATION153	LOC128224329	coadhesin-like	HMCN1
GOBP_ACTIN_FILAMENT_ORGANIZATION154	LOC128224330	coadhesin-like	HMCN1
GOBP_ACTIN_FILAMENT_ORGANIZATION155	LOC128224454	SCO-spondin-like	HMCN1
GOBP_ACTIN_FILAMENT_ORGANIZATION156	LOC128224573	hemicentin-1-like	HMCN1
GOBP_ACTIN_FILAMENT_ORGANIZATION157	LOC128224891	PRKCA-binding protein-like	PICK1
GOBP_ACTIN_FILAMENT_ORGANIZATION158	LOC128225235	uncharacterized LOC128225235	SLIT2
GOBP_ACTIN_FILAMENT_ORGANIZATION159	LOC128225982	growth hormone secretagogue receptor type 1-like	GHSR
GOBP_ACTIN_FILAMENT_ORGANIZATION160	LOC128226162	C-C chemokine receptor type 5-like	GHSR
GOBP_ACTIN_FILAMENT_ORGANIZATION161	LOC128226529	coadhesin-like	HMCN1
GOBP_ACTIN_FILAMENT_ORGANIZATION162	LOC128226737	ras-like GTP-binding protein rhoA	RND3
GOBP_ACTIN_FILAMENT_ORGANIZATION163	LOC128226761	actin-related protein 2/3 complex subunit 5-like	ARPC5
GOBP_ACTIN_FILAMENT_ORGANIZATION164	LOC128227244	actin-related protein 2/3 complex subunit 5-like	ARPC5
GOBP_ACTIN_FILAMENT_ORGANIZATION165	LOC128227273	protocadherin Fat 1-like	FAT1
GOBP_ACTIN_FILAMENT_ORGANIZATION166	LOC128227275	unconventional myosin-Ie-like	MYO1E
GOBP_ACTIN_FILAMENT_ORGANIZATION167	LOC128227518	formin-J-like	FHDC1
GOBP_ACTIN_FILAMENT_ORGANIZATION168	LOC128227724	inverted formin-2-like	FHDC1
GOBP_ACTIN_FILAMENT_ORGANIZATION169	LOC128228007	junction-mediating and -regulatory protein-like	JMY
GOBP_ACTIN_FILAMENT_ORGANIZATION170	LOC128228248	advillin-like	AVIL
GOBP_ACTIN_FILAMENT_ORGANIZATION171	LOC128228318	coronin-7-like	CORO7
GOBP_ACTIN_FILAMENT_ORGANIZATION172	LOC128228623	ras GTPase-activating protein 1-like	RASA1
GOBP_ACTIN_FILAMENT_ORGANIZATION173	LOC128228728	arf-GAP with Rho-GAP domain%2C ANK repeat and PH domain-containing protein 1-like	ARAP1
GOBP_ACTIN_FILAMENT_ORGANIZATION174	LOC128228863	hemicentin-1-like	HMCN1
GOBP_ACTIN_FILAMENT_ORGANIZATION175	LOC128228897	uncharacterized LOC128228897	GHSR
GOBP_ACTIN_FILAMENT_ORGANIZATION176	LOC128228898	hemicentin-1-like	HMCN1
GOBP_ACTIN_FILAMENT_ORGANIZATION177	LOC128229079	non-lysosomal glucosylceramidase-like	GBA2
GOBP_ACTIN_FILAMENT_ORGANIZATION178	LOC128229264	uncharacterized LOC128229264	GHSR
GOBP_ACTIN_FILAMENT_ORGANIZATION179	LOC128229380	protein cordon-bleu-like	COBL
GOBP_ACTIN_FILAMENT_ORGANIZATION180	LOC128229944	unconventional myosin-Id-like	MYO1D
GOBP_ACTIN_FILAMENT_ORGANIZATION181	LOC128230091	tetratricopeptide repeat protein 17-like	TTC17
GOBP_ACTIN_FILAMENT_ORGANIZATION182	LOC128230213	harmonin-like	USH1C
GOBP_ACTIN_FILAMENT_ORGANIZATION183	LOC128230481	protein phosphatase Slingshot homolog 2-like	SSH2
GOBP_ACTIN_FILAMENT_ORGANIZATION184	LOC128230494	secreted frizzled-related protein 1-like	SFRP1
GOBP_ACTIN_FILAMENT_ORGANIZATION185	LOC128230495	secreted frizzled-related protein 1-like	SFRP1
GOBP_ACTIN_FILAMENT_ORGANIZATION186	LOC128230520	protein phosphatase Slingshot homolog 1-like	SSH2
GOBP_ACTIN_FILAMENT_ORGANIZATION187	LOC128230561	tyrosine-protein kinase Fes/Fps-like	FER
GOBP_ACTIN_FILAMENT_ORGANIZATION188	LOC128230574	tyrosine-protein kinase Fer-like	FER
GOBP_ACTIN_FILAMENT_ORGANIZATION189	LOC128230599	tyrosine-protein kinase Fes/Fps-like	FER
GOBP_ACTIN_FILAMENT_ORGANIZATION190	LOC128230617	ADP-ribosylation factor 6	ARF6
GOBP_ACTIN_FILAMENT_ORGANIZATION191	LOC128230626	actin-related protein 2/3 complex subunit 3-A-like	ARPC3
GOBP_ACTIN_FILAMENT_ORGANIZATION192	LOC128230807	unconventional myosin-Id-like	MYO1D
GOBP_ACTIN_FILAMENT_ORGANIZATION193	LOC128231146	huntingtin-interacting protein 1-like	HIP1
GOBP_ACTIN_FILAMENT_ORGANIZATION194	LOC128231277	protein phosphatase 1E-like	PPM1E
GOBP_ACTIN_FILAMENT_ORGANIZATION195	LOC128231543	unconventional myosin-Ic-like	MYO1C
GOBP_ACTIN_FILAMENT_ORGANIZATION196	LOC128231557	ras-like GTP-binding protein rhoA	RND3
GOBP_ACTIN_FILAMENT_ORGANIZATION197	LOC128231640	uncharacterized LOC128231640	FER
GOBP_ACTIN_FILAMENT_ORGANIZATION198	LOC128231690	unconventional myosin-Ic-like	MYO1C
GOBP_ACTIN_FILAMENT_ORGANIZATION199	LOC128231971	epidermal growth factor receptor kinase substrate 8-like	EPS8
GOBP_ACTIN_FILAMENT_ORGANIZATION200	LOC128232075	unconventional myosin-XIX-like	MYO19
GOBP_ACTIN_FILAMENT_ORGANIZATION201	LOC128232188	myotrophin-like	MTPN
GOBP_ACTIN_FILAMENT_ORGANIZATION202	LOC128233376	nephrin-like	HMCN1
GOBP_ACTIN_FILAMENT_ORGANIZATION203	LOC128233446	hemicentin-1-like	HMCN1
GOBP_ACTIN_FILAMENT_ORGANIZATION204	LOC128233531	hemicentin-1-like	HMCN1
GOBP_ACTIN_FILAMENT_ORGANIZATION205	LOC128233540	uncharacterized LOC128233540	HMCN1
GOBP_ACTIN_FILAMENT_ORGANIZATION206	LOC128233634	hemicentin-2-like	HMCN1
GOBP_ACTIN_FILAMENT_ORGANIZATION207	LOC128233698	hemicentin-1-like	HMCN1
GOBP_ACTIN_FILAMENT_ORGANIZATION208	LOC128233700	hemicentin-1-like	HMCN1
GOBP_ACTIN_FILAMENT_ORGANIZATION209	LOC128233703	unconventional myosin-Ia-like	MYO1B
GOBP_ACTIN_FILAMENT_ORGANIZATION210	LOC128233863	ras-related protein Rac1-like	CDC42
GOBP_ACTIN_FILAMENT_ORGANIZATION211	LOC128234151	hemicentin-2-like	HMCN1
GOBP_ACTIN_FILAMENT_ORGANIZATION212	LOC128234155	methionine-R-sulfoxide reductase B2%2C mitochondrial-like	MSRB2
GOBP_ACTIN_FILAMENT_ORGANIZATION213	LOC128234164	hemicentin-1-like	HMCN1
GOBP_ACTIN_FILAMENT_ORGANIZATION214	LOC128234298	speckle-type POZ protein-like	RDX
GOBP_ACTIN_FILAMENT_ORGANIZATION215	LOC128234528	hemicentin-1-like	HMCN1
GOBP_ACTIN_FILAMENT_ORGANIZATION216	LOC128234566	semaphorin-5A-like	HMCN1
GOBP_ACTIN_FILAMENT_ORGANIZATION217	LOC128234635	hemicentin-2-like	HMCN1
GOBP_ACTIN_FILAMENT_ORGANIZATION218	LOC128234650	hemicentin-2-like	HMCN1
GOBP_ACTIN_FILAMENT_ORGANIZATION219	LOC128234669	ephrin type-B receptor 2-like	FER
GOBP_ACTIN_FILAMENT_ORGANIZATION220	LOC128234758	hemicentin-2-like	HMCN1
GOBP_ACTIN_FILAMENT_ORGANIZATION221	LOC128234891	phospholipid scramblase 1-like	PLS1
GOBP_ACTIN_FILAMENT_ORGANIZATION222	LOC128235179	hemicentin-1-like	HMCN1
GOBP_ACTIN_FILAMENT_ORGANIZATION223	LOC128235188	hemicentin-1-like	HMCN1
GOBP_ACTIN_FILAMENT_ORGANIZATION224	LOC128235197	hemicentin-2-like	HMCN1
GOBP_ACTIN_FILAMENT_ORGANIZATION225	LOC128235233	hemicentin-1-like	HMCN1
GOBP_ACTIN_FILAMENT_ORGANIZATION226	LOC128235391	hemicentin-1-like	HMCN1
GOBP_ACTIN_FILAMENT_ORGANIZATION227	LOC128235467	uncharacterized LOC128235467	HMCN1
GOBP_ACTIN_FILAMENT_ORGANIZATION228	LOC128235798	nephrin-like	HMCN1
GOBP_ACTIN_FILAMENT_ORGANIZATION229	LOC128235800	hemicentin-1-like	HMCN1
GOBP_ACTIN_FILAMENT_ORGANIZATION230	LOC128235801	hemicentin-1-like	HMCN1
GOBP_ACTIN_FILAMENT_ORGANIZATION231	LOC128235819	hemicentin-1-like	HMCN1
GOBP_ACTIN_FILAMENT_ORGANIZATION232	LOC128235855	uncharacterized LOC128235855	HMCN1
GOBP_ACTIN_FILAMENT_ORGANIZATION233	LOC128235878	basement membrane-specific heparan sulfate proteoglycan core protein-like	HMCN1
GOBP_ACTIN_FILAMENT_ORGANIZATION234	LOC128235990	hemicentin-1-like	HMCN1
GOBP_ACTIN_FILAMENT_ORGANIZATION235	LOC128236125	nephrin-like	HMCN1
GOBP_ACTIN_FILAMENT_ORGANIZATION236	LOC128236139	uncharacterized LOC128236139	FER
GOBP_ACTIN_FILAMENT_ORGANIZATION237	LOC128236148	uncharacterized LOC128236148	HMCN1
GOBP_ACTIN_FILAMENT_ORGANIZATION238	LOC128236221	uncharacterized LOC128236221	FER
GOBP_ACTIN_FILAMENT_ORGANIZATION239	LOC128236586	growth arrest-specific protein 2-like	GAS2
GOBP_ACTIN_FILAMENT_ORGANIZATION240	LOC128236744	actin-related protein 2/3 complex subunit 2-B-like	ARPC2
GOBP_ACTIN_FILAMENT_ORGANIZATION241	LOC128236998	A disintegrin and metalloproteinase with thrombospondin motifs 14-like	HMCN1
GOBP_ACTIN_FILAMENT_ORGANIZATION242	LOC128237249	A disintegrin and metalloproteinase with thrombospondin motifs 14-like	HMCN1
GOBP_ACTIN_FILAMENT_ORGANIZATION243	LOC128237252	SH3 domain-containing kinase-binding protein 1-like	CD2AP
GOBP_ACTIN_FILAMENT_ORGANIZATION244	LOC128237328	unconventional myosin-Va-like	MYO5A
GOBP_ACTIN_FILAMENT_ORGANIZATION245	LOC128237438	E3 ubiquitin-protein ligase parkin-like	PRKN
GOBP_ACTIN_FILAMENT_ORGANIZATION246	LOC128237441	actin-binding protein WASF3-like	WASF3
GOBP_ACTIN_FILAMENT_ORGANIZATION247	LOC128237481	serine/threonine-protein kinase LATS1-like	LATS1
GOBP_ACTIN_FILAMENT_ORGANIZATION248	LOC128237526	unconventional myosin-VI-like	MYO6
GOBP_ACTIN_FILAMENT_ORGANIZATION249	LOC128237786	coadhesin-like	HMCN1
GOBP_ACTIN_FILAMENT_ORGANIZATION250	LOC128238079	protein draper-like	HMCN1
GOBP_ACTIN_FILAMENT_ORGANIZATION251	LOC128238277	retinitis pigmentosa 1-like 1 protein	AIF1
GOBP_ACTIN_FILAMENT_ORGANIZATION252	LOC128238320	actin-binding protein WASF2-like	WASF3
GOBP_ACTIN_FILAMENT_ORGANIZATION253	LOC128238383	uncharacterized LOC128238383	WASF1
GOBP_ACTIN_FILAMENT_ORGANIZATION254	LOC128238463	PRKC apoptosis WT1 regulator protein-like	PAWR
GOBP_ACTIN_FILAMENT_ORGANIZATION255	LOC128238512	PRKC apoptosis WT1 regulator protein-like	PAWR
GOBP_ACTIN_FILAMENT_ORGANIZATION256	LOC128238737	hemicentin-1-like	HMCN1
GOBP_ACTIN_FILAMENT_ORGANIZATION257	LOC128239277	hepatocyte growth factor receptor-like	MET
GOBP_ACTIN_FILAMENT_ORGANIZATION258	LOC128239471	uncharacterized LOC128239471	HMCN1
GOBP_ACTIN_FILAMENT_ORGANIZATION259	LOC128239831	hemicentin-1-like	HMCN1
GOBP_ACTIN_FILAMENT_ORGANIZATION260	LOC128239900	cadherin EGF LAG seven-pass G-type receptor fmi-1-like	FAT1
GOBP_ACTIN_FILAMENT_ORGANIZATION261	LOC128239956	coadhesin-like	HMCN1
GOBP_ACTIN_FILAMENT_ORGANIZATION262	LOC128240048	thrombospondin-1-like	HMCN1
GOBP_ACTIN_FILAMENT_ORGANIZATION263	LOC128240228	uncharacterized LOC128240228	HMCN1
GOBP_ACTIN_FILAMENT_ORGANIZATION264	LOC128240413	delta-like protein 4	FAT1
GOBP_ACTIN_FILAMENT_ORGANIZATION265	LOC128240506	thrombospondin-2-like	HMCN1
GOBP_ACTIN_FILAMENT_ORGANIZATION266	LOC128240524	semaphorin-5A-like	HMCN1
GOBP_ACTIN_FILAMENT_ORGANIZATION267	LOC128240526	semaphorin-5A-like	HMCN1
GOBP_ACTIN_FILAMENT_ORGANIZATION268	LOC128240528	semaphorin-5A-like	HMCN1
GOBP_ACTIN_FILAMENT_ORGANIZATION269	LOC128240559	uncharacterized LOC128240559	SVIL
GOBP_ACTIN_FILAMENT_ORGANIZATION270	LOC128241075	megakaryocyte-associated tyrosine-protein kinase-like	JAK2
GOBP_ACTIN_FILAMENT_ORGANIZATION271	LOC128241225	coadhesin-like	HMCN1
GOBP_ACTIN_FILAMENT_ORGANIZATION272	LOC128241256	coadhesin-like	HMCN1
GOBP_ACTIN_FILAMENT_ORGANIZATION273	LOC128241259	thrombospondin-2-like	HMCN1
GOBP_ACTIN_FILAMENT_ORGANIZATION274	LOC128241260	uncharacterized LOC128241260	HMCN1
GOBP_ACTIN_FILAMENT_ORGANIZATION275	LOC128241282	SCO-spondin-like	HMCN1
GOBP_ACTIN_FILAMENT_ORGANIZATION276	LOC128241663	hemicentin-1-like	HMCN1
GOBP_ACTIN_FILAMENT_ORGANIZATION277	LOC128241678	coadhesin-like	HMCN1
GOBP_ACTIN_FILAMENT_ORGANIZATION278	LOC128241847	coadhesin-like	HMCN1
GOBP_ACTIN_FILAMENT_ORGANIZATION279	LOC128241855	notch homolog 2 N-terminal-like protein A	FAT1
GOBP_ACTIN_FILAMENT_ORGANIZATION280	LOC128242634	uncharacterized LOC128242634	SLIT2
GOBP_ACTIN_FILAMENT_ORGANIZATION281	LOC128242721	probable G-protein coupled receptor 139	GHSR
GOBP_ACTIN_FILAMENT_ORGANIZATION282	LOC128243065	rho-associated protein kinase 1-like	ROCK2
GOBP_ACTIN_FILAMENT_ORGANIZATION283	LOC128243211	breast cancer anti-estrogen resistance protein 1-like	BCAR1
GOBP_ACTIN_FILAMENT_ORGANIZATION284	LOC128243349	FH1/FH2 domain-containing protein 3-like	FHOD3
GOBP_ACTIN_FILAMENT_ORGANIZATION285	LOC128243388	rhophilin-2-like	RHPN2
GOBP_ACTIN_FILAMENT_ORGANIZATION286	LOC128243587	delphilin-like	FHDC1
GOBP_ACTIN_FILAMENT_ORGANIZATION287	LOC128243595	delphilin-like	FHDC1
GOBP_ACTIN_FILAMENT_ORGANIZATION288	LOC128243611	uncharacterized LOC128243611	SLIT2
GOBP_ACTIN_FILAMENT_ORGANIZATION289	LOC128243667	uncharacterized LOC128243667	TRPV4
GOBP_ACTIN_FILAMENT_ORGANIZATION290	LOC128243673	uncharacterized LOC128243673	FMN2
GOBP_ACTIN_FILAMENT_ORGANIZATION291	LOC128243679	coactosin-like protein	COTL1
GOBP_ACTIN_FILAMENT_ORGANIZATION292	LOC128243807	uncharacterized LOC128243807	FMN2
GOBP_ACTIN_FILAMENT_ORGANIZATION293	LOC128243841	ciliogenesis-associated TTC17-interacting protein-like	CATIP
GOBP_ACTIN_FILAMENT_ORGANIZATION294	LOC128244059	protein flightless-1 homolog	FLII
GOBP_ACTIN_FILAMENT_ORGANIZATION295	LOC128244224	growth hormone secretagogue receptor type 1-like	GHSR
GOBP_ACTIN_FILAMENT_ORGANIZATION296	LOC128244226	growth hormone secretagogue receptor type 1-like	GHSR
GOBP_ACTIN_FILAMENT_ORGANIZATION297	LOC128244398	calcium uniporter protein%2C mitochondrial-like	MCU
GOBP_ACTIN_FILAMENT_ORGANIZATION298	LOC128244733	probable G-protein coupled receptor 139	GHSR
GOBP_ACTIN_FILAMENT_ORGANIZATION299	LOC128244752	Bardet-Biedl syndrome 4 protein homolog	BBS4
GOBP_ACTIN_FILAMENT_ORGANIZATION300	LOC128244922	protein flightless-1 homolog	FLII
GOBP_ACTIN_FILAMENT_ORGANIZATION301	LOC128244989	protein MTSS 2-like	MTSS1
GOBP_ACTIN_FILAMENT_ORGANIZATION302	LOC128245007	probable G-protein coupled receptor 139	GHSR
GOBP_ACTIN_FILAMENT_ORGANIZATION303	LOC128245029	probable G-protein coupled receptor 139	GHSR
GOBP_ACTIN_FILAMENT_ORGANIZATION304	LOC128245089	probable G-protein coupled receptor 139	GHSR
GOBP_ACTIN_FILAMENT_ORGANIZATION305	LOC128245314	ADP-ribosylation factor 1-like	ARF1
GOBP_ACTIN_FILAMENT_ORGANIZATION306	LOC128245393	uncharacterized LOC128245393	TTC17
GOBP_ACTIN_FILAMENT_ORGANIZATION307	LOC128245466	cdc42 homolog	CDC42
GOBP_ACTIN_FILAMENT_ORGANIZATION308	LOC128245845	ADP-ribosylation factor 1-like	ARF1
GOBP_ACTIN_FILAMENT_ORGANIZATION309	LOC128245846	ADP-ribosylation factor 1-like	ARF1
GOBP_ACTIN_FILAMENT_ORGANIZATION310	LOC128246029	uncharacterized LOC128246029	RDX
GOBP_ACTIN_FILAMENT_ORGANIZATION311	LOC128246300	fibropellin-1-like	FAT1
GOBP_ACTIN_FILAMENT_ORGANIZATION312	LOC128246415	growth hormone secretagogue receptor type 1-like	GHSR
GOBP_ACTIN_FILAMENT_ORGANIZATION313	LOC128246437	cdc42 homolog	CDC42
GOBP_ACTIN_FILAMENT_ORGANIZATION314	LOC128246706	espin-like	ESPN
GOBP_ACTIN_FILAMENT_ORGANIZATION315	LOC128246814	F-actin-capping protein subunit beta-like	CAPZB
GOBP_ACTIN_FILAMENT_ORGANIZATION316	LOC128246858	ADP-ribosylation factor 1-like	ARF1
GOBP_ACTIN_FILAMENT_POLYMERIZATION1	LOC128206985	ras-related C3 botulinum toxin substrate 1-like	RAC1
GOBP_ACTIN_FILAMENT_POLYMERIZATION2	LOC128208057	molecular chaperone MKKS-like	MKKS
GOBP_ACTIN_FILAMENT_POLYMERIZATION3	LOC128208885	ras-related C3 botulinum toxin substrate 1-like	RAC1
GOBP_ACTIN_FILAMENT_POLYMERIZATION4	LOC128208891	ras-related protein Rac1-like	RAC1
GOBP_ACTIN_FILAMENT_POLYMERIZATION5	LOC128208910	disheveled-associated activator of morphogenesis 1-like	DAAM2
GOBP_ACTIN_FILAMENT_POLYMERIZATION6	LOC128210915	ras-related C3 botulinum toxin substrate 1	RAC1
GOBP_ACTIN_FILAMENT_POLYMERIZATION7	LOC128212013	drebrin-like protein	DBNL
GOBP_ACTIN_FILAMENT_POLYMERIZATION8	LOC128212237	drebrin-like protein	DBNL
GOBP_ACTIN_FILAMENT_POLYMERIZATION9	LOC128213528	CYFIP-related Rac1 interactor B-like	CYRIB
GOBP_ACTIN_FILAMENT_POLYMERIZATION10	LOC128213841	methionine-R-sulfoxide reductase B1-like	MSRB1
GOBP_ACTIN_FILAMENT_POLYMERIZATION11	LOC128214326	ras-related protein ced-10-like	RAC1
GOBP_ACTIN_FILAMENT_POLYMERIZATION12	LOC128214904	ras-related protein ced-10-like	RAC1
GOBP_ACTIN_FILAMENT_POLYMERIZATION13	LOC128215350	ras-related C3 botulinum toxin substrate 1-like	RAC1
GOBP_ACTIN_FILAMENT_POLYMERIZATION14	LOC128216762	actin nucleation-promoting factor WASL-like	WASL
GOBP_ACTIN_FILAMENT_POLYMERIZATION15	LOC128216956	twinfilin-1-like	TWF1
GOBP_ACTIN_FILAMENT_POLYMERIZATION16	LOC128217616	serine/threonine-protein kinase mTOR-like	MTOR
GOBP_ACTIN_FILAMENT_POLYMERIZATION17	LOC128218258	actin-related protein 2/3 complex subunit 4	ARPC4
GOBP_ACTIN_FILAMENT_POLYMERIZATION18	LOC128218513	actin-related protein 2/3 complex subunit 4	ARPC4
GOBP_ACTIN_FILAMENT_POLYMERIZATION19	LOC128218928	uncharacterized LOC128218928	SLIT2
GOBP_ACTIN_FILAMENT_POLYMERIZATION20	LOC128219070	leucine-rich repeat-containing G-protein coupled receptor 4-like	SLIT2
GOBP_ACTIN_FILAMENT_POLYMERIZATION21	LOC128219901	cytoplasmic protein NCK2-like	NCK2
GOBP_ACTIN_FILAMENT_POLYMERIZATION22	LOC128221355	tyrosine-protein kinase Fer-like	FER
GOBP_ACTIN_FILAMENT_POLYMERIZATION23	LOC128221482	uncharacterized LOC128221482	SLIT2
GOBP_ACTIN_FILAMENT_POLYMERIZATION24	LOC128224209	ras-related C3 botulinum toxin substrate 1-like	RAC1
GOBP_ACTIN_FILAMENT_POLYMERIZATION25	LOC128225235	uncharacterized LOC128225235	SLIT2
GOBP_ACTIN_FILAMENT_POLYMERIZATION26	LOC128226761	actin-related protein 2/3 complex subunit 5-like	ARPC5
GOBP_ACTIN_FILAMENT_POLYMERIZATION27	LOC128227244	actin-related protein 2/3 complex subunit 5-like	ARPC5
GOBP_ACTIN_FILAMENT_POLYMERIZATION28	LOC128228248	advillin-like	AVIL
GOBP_ACTIN_FILAMENT_POLYMERIZATION29	LOC128228318	coronin-7-like	CORO7
GOBP_ACTIN_FILAMENT_POLYMERIZATION30	LOC128228623	ras GTPase-activating protein 1-like	RASA1
GOBP_ACTIN_FILAMENT_POLYMERIZATION31	LOC128229079	non-lysosomal glucosylceramidase-like	GBA2
GOBP_ACTIN_FILAMENT_POLYMERIZATION32	LOC128229380	protein cordon-bleu-like	COBL
GOBP_ACTIN_FILAMENT_POLYMERIZATION33	LOC128230091	tetratricopeptide repeat protein 17-like	TTC17
GOBP_ACTIN_FILAMENT_POLYMERIZATION34	LOC128230481	protein phosphatase Slingshot homolog 2-like	SSH2
GOBP_ACTIN_FILAMENT_POLYMERIZATION35	LOC128230520	protein phosphatase Slingshot homolog 1-like	SSH2
GOBP_ACTIN_FILAMENT_POLYMERIZATION36	LOC128230561	tyrosine-protein kinase Fes/Fps-like	FER
GOBP_ACTIN_FILAMENT_POLYMERIZATION37	LOC128230574	tyrosine-protein kinase Fer-like	FER
GOBP_ACTIN_FILAMENT_POLYMERIZATION38	LOC128230599	tyrosine-protein kinase Fes/Fps-like	FER
GOBP_ACTIN_FILAMENT_POLYMERIZATION39	LOC128230617	ADP-ribosylation factor 6	ARF6
GOBP_ACTIN_FILAMENT_POLYMERIZATION40	LOC128230626	actin-related protein 2/3 complex subunit 3-A-like	ARPC3
GOBP_ACTIN_FILAMENT_POLYMERIZATION41	LOC128231640	uncharacterized LOC128231640	FER
GOBP_ACTIN_FILAMENT_POLYMERIZATION42	LOC128231971	epidermal growth factor receptor kinase substrate 8-like	EPS8
GOBP_ACTIN_FILAMENT_POLYMERIZATION43	LOC128232188	myotrophin-like	MTPN
GOBP_ACTIN_FILAMENT_POLYMERIZATION44	LOC128234155	methionine-R-sulfoxide reductase B2%2C mitochondrial-like	MSRB2
GOBP_ACTIN_FILAMENT_POLYMERIZATION45	LOC128234298	speckle-type POZ protein-like	RDX
GOBP_ACTIN_FILAMENT_POLYMERIZATION46	LOC128234669	ephrin type-B receptor 2-like	FER
GOBP_ACTIN_FILAMENT_POLYMERIZATION47	LOC128236139	uncharacterized LOC128236139	FER
GOBP_ACTIN_FILAMENT_POLYMERIZATION48	LOC128236221	uncharacterized LOC128236221	FER
GOBP_ACTIN_FILAMENT_POLYMERIZATION49	LOC128236744	actin-related protein 2/3 complex subunit 2-B-like	ARPC2
GOBP_ACTIN_FILAMENT_POLYMERIZATION50	LOC128237441	actin-binding protein WASF3-like	WASF3
GOBP_ACTIN_FILAMENT_POLYMERIZATION51	LOC128237481	serine/threonine-protein kinase LATS1-like	LATS1
GOBP_ACTIN_FILAMENT_POLYMERIZATION52	LOC128238277	retinitis pigmentosa 1-like 1 protein	AIF1
GOBP_ACTIN_FILAMENT_POLYMERIZATION53	LOC128238320	actin-binding protein WASF2-like	WASF3
GOBP_ACTIN_FILAMENT_POLYMERIZATION54	LOC128238383	uncharacterized LOC128238383	WASF1
GOBP_ACTIN_FILAMENT_POLYMERIZATION55	LOC128240559	uncharacterized LOC128240559	SVIL
GOBP_ACTIN_FILAMENT_POLYMERIZATION56	LOC128241075	megakaryocyte-associated tyrosine-protein kinase-like	JAK2
GOBP_ACTIN_FILAMENT_POLYMERIZATION57	LOC128242634	uncharacterized LOC128242634	SLIT2
GOBP_ACTIN_FILAMENT_POLYMERIZATION58	LOC128243349	FH1/FH2 domain-containing protein 3-like	FHOD3
GOBP_ACTIN_FILAMENT_POLYMERIZATION59	LOC128243611	uncharacterized LOC128243611	SLIT2
GOBP_ACTIN_FILAMENT_POLYMERIZATION60	LOC128243679	coactosin-like protein	COTL1
GOBP_ACTIN_FILAMENT_POLYMERIZATION61	LOC128243841	ciliogenesis-associated TTC17-interacting protein-like	CATIP
GOBP_ACTIN_FILAMENT_POLYMERIZATION62	LOC128244059	protein flightless-1 homolog	FLII
GOBP_ACTIN_FILAMENT_POLYMERIZATION63	LOC128244752	Bardet-Biedl syndrome 4 protein homolog	BBS4
GOBP_ACTIN_FILAMENT_POLYMERIZATION64	LOC128244922	protein flightless-1 homolog	FLII
GOBP_ACTIN_FILAMENT_POLYMERIZATION65	LOC128245393	uncharacterized LOC128245393	TTC17
GOBP_ACTIN_FILAMENT_POLYMERIZATION66	LOC128246029	uncharacterized LOC128246029	RDX
GOBP_ACTIN_FILAMENT_POLYMERIZATION67	LOC128246814	F-actin-capping protein subunit beta-like	CAPZB
GOBP_ACTIN_FILAMENT_REORGANIZATION1	LOC128202825	coadhesin-like	HMCN1
GOBP_ACTIN_FILAMENT_REORGANIZATION2	LOC128202830	coadhesin-like	HMCN1
GOBP_ACTIN_FILAMENT_REORGANIZATION3	LOC128202833	coadhesin-like	HMCN1
GOBP_ACTIN_FILAMENT_REORGANIZATION4	LOC128202838	coadhesin-like	HMCN1
GOBP_ACTIN_FILAMENT_REORGANIZATION5	LOC128203485	coadhesin-like	HMCN1
GOBP_ACTIN_FILAMENT_REORGANIZATION6	LOC128205195	immunoglobulin superfamily member 10-like	HMCN1
GOBP_ACTIN_FILAMENT_REORGANIZATION7	LOC128208566	coadhesin-like	HMCN1
GOBP_ACTIN_FILAMENT_REORGANIZATION8	LOC128208570	ectin-like	HMCN1
GOBP_ACTIN_FILAMENT_REORGANIZATION9	LOC128209569	coadhesin-like	HMCN1
GOBP_ACTIN_FILAMENT_REORGANIZATION10	LOC128212367	hemicentin-2-like	HMCN1
GOBP_ACTIN_FILAMENT_REORGANIZATION11	LOC128214442	calcium uniporter protein%2C mitochondrial-like	MCU
GOBP_ACTIN_FILAMENT_REORGANIZATION12	LOC128215932	coadhesin-like	HMCN1
GOBP_ACTIN_FILAMENT_REORGANIZATION13	LOC128215934	uncharacterized LOC128215934	HMCN1
GOBP_ACTIN_FILAMENT_REORGANIZATION14	LOC128215953	mucin-like protein	HMCN1
GOBP_ACTIN_FILAMENT_REORGANIZATION15	LOC128215969	A disintegrin and metalloproteinase with thrombospondin motifs adt-1-like	HMCN1
GOBP_ACTIN_FILAMENT_REORGANIZATION16	LOC128216751	hemicentin-1-like	HMCN1
GOBP_ACTIN_FILAMENT_REORGANIZATION17	LOC128217551	A disintegrin and metalloproteinase with thrombospondin motifs adt-1-like	HMCN1
GOBP_ACTIN_FILAMENT_REORGANIZATION18	LOC128217681	SCO-spondin-like	HMCN1
GOBP_ACTIN_FILAMENT_REORGANIZATION19	LOC128218366	properdin-like	HMCN1
GOBP_ACTIN_FILAMENT_REORGANIZATION20	LOC128218905	properdin-like	HMCN1
GOBP_ACTIN_FILAMENT_REORGANIZATION21	LOC128219109	nephrin-like	HMCN1
GOBP_ACTIN_FILAMENT_REORGANIZATION22	LOC128220307	thrombospondin-2-like	HMCN1
GOBP_ACTIN_FILAMENT_REORGANIZATION23	LOC128221026	thrombospondin-1-like	HMCN1
GOBP_ACTIN_FILAMENT_REORGANIZATION24	LOC128221479	ectin-like	HMCN1
GOBP_ACTIN_FILAMENT_REORGANIZATION25	LOC128221561	thrombospondin-2-like	HMCN1
GOBP_ACTIN_FILAMENT_REORGANIZATION26	LOC128221565	A disintegrin and metalloproteinase with thrombospondin motifs adt-1-like	HMCN1
GOBP_ACTIN_FILAMENT_REORGANIZATION27	LOC128221610	coadhesin-like	HMCN1
GOBP_ACTIN_FILAMENT_REORGANIZATION28	LOC128221616	thrombospondin-1-like	HMCN1
GOBP_ACTIN_FILAMENT_REORGANIZATION29	LOC128221619	hemicentin-1-like	HMCN1
GOBP_ACTIN_FILAMENT_REORGANIZATION30	LOC128221620	coadhesin-like	HMCN1
GOBP_ACTIN_FILAMENT_REORGANIZATION31	LOC128221726	uncharacterized LOC128221726	HMCN1
GOBP_ACTIN_FILAMENT_REORGANIZATION32	LOC128221727	uncharacterized LOC128221727	HMCN1
GOBP_ACTIN_FILAMENT_REORGANIZATION33	LOC128221734	hemicentin-1-like	HMCN1
GOBP_ACTIN_FILAMENT_REORGANIZATION34	LOC128221735	mucin-5AC-like	HMCN1
GOBP_ACTIN_FILAMENT_REORGANIZATION35	LOC128221744	protein madd-4-like	HMCN1
GOBP_ACTIN_FILAMENT_REORGANIZATION36	LOC128221746	semaphorin-5A-like	HMCN1
GOBP_ACTIN_FILAMENT_REORGANIZATION37	LOC128221749	hemicentin-1-like	HMCN1
GOBP_ACTIN_FILAMENT_REORGANIZATION38	LOC128222107	coadhesin-like	HMCN1
GOBP_ACTIN_FILAMENT_REORGANIZATION39	LOC128222391	coadhesin-like	HMCN1
GOBP_ACTIN_FILAMENT_REORGANIZATION40	LOC128222404	coadhesin-like	HMCN1
GOBP_ACTIN_FILAMENT_REORGANIZATION41	LOC128222941	hemicentin-1-like	HMCN1
GOBP_ACTIN_FILAMENT_REORGANIZATION42	LOC128223300	A disintegrin and metalloproteinase with thrombospondin motifs adt-1-like	HMCN1
GOBP_ACTIN_FILAMENT_REORGANIZATION43	LOC128223406	scavenger receptor cysteine-rich domain superfamily protein-like	HMCN1
GOBP_ACTIN_FILAMENT_REORGANIZATION44	LOC128224030	hemicentin-1-like	HMCN1
GOBP_ACTIN_FILAMENT_REORGANIZATION45	LOC128224157	hemicentin-1-like	HMCN1
GOBP_ACTIN_FILAMENT_REORGANIZATION46	LOC128224321	semaphorin-5A-like	HMCN1
GOBP_ACTIN_FILAMENT_REORGANIZATION47	LOC128224327	coadhesin-like	HMCN1
GOBP_ACTIN_FILAMENT_REORGANIZATION48	LOC128224329	coadhesin-like	HMCN1
GOBP_ACTIN_FILAMENT_REORGANIZATION49	LOC128224330	coadhesin-like	HMCN1
GOBP_ACTIN_FILAMENT_REORGANIZATION50	LOC128224454	SCO-spondin-like	HMCN1
GOBP_ACTIN_FILAMENT_REORGANIZATION51	LOC128224573	hemicentin-1-like	HMCN1
GOBP_ACTIN_FILAMENT_REORGANIZATION52	LOC128226529	coadhesin-like	HMCN1
GOBP_ACTIN_FILAMENT_REORGANIZATION53	LOC128228728	arf-GAP with Rho-GAP domain%2C ANK repeat and PH domain-containing protein 1-like	ARAP1
GOBP_ACTIN_FILAMENT_REORGANIZATION54	LOC128228863	hemicentin-1-like	HMCN1
GOBP_ACTIN_FILAMENT_REORGANIZATION55	LOC128228898	hemicentin-1-like	HMCN1
GOBP_ACTIN_FILAMENT_REORGANIZATION56	LOC128233376	nephrin-like	HMCN1
GOBP_ACTIN_FILAMENT_REORGANIZATION57	LOC128233446	hemicentin-1-like	HMCN1
GOBP_ACTIN_FILAMENT_REORGANIZATION58	LOC128233531	hemicentin-1-like	HMCN1
GOBP_ACTIN_FILAMENT_REORGANIZATION59	LOC128233540	uncharacterized LOC128233540	HMCN1
GOBP_ACTIN_FILAMENT_REORGANIZATION60	LOC128233634	hemicentin-2-like	HMCN1
GOBP_ACTIN_FILAMENT_REORGANIZATION61	LOC128233698	hemicentin-1-like	HMCN1
GOBP_ACTIN_FILAMENT_REORGANIZATION62	LOC128233700	hemicentin-1-like	HMCN1
GOBP_ACTIN_FILAMENT_REORGANIZATION63	LOC128234151	hemicentin-2-like	HMCN1
GOBP_ACTIN_FILAMENT_REORGANIZATION64	LOC128234164	hemicentin-1-like	HMCN1
GOBP_ACTIN_FILAMENT_REORGANIZATION65	LOC128234528	hemicentin-1-like	HMCN1
GOBP_ACTIN_FILAMENT_REORGANIZATION66	LOC128234566	semaphorin-5A-like	HMCN1
GOBP_ACTIN_FILAMENT_REORGANIZATION67	LOC128234635	hemicentin-2-like	HMCN1
GOBP_ACTIN_FILAMENT_REORGANIZATION68	LOC128234650	hemicentin-2-like	HMCN1
GOBP_ACTIN_FILAMENT_REORGANIZATION69	LOC128234758	hemicentin-2-like	HMCN1
GOBP_ACTIN_FILAMENT_REORGANIZATION70	LOC128235179	hemicentin-1-like	HMCN1
GOBP_ACTIN_FILAMENT_REORGANIZATION71	LOC128235188	hemicentin-1-like	HMCN1
GOBP_ACTIN_FILAMENT_REORGANIZATION72	LOC128235197	hemicentin-2-like	HMCN1
GOBP_ACTIN_FILAMENT_REORGANIZATION73	LOC128235233	hemicentin-1-like	HMCN1
GOBP_ACTIN_FILAMENT_REORGANIZATION74	LOC128235391	hemicentin-1-like	HMCN1
GOBP_ACTIN_FILAMENT_REORGANIZATION75	LOC128235467	uncharacterized LOC128235467	HMCN1
GOBP_ACTIN_FILAMENT_REORGANIZATION76	LOC128235798	nephrin-like	HMCN1
GOBP_ACTIN_FILAMENT_REORGANIZATION77	LOC128235800	hemicentin-1-like	HMCN1
GOBP_ACTIN_FILAMENT_REORGANIZATION78	LOC128235801	hemicentin-1-like	HMCN1
GOBP_ACTIN_FILAMENT_REORGANIZATION79	LOC128235819	hemicentin-1-like	HMCN1
GOBP_ACTIN_FILAMENT_REORGANIZATION80	LOC128235855	uncharacterized LOC128235855	HMCN1
GOBP_ACTIN_FILAMENT_REORGANIZATION81	LOC128235878	basement membrane-specific heparan sulfate proteoglycan core protein-like	HMCN1
GOBP_ACTIN_FILAMENT_REORGANIZATION82	LOC128235990	hemicentin-1-like	HMCN1
GOBP_ACTIN_FILAMENT_REORGANIZATION83	LOC128236125	nephrin-like	HMCN1
GOBP_ACTIN_FILAMENT_REORGANIZATION84	LOC128236148	uncharacterized LOC128236148	HMCN1
GOBP_ACTIN_FILAMENT_REORGANIZATION85	LOC128236998	A disintegrin and metalloproteinase with thrombospondin motifs 14-like	HMCN1
GOBP_ACTIN_FILAMENT_REORGANIZATION86	LOC128237249	A disintegrin and metalloproteinase with thrombospondin motifs 14-like	HMCN1
GOBP_ACTIN_FILAMENT_REORGANIZATION87	LOC128237786	coadhesin-like	HMCN1
GOBP_ACTIN_FILAMENT_REORGANIZATION88	LOC128238079	protein draper-like	HMCN1
GOBP_ACTIN_FILAMENT_REORGANIZATION89	LOC128238737	hemicentin-1-like	HMCN1
GOBP_ACTIN_FILAMENT_REORGANIZATION90	LOC128239471	uncharacterized LOC128239471	HMCN1
GOBP_ACTIN_FILAMENT_REORGANIZATION91	LOC128239831	hemicentin-1-like	HMCN1
GOBP_ACTIN_FILAMENT_REORGANIZATION92	LOC128239956	coadhesin-like	HMCN1
GOBP_ACTIN_FILAMENT_REORGANIZATION93	LOC128240048	thrombospondin-1-like	HMCN1
GOBP_ACTIN_FILAMENT_REORGANIZATION94	LOC128240228	uncharacterized LOC128240228	HMCN1
GOBP_ACTIN_FILAMENT_REORGANIZATION95	LOC128240506	thrombospondin-2-like	HMCN1
GOBP_ACTIN_FILAMENT_REORGANIZATION96	LOC128240524	semaphorin-5A-like	HMCN1
GOBP_ACTIN_FILAMENT_REORGANIZATION97	LOC128240526	semaphorin-5A-like	HMCN1
GOBP_ACTIN_FILAMENT_REORGANIZATION98	LOC128240528	semaphorin-5A-like	HMCN1
GOBP_ACTIN_FILAMENT_REORGANIZATION99	LOC128241225	coadhesin-like	HMCN1
GOBP_ACTIN_FILAMENT_REORGANIZATION100	LOC128241256	coadhesin-like	HMCN1
GOBP_ACTIN_FILAMENT_REORGANIZATION101	LOC128241259	thrombospondin-2-like	HMCN1
GOBP_ACTIN_FILAMENT_REORGANIZATION102	LOC128241260	uncharacterized LOC128241260	HMCN1
GOBP_ACTIN_FILAMENT_REORGANIZATION103	LOC128241282	SCO-spondin-like	HMCN1
GOBP_ACTIN_FILAMENT_REORGANIZATION104	LOC128241663	hemicentin-1-like	HMCN1
GOBP_ACTIN_FILAMENT_REORGANIZATION105	LOC128241678	coadhesin-like	HMCN1
GOBP_ACTIN_FILAMENT_REORGANIZATION106	LOC128241847	coadhesin-like	HMCN1
GOBP_ACTIN_FILAMENT_REORGANIZATION107	LOC128243211	breast cancer anti-estrogen resistance protein 1-like	BCAR1
GOBP_ACTIN_FILAMENT_REORGANIZATION108	LOC128244398	calcium uniporter protein%2C mitochondrial-like	MCU
GOBP_ACTIN_FILAMENT_SEVERING1	LOC128209862	glia maturation factor beta-like	GMFB
GOBP_ACTIN_FILAMENT_SEVERING2	LOC128228248	advillin-like	AVIL
GOBP_ACTIN_FILAMENT_SEVERING3	LOC128240559	uncharacterized LOC128240559	SVIL
GOBP_ACTIN_FILAMENT_SEVERING4	LOC128244059	protein flightless-1 homolog	FLII
GOBP_ACTIN_FILAMENT_SEVERING5	LOC128244922	protein flightless-1 homolog	FLII
GOBP_ACTIN_FILAMENT_SEVERING6	LOC128246425	uncharacterized LOC128246425	FMNL1
GOBP_ACTIN_MEDIATED_CELL_CONTRACTION1	LOC128204108	filamin-A-like	FLNA
GOBP_ACTIN_MEDIATED_CELL_CONTRACTION2	LOC128204119	transcription factor GATA-4-like	GATA4
GOBP_ACTIN_MEDIATED_CELL_CONTRACTION3	LOC128205092	rho-associated protein kinase 1-like	ROCK1
GOBP_ACTIN_MEDIATED_CELL_CONTRACTION4	LOC128205440	G protein-activated inward rectifier potassium channel 3-like	KCNJ5
GOBP_ACTIN_MEDIATED_CELL_CONTRACTION5	LOC128205979	transcription factor GATA-4-like	GATA4
GOBP_ACTIN_MEDIATED_CELL_CONTRACTION6	LOC128206237	rho-associated protein kinase 2-like	ROCK1
GOBP_ACTIN_MEDIATED_CELL_CONTRACTION7	LOC128206533	rho-associated protein kinase 1-like	ROCK1
GOBP_ACTIN_MEDIATED_CELL_CONTRACTION8	LOC128206672	uncharacterized LOC128206672	GATA4
GOBP_ACTIN_MEDIATED_CELL_CONTRACTION9	LOC128207435	mammalian ependymin-related protein 1-like	EPDR1
GOBP_ACTIN_MEDIATED_CELL_CONTRACTION10	LOC128207939	filamin-A-like	FLNA
GOBP_ACTIN_MEDIATED_CELL_CONTRACTION11	LOC128208966	tyrosine-protein phosphatase non-receptor type 13-like	FRMD6
GOBP_ACTIN_MEDIATED_CELL_CONTRACTION12	LOC128209188	mammalian ependymin-related protein 1-like	EPDR1
GOBP_ACTIN_MEDIATED_CELL_CONTRACTION13	LOC128209807	mammalian ependymin-related protein 1-like	EPDR1
GOBP_ACTIN_MEDIATED_CELL_CONTRACTION14	LOC128209832	mammalian ependymin-related protein 1-like	EPDR1
GOBP_ACTIN_MEDIATED_CELL_CONTRACTION15	LOC128209970	mammalian ependymin-related protein 1-like	EPDR1
GOBP_ACTIN_MEDIATED_CELL_CONTRACTION16	LOC128210139	ankyrin-2-like	ANK2
GOBP_ACTIN_MEDIATED_CELL_CONTRACTION17	LOC128216191	caveolin-3-like	CAV1
GOBP_ACTIN_MEDIATED_CELL_CONTRACTION18	LOC128216432	caveolin-1-like	CAV1
GOBP_ACTIN_MEDIATED_CELL_CONTRACTION19	LOC128216477	caveolin-1-like	CAV1
GOBP_ACTIN_MEDIATED_CELL_CONTRACTION20	LOC128216479	caveolin-1-like	CAV1
GOBP_ACTIN_MEDIATED_CELL_CONTRACTION21	LOC128216519	caveolin-3-like	CAV1
GOBP_ACTIN_MEDIATED_CELL_CONTRACTION22	LOC128216721	caveolin-1-like	CAV1
GOBP_ACTIN_MEDIATED_CELL_CONTRACTION23	LOC128216722	caveolin-3-like	CAV1
GOBP_ACTIN_MEDIATED_CELL_CONTRACTION24	LOC128216887	caveolin-1-like	CAV1
GOBP_ACTIN_MEDIATED_CELL_CONTRACTION25	LOC128217657	caveolin-1-like	CAV1
GOBP_ACTIN_MEDIATED_CELL_CONTRACTION26	LOC128217964	caveolin-1-like	CAV1
GOBP_ACTIN_MEDIATED_CELL_CONTRACTION27	LOC128218146	caveolin-3-like	CAV1
GOBP_ACTIN_MEDIATED_CELL_CONTRACTION28	LOC128218240	caveolin-3-like	CAV3
GOBP_ACTIN_MEDIATED_CELL_CONTRACTION29	LOC128218257	caveolin-1-like	CAV1
GOBP_ACTIN_MEDIATED_CELL_CONTRACTION30	LOC128218277	caveolin-1-like	CAV1
GOBP_ACTIN_MEDIATED_CELL_CONTRACTION31	LOC128218320	caveolin-3-like	CAV1
GOBP_ACTIN_MEDIATED_CELL_CONTRACTION32	LOC128218367	caveolin-3-like	CAV1
GOBP_ACTIN_MEDIATED_CELL_CONTRACTION33	LOC128218483	caveolin-1-like	CAV1
GOBP_ACTIN_MEDIATED_CELL_CONTRACTION34	LOC128218484	caveolin-1-like	CAV1
GOBP_ACTIN_MEDIATED_CELL_CONTRACTION35	LOC128218685	filamin-B-like	FLNA
GOBP_ACTIN_MEDIATED_CELL_CONTRACTION36	LOC128218876	filamin-A-like	FLNA
GOBP_ACTIN_MEDIATED_CELL_CONTRACTION37	LOC128220430	caveolin-1-like	CAV1
GOBP_ACTIN_MEDIATED_CELL_CONTRACTION38	LOC128220516	caveolin-1-like	CAV1
GOBP_ACTIN_MEDIATED_CELL_CONTRACTION39	LOC128220549	caveolin-1-like	CAV1
GOBP_ACTIN_MEDIATED_CELL_CONTRACTION40	LOC128220562	caveolin-3-like	CAV1
GOBP_ACTIN_MEDIATED_CELL_CONTRACTION41	LOC128225250	uncharacterized LOC128225250	EPDR1
GOBP_ACTIN_MEDIATED_CELL_CONTRACTION42	LOC128229201	potassium voltage-gated channel subfamily H member 2-like	HCN4
GOBP_ACTIN_MEDIATED_CELL_CONTRACTION43	LOC128230240	small conductance calcium-activated potassium channel protein 2-like	KCNN2
GOBP_ACTIN_MEDIATED_CELL_CONTRACTION44	LOC128230596	G protein-activated inward rectifier potassium channel 4-like	KCNJ5
GOBP_ACTIN_MEDIATED_CELL_CONTRACTION45	LOC128232932	G protein-activated inward rectifier potassium channel 4-like	KCNJ5
GOBP_ACTIN_MEDIATED_CELL_CONTRACTION46	LOC128235473	potassium voltage-gated channel subfamily C member 2-like	KCND3
GOBP_ACTIN_MEDIATED_CELL_CONTRACTION47	LOC128235969	uncharacterized LOC128235969	ANK2
GOBP_ACTIN_MEDIATED_CELL_CONTRACTION48	LOC128238764	potassium voltage-gated channel subfamily KQT member 1-like	KCNQ1
GOBP_ACTIN_MEDIATED_CELL_CONTRACTION49	LOC128238911	potassium voltage-gated channel subfamily KQT member 1-like	KCNQ1
GOBP_ACTIN_MEDIATED_CELL_CONTRACTION50	LOC128239065	potassium voltage-gated channel subfamily KQT member 1-like	KCNQ1
GOBP_ACTIN_MEDIATED_CELL_CONTRACTION51	LOC128240112	serine/threonine-protein phosphatase 6 regulatory ankyrin repeat subunit B-like	ANK2
GOBP_ACTIN_MEDIATED_CELL_CONTRACTION52	LOC128242374	caveolin-3-like	CAV1
GOBP_ACTIN_MEDIATED_CELL_CONTRACTION53	LOC128242591	uncharacterized LOC128242591	ANK2
GOBP_ACTIN_MEDIATED_CELL_CONTRACTION54	LOC128244886	fibronectin type 3 and ankyrin repeat domains 1 protein-like	ANK2
GOBP_ACTIN_MEDIATED_CELL_CONTRACTION55	LOC128246002	caveolin-1-like	CAV1
GOBP_ACTIN_MEDIATED_CELL_CONTRACTION56	LOC128246003	caveolin-1-like	CAV1
GOBP_ACTIN_MEDIATED_CELL_CONTRACTION57	LOC128246004	caveolin-1-like	CAV1
GOBP_ACTIN_MEDIATED_CELL_CONTRACTION58	LOC128246005	caveolin-1-like	CAV1
GOBP_ACTIN_MODIFICATION1	LOC128209035	actin-histidine N-methyltransferase-like	SETD3
GOBP_ACTIN_MODIFICATION2	LOC128209767	N-alpha-acetyltransferase 80-like	NAA80
GOBP_ACTIN_MODIFICATION3	LOC128209867	actin-histidine N-methyltransferase-like	SETD3
GOBP_ACTIN_MODIFICATION4	LOC128216956	twinfilin-1-like	TWF1
GOBP_ACTIN_NUCLEATION1	LOC128202994	ADP-ribosylation factor 1-like	ARF1
GOBP_ACTIN_NUCLEATION2	LOC128208067	arpin-like	ARPIN
GOBP_ACTIN_NUCLEATION3	LOC128209334	uncharacterized LOC128209334	ARF1
GOBP_ACTIN_NUCLEATION4	LOC128209862	glia maturation factor beta-like	GMFB
GOBP_ACTIN_NUCLEATION5	LOC128214150	dynein axonemal intermediate chain 3-like	DNAI3
GOBP_ACTIN_NUCLEATION6	LOC128216762	actin nucleation-promoting factor WASL-like	WASL
GOBP_ACTIN_NUCLEATION7	LOC128218258	actin-related protein 2/3 complex subunit 4	ARPC4
GOBP_ACTIN_NUCLEATION8	LOC128218513	actin-related protein 2/3 complex subunit 4	ARPC4
GOBP_ACTIN_NUCLEATION9	LOC128221120	PRKCA-binding protein-like	PICK1
GOBP_ACTIN_NUCLEATION10	LOC128221898	AP-1 complex-associated regulatory protein-like	AP1AR
GOBP_ACTIN_NUCLEATION11	LOC128224891	PRKCA-binding protein-like	PICK1
GOBP_ACTIN_NUCLEATION12	LOC128226761	actin-related protein 2/3 complex subunit 5-like	ARPC5
GOBP_ACTIN_NUCLEATION13	LOC128227244	actin-related protein 2/3 complex subunit 5-like	ARPC5
GOBP_ACTIN_NUCLEATION14	LOC128228007	junction-mediating and -regulatory protein-like	JMY
GOBP_ACTIN_NUCLEATION15	LOC128230626	actin-related protein 2/3 complex subunit 3-A-like	ARPC3
GOBP_ACTIN_NUCLEATION16	LOC128236744	actin-related protein 2/3 complex subunit 2-B-like	ARPC2
GOBP_ACTIN_NUCLEATION17	LOC128237441	actin-binding protein WASF3-like	WASF3
GOBP_ACTIN_NUCLEATION18	LOC128238320	actin-binding protein WASF2-like	WASF3
GOBP_ACTIN_NUCLEATION19	LOC128238383	uncharacterized LOC128238383	WASF1
GOBP_ACTIN_NUCLEATION20	LOC128245314	ADP-ribosylation factor 1-like	ARF1
GOBP_ACTIN_NUCLEATION21	LOC128245845	ADP-ribosylation factor 1-like	ARF1
GOBP_ACTIN_NUCLEATION22	LOC128245846	ADP-ribosylation factor 1-like	ARF1
GOBP_ACTIN_NUCLEATION23	LOC128246858	ADP-ribosylation factor 1-like	ARF1
GOBP_ACTIN_POLYMERIZATION_DEPENDENT_CELL_MOTILITY1	LOC128228007	junction-mediating and -regulatory protein-like	JMY
GOBP_ACTIN_POLYMERIZATION_DEPENDENT_CELL_MOTILITY2	LOC128230626	actin-related protein 2/3 complex subunit 3-A-like	ARPC3
GOBP_ACTIN_POLYMERIZATION_DEPENDENT_CELL_MOTILITY3	LOC128231971	epidermal growth factor receptor kinase substrate 8-like	EPS8
GOBP_ACTIN_POLYMERIZATION_DEPENDENT_CELL_MOTILITY4	LOC128236744	actin-related protein 2/3 complex subunit 2-B-like	ARPC2
GOBP_ACTIN_POLYMERIZATION_OR_DEPOLYMERIZATION1	LOC128206121	bombesin receptor subtype-3-like	GHSR
GOBP_ACTIN_POLYMERIZATION_OR_DEPOLYMERIZATION2	LOC128206985	ras-related C3 botulinum toxin substrate 1-like	RAC1
GOBP_ACTIN_POLYMERIZATION_OR_DEPOLYMERIZATION3	LOC128208057	molecular chaperone MKKS-like	MKKS
GOBP_ACTIN_POLYMERIZATION_OR_DEPOLYMERIZATION4	LOC128208885	ras-related C3 botulinum toxin substrate 1-like	RAC1
GOBP_ACTIN_POLYMERIZATION_OR_DEPOLYMERIZATION5	LOC128208891	ras-related protein Rac1-like	RAC1
GOBP_ACTIN_POLYMERIZATION_OR_DEPOLYMERIZATION6	LOC128208910	disheveled-associated activator of morphogenesis 1-like	DAAM2
GOBP_ACTIN_POLYMERIZATION_OR_DEPOLYMERIZATION7	LOC128209767	N-alpha-acetyltransferase 80-like	NAA80
GOBP_ACTIN_POLYMERIZATION_OR_DEPOLYMERIZATION8	LOC128210915	ras-related C3 botulinum toxin substrate 1	RAC1
GOBP_ACTIN_POLYMERIZATION_OR_DEPOLYMERIZATION9	LOC128211802	WD repeat-containing protein 1-like	WDR1
GOBP_ACTIN_POLYMERIZATION_OR_DEPOLYMERIZATION10	LOC128212013	drebrin-like protein	DBNL
GOBP_ACTIN_POLYMERIZATION_OR_DEPOLYMERIZATION11	LOC128212237	drebrin-like protein	DBNL
GOBP_ACTIN_POLYMERIZATION_OR_DEPOLYMERIZATION12	LOC128213239	cysteinyl leukotriene receptor 2-like	GHSR
GOBP_ACTIN_POLYMERIZATION_OR_DEPOLYMERIZATION13	LOC128213528	CYFIP-related Rac1 interactor B-like	CYRIB
GOBP_ACTIN_POLYMERIZATION_OR_DEPOLYMERIZATION14	LOC128213841	methionine-R-sulfoxide reductase B1-like	MSRB1
GOBP_ACTIN_POLYMERIZATION_OR_DEPOLYMERIZATION15	LOC128214326	ras-related protein ced-10-like	RAC1
GOBP_ACTIN_POLYMERIZATION_OR_DEPOLYMERIZATION16	LOC128214904	ras-related protein ced-10-like	RAC1
GOBP_ACTIN_POLYMERIZATION_OR_DEPOLYMERIZATION17	LOC128215201	growth hormone secretagogue receptor type 1-like	GHSR
GOBP_ACTIN_POLYMERIZATION_OR_DEPOLYMERIZATION18	LOC128215203	growth hormone secretagogue receptor type 1-like	GHSR
GOBP_ACTIN_POLYMERIZATION_OR_DEPOLYMERIZATION19	LOC128215204	cysteinyl leukotriene receptor 2-like	GHSR
GOBP_ACTIN_POLYMERIZATION_OR_DEPOLYMERIZATION20	LOC128215350	ras-related C3 botulinum toxin substrate 1-like	RAC1
GOBP_ACTIN_POLYMERIZATION_OR_DEPOLYMERIZATION21	LOC128216730	neuromedin-U receptor 1-like	GHSR
GOBP_ACTIN_POLYMERIZATION_OR_DEPOLYMERIZATION22	LOC128216762	actin nucleation-promoting factor WASL-like	WASL
GOBP_ACTIN_POLYMERIZATION_OR_DEPOLYMERIZATION23	LOC128216956	twinfilin-1-like	TWF1
GOBP_ACTIN_POLYMERIZATION_OR_DEPOLYMERIZATION24	LOC128217364	pleckstrin-like	PLEK
GOBP_ACTIN_POLYMERIZATION_OR_DEPOLYMERIZATION25	LOC128217616	serine/threonine-protein kinase mTOR-like	MTOR
GOBP_ACTIN_POLYMERIZATION_OR_DEPOLYMERIZATION26	LOC128218064	pyrokinin-1 receptor-like	GHSR
GOBP_ACTIN_POLYMERIZATION_OR_DEPOLYMERIZATION27	LOC128218258	actin-related protein 2/3 complex subunit 4	ARPC4
GOBP_ACTIN_POLYMERIZATION_OR_DEPOLYMERIZATION28	LOC128218513	actin-related protein 2/3 complex subunit 4	ARPC4
GOBP_ACTIN_POLYMERIZATION_OR_DEPOLYMERIZATION29	LOC128218928	uncharacterized LOC128218928	SLIT2
GOBP_ACTIN_POLYMERIZATION_OR_DEPOLYMERIZATION30	LOC128219070	leucine-rich repeat-containing G-protein coupled receptor 4-like	SLIT2
GOBP_ACTIN_POLYMERIZATION_OR_DEPOLYMERIZATION31	LOC128219901	cytoplasmic protein NCK2-like	NCK2
GOBP_ACTIN_POLYMERIZATION_OR_DEPOLYMERIZATION32	LOC128221355	tyrosine-protein kinase Fer-like	FER
GOBP_ACTIN_POLYMERIZATION_OR_DEPOLYMERIZATION33	LOC128221482	uncharacterized LOC128221482	SLIT2
GOBP_ACTIN_POLYMERIZATION_OR_DEPOLYMERIZATION34	LOC128224209	ras-related C3 botulinum toxin substrate 1-like	RAC1
GOBP_ACTIN_POLYMERIZATION_OR_DEPOLYMERIZATION35	LOC128225235	uncharacterized LOC128225235	SLIT2
GOBP_ACTIN_POLYMERIZATION_OR_DEPOLYMERIZATION36	LOC128225982	growth hormone secretagogue receptor type 1-like	GHSR
GOBP_ACTIN_POLYMERIZATION_OR_DEPOLYMERIZATION37	LOC128226162	C-C chemokine receptor type 5-like	GHSR
GOBP_ACTIN_POLYMERIZATION_OR_DEPOLYMERIZATION38	LOC128226761	actin-related protein 2/3 complex subunit 5-like	ARPC5
GOBP_ACTIN_POLYMERIZATION_OR_DEPOLYMERIZATION39	LOC128227244	actin-related protein 2/3 complex subunit 5-like	ARPC5
GOBP_ACTIN_POLYMERIZATION_OR_DEPOLYMERIZATION40	LOC128228248	advillin-like	AVIL
GOBP_ACTIN_POLYMERIZATION_OR_DEPOLYMERIZATION41	LOC128228318	coronin-7-like	CORO7
GOBP_ACTIN_POLYMERIZATION_OR_DEPOLYMERIZATION42	LOC128228623	ras GTPase-activating protein 1-like	RASA1
GOBP_ACTIN_POLYMERIZATION_OR_DEPOLYMERIZATION43	LOC128228897	uncharacterized LOC128228897	GHSR
GOBP_ACTIN_POLYMERIZATION_OR_DEPOLYMERIZATION44	LOC128229079	non-lysosomal glucosylceramidase-like	GBA2
GOBP_ACTIN_POLYMERIZATION_OR_DEPOLYMERIZATION45	LOC128229264	uncharacterized LOC128229264	GHSR
GOBP_ACTIN_POLYMERIZATION_OR_DEPOLYMERIZATION46	LOC128229380	protein cordon-bleu-like	COBL
GOBP_ACTIN_POLYMERIZATION_OR_DEPOLYMERIZATION47	LOC128230091	tetratricopeptide repeat protein 17-like	TTC17
GOBP_ACTIN_POLYMERIZATION_OR_DEPOLYMERIZATION48	LOC128230481	protein phosphatase Slingshot homolog 2-like	SSH2
GOBP_ACTIN_POLYMERIZATION_OR_DEPOLYMERIZATION49	LOC128230520	protein phosphatase Slingshot homolog 1-like	SSH2
GOBP_ACTIN_POLYMERIZATION_OR_DEPOLYMERIZATION50	LOC128230561	tyrosine-protein kinase Fes/Fps-like	FER
GOBP_ACTIN_POLYMERIZATION_OR_DEPOLYMERIZATION51	LOC128230574	tyrosine-protein kinase Fer-like	FER
GOBP_ACTIN_POLYMERIZATION_OR_DEPOLYMERIZATION52	LOC128230599	tyrosine-protein kinase Fes/Fps-like	FER
GOBP_ACTIN_POLYMERIZATION_OR_DEPOLYMERIZATION53	LOC128230617	ADP-ribosylation factor 6	ARF6
GOBP_ACTIN_POLYMERIZATION_OR_DEPOLYMERIZATION54	LOC128230626	actin-related protein 2/3 complex subunit 3-A-like	ARPC3
GOBP_ACTIN_POLYMERIZATION_OR_DEPOLYMERIZATION55	LOC128231640	uncharacterized LOC128231640	FER
GOBP_ACTIN_POLYMERIZATION_OR_DEPOLYMERIZATION56	LOC128231971	epidermal growth factor receptor kinase substrate 8-like	EPS8
GOBP_ACTIN_POLYMERIZATION_OR_DEPOLYMERIZATION57	LOC128232188	myotrophin-like	MTPN
GOBP_ACTIN_POLYMERIZATION_OR_DEPOLYMERIZATION58	LOC128234155	methionine-R-sulfoxide reductase B2%2C mitochondrial-like	MSRB2
GOBP_ACTIN_POLYMERIZATION_OR_DEPOLYMERIZATION59	LOC128234298	speckle-type POZ protein-like	RDX
GOBP_ACTIN_POLYMERIZATION_OR_DEPOLYMERIZATION60	LOC128234669	ephrin type-B receptor 2-like	FER
GOBP_ACTIN_POLYMERIZATION_OR_DEPOLYMERIZATION61	LOC128236139	uncharacterized LOC128236139	FER
GOBP_ACTIN_POLYMERIZATION_OR_DEPOLYMERIZATION62	LOC128236221	uncharacterized LOC128236221	FER
GOBP_ACTIN_POLYMERIZATION_OR_DEPOLYMERIZATION63	LOC128236744	actin-related protein 2/3 complex subunit 2-B-like	ARPC2
GOBP_ACTIN_POLYMERIZATION_OR_DEPOLYMERIZATION64	LOC128237441	actin-binding protein WASF3-like	WASF3
GOBP_ACTIN_POLYMERIZATION_OR_DEPOLYMERIZATION65	LOC128237481	serine/threonine-protein kinase LATS1-like	LATS1
GOBP_ACTIN_POLYMERIZATION_OR_DEPOLYMERIZATION66	LOC128238277	retinitis pigmentosa 1-like 1 protein	AIF1
GOBP_ACTIN_POLYMERIZATION_OR_DEPOLYMERIZATION67	LOC128238320	actin-binding protein WASF2-like	WASF3
GOBP_ACTIN_POLYMERIZATION_OR_DEPOLYMERIZATION68	LOC128238383	uncharacterized LOC128238383	WASF1
GOBP_ACTIN_POLYMERIZATION_OR_DEPOLYMERIZATION69	LOC128240559	uncharacterized LOC128240559	SVIL
GOBP_ACTIN_POLYMERIZATION_OR_DEPOLYMERIZATION70	LOC128241075	megakaryocyte-associated tyrosine-protein kinase-like	JAK2
GOBP_ACTIN_POLYMERIZATION_OR_DEPOLYMERIZATION71	LOC128242634	uncharacterized LOC128242634	SLIT2
GOBP_ACTIN_POLYMERIZATION_OR_DEPOLYMERIZATION72	LOC128242721	probable G-protein coupled receptor 139	GHSR
GOBP_ACTIN_POLYMERIZATION_OR_DEPOLYMERIZATION73	LOC128243349	FH1/FH2 domain-containing protein 3-like	FHOD3
GOBP_ACTIN_POLYMERIZATION_OR_DEPOLYMERIZATION74	LOC128243611	uncharacterized LOC128243611	SLIT2
GOBP_ACTIN_POLYMERIZATION_OR_DEPOLYMERIZATION75	LOC128243679	coactosin-like protein	COTL1
GOBP_ACTIN_POLYMERIZATION_OR_DEPOLYMERIZATION76	LOC128243841	ciliogenesis-associated TTC17-interacting protein-like	CATIP
GOBP_ACTIN_POLYMERIZATION_OR_DEPOLYMERIZATION77	LOC128244059	protein flightless-1 homolog	FLII
GOBP_ACTIN_POLYMERIZATION_OR_DEPOLYMERIZATION78	LOC128244224	growth hormone secretagogue receptor type 1-like	GHSR
GOBP_ACTIN_POLYMERIZATION_OR_DEPOLYMERIZATION79	LOC128244226	growth hormone secretagogue receptor type 1-like	GHSR
GOBP_ACTIN_POLYMERIZATION_OR_DEPOLYMERIZATION80	LOC128244733	probable G-protein coupled receptor 139	GHSR
GOBP_ACTIN_POLYMERIZATION_OR_DEPOLYMERIZATION81	LOC128244752	Bardet-Biedl syndrome 4 protein homolog	BBS4
GOBP_ACTIN_POLYMERIZATION_OR_DEPOLYMERIZATION82	LOC128244922	protein flightless-1 homolog	FLII
GOBP_ACTIN_POLYMERIZATION_OR_DEPOLYMERIZATION83	LOC128245007	probable G-protein coupled receptor 139	GHSR
GOBP_ACTIN_POLYMERIZATION_OR_DEPOLYMERIZATION84	LOC128245029	probable G-protein coupled receptor 139	GHSR
GOBP_ACTIN_POLYMERIZATION_OR_DEPOLYMERIZATION85	LOC128245089	probable G-protein coupled receptor 139	GHSR
GOBP_ACTIN_POLYMERIZATION_OR_DEPOLYMERIZATION86	LOC128245393	uncharacterized LOC128245393	TTC17
GOBP_ACTIN_POLYMERIZATION_OR_DEPOLYMERIZATION87	LOC128246029	uncharacterized LOC128246029	RDX
GOBP_ACTIN_POLYMERIZATION_OR_DEPOLYMERIZATION88	LOC128246415	growth hormone secretagogue receptor type 1-like	GHSR
GOBP_ACTIN_POLYMERIZATION_OR_DEPOLYMERIZATION89	LOC128246814	F-actin-capping protein subunit beta-like	CAPZB
GOBP_ACTION_POTENTIAL1	LOC128203340	potassium voltage-gated channel protein Shab-like	KCNA2
GOBP_ACTION_POTENTIAL2	LOC128203711	potassium voltage-gated channel subfamily B member 1-like	KCNB1
GOBP_ACTION_POTENTIAL3	LOC128204108	filamin-A-like	FLNA
GOBP_ACTION_POTENTIAL4	LOC128204996	serine/threonine-protein phosphatase 6 regulatory ankyrin repeat subunit C-like	ANK3
GOBP_ACTION_POTENTIAL5	LOC128205440	G protein-activated inward rectifier potassium channel 3-like	KCNJ5
GOBP_ACTION_POTENTIAL6	LOC128205600	uncharacterized LOC128205600	CALM1
GOBP_ACTION_POTENTIAL7	LOC128205620	uncharacterized LOC128205620	CALM1
GOBP_ACTION_POTENTIAL8	LOC128206161	potassium voltage-gated channel subfamily H member 7-like	KCNH7
GOBP_ACTION_POTENTIAL9	LOC128206463	uncharacterized LOC128206463	CALM1
GOBP_ACTION_POTENTIAL10	LOC128207939	filamin-A-like	FLNA
GOBP_ACTION_POTENTIAL11	LOC128210139	ankyrin-2-like	ANK2
GOBP_ACTION_POTENTIAL12	LOC128210917	uncharacterized LOC128210917	SCN4A
GOBP_ACTION_POTENTIAL13	LOC128211747	orexin receptor type 2-like	DRD1
GOBP_ACTION_POTENTIAL14	LOC128211749	mu-type opioid receptor-like	DRD1
GOBP_ACTION_POTENTIAL15	LOC128212330	5-hydroxytryptamine receptor 1-like	DRD1
GOBP_ACTION_POTENTIAL16	LOC128212374	D(1) dopamine receptor-like	DRD1
GOBP_ACTION_POTENTIAL17	LOC128212437	5-hydroxytryptamine receptor 1-like	DRD1
GOBP_ACTION_POTENTIAL18	LOC128215978	potassium voltage-gated channel protein Shaw-like	KCNB1
GOBP_ACTION_POTENTIAL19	LOC128216191	caveolin-3-like	CAV1
GOBP_ACTION_POTENTIAL20	LOC128216432	caveolin-1-like	CAV1
GOBP_ACTION_POTENTIAL21	LOC128216477	caveolin-1-like	CAV1
GOBP_ACTION_POTENTIAL22	LOC128216479	caveolin-1-like	CAV1
GOBP_ACTION_POTENTIAL23	LOC128216519	caveolin-3-like	CAV1
GOBP_ACTION_POTENTIAL24	LOC128216664	potassium voltage-gated channel subfamily A member 1-like	KCNA1
GOBP_ACTION_POTENTIAL25	LOC128216721	caveolin-1-like	CAV1
GOBP_ACTION_POTENTIAL26	LOC128216722	caveolin-3-like	CAV1
GOBP_ACTION_POTENTIAL27	LOC128216887	caveolin-1-like	CAV1
GOBP_ACTION_POTENTIAL28	LOC128216949	sarcolemmal membrane-associated protein-like	SLMAP
GOBP_ACTION_POTENTIAL29	LOC128217471	uncharacterized LOC128217471	ANK3
GOBP_ACTION_POTENTIAL30	LOC128217536	ankyrin repeat domain-containing protein 50-like	ANK3
GOBP_ACTION_POTENTIAL31	LOC128217616	serine/threonine-protein kinase mTOR-like	MTOR
GOBP_ACTION_POTENTIAL32	LOC128217657	caveolin-1-like	CAV1
GOBP_ACTION_POTENTIAL33	LOC128217964	caveolin-1-like	CAV1
GOBP_ACTION_POTENTIAL34	LOC128218146	caveolin-3-like	CAV1
GOBP_ACTION_POTENTIAL35	LOC128218240	caveolin-3-like	CAV3
GOBP_ACTION_POTENTIAL36	LOC128218257	caveolin-1-like	CAV1
GOBP_ACTION_POTENTIAL37	LOC128218277	caveolin-1-like	CAV1
GOBP_ACTION_POTENTIAL38	LOC128218320	caveolin-3-like	CAV1
GOBP_ACTION_POTENTIAL39	LOC128218367	caveolin-3-like	CAV1
GOBP_ACTION_POTENTIAL40	LOC128218483	caveolin-1-like	CAV1
GOBP_ACTION_POTENTIAL41	LOC128218484	caveolin-1-like	CAV1
GOBP_ACTION_POTENTIAL42	LOC128218685	filamin-B-like	FLNA
GOBP_ACTION_POTENTIAL43	LOC128218876	filamin-A-like	FLNA
GOBP_ACTION_POTENTIAL44	LOC128220257	glutamate receptor ionotropic%2C kainate 2-like	GRIK2
GOBP_ACTION_POTENTIAL45	LOC128220430	caveolin-1-like	CAV1
GOBP_ACTION_POTENTIAL46	LOC128220436	ionotropic receptor 93a-like	GRIK2
GOBP_ACTION_POTENTIAL47	LOC128220516	caveolin-1-like	CAV1
GOBP_ACTION_POTENTIAL48	LOC128220549	caveolin-1-like	CAV1
GOBP_ACTION_POTENTIAL49	LOC128220562	caveolin-3-like	CAV1
GOBP_ACTION_POTENTIAL50	LOC128221668	potassium voltage-gated channel subfamily H member 7-like	KCNH7
GOBP_ACTION_POTENTIAL51	LOC128222453	guanine nucleotide-binding protein G(q) subunit alpha	GNAQ
GOBP_ACTION_POTENTIAL52	LOC128222552	guanine nucleotide-binding protein G(q) subunit alpha	GNAQ
GOBP_ACTION_POTENTIAL53	LOC128222689	cholecystokinin receptor type A-like	DRD1
GOBP_ACTION_POTENTIAL54	LOC128222777	cholecystokinin receptor type A-like	DRD1
GOBP_ACTION_POTENTIAL55	LOC128223025	alpha-2A adrenergic receptor-like	DRD1
GOBP_ACTION_POTENTIAL56	LOC128223136	cholecystokinin receptor type A-like	DRD1
GOBP_ACTION_POTENTIAL57	LOC128223453	lysophosphatidic acid receptor 6-like	DRD1
GOBP_ACTION_POTENTIAL58	LOC128223470	lysophosphatidic acid receptor 4-like	DRD1
GOBP_ACTION_POTENTIAL59	LOC128223472	cholecystokinin receptor type A-like	DRD1
GOBP_ACTION_POTENTIAL60	LOC128224273	cholecystokinin receptor type A-like	DRD1
GOBP_ACTION_POTENTIAL61	LOC128224523	alpha-2A adrenergic receptor-like	DRD1
GOBP_ACTION_POTENTIAL62	LOC128224555	alpha-2A adrenergic receptor-like	DRD1
GOBP_ACTION_POTENTIAL63	LOC128224906	neuromedin-U receptor 2-like	DRD1
GOBP_ACTION_POTENTIAL64	LOC128225172	uncharacterized LOC128225172	ANK3
GOBP_ACTION_POTENTIAL65	LOC128225180	putative ankyrin repeat protein RF_0381	ANK3
GOBP_ACTION_POTENTIAL66	LOC128225204	putative ankyrin repeat protein RF_0381	ANK3
GOBP_ACTION_POTENTIAL67	LOC128226018	glycine receptor subunit alphaZ1-like	GLRA1
GOBP_ACTION_POTENTIAL68	LOC128227249	glycine receptor subunit alpha-2-like	GLRA1
GOBP_ACTION_POTENTIAL69	LOC128227901	ankyrin-3-like	ANK3
GOBP_ACTION_POTENTIAL70	LOC128229201	potassium voltage-gated channel subfamily H member 2-like	HCN4
GOBP_ACTION_POTENTIAL71	LOC128229760	uncharacterized LOC128229760	ANK3
GOBP_ACTION_POTENTIAL72	LOC128229762	uncharacterized LOC128229762	ANK3
GOBP_ACTION_POTENTIAL73	LOC128229763	uncharacterized LOC128229763	ANK3
GOBP_ACTION_POTENTIAL74	LOC128230240	small conductance calcium-activated potassium channel protein 2-like	KCNN2
GOBP_ACTION_POTENTIAL75	LOC128230332	uncharacterized LOC128230332	ANK3
GOBP_ACTION_POTENTIAL76	LOC128230442	uncharacterized LOC128230442	ANK3
GOBP_ACTION_POTENTIAL77	LOC128230596	G protein-activated inward rectifier potassium channel 4-like	KCNJ5
GOBP_ACTION_POTENTIAL78	LOC128230915	poly [ADP-ribose] polymerase tankyrase-1-like	ANK3
GOBP_ACTION_POTENTIAL79	LOC128231182	battenin-like	CLN3
GOBP_ACTION_POTENTIAL80	LOC128231636	P2X purinoceptor 4-like	P2RX4
GOBP_ACTION_POTENTIAL81	LOC128231655	P2X purinoceptor 4-like	P2RX4
GOBP_ACTION_POTENTIAL82	LOC128232932	G protein-activated inward rectifier potassium channel 4-like	KCNJ5
GOBP_ACTION_POTENTIAL83	LOC128232987	potassium voltage-gated channel subfamily C member 3-like	KCNC2
GOBP_ACTION_POTENTIAL84	LOC128235246	uncharacterized LOC128235246	ANK3
GOBP_ACTION_POTENTIAL85	LOC128235473	potassium voltage-gated channel subfamily C member 2-like	KCND3
GOBP_ACTION_POTENTIAL86	LOC128235603	ankyrin repeat domain-containing protein 7-like	ANK3
GOBP_ACTION_POTENTIAL87	LOC128235875	hemicentin-2-like	NRCAM
GOBP_ACTION_POTENTIAL88	LOC128235969	uncharacterized LOC128235969	ANK2
GOBP_ACTION_POTENTIAL89	LOC128237028	glutamate receptor ionotropic%2C kainate 2-like	GRIK2
GOBP_ACTION_POTENTIAL90	LOC128237872	ankyrin-3-like	ANK3
GOBP_ACTION_POTENTIAL91	LOC128237938	dystrophin-like	DMD
GOBP_ACTION_POTENTIAL92	LOC128238158	potassium voltage-gated channel subfamily H member 2-like	KCNH7
GOBP_ACTION_POTENTIAL93	LOC128238386	glutamate receptor ionotropic%2C kainate 2-like	GRIK2
GOBP_ACTION_POTENTIAL94	LOC128238446	dystrophin-like	DMD
GOBP_ACTION_POTENTIAL95	LOC128238491	glutamate receptor ionotropic%2C kainate 2-like	GRIK2
GOBP_ACTION_POTENTIAL96	LOC128238547	dystrophin-like	DMD
GOBP_ACTION_POTENTIAL97	LOC128238764	potassium voltage-gated channel subfamily KQT member 1-like	KCNQ1
GOBP_ACTION_POTENTIAL98	LOC128238911	potassium voltage-gated channel subfamily KQT member 1-like	KCNQ1
GOBP_ACTION_POTENTIAL99	LOC128239065	potassium voltage-gated channel subfamily KQT member 1-like	KCNQ1
GOBP_ACTION_POTENTIAL100	LOC128239913	uncharacterized LOC128239913	FMR1
GOBP_ACTION_POTENTIAL101	LOC128240112	serine/threonine-protein phosphatase 6 regulatory ankyrin repeat subunit B-like	ANK2
GOBP_ACTION_POTENTIAL102	LOC128242374	caveolin-3-like	CAV1
GOBP_ACTION_POTENTIAL103	LOC128242591	uncharacterized LOC128242591	ANK2
GOBP_ACTION_POTENTIAL104	LOC128244886	fibronectin type 3 and ankyrin repeat domains 1 protein-like	ANK2
GOBP_ACTION_POTENTIAL105	LOC128245857	potassium voltage-gated channel protein egl-36-like	KCNB1
GOBP_ACTION_POTENTIAL106	LOC128246002	caveolin-1-like	CAV1
GOBP_ACTION_POTENTIAL107	LOC128246003	caveolin-1-like	CAV1
GOBP_ACTION_POTENTIAL108	LOC128246004	caveolin-1-like	CAV1
GOBP_ACTION_POTENTIAL109	LOC128246005	caveolin-1-like	CAV1
GOBP_ACTION_POTENTIAL110	LOC128246161	potassium voltage-gated channel subfamily B member 1-like	KCNB1
GOBP_ACTIVATED_T_CELL_PROLIFERATION1	LOC128205520	protein scribble homolog	SCRIB
GOBP_ACTIVATED_T_CELL_PROLIFERATION2	LOC128207037	protein scribble homolog	SCRIB
GOBP_ACTIVATED_T_CELL_PROLIFERATION3	LOC128207140	leucine-rich repeat-containing protein 58-like	SCRIB
GOBP_ACTIVATED_T_CELL_PROLIFERATION4	LOC128208906	leucine-rich repeat-containing protein 58-like	SCRIB
GOBP_ACTIVATED_T_CELL_PROLIFERATION5	LOC128209797	caspase-3-like	CASP3
GOBP_ACTIVATED_T_CELL_PROLIFERATION6	LOC128214185	caspase-3-like	CASP3
GOBP_ACTIVATED_T_CELL_PROLIFERATION7	LOC128214652	tyrosine-protein kinase SRK2-like	FYN
GOBP_ACTIVATED_T_CELL_PROLIFERATION8	LOC128214771	tyrosine-protein kinase SRK2-like	FYN
GOBP_ACTIVATED_T_CELL_PROLIFERATION9	LOC128214905	tyrosine-protein kinase SRK2-like	FYN
GOBP_ACTIVATED_T_CELL_PROLIFERATION10	LOC128214927	tyrosine-protein kinase SRK2-like	FYN
GOBP_ACTIVATED_T_CELL_PROLIFERATION11	LOC128224618	uncharacterized LOC128224618	CASP3
GOBP_ACTIVATED_T_CELL_PROLIFERATION12	LOC128228797	uncharacterized LOC128228797	FADD
GOBP_ACTIVATED_T_CELL_PROLIFERATION13	LOC128230838	uncharacterized LOC128230838	CASP3
GOBP_ACTIVATED_T_CELL_PROLIFERATION14	LOC128231422	caspase-3-like	CASP3
GOBP_ACTIVATED_T_CELL_PROLIFERATION15	LOC128231423	caspase-3-like	CASP3
GOBP_ACTIVATED_T_CELL_PROLIFERATION16	LOC128234344	sialic acid-binding Ig-like lectin 7	CADM1
GOBP_ACTIVATED_T_CELL_PROLIFERATION17	LOC128237843	insulin-like growth factor II	IGF2
GOBP_ACTIVATED_T_CELL_PROLIFERATION18	LOC128237845	insulin-like growth factor II	IGF2
GOBP_ACTIVATED_T_CELL_PROLIFERATION19	LOC128243627	uncharacterized LOC128243627	CASP3
GOBP_ACTIVATION_INDUCED_CELL_DEATH_OF_T_CELLS1	LOC128205881	fatty acid synthase-like	FAS
GOBP_ACTIVATION_INDUCED_CELL_DEATH_OF_T_CELLS2	LOC128207704	RAC serine/threonine-protein kinase-like	AKT1
GOBP_ACTIVATION_INDUCED_CELL_DEATH_OF_T_CELLS3	LOC128208532	fatty acid synthase-like	FAS
GOBP_ACTIVATION_INDUCED_CELL_DEATH_OF_T_CELLS4	LOC128216217	fatty acid synthase-like	FAS
GOBP_ACTIVATION_INDUCED_CELL_DEATH_OF_T_CELLS5	LOC128216228	fatty acid synthase-like	FAS
GOBP_ACTIVATION_INDUCED_CELL_DEATH_OF_T_CELLS6	LOC128216356	fatty acid synthase-like	FAS
GOBP_ACTIVATION_INDUCED_CELL_DEATH_OF_T_CELLS7	LOC128222735	fatty acid synthase-like	FAS
GOBP_ACTIVATION_INDUCED_CELL_DEATH_OF_T_CELLS8	LOC128223505	fatty acid synthase-like	FAS
GOBP_ACTIVATION_INDUCED_CELL_DEATH_OF_T_CELLS9	LOC128228797	uncharacterized LOC128228797	FADD
GOBP_ACTIVATION_INDUCED_CELL_DEATH_OF_T_CELLS10	LOC128235733	fatty acid synthase-like	FAS
GOBP_ACTIVATION_INDUCED_CELL_DEATH_OF_T_CELLS11	LOC128244402	fatty acid synthase-like	FAS
GOBP_ACTIVATION_OF_ADENYLATE_CYCLASE_ACTIVITY1	LOC128205844	adenylyl cyclase-associated protein 1-like	CAP1
GOBP_ACTIVATION_OF_ADENYLATE_CYCLASE_ACTIVITY2	LOC128206723	adenylyl cyclase-associated protein 1-like	CAP1
GOBP_ACTIVATION_OF_ADENYLATE_CYCLASE_ACTIVITY3	LOC128209145	thyrotropin receptor-like	TSHR
GOBP_ACTIVATION_OF_ADENYLATE_CYCLASE_ACTIVITY4	LOC128209833	tyramine receptor tyra-2-like	ADRB1
GOBP_ACTIVATION_OF_ADENYLATE_CYCLASE_ACTIVITY5	LOC128211747	orexin receptor type 2-like	DRD1
GOBP_ACTIVATION_OF_ADENYLATE_CYCLASE_ACTIVITY6	LOC128211749	mu-type opioid receptor-like	DRD1
GOBP_ACTIVATION_OF_ADENYLATE_CYCLASE_ACTIVITY7	LOC128212330	5-hydroxytryptamine receptor 1-like	DRD1
GOBP_ACTIVATION_OF_ADENYLATE_CYCLASE_ACTIVITY8	LOC128212374	D(1) dopamine receptor-like	DRD1
GOBP_ACTIVATION_OF_ADENYLATE_CYCLASE_ACTIVITY9	LOC128212437	5-hydroxytryptamine receptor 1-like	DRD1
GOBP_ACTIVATION_OF_ADENYLATE_CYCLASE_ACTIVITY10	LOC128219448	leucine-rich repeats and immunoglobulin-like domains protein 2	LGR4
GOBP_ACTIVATION_OF_ADENYLATE_CYCLASE_ACTIVITY11	LOC128220323	slit homolog 3 protein-like	LGR4
GOBP_ACTIVATION_OF_ADENYLATE_CYCLASE_ACTIVITY12	LOC128222689	cholecystokinin receptor type A-like	DRD1
GOBP_ACTIVATION_OF_ADENYLATE_CYCLASE_ACTIVITY13	LOC128222777	cholecystokinin receptor type A-like	DRD1
GOBP_ACTIVATION_OF_ADENYLATE_CYCLASE_ACTIVITY14	LOC128222822	cholecystokinin receptor type A-like	DRD5
GOBP_ACTIVATION_OF_ADENYLATE_CYCLASE_ACTIVITY15	LOC128222851	cholecystokinin receptor type A-like	DRD5
GOBP_ACTIVATION_OF_ADENYLATE_CYCLASE_ACTIVITY16	LOC128223025	alpha-2A adrenergic receptor-like	DRD1
GOBP_ACTIVATION_OF_ADENYLATE_CYCLASE_ACTIVITY17	LOC128223136	cholecystokinin receptor type A-like	DRD1
GOBP_ACTIVATION_OF_ADENYLATE_CYCLASE_ACTIVITY18	LOC128223453	lysophosphatidic acid receptor 6-like	DRD1
GOBP_ACTIVATION_OF_ADENYLATE_CYCLASE_ACTIVITY19	LOC128223470	lysophosphatidic acid receptor 4-like	DRD1
GOBP_ACTIVATION_OF_ADENYLATE_CYCLASE_ACTIVITY20	LOC128223472	cholecystokinin receptor type A-like	DRD1
GOBP_ACTIVATION_OF_ADENYLATE_CYCLASE_ACTIVITY21	LOC128224273	cholecystokinin receptor type A-like	DRD1
GOBP_ACTIVATION_OF_ADENYLATE_CYCLASE_ACTIVITY22	LOC128224523	alpha-2A adrenergic receptor-like	DRD1
GOBP_ACTIVATION_OF_ADENYLATE_CYCLASE_ACTIVITY23	LOC128224555	alpha-2A adrenergic receptor-like	DRD1
GOBP_ACTIVATION_OF_ADENYLATE_CYCLASE_ACTIVITY24	LOC128224883	leucine-rich repeat-containing G-protein coupled receptor 4-like	LGR4
GOBP_ACTIVATION_OF_ADENYLATE_CYCLASE_ACTIVITY25	LOC128224906	neuromedin-U receptor 2-like	DRD1
GOBP_ACTIVATION_OF_ADENYLATE_CYCLASE_ACTIVITY26	LOC128228312	calcitonin gene-related peptide type 1 receptor-like	CALCR
GOBP_ACTIVATION_OF_ADENYLATE_CYCLASE_ACTIVITY27	LOC128231334	histamine H2 receptor-like	DRD5
GOBP_ACTIVATION_OF_ADENYLATE_CYCLASE_ACTIVITY28	LOC128234041	melanocortin receptor 5-like	ADRB2
GOBP_ACTIVATION_OF_ADENYLATE_CYCLASE_ACTIVITY29	LOC128235048	calcitonin gene-related peptide type 1 receptor-like	CALCR
GOBP_ACTIVATION_OF_ADENYLATE_CYCLASE_ACTIVITY30	LOC128239941	calcitonin gene-related peptide type 1 receptor-like	CALCR
GOBP_ACTIVATION_OF_ADENYLATE_CYCLASE_ACTIVITY31	LOC128239983	calcitonin gene-related peptide type 1 receptor-like	CALCR
GOBP_ACTIVATION_OF_ADENYLATE_CYCLASE_ACTIVITY32	LOC128245842	calcitonin gene-related peptide type 1 receptor-like	CALCR
GOBP_ACTIVATION_OF_ADENYLATE_CYCLASE_ACTIVITY33	LOC128245844	calcitonin gene-related peptide type 1 receptor-like	CALCR
GOBP_ACTIVATION_OF_CYSTEINE_TYPE_ENDOPEPTIDASE_ACTIVITY1	LOC128203239	caspase-7-like	CASP9
GOBP_ACTIVATION_OF_CYSTEINE_TYPE_ENDOPEPTIDASE_ACTIVITY2	LOC128206510	aspartyl/asparaginyl beta-hydroxylase-like	ASPH
GOBP_ACTIVATION_OF_CYSTEINE_TYPE_ENDOPEPTIDASE_ACTIVITY3	LOC128206513	aspartyl/asparaginyl beta-hydroxylase-like	ASPH
GOBP_ACTIVATION_OF_CYSTEINE_TYPE_ENDOPEPTIDASE_ACTIVITY4	LOC128206795	caspase-3-like	CASP9
GOBP_ACTIVATION_OF_CYSTEINE_TYPE_ENDOPEPTIDASE_ACTIVITY5	LOC128207283	legumain-like	LGMN
GOBP_ACTIVATION_OF_CYSTEINE_TYPE_ENDOPEPTIDASE_ACTIVITY6	LOC128207485	uncharacterized LOC128207485	NLRC4
GOBP_ACTIVATION_OF_CYSTEINE_TYPE_ENDOPEPTIDASE_ACTIVITY7	LOC128207612	uncharacterized LOC128207612	CASP8
GOBP_ACTIVATION_OF_CYSTEINE_TYPE_ENDOPEPTIDASE_ACTIVITY8	LOC128208716	uncharacterized LOC128208716	NLRC4
GOBP_ACTIVATION_OF_CYSTEINE_TYPE_ENDOPEPTIDASE_ACTIVITY9	LOC128221083	uncharacterized LOC128221083	NLRC4
GOBP_ACTIVATION_OF_CYSTEINE_TYPE_ENDOPEPTIDASE_ACTIVITY10	LOC128221832	uncharacterized LOC128221832	NLRC4
GOBP_ACTIVATION_OF_CYSTEINE_TYPE_ENDOPEPTIDASE_ACTIVITY11	LOC128222099	uncharacterized LOC128222099	NLRC4
GOBP_ACTIVATION_OF_CYSTEINE_TYPE_ENDOPEPTIDASE_ACTIVITY12	LOC128222421	uncharacterized LOC128222421	NLRC4
GOBP_ACTIVATION_OF_CYSTEINE_TYPE_ENDOPEPTIDASE_ACTIVITY13	LOC128222541	uncharacterized LOC128222541	NLRC4
GOBP_ACTIVATION_OF_CYSTEINE_TYPE_ENDOPEPTIDASE_ACTIVITY14	LOC128228797	uncharacterized LOC128228797	FADD
GOBP_ACTIVATION_OF_CYSTEINE_TYPE_ENDOPEPTIDASE_ACTIVITY15	LOC128228853	uncharacterized LOC128228853	NLRC4
GOBP_ACTIVATION_OF_CYSTEINE_TYPE_ENDOPEPTIDASE_ACTIVITY16	LOC128228878	uncharacterized LOC128228878	NLRC4
GOBP_ACTIVATION_OF_CYSTEINE_TYPE_ENDOPEPTIDASE_ACTIVITY17	LOC128232863	uncharacterized LOC128232863	CASP9
GOBP_ACTIVATION_OF_CYSTEINE_TYPE_ENDOPEPTIDASE_ACTIVITY18	LOC128233093	uncharacterized LOC128233093	CASP9
GOBP_ACTIVATION_OF_CYSTEINE_TYPE_ENDOPEPTIDASE_ACTIVITY19	LOC128240294	caspase-8-like	CASP8
GOBP_ACTIVATION_OF_CYSTEINE_TYPE_ENDOPEPTIDASE_ACTIVITY20	LOC128240486	uncharacterized LOC128240486	NLRC4
GOBP_ACTIVATION_OF_CYSTEINE_TYPE_ENDOPEPTIDASE_ACTIVITY21	LOC128240863	caspase-8-like	CASP8
GOBP_ACTIVATION_OF_CYSTEINE_TYPE_ENDOPEPTIDASE_ACTIVITY22	LOC128241856	uncharacterized LOC128241856	NLRC4
GOBP_ACTIVATION_OF_CYSTEINE_TYPE_ENDOPEPTIDASE_ACTIVITY23	LOC128245710	caspase-7-like	CASP9
GOBP_ACTIVATION_OF_CYSTEINE_TYPE_ENDOPEPTIDASE_ACTIVITY_INVOLVED_IN_APOPTOTIC_PROCESS1	LOC128203176	cell death protein 3-like	CASP2
GOBP_ACTIVATION_OF_CYSTEINE_TYPE_ENDOPEPTIDASE_ACTIVITY_INVOLVED_IN_APOPTOTIC_PROCESS2	LOC128203201	cell death protein 3-like	CASP2
GOBP_ACTIVATION_OF_CYSTEINE_TYPE_ENDOPEPTIDASE_ACTIVITY_INVOLVED_IN_APOPTOTIC_PROCESS3	LOC128203239	caspase-7-like	CASP9
GOBP_ACTIVATION_OF_CYSTEINE_TYPE_ENDOPEPTIDASE_ACTIVITY_INVOLVED_IN_APOPTOTIC_PROCESS4	LOC128203269	uncharacterized LOC128203269	CASP2
GOBP_ACTIVATION_OF_CYSTEINE_TYPE_ENDOPEPTIDASE_ACTIVITY_INVOLVED_IN_APOPTOTIC_PROCESS5	LOC128203365	caspase-3-like	CASP2
GOBP_ACTIVATION_OF_CYSTEINE_TYPE_ENDOPEPTIDASE_ACTIVITY_INVOLVED_IN_APOPTOTIC_PROCESS6	LOC128203403	uncharacterized LOC128203403	CASP2
GOBP_ACTIVATION_OF_CYSTEINE_TYPE_ENDOPEPTIDASE_ACTIVITY_INVOLVED_IN_APOPTOTIC_PROCESS7	LOC128205101	uncharacterized LOC128205101	ROBO1
GOBP_ACTIVATION_OF_CYSTEINE_TYPE_ENDOPEPTIDASE_ACTIVITY_INVOLVED_IN_APOPTOTIC_PROCESS8	LOC128205655	uncharacterized LOC128205655	CRADD
GOBP_ACTIVATION_OF_CYSTEINE_TYPE_ENDOPEPTIDASE_ACTIVITY_INVOLVED_IN_APOPTOTIC_PROCESS9	LOC128205656	uncharacterized LOC128205656	CRADD
GOBP_ACTIVATION_OF_CYSTEINE_TYPE_ENDOPEPTIDASE_ACTIVITY_INVOLVED_IN_APOPTOTIC_PROCESS10	LOC128205661	uncharacterized LOC128205661	CRADD
GOBP_ACTIVATION_OF_CYSTEINE_TYPE_ENDOPEPTIDASE_ACTIVITY_INVOLVED_IN_APOPTOTIC_PROCESS11	LOC128205670	uncharacterized LOC128205670	CRADD
GOBP_ACTIVATION_OF_CYSTEINE_TYPE_ENDOPEPTIDASE_ACTIVITY_INVOLVED_IN_APOPTOTIC_PROCESS12	LOC128206771	caspase-12-like	CASP1
GOBP_ACTIVATION_OF_CYSTEINE_TYPE_ENDOPEPTIDASE_ACTIVITY_INVOLVED_IN_APOPTOTIC_PROCESS13	LOC128206795	caspase-3-like	CASP9
GOBP_ACTIVATION_OF_CYSTEINE_TYPE_ENDOPEPTIDASE_ACTIVITY_INVOLVED_IN_APOPTOTIC_PROCESS14	LOC128207485	uncharacterized LOC128207485	NLRC4
GOBP_ACTIVATION_OF_CYSTEINE_TYPE_ENDOPEPTIDASE_ACTIVITY_INVOLVED_IN_APOPTOTIC_PROCESS15	LOC128207518	xanthine dehydrogenase-like	XDH
GOBP_ACTIVATION_OF_CYSTEINE_TYPE_ENDOPEPTIDASE_ACTIVITY_INVOLVED_IN_APOPTOTIC_PROCESS16	LOC128207612	uncharacterized LOC128207612	CASP8
GOBP_ACTIVATION_OF_CYSTEINE_TYPE_ENDOPEPTIDASE_ACTIVITY_INVOLVED_IN_APOPTOTIC_PROCESS17	LOC128207613	uncharacterized LOC128207613	CASP2
GOBP_ACTIVATION_OF_CYSTEINE_TYPE_ENDOPEPTIDASE_ACTIVITY_INVOLVED_IN_APOPTOTIC_PROCESS18	LOC128207636	xanthine dehydrogenase-like	XDH
GOBP_ACTIVATION_OF_CYSTEINE_TYPE_ENDOPEPTIDASE_ACTIVITY_INVOLVED_IN_APOPTOTIC_PROCESS19	LOC128208716	uncharacterized LOC128208716	NLRC4
GOBP_ACTIVATION_OF_CYSTEINE_TYPE_ENDOPEPTIDASE_ACTIVITY_INVOLVED_IN_APOPTOTIC_PROCESS20	LOC128208763	uncharacterized LOC128208763	CRADD
GOBP_ACTIVATION_OF_CYSTEINE_TYPE_ENDOPEPTIDASE_ACTIVITY_INVOLVED_IN_APOPTOTIC_PROCESS21	LOC128209307	uncharacterized LOC128209307	CASP2
GOBP_ACTIVATION_OF_CYSTEINE_TYPE_ENDOPEPTIDASE_ACTIVITY_INVOLVED_IN_APOPTOTIC_PROCESS22	LOC128209939	uncharacterized LOC128209939	CASP2
GOBP_ACTIVATION_OF_CYSTEINE_TYPE_ENDOPEPTIDASE_ACTIVITY_INVOLVED_IN_APOPTOTIC_PROCESS23	LOC128211467	uncharacterized LOC128211467	CRADD
GOBP_ACTIVATION_OF_CYSTEINE_TYPE_ENDOPEPTIDASE_ACTIVITY_INVOLVED_IN_APOPTOTIC_PROCESS24	LOC128211485	uncharacterized LOC128211485	CRADD
GOBP_ACTIVATION_OF_CYSTEINE_TYPE_ENDOPEPTIDASE_ACTIVITY_INVOLVED_IN_APOPTOTIC_PROCESS25	LOC128213813	programmed cell death protein 2-like	PDCD2
GOBP_ACTIVATION_OF_CYSTEINE_TYPE_ENDOPEPTIDASE_ACTIVITY_INVOLVED_IN_APOPTOTIC_PROCESS26	LOC128214497	uncharacterized LOC128214497	CASP1
GOBP_ACTIVATION_OF_CYSTEINE_TYPE_ENDOPEPTIDASE_ACTIVITY_INVOLVED_IN_APOPTOTIC_PROCESS27	LOC128216189	sentrin-specific protease 1-like	SENP1
GOBP_ACTIVATION_OF_CYSTEINE_TYPE_ENDOPEPTIDASE_ACTIVITY_INVOLVED_IN_APOPTOTIC_PROCESS28	LOC128216232	uncharacterized LOC128216232	CRADD
GOBP_ACTIVATION_OF_CYSTEINE_TYPE_ENDOPEPTIDASE_ACTIVITY_INVOLVED_IN_APOPTOTIC_PROCESS29	LOC128216815	uncharacterized LOC128216815	CRADD
GOBP_ACTIVATION_OF_CYSTEINE_TYPE_ENDOPEPTIDASE_ACTIVITY_INVOLVED_IN_APOPTOTIC_PROCESS30	LOC128217103	uncharacterized LOC128217103	PIDD1
GOBP_ACTIVATION_OF_CYSTEINE_TYPE_ENDOPEPTIDASE_ACTIVITY_INVOLVED_IN_APOPTOTIC_PROCESS31	LOC128218525	uncharacterized LOC128218525	XDH
GOBP_ACTIVATION_OF_CYSTEINE_TYPE_ENDOPEPTIDASE_ACTIVITY_INVOLVED_IN_APOPTOTIC_PROCESS32	LOC128218549	sentrin-specific protease 1-like	SENP1
GOBP_ACTIVATION_OF_CYSTEINE_TYPE_ENDOPEPTIDASE_ACTIVITY_INVOLVED_IN_APOPTOTIC_PROCESS33	LOC128221083	uncharacterized LOC128221083	NLRC4
GOBP_ACTIVATION_OF_CYSTEINE_TYPE_ENDOPEPTIDASE_ACTIVITY_INVOLVED_IN_APOPTOTIC_PROCESS34	LOC128221832	uncharacterized LOC128221832	NLRC4
GOBP_ACTIVATION_OF_CYSTEINE_TYPE_ENDOPEPTIDASE_ACTIVITY_INVOLVED_IN_APOPTOTIC_PROCESS35	LOC128221939	mothers against decapentaplegic homolog 3-like	SMAD3
GOBP_ACTIVATION_OF_CYSTEINE_TYPE_ENDOPEPTIDASE_ACTIVITY_INVOLVED_IN_APOPTOTIC_PROCESS36	LOC128221956	mothers against decapentaplegic homolog 3-like	SMAD3
GOBP_ACTIVATION_OF_CYSTEINE_TYPE_ENDOPEPTIDASE_ACTIVITY_INVOLVED_IN_APOPTOTIC_PROCESS37	LOC128222099	uncharacterized LOC128222099	NLRC4
GOBP_ACTIVATION_OF_CYSTEINE_TYPE_ENDOPEPTIDASE_ACTIVITY_INVOLVED_IN_APOPTOTIC_PROCESS38	LOC128222421	uncharacterized LOC128222421	NLRC4
GOBP_ACTIVATION_OF_CYSTEINE_TYPE_ENDOPEPTIDASE_ACTIVITY_INVOLVED_IN_APOPTOTIC_PROCESS39	LOC128222541	uncharacterized LOC128222541	NLRC4
GOBP_ACTIVATION_OF_CYSTEINE_TYPE_ENDOPEPTIDASE_ACTIVITY_INVOLVED_IN_APOPTOTIC_PROCESS40	LOC128222758	caspase-2-like	CASP2
GOBP_ACTIVATION_OF_CYSTEINE_TYPE_ENDOPEPTIDASE_ACTIVITY_INVOLVED_IN_APOPTOTIC_PROCESS41	LOC128228206	apoptosis-inducing factor 1%2C mitochondrial-like	AIFM1
GOBP_ACTIVATION_OF_CYSTEINE_TYPE_ENDOPEPTIDASE_ACTIVITY_INVOLVED_IN_APOPTOTIC_PROCESS42	LOC128228480	xanthine dehydrogenase/oxidase-like	XDH
GOBP_ACTIVATION_OF_CYSTEINE_TYPE_ENDOPEPTIDASE_ACTIVITY_INVOLVED_IN_APOPTOTIC_PROCESS43	LOC128228764	xanthine dehydrogenase/oxidase-like	XDH
GOBP_ACTIVATION_OF_CYSTEINE_TYPE_ENDOPEPTIDASE_ACTIVITY_INVOLVED_IN_APOPTOTIC_PROCESS44	LOC128228853	uncharacterized LOC128228853	NLRC4
GOBP_ACTIVATION_OF_CYSTEINE_TYPE_ENDOPEPTIDASE_ACTIVITY_INVOLVED_IN_APOPTOTIC_PROCESS45	LOC128228878	uncharacterized LOC128228878	NLRC4
GOBP_ACTIVATION_OF_CYSTEINE_TYPE_ENDOPEPTIDASE_ACTIVITY_INVOLVED_IN_APOPTOTIC_PROCESS46	LOC128228901	xanthine dehydrogenase/oxidase-like	XDH
GOBP_ACTIVATION_OF_CYSTEINE_TYPE_ENDOPEPTIDASE_ACTIVITY_INVOLVED_IN_APOPTOTIC_PROCESS47	LOC128228949	apoptosis regulator BAX-like	BAX
GOBP_ACTIVATION_OF_CYSTEINE_TYPE_ENDOPEPTIDASE_ACTIVITY_INVOLVED_IN_APOPTOTIC_PROCESS48	LOC128229095	apoptosis regulator BAX-like	BAX
GOBP_ACTIVATION_OF_CYSTEINE_TYPE_ENDOPEPTIDASE_ACTIVITY_INVOLVED_IN_APOPTOTIC_PROCESS49	LOC128229155	xanthine dehydrogenase/oxidase-like	XDH
GOBP_ACTIVATION_OF_CYSTEINE_TYPE_ENDOPEPTIDASE_ACTIVITY_INVOLVED_IN_APOPTOTIC_PROCESS50	LOC128229779	xanthine dehydrogenase/oxidase-like	XDH
GOBP_ACTIVATION_OF_CYSTEINE_TYPE_ENDOPEPTIDASE_ACTIVITY_INVOLVED_IN_APOPTOTIC_PROCESS51	LOC128230266	apoptosis regulator BAX-like	BAX
GOBP_ACTIVATION_OF_CYSTEINE_TYPE_ENDOPEPTIDASE_ACTIVITY_INVOLVED_IN_APOPTOTIC_PROCESS52	LOC128231146	huntingtin-interacting protein 1-like	HIP1
GOBP_ACTIVATION_OF_CYSTEINE_TYPE_ENDOPEPTIDASE_ACTIVITY_INVOLVED_IN_APOPTOTIC_PROCESS53	LOC128231425	sentrin-specific protease 1-like	SENP1
GOBP_ACTIVATION_OF_CYSTEINE_TYPE_ENDOPEPTIDASE_ACTIVITY_INVOLVED_IN_APOPTOTIC_PROCESS54	LOC128232863	uncharacterized LOC128232863	CASP9
GOBP_ACTIVATION_OF_CYSTEINE_TYPE_ENDOPEPTIDASE_ACTIVITY_INVOLVED_IN_APOPTOTIC_PROCESS55	LOC128233093	uncharacterized LOC128233093	CASP9
GOBP_ACTIVATION_OF_CYSTEINE_TYPE_ENDOPEPTIDASE_ACTIVITY_INVOLVED_IN_APOPTOTIC_PROCESS56	LOC128234607	roundabout homolog 2-like	ROBO1
GOBP_ACTIVATION_OF_CYSTEINE_TYPE_ENDOPEPTIDASE_ACTIVITY_INVOLVED_IN_APOPTOTIC_PROCESS57	LOC128234909	E3 ubiquitin-protein ligase TRIM33-like	PML
GOBP_ACTIVATION_OF_CYSTEINE_TYPE_ENDOPEPTIDASE_ACTIVITY_INVOLVED_IN_APOPTOTIC_PROCESS58	LOC128235423	intraflagellar transport protein 57 homolog	IFT57
GOBP_ACTIVATION_OF_CYSTEINE_TYPE_ENDOPEPTIDASE_ACTIVITY_INVOLVED_IN_APOPTOTIC_PROCESS59	LOC128236097	uncharacterized LOC128236097	ROBO1
GOBP_ACTIVATION_OF_CYSTEINE_TYPE_ENDOPEPTIDASE_ACTIVITY_INVOLVED_IN_APOPTOTIC_PROCESS60	LOC128240294	caspase-8-like	CASP8
GOBP_ACTIVATION_OF_CYSTEINE_TYPE_ENDOPEPTIDASE_ACTIVITY_INVOLVED_IN_APOPTOTIC_PROCESS61	LOC128240486	uncharacterized LOC128240486	NLRC4
GOBP_ACTIVATION_OF_CYSTEINE_TYPE_ENDOPEPTIDASE_ACTIVITY_INVOLVED_IN_APOPTOTIC_PROCESS62	LOC128240863	caspase-8-like	CASP8
GOBP_ACTIVATION_OF_CYSTEINE_TYPE_ENDOPEPTIDASE_ACTIVITY_INVOLVED_IN_APOPTOTIC_PROCESS63	LOC128241075	megakaryocyte-associated tyrosine-protein kinase-like	JAK2
GOBP_ACTIVATION_OF_CYSTEINE_TYPE_ENDOPEPTIDASE_ACTIVITY_INVOLVED_IN_APOPTOTIC_PROCESS64	LOC128241509	peroxisome proliferator-activated receptor delta-like	PPARG
GOBP_ACTIVATION_OF_CYSTEINE_TYPE_ENDOPEPTIDASE_ACTIVITY_INVOLVED_IN_APOPTOTIC_PROCESS65	LOC128241703	xanthine dehydrogenase/oxidase-like	XDH
GOBP_ACTIVATION_OF_CYSTEINE_TYPE_ENDOPEPTIDASE_ACTIVITY_INVOLVED_IN_APOPTOTIC_PROCESS66	LOC128241856	uncharacterized LOC128241856	NLRC4
GOBP_ACTIVATION_OF_CYSTEINE_TYPE_ENDOPEPTIDASE_ACTIVITY_INVOLVED_IN_APOPTOTIC_PROCESS67	LOC128242615	sentrin-specific protease 1-like	SENP1
GOBP_ACTIVATION_OF_CYSTEINE_TYPE_ENDOPEPTIDASE_ACTIVITY_INVOLVED_IN_APOPTOTIC_PROCESS68	LOC128243848	programmed cell death protein 6-like	PDCD6
GOBP_ACTIVATION_OF_CYSTEINE_TYPE_ENDOPEPTIDASE_ACTIVITY_INVOLVED_IN_APOPTOTIC_PROCESS69	LOC128244943	sentrin-specific protease 1-like	SENP1
GOBP_ACTIVATION_OF_CYSTEINE_TYPE_ENDOPEPTIDASE_ACTIVITY_INVOLVED_IN_APOPTOTIC_PROCESS70	LOC128245710	caspase-7-like	CASP9
GOBP_ACTIVATION_OF_CYSTEINE_TYPE_ENDOPEPTIDASE_ACTIVITY_INVOLVED_IN_APOPTOTIC_PROCESS71	LOC128246601	uncharacterized LOC128246601	CASP1
GOBP_ACTIVATION_OF_CYSTEINE_TYPE_ENDOPEPTIDASE_ACTIVITY_INVOLVED_IN_APOPTOTIC_PROCESS72	LOC128246606	uncharacterized LOC128246606	CASP1
GOBP_ACTIVATION_OF_CYSTEINE_TYPE_ENDOPEPTIDASE_ACTIVITY_INVOLVED_IN_APOPTOTIC_PROCESS_BY_CYTOCHROME_C1	LOC128203239	caspase-7-like	CASP9
GOBP_ACTIVATION_OF_CYSTEINE_TYPE_ENDOPEPTIDASE_ACTIVITY_INVOLVED_IN_APOPTOTIC_PROCESS_BY_CYTOCHROME_C2	LOC128206795	caspase-3-like	CASP9
GOBP_ACTIVATION_OF_CYSTEINE_TYPE_ENDOPEPTIDASE_ACTIVITY_INVOLVED_IN_APOPTOTIC_PROCESS_BY_CYTOCHROME_C3	LOC128228949	apoptosis regulator BAX-like	BAX
GOBP_ACTIVATION_OF_CYSTEINE_TYPE_ENDOPEPTIDASE_ACTIVITY_INVOLVED_IN_APOPTOTIC_PROCESS_BY_CYTOCHROME_C4	LOC128229095	apoptosis regulator BAX-like	BAX
GOBP_ACTIVATION_OF_CYSTEINE_TYPE_ENDOPEPTIDASE_ACTIVITY_INVOLVED_IN_APOPTOTIC_PROCESS_BY_CYTOCHROME_C5	LOC128230266	apoptosis regulator BAX-like	BAX
GOBP_ACTIVATION_OF_CYSTEINE_TYPE_ENDOPEPTIDASE_ACTIVITY_INVOLVED_IN_APOPTOTIC_PROCESS_BY_CYTOCHROME_C6	LOC128232863	uncharacterized LOC128232863	CASP9
GOBP_ACTIVATION_OF_CYSTEINE_TYPE_ENDOPEPTIDASE_ACTIVITY_INVOLVED_IN_APOPTOTIC_PROCESS_BY_CYTOCHROME_C7	LOC128233093	uncharacterized LOC128233093	CASP9
GOBP_ACTIVATION_OF_CYSTEINE_TYPE_ENDOPEPTIDASE_ACTIVITY_INVOLVED_IN_APOPTOTIC_PROCESS_BY_CYTOCHROME_C8	LOC128245710	caspase-7-like	CASP9
GOBP_ACTIVATION_OF_GTPASE_ACTIVITY1	LOC128202765	protein RCC2 homolog	RCC2
GOBP_ACTIVATION_OF_GTPASE_ACTIVITY2	LOC128203404	uncharacterized LOC128203404	ADPRH
GOBP_ACTIVATION_OF_GTPASE_ACTIVITY3	LOC128203423	ADP-ribosylhydrolase ARH1-like	ADPRH
GOBP_ACTIVATION_OF_GTPASE_ACTIVITY4	LOC128205520	protein scribble homolog	SCRIB
GOBP_ACTIVATION_OF_GTPASE_ACTIVITY5	LOC128206424	nuclear distribution protein nudE-like 1-B	NDEL1
GOBP_ACTIVATION_OF_GTPASE_ACTIVITY6	LOC128207037	protein scribble homolog	SCRIB
GOBP_ACTIVATION_OF_GTPASE_ACTIVITY7	LOC128207140	leucine-rich repeat-containing protein 58-like	SCRIB
GOBP_ACTIVATION_OF_GTPASE_ACTIVITY8	LOC128207633	ADP-ribosylhydrolase ARH1-like	ADPRH
GOBP_ACTIVATION_OF_GTPASE_ACTIVITY9	LOC128207964	small G protein signaling modulator 3-like	SGSM3
GOBP_ACTIVATION_OF_GTPASE_ACTIVITY10	LOC128208390	uncharacterized LOC128208390	ADPRH
GOBP_ACTIVATION_OF_GTPASE_ACTIVITY11	LOC128208392	uncharacterized LOC128208392	ADPRH
GOBP_ACTIVATION_OF_GTPASE_ACTIVITY12	LOC128208906	leucine-rich repeat-containing protein 58-like	SCRIB
GOBP_ACTIVATION_OF_GTPASE_ACTIVITY13	LOC128209316	uncharacterized LOC128209316	ADPRH
GOBP_ACTIVATION_OF_GTPASE_ACTIVITY14	LOC128211417	ADP-ribosylhydrolase ARH1-like	ADPRH
GOBP_ACTIVATION_OF_GTPASE_ACTIVITY15	LOC128213550	dedicator of cytokinesis protein 7-like	DOCK7
GOBP_ACTIVATION_OF_GTPASE_ACTIVITY16	LOC128213570	dedicator of cytokinesis protein 7-like	DOCK7
GOBP_ACTIVATION_OF_GTPASE_ACTIVITY17	LOC128216671	protein Wnt-5a-like	WNT5A
GOBP_ACTIVATION_OF_GTPASE_ACTIVITY18	LOC128216672	protein Wnt-5a-like	WNT5A
GOBP_ACTIVATION_OF_GTPASE_ACTIVITY19	LOC128219778	protein ECT2-like	ECT2
GOBP_ACTIVATION_OF_GTPASE_ACTIVITY20	LOC128221070	ADP-ribosylhydrolase ARH1-like	ADPRH
GOBP_ACTIVATION_OF_GTPASE_ACTIVITY21	LOC128223984	ecotropic viral integration site 5 ortholog-like	EVI5
GOBP_ACTIVATION_OF_GTPASE_ACTIVITY22	LOC128224032	hamartin-like	TSC1
GOBP_ACTIVATION_OF_GTPASE_ACTIVITY23	LOC128224201	hamartin-like	TSC1
GOBP_ACTIVATION_OF_GTPASE_ACTIVITY24	LOC128229215	NT-3 growth factor receptor-like	NTRK3
GOBP_ACTIVATION_OF_GTPASE_ACTIVITY25	LOC128230579	uncharacterized LOC128230579	ABR
GOBP_ACTIVATION_OF_GTPASE_ACTIVITY26	LOC128231260	adapter molecule Crk-like	CRK
GOBP_ACTIVATION_OF_GTPASE_ACTIVITY27	LOC128231265	uncharacterized LOC128231265	BCAS3
GOBP_ACTIVATION_OF_GTPASE_ACTIVITY28	LOC128231713	small G protein signaling modulator 1-like	SGSM1
GOBP_ACTIVATION_OF_GTPASE_ACTIVITY29	LOC128242687	TBC domain-containing protein kinase-like protein	TBCK
GOBP_ACTIVATION_OF_IMMUNE_RESPONSE1	LOC128202795	guanylate-binding protein 1-like	GBP1
GOBP_ACTIVATION_OF_IMMUNE_RESPONSE2	LOC128202808	guanylate-binding protein 2-like	GBP1
GOBP_ACTIVATION_OF_IMMUNE_RESPONSE3	LOC128202896	guanylate-binding protein 1-like	GBP1
GOBP_ACTIVATION_OF_IMMUNE_RESPONSE4	LOC128202904	guanylate-binding protein 1-like	GBP1
GOBP_ACTIVATION_OF_IMMUNE_RESPONSE5	LOC128202949	toll-like receptor 4	TLR4
GOBP_ACTIVATION_OF_IMMUNE_RESPONSE6	LOC128203099	guanylate-binding protein 1-like	GBP1
GOBP_ACTIVATION_OF_IMMUNE_RESPONSE7	LOC128203349	guanylate-binding protein 1-like	GBP1
GOBP_ACTIVATION_OF_IMMUNE_RESPONSE8	LOC128203635	DNA-dependent protein kinase catalytic subunit-like	PRKDC
GOBP_ACTIVATION_OF_IMMUNE_RESPONSE9	LOC128203739	prohibitin-2-like	PHB2
GOBP_ACTIVATION_OF_IMMUNE_RESPONSE10	LOC128204077	microfibril-associated glycoprotein 4-like	FCN3
GOBP_ACTIVATION_OF_IMMUNE_RESPONSE11	LOC128204085	kelch-like protein 25	KLHL6
GOBP_ACTIVATION_OF_IMMUNE_RESPONSE12	LOC128204405	adenosine deaminase-like	ADA
GOBP_ACTIVATION_OF_IMMUNE_RESPONSE13	LOC128204426	receptor-type tyrosine-protein phosphatase T-like	PTPRC
GOBP_ACTIVATION_OF_IMMUNE_RESPONSE14	LOC128204510	receptor-type tyrosine-protein phosphatase kappa-like	PTPRJ
GOBP_ACTIVATION_OF_IMMUNE_RESPONSE15	LOC128204594	uncharacterized LOC128204594	PTPRC
GOBP_ACTIVATION_OF_IMMUNE_RESPONSE16	LOC128204604	receptor-type tyrosine-protein phosphatase epsilon-like	PTPRC
GOBP_ACTIVATION_OF_IMMUNE_RESPONSE17	LOC128204605	receptor-type tyrosine-protein phosphatase kappa-like	PTPRC
GOBP_ACTIVATION_OF_IMMUNE_RESPONSE18	LOC128204611	tyrosine-protein phosphatase 12-like	PTPRJ
GOBP_ACTIVATION_OF_IMMUNE_RESPONSE19	LOC128204618	receptor-type tyrosine-protein phosphatase kappa-like	PTPRC
GOBP_ACTIVATION_OF_IMMUNE_RESPONSE20	LOC128204619	tyrosine-protein phosphatase non-receptor type 7-like	PTPRC
GOBP_ACTIVATION_OF_IMMUNE_RESPONSE21	LOC128204713	X-ray repair cross-complementing protein 5-like	XRCC5
GOBP_ACTIVATION_OF_IMMUNE_RESPONSE22	LOC128204718	X-ray repair cross-complementing protein 5-like	XRCC5
GOBP_ACTIVATION_OF_IMMUNE_RESPONSE23	LOC128205070	receptor-type tyrosine-protein phosphatase mu-like	PTPRJ
GOBP_ACTIVATION_OF_IMMUNE_RESPONSE24	LOC128205144	ficolin-2-like	FCN2
GOBP_ACTIVATION_OF_IMMUNE_RESPONSE25	LOC128205414	receptor-type tyrosine-protein phosphatase mu-like	PTPRJ
GOBP_ACTIVATION_OF_IMMUNE_RESPONSE26	LOC128205428	ficolin-1-like	FCN1
GOBP_ACTIVATION_OF_IMMUNE_RESPONSE27	LOC128205477	microfibril-associated glycoprotein 4-like	FCN3
GOBP_ACTIVATION_OF_IMMUNE_RESPONSE28	LOC128205687	adenosine deaminase-like	ADA
GOBP_ACTIVATION_OF_IMMUNE_RESPONSE29	LOC128205866	adenosine deaminase-like	ADA
GOBP_ACTIVATION_OF_IMMUNE_RESPONSE30	LOC128206283	toll-like receptor 10	TLR4
GOBP_ACTIVATION_OF_IMMUNE_RESPONSE31	LOC128206574	protein crumbs-like	FCN3
GOBP_ACTIVATION_OF_IMMUNE_RESPONSE32	LOC128206779	receptor-type tyrosine-protein phosphatase C-like	PTPRC
GOBP_ACTIVATION_OF_IMMUNE_RESPONSE33	LOC128206820	uncharacterized LOC128206820	C1QA
GOBP_ACTIVATION_OF_IMMUNE_RESPONSE34	LOC128207315	microfibril-associated glycoprotein 4-like	MFAP4
GOBP_ACTIVATION_OF_IMMUNE_RESPONSE35	LOC128207416	caspase-1-like	CASP6
GOBP_ACTIVATION_OF_IMMUNE_RESPONSE36	LOC128207485	uncharacterized LOC128207485	NLRC4
GOBP_ACTIVATION_OF_IMMUNE_RESPONSE37	LOC128208132	RNA-binding protein 4.1-like	RBM14
GOBP_ACTIVATION_OF_IMMUNE_RESPONSE38	LOC128208615	microfibril-associated glycoprotein 4-like	MFAP4
GOBP_ACTIVATION_OF_IMMUNE_RESPONSE39	LOC128208716	uncharacterized LOC128208716	NLRC4
GOBP_ACTIVATION_OF_IMMUNE_RESPONSE40	LOC128209052	protein turtle-like	CD22
GOBP_ACTIVATION_OF_IMMUNE_RESPONSE41	LOC128210017	uncharacterized LOC128210017	LCP2
GOBP_ACTIVATION_OF_IMMUNE_RESPONSE42	LOC128210324	toll-like receptor 4	TLR4
GOBP_ACTIVATION_OF_IMMUNE_RESPONSE43	LOC128211025	SH2B adapter protein 2-like	SH2B2
GOBP_ACTIVATION_OF_IMMUNE_RESPONSE44	LOC128211079	uncharacterized LOC128211079	BLNK
GOBP_ACTIVATION_OF_IMMUNE_RESPONSE45	LOC128211290	B-cell linker protein-like	BLNK
GOBP_ACTIVATION_OF_IMMUNE_RESPONSE46	LOC128211293	uncharacterized LOC128211293	BLNK
GOBP_ACTIVATION_OF_IMMUNE_RESPONSE47	LOC128211864	uncharacterized LOC128211864	CR2
GOBP_ACTIVATION_OF_IMMUNE_RESPONSE48	LOC128211917	B-cell linker protein-like	BLNK
GOBP_ACTIVATION_OF_IMMUNE_RESPONSE49	LOC128212173	toll-like receptor 4	TLR4
GOBP_ACTIVATION_OF_IMMUNE_RESPONSE50	LOC128212364	NFX1-type zinc finger-containing protein 1-like	ZNFX1
GOBP_ACTIVATION_OF_IMMUNE_RESPONSE51	LOC128213299	toll-like receptor 4	TLR4
GOBP_ACTIVATION_OF_IMMUNE_RESPONSE52	LOC128213804	TNF receptor-associated factor 6-like	TRAF6
GOBP_ACTIVATION_OF_IMMUNE_RESPONSE53	LOC128213837	serine/threonine-protein kinase STK11-like	STK11
GOBP_ACTIVATION_OF_IMMUNE_RESPONSE54	LOC128213891	DNA-dependent protein kinase catalytic subunit-like	PRKDC
GOBP_ACTIVATION_OF_IMMUNE_RESPONSE55	LOC128213936	guanylate-binding protein 1-like	GBP1
GOBP_ACTIVATION_OF_IMMUNE_RESPONSE56	LOC128214647	guanylate-binding protein 1-like	GBP1
GOBP_ACTIVATION_OF_IMMUNE_RESPONSE57	LOC128214652	tyrosine-protein kinase SRK2-like	FYN
GOBP_ACTIVATION_OF_IMMUNE_RESPONSE58	LOC128214723	leucine-rich repeat and immunoglobulin-like domain containing-NOGO receptor-interacting protein 4	TLR4
GOBP_ACTIVATION_OF_IMMUNE_RESPONSE59	LOC128214740	uncharacterized LOC128214740	ELF1
GOBP_ACTIVATION_OF_IMMUNE_RESPONSE60	LOC128214771	tyrosine-protein kinase SRK2-like	FYN
GOBP_ACTIVATION_OF_IMMUNE_RESPONSE61	LOC128214776	guanylate-binding protein 1-like	GBP1
GOBP_ACTIVATION_OF_IMMUNE_RESPONSE62	LOC128214905	tyrosine-protein kinase SRK2-like	FYN
GOBP_ACTIVATION_OF_IMMUNE_RESPONSE63	LOC128214927	tyrosine-protein kinase SRK2-like	FYN
GOBP_ACTIVATION_OF_IMMUNE_RESPONSE64	LOC128215012	toll-like receptor 4	TLR4
GOBP_ACTIVATION_OF_IMMUNE_RESPONSE65	LOC128215487	toll-like receptor 4	TLR4
GOBP_ACTIVATION_OF_IMMUNE_RESPONSE66	LOC128215789	toll-like receptor 4	TLR4
GOBP_ACTIVATION_OF_IMMUNE_RESPONSE67	LOC128215956	uncharacterized LOC128215956	CGAS
GOBP_ACTIVATION_OF_IMMUNE_RESPONSE68	LOC128216476	toll-like receptor 4	TLR4
GOBP_ACTIVATION_OF_IMMUNE_RESPONSE69	LOC128216549	serine/threonine-protein kinase TBK1-like	TBK1
GOBP_ACTIVATION_OF_IMMUNE_RESPONSE70	LOC128216596	toll-like receptor 4	TLR4
GOBP_ACTIVATION_OF_IMMUNE_RESPONSE71	LOC128216959	uncharacterized LOC128216959	CGAS
GOBP_ACTIVATION_OF_IMMUNE_RESPONSE72	LOC128217239	toll-like receptor 4	TLR4
GOBP_ACTIVATION_OF_IMMUNE_RESPONSE73	LOC128217242	toll-like receptor 4	TLR4
GOBP_ACTIVATION_OF_IMMUNE_RESPONSE74	LOC128217351	transcription factor GATA-3-like	GATA3
GOBP_ACTIVATION_OF_IMMUNE_RESPONSE75	LOC128217613	polyglutamine-binding protein 1-like	PQBP1
GOBP_ACTIVATION_OF_IMMUNE_RESPONSE76	LOC128217646	ubiquitin-conjugating enzyme E2 N	UBE2N
[truncated: 499,881+ more rows]
