# Supplementary material for: Gene expression in soft-shell clam (Mya arenaria) transmissible cancer reveals survival mechanisms during host infection and seawater transfer
Source: PLoS Genet. 2025 Mar 31;21(3):e1011629. doi: 10.1371/journal.pgen.1011629 (PMC11978232; doi:10.1371/journal.pgen.1011629)
Supplement: S1 Data — Data for Fig 1a: List of differentially expressed genes in MarBTN. Data B in S1 Data, Data for Fig 1b: List of differentially expressed gene sets in MarBTN. Data C in S1 Data, Data for Fig 2a: Numbers of fusion genes in each sample. Data D in S1 Data, Data for Fig 2b: List of differentially expressed genes in MarBTN by copy number. Data E in S1 Data, Data for Fig 2c: Differential expression of genes with Steamer insertion in the gene or within 2kb upstream. Data F in S1 Data, Data for Fig 3c: Values of principle components 1 and two for the analysis of transcriptomic response to seawater. Data G in S1 Data, Data for Fig 4a: Genes differentially expressed between MarBTN and ASW-treated MarBTN that are also differentially expressed between healthy hemocytes and ASW-treated healthy hemocytes. Data H in S1 Data, Data for Fig 4b: Gene sets differentially expressed between MarBTN and ASW-treated MarBTN that are also differentially expressed between healthy hemocytes and ASW-treated healthy hemocytes. Data I in S1 Data, Data for Fig 4c: Genes differentially expressed between MarBTN and ASW-treated MarBTN that are not differentially expressed between healthy hemocytes and ASW-treated healthy hemocytes. Data J in S1 Data, Data for Fig 4d: Gene sets differentially expressed between MarBTN and ASW-treated MarBTN that are not differentially expressed between healthy hemocytes and ASW-treated healthy hemocytes. (XLSX) [file pgen.1011629.s024.xlsx]

## Sheet: Data A for Fig 1A
gene	uniprot	padj	baseMean	stat	log2FoldChange	description
LOC128217773	TUSC2	2.78464e-147	874.629	26.2398	3.80458	tumor suppressor candidate 2-like
LOC128232783	CCD42	1.08303e-138	729.487	-25.4489	-5.44146	coiled-coil domain-containing protein 42 homolog
LOC128229834	LRIQ1	8.71693e-137	685.109	-25.2601	-6.02349	leucine-rich repeat and IQ domain-containing protein 1-like
LOC128229303	NA	4.2194e-136	389.001	-25.1863	-6.87663	uncharacterized LOC128229303
LOC128232857	RASF8	1.20006e-120	819.012	23.7246	2.72796	uncharacterized LOC128232857
LOC128242222	TRIM1	2.46482e-114	1895.11	-23.0904	-3.77587	probable E3 ubiquitin-protein ligase MID2
LOC128212193	RDH11	2.46482e-114	1484.8	-23.0947	-2.77472	retinol dehydrogenase 11-like
LOC128209790	CC170	2.52602e-113	1062.7	-22.9838	-6.30608	coiled-coil domain-containing protein 170-like
LOC128204997	NPHN	3.44529e-112	681.679	-22.8649	-8.64253	nephrin-like
LOC128213480	PUM3	3.65745e-112	15055.3	-22.8577	-3.97857	pumilio homolog 3-like
LOC128228995	NA	1.48351e-108	371.609	-22.4878	-8.48153	uncharacterized LOC128228995
LOC128209778	SC5AC	1.67857e-105	271.83	-22.1696	-7.89102	sodium-coupled monocarboxylate transporter 2-like
LOC128243288	PDES1	2.21052e-105	2573.57	22.1536	4.55007	plasmanylethanolamine desaturase-like
LOC128228782	NA	7.0586e-104	353.798	-21.9936	-2.58848	uncharacterized LOC128228782
LOC128203379	NA	7.57891e-99	1542.85	-21.4584	-6.57897	uncharacterized LOC128203379
LOC128204083	NA	2.95803e-97	1506.35	-21.2815	-8.43562	uncharacterized LOC128204083
LOC128212534	PKHA1	2.95803e-97	4386.25	21.2822	2.67205	pleckstrin homology domain-containing family A member 1-like
LOC128238491	GRIK2	5.15044e-97	1408.84	-21.2528	-8.3775	glutamate receptor ionotropic%2C kainate 2-like
LOC128239808	METL2	5.76283e-97	1064.8	-21.245	-1.77802	tRNA N(3)-methylcytidine methyltransferase METTL2-like
LOC128228889	NA	2.16378e-96	318.61	-21.1803	-8.11142	uncharacterized LOC128228889
LOC128222148	NA	6.3133e-92	299.047	-20.688	-8.22919	uncharacterized LOC128222148
LOC128234719	NA	2.83352e-91	170.99	-20.6132	-6.95652	uncharacterized LOC128234719
LOC128205214	NA	9.03292e-91	218.146	-20.5549	-7.13239	uncharacterized LOC128205214
LOC128217284	NISCH	9.42126e-90	1318.49	20.4387	2.8968	nischarin-like
LOC128235334	CARME	6.51158e-86	525.098	20.0005	5.78547	carnosine N-methyltransferase-like
LOC128211406	RAD18	6.81313e-86	185.447	-19.9962	-7.7085	uncharacterized LOC128211406
LOC128219778	ECT2	1.2011e-84	2423.89	19.8507	2.0395	protein ECT2-like
LOC128241616	IP6K2	6.03106e-83	527.472	-19.6511	-8.51269	inositol hexakisphosphate kinase 2-like
LOC128239784	NA	1.37914e-82	17724	19.6073	5.3203	uncharacterized LOC128239784
LOC128235646	NA	4.8323e-82	455.398	-19.5416	-9.00878	uncharacterized LOC128235646
LOC128224923	NA	5.16015e-82	294.13	-19.5366	-7.36445	uncharacterized LOC128224923
LOC128227984	UBIQ1	3.48724e-81	49233.8	19.4372	5.22285	polyubiquitin-H
LOC128224627	RDH13	6.63122e-81	416.112	-19.4026	-5.25858	retinol dehydrogenase 13-like
LOC128228315	NA	8.28062e-81	467.093	-19.3897	-2.75808	uncharacterized LOC128228315
LOC128244936	RHEB	3.28277e-79	1263.94	-19.1979	-6.7842	GTP-binding protein Rheb-like
LOC128240734	ACVR1	5.73979e-78	757.673	19.0472	2.56217	activin receptor type-1-like
LOC128215984	CHSTF	5.6963e-77	486.898	-18.9253	-8.00761	carbohydrate sulfotransferase 15-like
LOC128203576	YH2M	2.78428e-76	979.731	18.84	5.23771	probable cation-transporting ATPase W08D2.5
LOC128238720	TMTC3	4.78725e-76	359.432	18.81	4.49701	protein O-mannosyl-transferase TMTC3-like
LOC128205650	RDM1	7.91837e-76	406.744	18.7819	5.63708	RAD52 motif-containing protein 1-like
LOC128227724	FHDC1	1.05583e-75	16300	18.7653	3.60603	inverted formin-2-like
LOC128228609	NA	1.83457e-74	618.162	-18.6117	-8.76764	uncharacterized LOC128228609
LOC128218115	NA	2.11232e-73	114.557	-18.4791	-6.6268	DNA ligase 1-like
LOC128208805	LLR1	5.5566e-73	3421.78	18.4255	3.68302	leucine-rich repeat protein 1-like
LOC128203422	SLA	5.82999e-73	248.895	-18.4217	-8.51491	uncharacterized LOC128203422
LOC128222844	C163B	9.81933e-73	338.09	-18.3923	-9.5023	deleted in malignant brain tumors 1 protein-like
LOC128227264	AGRV1	5.00957e-72	1144.55	-18.3026	-4.19423	adhesion G-protein coupled receptor V1-like
LOC128238591	ITA9	3.60711e-71	206.07	-18.1936	-7.46593	integrin alpha-PS5-like
LOC128242807	ARD17	1.24952e-70	6069.08	18.1242	2.95253	arrestin domain-containing protein 17-like
LOC128227340	UB2Q1	3.27706e-70	5467.39	18.07	1.84918	ubiquitin-conjugating enzyme E2 Q2-like
LOC128208359	PGBD4	2.05028e-69	108.033	-17.9674	-6.13934	piggyBac transposable element-derived protein 4-like
LOC128245641	EFHD2	2.75826e-69	11666.7	17.9499	3.20786	EF-hand domain-containing protein D2-like
LOC128205655	CRADD	1.81585e-68	209.346	-17.8439	-8.5084	uncharacterized LOC128205655
LOC128234578	NA	3.85341e-68	151.515	-17.8007	-6.21569	uncharacterized LOC128234578
LOC128223326	NA	5.15809e-68	3121.08	17.7834	4.29166	WAS/WASL-interacting protein family member 2-like
LOC128217702	BAP31	1.36099e-67	2441.72	17.7279	4.35375	B-cell receptor-associated protein 31-like
LOC128233939	NA	1.96738e-67	314.014	-17.7062	-8.74128	uncharacterized LOC128233939
LOC128218908	LRIG2	2.76789e-67	335.475	-17.6859	-8.62922	slit homolog 1 protein-like
LOC128217114	BICD1	3.12431e-67	4054.82	17.6781	3.88167	protein bicaudal D-like
LOC128229284	NA	1.2959e-66	209.217	-17.5968	-7.53619	mucin-22-like
LOC128205249	QTC	1.33096e-66	232.99	-17.5944	-7.41682	uncharacterized LOC128205249
LOC128229988	TM120	1.63962e-66	2013.99	-17.5816	-2.31675	ion channel TACAN-like
LOC128241733	NA	3.24207e-65	2168.71	17.4107	5.6946	uncharacterized LOC128241733
LOC128235647	YD023	8.35257e-65	455.623	-17.3555	-8.37934	uncharacterized LOC128235647
LOC128240775	MRP1	1.43817e-64	395.897	17.3234	5.52894	multidrug resistance-associated protein 1-like
LOC128230152	TSN9	3.78806e-64	865.544	-17.2667	-2.19575	tetraspanin-9-like
LOC128242578	NA	4.84152e-64	411.083	-17.2517	-8.51804	uncharacterized LOC128242578
LOC128226541	CIPKP	5.78837e-64	9498.19	17.2396	3.01754	uncharacterized LOC128226541
LOC128218962	NA	5.78837e-64	5508.5	17.2401	4.208	uncharacterized LOC128218962
LOC128230696	NA	9.85784e-64	264.258	-17.208	-9.13885	uncharacterized LOC128230696
LOC128218512	ZIM3	1.25649e-63	509.863	17.1931	2.58101	uncharacterized LOC128218512
LOC128224797	SC5A9	3.99779e-63	802.99	-17.1251	-6.60448	sodium/glucose cotransporter 4-like
LOC128226113	NA	7.08329e-63	434.839	-17.0909	-9.85467	uncharacterized LOC128226113
LOC128226502	ACHA7	1.58625e-62	250.987	-17.0431	-7.53945	neuronal acetylcholine receptor subunit alpha-5-like
LOC128228526	FA81B	1.69313e-62	287.254	-17.0385	-7.36022	protein FAM81A-like
LOC128220691	CE034	1.89811e-62	585.357	-17.031	-4.0727	uncharacterized protein C5orf34 homolog
LOC128214237	S4A11	3.70613e-62	321.794	-16.9911	-9.26536	solute carrier family 4 member 11-like
LOC128234047	LZTL1	3.75438e-62	531.402	-16.9895	-2.87632	leucine zipper transcription factor-like protein 1
LOC128230950	SPT22	3.14295e-61	275.783	-16.8637	-9.04871	spermatogenesis-associated protein 22-like
LOC128236872	BIR7B	3.9976e-61	3720.2	16.8487	4.56606	baculoviral IAP repeat-containing protein 7-A-like
LOC128241728	CO8A2	5.11573e-61	521.796	-16.8334	-7.34902	complement C1q-like protein 3
LOC128202873	NA	5.69426e-61	4663.6	16.8263	4.61904	uncharacterized LOC128202873
LOC128231556	UBS3B	5.76551e-61	6790.06	16.8249	2.973	protein UBASH3A homolog
LOC128236568	NA	1.09461e-60	179.388	-16.7861	-7.51234	uncharacterized LOC128236568
LOC128224230	NA	2.37822e-60	192.812	-16.7393	-8.13049	uncharacterized LOC128224230
LOC128219071	NA	2.40375e-60	241.344	-16.738	-9.01269	macrophage mannose receptor 1-like
LOC128222146	ZN678	3.16733e-60	300.255	-16.7209	-9.3215	zinc finger protein 678-like
LOC128213652	ANR28	3.27949e-60	453.935	-16.7181	-6.4857	serine/threonine-protein phosphatase 6 regulatory ankyrin repeat subunit B-like
LOC128207205	NA	6.7058e-60	9504.93	16.6747	4.04516	uncharacterized LOC128207205
LOC128207408	NA	1.09204e-59	131.35	-16.6449	-7.38511	uncharacterized LOC128207408
LOC128224731	NA	1.58832e-59	219.006	-16.6218	-8.34357	uncharacterized LOC128224731
LOC128207687	NA	1.94161e-59	232.539	-16.6091	-7.41165	uncharacterized LOC128207687
LOC128211207	CFA46	2.00248e-59	1213.25	-16.6066	-4.38069	cilia- and flagella-associated protein 46-like
LOC128213072	NA	5.23e-59	19406.8	16.5483	6.64226	uncharacterized LOC128213072
LOC128232153	CNO11	5.88433e-59	1862.75	-16.5405	-1.42358	CCR4-NOT transcription complex subunit 11-like
LOC128246323	S26A2	7.95086e-59	794.485	16.5218	3.77	sulfate transporter-like
LOC128232148	TMM47	8.56766e-59	595.955	-16.5166	-9.25133	transmembrane protein 47-like
LOC128228466	LR74B	1.28795e-58	195.617	-16.4908	-8.88169	leucine-rich repeat-containing protein 74B-like
LOC128216242	TAZ	1.28795e-58	218.491	-16.4909	-8.86141	tafazzin-like
LOC128205105	KLH11	1.87644e-58	1288.83	-16.4674	-3.7405	kelch-like protein 9
LOC128230118	ZBED1	2.55742e-58	362.277	-16.4481	-6.27214	E3 SUMO-protein ligase ZBED1-like
LOC128232291	FNDC1	3.22728e-58	3305.36	16.4334	5.10187	uncharacterized LOC128232291
LOC128233084	C19L1	3.63229e-58	1093.68	-16.4256	-1.3481	CWF19-like protein 1
LOC128240236	ANK1	3.63421e-58	253.232	-16.425	-9.25317	uncharacterized LOC128240236
LOC128237562	BRE4	4.9946e-58	352.435	-16.4051	-9.73594	beta-1%2C4-N-acetylgalactosaminyltransferase bre-4-like
LOC128242823	DCA11	7.58733e-58	2454.19	16.3791	2.72389	DDB1- and CUL4-associated factor 11-like
LOC128236830	BRE4	8.82303e-58	185.831	-16.3694	-8.47372	beta-1%2C4-galactosyltransferase 3-like
LOC128240796	RB27A	1.19047e-57	349.543	16.3506	5.4583	ras-related protein Rab-27A-like
LOC128214373	ANR44	1.31992e-57	736.994	16.3437	2.56548	poly [ADP-ribose] polymerase tankyrase-2-like
LOC128246874	ARHGQ	3.33572e-57	15560.6	16.2865	5.16455	rho guanine nucleotide exchange factor 5-like
LOC128208898	TM260	8.00669e-57	392.231	16.2323	2.27849	transmembrane protein 260-like
LOC128232927	NA	1.50483e-56	220.447	-16.193	-7.45163	uncharacterized LOC128232927
LOC128218325	NA	2.1622e-56	85.0774	-16.1701	-4.05123	uncharacterized LOC128218325
LOC128238835	MTF1	2.20393e-56	1129.17	-16.1684	-1.6148	zinc finger protein 148-like
LOC128210587	ADA1B	5.75878e-56	388.019	-16.1086	-9.25571	alpha-1A adrenergic receptor-like
LOC128226446	C163B	8.35288e-56	687.533	-16.085	-6.56957	scavenger receptor cysteine-rich type 1 protein M160-like
LOC128206516	Y1319	1.20199e-55	243.782	-16.062	-8.47125	uncharacterized sodium-dependent transporter YhdH-like
LOC128245672	GP153	1.6547e-55	1103.37	-16.0416	-9.31753	uncharacterized LOC128245672
LOC128240708	NA	1.87684e-55	194.352	-16.0332	-8.55632	uncharacterized LOC128240708
LOC128226312	PK1L2	1.90318e-55	183.178	-16.0319	-8.77709	polycystic kidney disease protein 1-like 2
LOC128245052	CENPT	5.03733e-55	91.4346	-15.9707	-5.83226	centromere protein T-like
LOC128203703	NA	5.63833e-55	129.786	-15.9632	-6.17737	uncharacterized LOC128203703
LOC128205094	DHSO	8.99054e-55	551.75	-15.9336	-7.47077	sorbitol dehydrogenase-like
LOC128226824	NA	1.31696e-54	69.9722	-15.9092	-4.75627	uncharacterized LOC128226824
LOC128237402	NA	1.97338e-54	118.033	-15.8833	-6.29122	uncharacterized LOC128237402
LOC128246596	PAX2	2.05633e-54	2385.42	15.8802	1.93798	uncharacterized LOC128246596
LOC128218770	ANR42	2.15773e-54	434.327	-15.8767	-4.93487	ankyrin repeat domain-containing protein 42-like
LOC128209506	QNG1	2.42906e-54	1718.21	-15.8688	-5.04067	queuosine salvage protein-like
LOC128229994	NA	2.95875e-54	438.212	-15.8559	-9.22619	serine-rich adhesin for platelets-like
LOC128228188	CHST4	3.86223e-54	114.129	-15.8387	-7.39781	carbohydrate sulfotransferase 4-like
LOC128221837	NA	3.86724e-54	373.865	-15.8381	-7.28114	uncharacterized LOC128221837
LOC128242569	HEXB	4.60851e-54	797.306	15.8266	4.17257	uncharacterized LOC128242569
LOC128232580	TYW1	4.98215e-54	4025.08	-15.8212	-1.98875	S-adenosyl-L-methionine-dependent tRNA 4-demethylwyosine synthase TYW1-like
LOC128218853	RBMX2	5.70568e-54	2570.19	-15.8122	-2.08924	RNA-binding motif protein%2C X-linked 2-like
LOC128246884	NA	5.7161e-54	619.235	15.8116	3.95594	uncharacterized LOC128246884
LOC128231301	GCY8E	6.93175e-54	222.313	-15.799	-6.64297	soluble guanylate cyclase gcy-35-like
LOC128231175	TRI33	7.43737e-54	2981.98	-15.7941	-6.03715	uncharacterized LOC128231175
LOC128233517	STA5B	2.62109e-53	15631.7	15.714	2.98331	signal transducer and activator of transcription 5B-like
LOC128210579	NA	2.81705e-53	335.869	-15.709	-8.55265	mucin-5AC-like
LOC128237804	NLGNY	3.16665e-53	170.15	-15.7011	-8.66616	neuroligin-4%2C Y-linked-like
LOC128231181	NA	3.55188e-53	165.225	-15.6934	-8.62842	uncharacterized LOC128231181
LOC128211507	DAAF9	8.26795e-53	647.133	-15.6392	-3.73461	dynein axonemal assembly factor 9-like
LOC128246554	S226A	8.48329e-53	224.523	-15.6371	-8.17042	organic anion transporter 3-like
LOC128217679	NA	1.08991e-52	380.095	-15.6207	-7.19974	uncharacterized LOC128217679
LOC128241335	PERO	1.35289e-52	242.384	-15.6065	-9.6056	peroxidase-like
LOC128226858	GCYA2	1.66092e-52	182.49	-15.593	-7.69433	guanylate cyclase soluble subunit alpha-2-like
LOC128242969	NA	2.43444e-52	102.443	-15.5681	-6.67316	uncharacterized LOC128242969
LOC128229250	HOLE	2.66107e-52	106.391	-15.5619	-7.08217	uncharacterized LOC128229250
LOC128221752	CB081	6.18169e-52	411.912	-15.5075	-3.58522	uncharacterized protein C2orf81 homolog
LOC128213126	FCGBP	1.08774e-51	131.355	-15.4707	-7.58515	uncharacterized LOC128213126
LOC128211335	MOT12	1.09051e-51	77.9054	-15.4701	-6.95289	monocarboxylate transporter 12-like
LOC128220136	NA	1.38561e-51	178.81	-15.4543	-5.60301	uncharacterized LOC128220136
LOC128204858	MA2B1	1.48154e-51	122.428	-15.4495	-7.61155	lysosomal alpha-mannosidase-like
LOC128210594	S23A2	1.4934e-51	217.181	-15.4486	-9.02932	solute carrier family 23 member 2-like
LOC128221577	CD209	4.30502e-51	227.256	-15.3798	-8.35374	C-type lectin domain family 10 member A-like
LOC128204202	ASAP1	5.45786e-51	1760.9	15.364	2.9873	arfGAP with SH3 domain%2C ANK repeat and PH domain-containing protein-like
LOC128237805	YRD6	6.28783e-51	212.438	-15.3544	-8.82064	uncharacterized protein K02A2.6-like
LOC128242759	PP2D1	6.72465e-51	80.4984	-15.3496	-4.16009	protein phosphatase 2C-like domain-containing protein 1
LOC128207934	ZNRD2	8.0427e-51	719.817	-15.3376	-2.26555	protein ZNRD2-like
LOC128240915	CRA1B	9.42614e-51	22763	15.3269	5.17798	collagen alpha-1(I) chain-like
LOC128243724	NA	1.04911e-50	81.5783	-15.3195	-6.58477	uncharacterized LOC128243724
LOC128211543	U520	1.22856e-50	13152.2	-15.3089	-1.86272	U5 small nuclear ribonucleoprotein 200 kDa helicase-like
LOC128202672	ZCPW1	1.81295e-50	141.173	-15.2831	-3.4273	uncharacterized LOC128202672
LOC128202754	RHBL3	1.98033e-50	121.894	-15.277	-7.71474	rhomboid-related protein 3-like
LOC128223964	AXDN1	2.00669e-50	800.778	-15.2757	-4.95864	axonemal dynein light chain domain-containing protein 1-like
LOC128240133	NA	2.26766e-50	176.092	15.2674	5.58725	uncharacterized LOC128240133
LOC128228353	ZCPW2	2.75012e-50	183.698	-15.2544	-8.97316	uncharacterized LOC128228353
LOC128208976	NA	2.82615e-50	681.166	15.2522	2.29222	uncharacterized LOC128208976
LOC128231327	CD82	4.02259e-50	8800.43	15.2288	3.98418	CD82 antigen-like
LOC128244170	ANPRA	4.59413e-50	138.071	-15.2197	-8.3738	atrial natriuretic peptide receptor 1-like
LOC128225693	NA	5.018e-50	449.38	-15.2135	-9.76987	uncharacterized LOC128225693
LOC128228546	TRIM3	6.75373e-50	389.029	-15.1937	-7.78444	tripartite motif-containing protein 3-like
LOC128218726	SIK2	1.49236e-49	472.691	-15.1413	-9.07791	serine/threonine-protein kinase SIK2-like
LOC128202704	NA	1.88506e-49	125.016	-15.1255	-4.93643	uncharacterized LOC128202704
LOC128245595	CAD99	2.01051e-49	295.308	-15.1209	-10.1511	cadherin-99C-like
LOC128218899	MRP4	2.08573e-49	2470.54	15.1181	4.04262	ATP-binding cassette sub-family C member 4-like
LOC128234870	VPS16	2.21414e-49	4439.61	15.1138	2.00828	vacuolar protein sorting-associated protein 16 homolog
LOC128245130	NA	2.74562e-49	4222.96	15.0992	4.74913	sortilin-related receptor-like
LOC128210968	MED28	3.43407e-49	2006.38	-15.0841	-2.07262	mediator of RNA polymerase II transcription subunit 28-like
LOC128243357	GRD2I	7.48311e-49	577.331	-15.0322	-4.01487	delphilin-like
LOC128227446	IQCH	7.49244e-49	134.302	-15.0318	-4.08907	IQ domain-containing protein H-like
LOC128205341	NA	7.54724e-49	89.3369	-15.0309	-4.57658	uncharacterized LOC128205341
LOC128229673	NSF1C	8.65809e-49	5290.58	-15.0215	-1.57987	NSFL1 cofactor p47-like
LOC128229620	PP1A	8.72265e-49	4563.48	15.0206	3.0859	serine/threonine-protein phosphatase alpha-2 isoform
LOC128223123	CFAB	8.82806e-49	11557.9	15.0195	5.76508	complement factor B-like
LOC128231783	NA	8.83327e-49	5053.9	15.0191	3.27116	uncharacterized LOC128231783
LOC128243592	NA	1.46052e-48	549.215	-14.9853	-3.56714	uncharacterized LOC128243592
LOC128203947	DYH3	1.91002e-48	513.231	-14.9672	-3.3927	dynein axonemal heavy chain 3-like
LOC128208927	NANO1	2.16775e-48	182.9	-14.9584	-9.19519	uncharacterized LOC128208927
LOC128222938	NA	2.35527e-48	228.873	-14.9525	-3.55174	uncharacterized LOC128222938
LOC128211987	NA	2.40832e-48	65.2029	-14.9507	-6.09256	uncharacterized LOC128211987
LOC128226495	SEM2A	2.46132e-48	40135.1	-14.9489	-2.86323	semaphorin-2A-like
LOC128226460	ATSL	3.0271e-48	219.695	-14.9347	-8.34352	snake venom metalloproteinase-disintegrin-like mocarhagin
LOC128228626	MOT12	3.62759e-48	147.671	-14.9223	-8.47402	monocarboxylate transporter 13-like
LOC128236992	CFA47	4.41031e-48	400.978	-14.9089	-3.82976	cilia- and flagella-associated protein 47-like
LOC128228579	NA	5.31571e-48	143.355	-14.8961	-7.8506	platelet endothelial aggregation receptor 1-like
LOC128226773	NA	6.91102e-48	778.348	-14.8782	-8.34834	uncharacterized LOC128226773
LOC128226845	NA	7.85516e-48	140.007	-14.8693	-5.37509	uncharacterized LOC128226845
LOC128246007	LRP2	7.90828e-48	134.809	-14.8685	-8.32384	LDL receptor repeat-containing protein egg-1-like
LOC128234655	NA	8.06753e-48	107.563	-14.8669	-7.83985	uncharacterized LOC128234655
LOC128223514	ACHB3	8.43712e-48	172.398	-14.8635	-8.49657	neuronal acetylcholine receptor subunit alpha-2-like
LOC128244614	SC6A5	9.85713e-48	183.095	-14.8528	-7.83537	sodium- and chloride-dependent glycine transporter 2-like
LOC128241351	NA	1.04252e-47	154.114	-14.8487	-6.01835	uncharacterized LOC128241351
LOC128216991	TNKS	1.25174e-47	890.954	-14.8361	-8.90595	uncharacterized LOC128216991
LOC128218705	NA	1.49849e-47	393.192	-14.8237	-7.40686	uncharacterized LOC128218705
LOC128230400	NA	1.60467e-47	199.196	-14.8188	-9.31234	uncharacterized LOC128230400
LOC128226723	ZN330	2.41312e-47	2915.84	-14.791	-1.77839	zinc finger protein 330 homolog
LOC128234827	MFGM	2.49836e-47	139.896	-14.7883	-7.57084	uncharacterized LOC128234827
LOC128223752	NA	2.99255e-47	111.77	-14.7759	-7.74682	uncharacterized LOC128223752
LOC128208748	GFI1B	3.38163e-47	76.3664	-14.7673	-5.89276	zinc finger protein 629-like
LOC128236569	DIRC2	4.71136e-47	421.317	14.7446	6.23034	solute carrier family 49 member 4 homolog
LOC128211349	ZN510	5.32752e-47	297.835	-14.736	-3.51427	oocyte zinc finger protein XlCOF7.1-like
LOC128228965	CHS2	6.13715e-47	340.723	-14.7261	-8.30213	chitin synthase chs-2-like
LOC128211245	TDRD1	8.89083e-47	3804.48	-14.7007	-2.43669	tudor domain-containing 6-like
LOC128224452	COAA1	9.3569e-47	1018.81	14.6969	4.98474	complement C1q-like protein 4
LOC128237455	CATL1	1.01878e-46	16088	14.6909	8.52722	procathepsin L-like
LOC128204541	NA	1.11727e-46	2310.04	14.6843	3.40393	uncharacterized LOC128204541
LOC128231369	NA	2.13e-46	541.713	-14.6402	-8.58825	uncharacterized LOC128231369
LOC128209461	ARF	2.27888e-46	837.133	14.6353	5.28601	uncharacterized LOC128209461
LOC128228875	TLL1	2.87556e-46	223.06	-14.6191	-5.43013	uncharacterized LOC128228875
LOC128223504	HPHL1	2.93394e-46	338.332	-14.6175	-8.86806	ferroxidase HEPHL1-like
LOC128223720	HS12B	4.50231e-46	219.727	14.588	4.48718	heat shock 70 kDa protein 12B-like
LOC128211315	LRC27	5.00815e-46	477.297	-14.5804	-5.38952	leucine-rich repeat-containing protein 27-like
LOC128216750	NA	1.03266e-45	15564.2	14.5306	1.44837	serine/threonine-protein kinase PAK 3-like
LOC128236400	ORCT	1.08569e-45	286.628	-14.5269	-10.4224	organic cation transporter protein-like
LOC128229913	DYL1	1.37935e-45	767.342	14.5101	5.85156	dynein light chain 1%2C cytoplasmic-like
LOC128242491	NA	1.42305e-45	264.098	-14.5077	-7.82473	uncharacterized LOC128242491
LOC128215610	SCUB1	1.79641e-45	237.184	-14.4912	-9.83608	proprotein convertase subtilisin/kexin type 5-like
LOC128207877	SE1L1	1.79641e-45	3475.64	-14.4911	-1.84053	protein sel-1 homolog 1-like
LOC128228354	HS12A	2.21493e-45	364.122	14.4764	5.1048	heat shock 70 kDa protein 12A-like
LOC128206985	RAC1	2.25502e-45	25567.9	14.4749	2.52192	ras-related C3 botulinum toxin substrate 1-like
LOC128231037	NA	2.26468e-45	270.855	-14.4743	-5.04689	uncharacterized LOC128231037
LOC128216698	HMCN2	2.53936e-45	11966.4	-14.4661	-6.78591	hemicentin-1-like
LOC128231887	NA	3.00388e-45	152.213	-14.4543	-4.16542	uncharacterized LOC128231887
LOC128209598	NA	3.09156e-45	121.016	-14.452	-8.01649	uncharacterized LOC128209598
LOC128238277	AIF1	5.44604e-45	25351.6	14.4127	3.10469	retinitis pigmentosa 1-like 1 protein
LOC128212547	RHDF1	5.88735e-45	337.73	-14.407	-4.64465	uncharacterized LOC128212547
LOC128240920	MUC5B	7.01512e-45	153.057	-14.3946	-8.51068	mucin-5B-like
LOC128207291	CDC42	9.85487e-45	674.678	14.3708	6.23885	cdc42 homolog
LOC128246458	NA	1.05757e-44	71.3253	-14.3656	-6.28061	uncharacterized LOC128246458
LOC128210610	NA	1.10316e-44	55.5273	-14.3624	-6.01277	uncharacterized LOC128210610
LOC128224192	NA	2.08464e-44	308.451	14.3179	4.64888	uncharacterized LOC128224192
LOC128232403	GRIA4	2.66888e-44	213.656	-14.3005	-9.68658	glutamate receptor 2-like
LOC128234201	MYD88	2.70978e-44	2553.51	14.2991	2.00997	myeloid differentiation primary response protein MyD88-like
LOC128208021	CALM	3.20859e-44	339.86	-14.2871	-6.47819	calmodulin-like
LOC128208794	ACTN	3.67463e-44	94487.5	14.2773	2.62507	alpha-actinin-like
LOC128237645	DYT2B	4.03884e-44	571.197	-14.2705	-10.2685	dynein light chain Tctex-type protein 2B-like
LOC128205865	NA	4.27235e-44	162.303	-14.2663	-9.022	uncharacterized LOC128205865
LOC128207927	XRN2	4.36629e-44	6429.13	-14.2645	-1.52336	5'-3' exoribonuclease 2-like
LOC128221802	GR101	4.44052e-44	153.097	-14.263	-8.36773	uncharacterized LOC128221802
LOC128209432	NA	4.53813e-44	114.397	-14.2612	-6.14668	uncharacterized LOC128209432
LOC128240903	MFHA1	4.72506e-44	1339.22	14.2581	2.02336	malignant fibrous histiocytoma-amplified sequence 1 homolog
LOC128229081	HPRT	6.59153e-44	1870.22	14.2345	3.51858	hypoxanthine-guanine phosphoribosyltransferase-like
LOC128211284	PAR14	6.59153e-44	2404.92	14.2343	4.62768	protein mono-ADP-ribosyltransferase PARP14-like
LOC128232809	NAS13	7.41203e-44	979.143	-14.2258	-8.94397	uncharacterized LOC128232809
LOC128242436	ZN234	7.67886e-44	1136.99	-14.2231	-1.8107	zinc finger protein 420-like
LOC128214410	NA	7.81768e-44	242.226	14.2215	5.26631	uncharacterized LOC128214410
LOC128220306	NA	8.02641e-44	8042.22	14.2194	4.862	uncharacterized LOC128220306
LOC128227697	MYORG	1.11811e-43	530.434	14.1959	3.92543	myogenesis-regulating glycosidase-like
LOC128219054	SPR	1.34667e-43	927.234	14.1826	8.24893	sex peptide receptor-like
LOC128209822	NA	1.50076e-43	169.4	-14.1748	-7.58653	uncharacterized LOC128209822
LOC128224541	SC5A9	1.71601e-43	990.249	-14.1651	-7.20269	sodium/glucose cotransporter 5-like
LOC128232082	PPIP1	2.23797e-43	1820.21	14.1461	5.61507	proline-serine-threonine phosphatase-interacting protein 1-like
LOC128211198	SPEF1	2.23797e-43	363.214	-14.1459	-2.73608	sperm flagellar protein 1-like
LOC128229135	DAAF4	2.2935e-43	64.0112	-14.1439	-3.96891	dynein axonemal assembly factor 4-like
LOC128215585	SKAP2	2.43387e-43	5736.17	14.1394	3.10399	src kinase-associated phosphoprotein 2-like
LOC128212683	TPPP	2.75844e-43	3397.24	14.1304	4.62123	tubulin polymerization-promoting protein family member 3-like
LOC128211638	TENX	2.77574e-43	487.919	-14.1297	-10.8809	multiple epidermal growth factor-like domains protein 6
LOC128208646	HPHL1	5.99304e-43	93.8058	-14.0751	-6.04662	ferroxidase HEPHL1-like
LOC128210462	NA	6.01605e-43	169.808	-14.0746	-8.36131	uncharacterized LOC128210462
LOC128244201	NA	6.42432e-43	147.089	-14.0696	-8.27288	uncharacterized LOC128244201
LOC128221713	DCXR	7.13554e-43	179.656	-14.062	-10.4637	L-xylulose reductase-like
LOC128222718	NA	9.62132e-43	130.714	-14.0405	-8.71196	uncharacterized LOC128222718
LOC128218780	YOBN	9.62833e-43	1533.03	14.0402	6.97822	L-amino-acid oxidase-like
LOC128218414	NA	1.14685e-42	181.45	-14.0276	-9.44561	uncharacterized LOC128218414
LOC128223013	AWH	1.15849e-42	189.862	-14.0266	-4.82221	LIM/homeobox protein Awh-like
LOC128235024	NA	1.24099e-42	92.5754	-14.0215	-2.37409	uncharacterized LOC128235024
LOC128214041	MEGF6	1.26271e-42	467.656	-14.02	-6.99859	multiple epidermal growth factor-like domains protein 6
LOC128224113	ODFP2	1.2965e-42	790.389	-14.0178	-2.42765	outer dense fiber protein 2-like
LOC128217709	DCPS	1.45358e-42	645.181	14.0095	2.03012	m7GpppX diphosphatase-like
LOC128220634	YOBN	1.48626e-42	2655.39	14.0076	7.17946	L-amino-acid oxidase-like
LOC128230312	BGBP	1.74142e-42	318.993	-13.9961	-8.4363	beta-1%2C3-glucan-binding protein-like
LOC128230230	PEO1	1.84372e-42	1162	-13.9918	-4.79939	twinkle mtDNA helicase-like
LOC128209496	NA	2.20409e-42	181.511	-13.9789	-6.71042	uncharacterized LOC128209496
LOC128217500	GUC2E	2.70351e-42	942.729	-13.9641	-9.21179	uncharacterized LOC128217500
LOC128232007	S28A3	2.80942e-42	904.855	-13.9611	-8.73683	solute carrier family 28 member 3-like
LOC128221926	NA	3.06381e-42	1013.76	13.9546	4.92707	uncharacterized LOC128221926
LOC128227668	NA	3.12409e-42	458.514	13.953	6.64472	uncharacterized LOC128227668
LOC128229325	NA	3.59826e-42	248.294	13.9427	4.92908	uncharacterized LOC128229325
LOC128228469	NA	4.41287e-42	320.839	-13.9279	-2.65691	uncharacterized LOC128228469
LOC128236092	NA	4.68106e-42	594.433	-13.9234	-4.49761	uncharacterized LOC128236092
LOC128223271	NA	5.56604e-42	113.629	-13.9108	-10.5254	uncharacterized LOC128223271
LOC128237297	GCP5	6.19285e-42	1872.02	-13.9028	-2.8123	gamma-tubulin complex component 5-like
LOC128222493	MET24	6.19285e-42	547.898	13.9027	3.32249	uncharacterized LOC128222493
LOC128215944	NA	8.6305e-42	110.123	-13.8786	-8.45477	uncharacterized LOC128215944
LOC128243273	NA	9.4543e-42	896.741	-13.8719	-2.52109	uncharacterized LOC128243273
LOC128243526	FTM	1.18907e-41	739.27	-13.8552	-1.9278	protein fantom-like
LOC128209728	AP5M1	1.21023e-41	2499.01	13.8537	3.00572	AP-5 complex subunit mu-1-like
LOC128227443	NA	1.44523e-41	398.083	13.8407	5.53881	myosin-2 heavy chain-like
LOC128241426	IMT3	1.77924e-41	5068.82	13.8255	2.50891	uncharacterized LOC128241426
LOC128211600	MET	2.37861e-41	2167.89	13.8043	6.09203	hepatocyte growth factor receptor-like
LOC128229231	NA	2.45712e-41	150.507	-13.8017	-3.95184	uncharacterized LOC128229231
LOC128227979	CALX	2.61301e-41	3675.27	13.7971	3.61508	calnexin-like
LOC128233851	SE1L3	3.09981e-41	789.951	-13.7845	-9.05941	protein sel-1 homolog 3-like
LOC128208288	UN93A	3.34671e-41	173.11	-13.7787	-6.90975	protein unc-93 homolog A-like
LOC128221545	NA	3.38447e-41	648.422	-13.7777	-3.90795	uncharacterized LOC128221545
LOC128228527	FA81A	3.47628e-41	66.2265	-13.7755	-3.05443	protein FAM81A-like
LOC128230949	NA	3.82529e-41	199.813	-13.7684	-9.32356	uncharacterized LOC128230949
LOC128206074	NA	3.9578e-41	1694.02	13.7657	8.55411	receptor-type tyrosine-protein phosphatase kappa-like
LOC128202929	PSB6	4.13156e-41	716.632	13.7624	6.18052	proteasome subunit beta type-6-like
LOC128218292	POL5	4.39543e-41	545.801	-13.7576	-5.7386	uncharacterized LOC128218292
LOC128234040	PK3CD	4.99968e-41	14143.2	13.7481	2.50688	phosphatidylinositol 4%2C5-bisphosphate 3-kinase catalytic subunit delta isoform-like
LOC128226289	NA	5.25557e-41	431.684	-13.7442	-7.99773	uncharacterized LOC128226289
LOC128223481	GFI1H	6.90207e-41	225.273	-13.7243	-10.0724	zinc finger protein 69 homolog B-like
LOC128236946	AGRG6	6.99409e-41	1432.07	13.7231	5.42503	adhesion G-protein coupled receptor G6-like
LOC128230144	RPA43	7.38755e-41	1136.37	-13.7189	-2.73126	DNA-directed RNA polymerase I subunit RPA43-like
LOC128207719	SNP25	7.42847e-41	4225.87	13.7183	1.69416	synaptosomal-associated protein 25-like
LOC128227785	K0754	8.78946e-41	157.065	-13.7058	-10.9927	probable maltase-glucoamylase 2
LOC128229739	NA	9.31253e-41	123.75	-13.7012	-8.20795	uncharacterized LOC128229739
LOC128209433	CP2J6	9.31253e-41	663.477	13.7013	5.56989	cytochrome P450 2J6-like
LOC128209069	CPT1A	1.11496e-40	1992.81	13.6879	2.96678	carnitine O-palmitoyltransferase 1%2C liver isoform-like
LOC128213426	CDPKO	1.19046e-40	747.662	-13.6829	-7.78766	uncharacterized LOC128213426
LOC128226797	NA	1.25957e-40	305.573	-13.6786	-7.9191	cytoplasmic dynein 2 heavy chain 1-like
LOC128214037	ACH10	1.27032e-40	533.531	-13.6777	-10.9974	neuronal acetylcholine receptor subunit alpha-10-like
LOC128224232	NA	1.35575e-40	6055.88	13.6728	7.39464	keratin-associated protein 10-10-like
LOC128227088	HS12A	1.42697e-40	1986.79	13.6688	5.69922	heat shock 70 kDa protein 12A-like
LOC128231691	RCN11	1.63965e-40	341.532	13.6585	4.90347	uncharacterized LOC128231691
LOC128217062	TRI33	1.78189e-40	1699.17	13.6522	4.24839	zinc-binding protein A33-like
LOC128232963	NA	1.86373e-40	326.43	-13.6487	-5.52058	uncharacterized LOC128232963
LOC128229813	NA	1.94406e-40	53.645	-13.6454	-6.52053	uncharacterized LOC128229813
LOC128217338	MCLN1	3.01625e-40	6670.55	13.6131	4.46845	mucolipin-1-like
LOC128219719	CPNE1	3.03813e-40	1533.75	13.6124	2.99757	uncharacterized LOC128219719
LOC128210741	TAAR1	4.47571e-40	204.492	-13.5838	-9.93511	trace amine-associated receptor 1-like
LOC128225249	OGFD3	4.67205e-40	2116.23	-13.5802	-2.46026	2-oxoglutarate and iron-dependent oxygenase domain-containing protein 3-like
LOC128238636	NA	4.67205e-40	861.949	13.5803	4.93654	uncharacterized LOC128238636
LOC128207557	TTLL5	5.71723e-40	807.484	-13.5652	-3.43632	tubulin polyglutamylase TTLL5-like
LOC128210548	NA	5.71988e-40	333.46	-13.565	-10.3139	uncharacterized LOC128210548
LOC128203587	EMAL	5.80172e-40	65.6241	-13.5637	-6.97857	echinoderm microtubule-associated protein-like 1
LOC128209430	CINP	6.3578e-40	648.042	-13.5568	-1.77697	cyclin-dependent kinase 2-interacting protein-like
LOC128228023	NSUN7	6.44713e-40	199.371	-13.5555	-7.21066	putative methyltransferase NSUN7
LOC128208726	FBP3	6.66862e-40	221.373	-13.5528	-9.74117	fibropellin-1-like
LOC128214476	TRI56	7.29578e-40	276.312	-13.546	-8.18477	uncharacterized LOC128214476
LOC128217951	DCPS	1.05255e-39	109.777	-13.5189	-6.83312	m7GpppX diphosphatase-like
LOC128207453	SDE2	1.10265e-39	1092.82	-13.5152	-1.76494	UBL fusion protein SDE2-like
LOC128235257	ARSI	1.21272e-39	2252.77	13.508	4.57016	nucleolar protein dao-5-like
LOC128213240	NA	1.22736e-39	65.9023	-13.5069	-6.45611	uncharacterized LOC128213240
LOC128227200	GEMI5	1.64345e-39	760.675	-13.4852	-1.91528	gem-associated protein 5-like
LOC128238741	F228B	2.28914e-39	237.219	-13.4605	-3.31309	protein FAM228B-like
LOC128242243	CARL1	2.47622e-39	6512.26	13.4545	2.47003	capping protein%2C Arp2/3 and myosin-I linker protein 3-like
LOC128207810	WDR27	2.49424e-39	548.733	-13.4538	-4.29069	WD repeat-containing protein 27-like
LOC128236603	NGFV1	2.6835e-39	97.1875	-13.4481	-10.3007	venom nerve growth factor 1-like
LOC128207167	S46A3	3.03395e-39	380.691	-13.4388	-6.45336	solute carrier family 46 member 3-like
LOC128238378	COFI	3.05385e-39	72917.1	13.4381	1.9844	uncharacterized LOC128238378
LOC128209132	SNX6	4.24094e-39	4310.6	13.4136	2.18119	sorting nexin-6-like
LOC128244683	NA	4.40512e-39	91.9955	-13.4106	-7.4726	uncharacterized LOC128244683
LOC128211079	BLNK	4.81361e-39	7283.32	13.4038	3.29738	uncharacterized LOC128211079
LOC128243495	SYRC	5.23359e-39	485.353	-13.3974	-2.67776	uncharacterized LOC128243495
LOC128210400	YOBN	5.52612e-39	830.666	13.3931	7.39345	putative L-amino-acid oxidase YobN
LOC128237500	RRAS2	6.14841e-39	5993.41	13.385	3.0922	ras-related protein R-Ras2-like
LOC128214992	NA	6.17729e-39	4082.82	-13.3845	-3.20747	uncharacterized LOC128214992
LOC128211897	V222	6.93653e-39	335.97	-13.3756	-7.86192	serine/threonine-protein phosphatase 6 regulatory ankyrin repeat subunit B-like
LOC128246705	EVG1	7.90144e-39	148.757	-13.3657	-2.48194	UPF0193 protein EVG1 homolog
LOC128221732	CHS	9.54895e-39	204.956	-13.3514	-8.71935	chitin synthase chs-1-like
LOC128239228	CANB	1.01286e-38	289.085	-13.3468	-8.06395	uncharacterized LOC128239228
LOC128207807	CALM	1.13484e-38	120.701	-13.3382	-9.88916	calmodulin-like
LOC128217006	DCAF1	1.18781e-38	2945.28	-13.3346	-1.60742	DDB1- and CUL4-associated factor 1-like
LOC128228027	DDX49	1.44418e-38	2160.51	-13.3198	-1.96993	probable ATP-dependent RNA helicase DDX49
LOC128235052	GPHR	1.53217e-38	1805.51	-13.3151	-1.29899	Golgi pH regulator A-like
LOC128211336	NA	1.53321e-38	73.4604	-13.3149	-5.07629	uncharacterized LOC128211336
LOC128228814	NA	1.66704e-38	375.142	-13.3084	-3.17943	uncharacterized LOC128228814
LOC128204809	MOXD1	1.67199e-38	152.319	-13.308	-9.86405	DBH-like monooxygenase protein 1
LOC128202655	DVL3	1.71524e-38	3782.61	13.3059	2.1029	segment polarity protein dishevelled homolog DVL-2-like
LOC128210338	TENN	1.89673e-38	38136.4	13.2982	6.95892	fibrinogen-like protein 1
LOC128217531	NA	1.89705e-38	856.287	13.298	3.3446	uncharacterized LOC128217531
LOC128209669	NA	2.45522e-38	401.126	-13.2785	-8.80194	uncharacterized LOC128209669
LOC128242628	NA	2.66212e-38	1229.37	13.2722	3.65599	protein phosphatase 1 regulatory subunit 16A-like
LOC128240418	NA	2.73671e-38	807.678	-13.2699	-7.9265	uncharacterized LOC128240418
LOC128210919	AHR	2.74706e-38	121.089	-13.2695	-8.85553	aryl hydrocarbon receptor-like
LOC128225755	TENX	3.19959e-38	174.403	-13.2576	-6.16251	prion-like-(Q/N-rich) domain-bearing protein 25
LOC128208347	PKHG1	3.19959e-38	1283.49	13.2576	3.49995	uncharacterized LOC128208347
LOC128210269	NA	3.20462e-38	831.101	-13.2573	-3.37111	uncharacterized LOC128210269
LOC128207145	CNGA3	3.22421e-38	2902.93	13.2567	4.78883	cyclic nucleotide-gated cation channel alpha-3-like
LOC128203654	MET24	3.45068e-38	1665.12	13.2514	2.92375	probable methyltransferase-like protein 24
LOC128213409	NA	3.78763e-38	44.4782	-13.2442	-5.69439	uncharacterized LOC128213409
LOC128245569	NA	4.17093e-38	107.556	13.2367	5.7896	uncharacterized LOC128245569
LOC128204822	GABR2	6.34454e-38	156.292	-13.205	-9.54697	gamma-aminobutyric acid type B receptor subunit 2-like
LOC128227154	PTPRA	6.57156e-38	1483.5	13.2022	5.24508	uncharacterized LOC128227154
LOC128209830	NA	6.66161e-38	2731.86	-13.2009	-2.28013	uncharacterized LOC128209830
LOC128207571	C170B	6.92567e-38	771.419	13.1978	3.90636	centrosomal protein of 170 kDa-like
LOC128206627	ADCY5	8.86386e-38	309.243	-13.179	-3.94754	adenylate cyclase type 6-like
LOC128242538	CREST	9.74497e-38	1521.79	-13.1717	-2.69012	uncharacterized LOC128242538
LOC128207423	KGP1	9.90518e-38	5762.81	13.1703	3.18044	cGMP-dependent protein kinase 1-like
LOC128208930	PLCL	1.11327e-37	160.79	-13.1612	-8.7939	perlucin-like protein
LOC128243075	ZN423	1.12887e-37	852.039	-13.16	-7.95906	zinc finger protein 423-like
LOC128242764	CD63	1.32773e-37	18660.1	13.1475	4.96976	CD63 antigen-like
LOC128227714	HIL	1.43221e-37	334.375	-13.1416	-7.50255	kyphoscoliosis peptidase-like
LOC128207781	UNC42	1.49099e-37	67.6248	-13.1384	-9.77705	homeobox protein unc-42-like
LOC128223101	RPGF1	1.79885e-37	3702.97	13.124	2.05081	rap guanine nucleotide exchange factor 1-like
LOC128230113	PAX6	1.93714e-37	78.3624	-13.1182	-7.08629	paired box protein Pax-6-like
LOC128238594	NA	2.04873e-37	137751	13.1137	7.46123	uncharacterized LOC128238594
LOC128221103	C340	3.06586e-37	766.846	13.083	6.61615	cytochrome P450 3A40-like
LOC128216419	NA	3.11197e-37	2179.13	13.0816	3.81379	uncharacterized LOC128216419
LOC128225631	NA	3.15149e-37	42.6448	-13.0805	-5.71995	uncharacterized LOC128225631
LOC128244333	ST1B1	3.29943e-37	68.7184	-13.0768	-7.5575	sulfotransferase 1B1-like
LOC128235171	PGSC2	3.40331e-37	207.981	-13.0743	-8.08724	peptidoglycan-recognition protein SC2-like
LOC128215194	NA	4.08684e-37	124.044	-13.0601	-9.9287	rho GTPase-activating protein gacF-like
LOC128230817	NA	4.5323e-37	908.541	-13.0521	-11.1047	uncharacterized LOC128230817
LOC128211849	FRIY	4.65523e-37	194.791	-13.0499	-10.581	soma ferritin-like
LOC128245523	NA	4.91737e-37	87.4964	-13.0455	-7.26446	uncharacterized LOC128245523
LOC128228971	S2545	5.21899e-37	121.755	-13.0408	-9.90194	solute carrier family 25 member 45-like
LOC128241502	PARP8	5.80487e-37	413.166	13.0325	2.97034	protein mono-ADP-ribosyltransferase PARP6-like
LOC128246195	OPR	6.44688e-37	124.692	-13.0243	-8.42359	uncharacterized LOC128246195
LOC128238412	NA	7.17521e-37	58.6848	-13.0159	-3.95211	uncharacterized LOC128238412
LOC128229686	YDJC	7.9089e-37	1083.99	13.0083	4.48895	carbohydrate deacetylase-like
LOC128227421	PRRC1	9.05389e-37	2775.1	-12.9978	-1.41683	protein PRRC1-A-like
LOC128240637	S23A1	9.20025e-37	378.006	-12.9964	-7.58142	solute carrier family 23 member 1-like
LOC128228667	14332	9.49016e-37	25139	12.9938	1.39838	14-3-3 protein beta/alpha-1-like
LOC128214749	NA	9.58359e-37	1238.04	-12.9929	-9.30131	uncharacterized LOC128214749
LOC128206276	CP1A1	9.79566e-37	128.681	-12.991	-6.09633	cytochrome P450 1A1-like
LOC128212909	NA	1.10052e-36	87.8185	-12.9818	-10.1537	uncharacterized LOC128212909
LOC128215789	TLR4	1.10052e-36	688.258	12.9817	7.96165	toll-like receptor 4
LOC128213985	NA	1.19375e-36	27747.6	12.9753	4.11318	neurogenic locus notch homolog protein 1-like
LOC128211657	NA	1.28336e-36	573.792	-12.9696	-4.12454	uncharacterized LOC128211657
LOC128216228	FAS	1.52265e-36	123.251	-12.9561	-6.44392	fatty acid synthase-like
LOC128244668	NA	1.52265e-36	947.472	-12.9562	-7.93629	uncharacterized LOC128244668
LOC128217743	NOTCH	1.92338e-36	19942.1	-12.938	-4.22112	fibropellin-1-like
LOC128227411	HS12B	1.93368e-36	2452.37	-12.9374	-6.09678	heat shock 70 kDa protein 12A-like
LOC128210547	GLAS	2.35054e-36	154.254	-12.9222	-9.52832	protein glass-like
LOC128226680	ZMAT2	2.41171e-36	1884.76	-12.9199	-1.60389	zinc finger matrin-type protein 2-like
LOC128246068	NA	2.41171e-36	1375.25	-12.9199	-6.58627	uncharacterized LOC128246068
LOC128222719	NA	2.42343e-36	151.283	-12.9193	-9.17706	insoluble matrix shell protein 5-like
LOC128241555	NA	2.55336e-36	208.565	-12.9151	-10.3186	uncharacterized LOC128241555
LOC128204448	CARTF	2.70866e-36	1381.37	-12.9104	-3.19013	uncharacterized LOC128204448
LOC128214583	SCP2	2.73134e-36	147.924	12.9096	3.38475	sterol carrier protein 2-like
LOC128236433	RPGR	3.22074e-36	375.589	-12.8967	-3.01095	X-linked retinitis pigmentosa GTPase regulator-like
LOC128220662	NA	3.49673e-36	202.653	12.8902	5.31092	uncharacterized LOC128220662
LOC128226877	LR74A	3.54997e-36	439.38	-12.8889	-8.07824	leucine-rich repeat-containing protein 74B-like
LOC128238993	NAL10	3.69179e-36	1664.65	12.8857	5.02234	uncharacterized LOC128238993
LOC128210282	LMF1	3.71379e-36	988.393	-12.885	-1.68514	lipase maturation factor 1-like
LOC128216765	ANM6	4.05443e-36	500.174	-12.8781	-7.78157	protein arginine N-methyltransferase 6-like
LOC128206740	SORCN	4.46626e-36	526.949	-12.8704	-5.3264	sorcin-like
LOC128210182	NA	4.50126e-36	1082.59	-12.8697	-9.53415	acanthoscurrin-1-like
LOC128232643	NA	4.51961e-36	139.06	-12.8692	-9.05415	uncharacterized LOC128232643
LOC128234041	ADRB2	4.55615e-36	73.123	-12.8684	-7.11538	melanocortin receptor 5-like
LOC128205506	RRAGC	5.45209e-36	3419.21	12.8543	2.19291	ras-related GTP-binding protein C-like
LOC128221612	NA	6.2488e-36	68.4895	-12.8436	-6.06705	uncharacterized LOC128221612
LOC128209408	NA	6.36844e-36	141.676	-12.842	-7.43511	uncharacterized LOC128209408
LOC128202753	KAZRN	6.56793e-36	2704.27	12.8394	3.1032	kazrin-like
LOC128212831	LEXM	6.67125e-36	204.815	-12.838	-4.44294	lymphocyte expansion molecule-like
LOC128242113	MTP	7.6633e-36	1964.98	12.8271	2.23866	microsomal triglyceride transfer protein large subunit-like
LOC128213878	NA	7.96772e-36	615.397	-12.8239	-6.48079	uncharacterized LOC128213878
LOC128222142	NA	8.80977e-36	108.428	-12.816	-4.22832	uncharacterized LOC128222142
LOC128241545	C1QT4	9.6691e-36	103.725	-12.8086	-10.0319	cerebellin-3-like
LOC128227347	NA	1.15167e-35	195.063	12.7948	5.01281	uncharacterized LOC128227347
LOC128235190	NA	1.25094e-35	834.18	-12.7882	-6.07481	uncharacterized LOC128235190
LOC128203159	PEPE	1.2544e-35	641.54	12.7878	4.63032	alpha-aspartyl dipeptidase-like
LOC128227628	DNAS1	1.37085e-35	407.849	-12.7808	-7.05204	deoxyribonuclease-1-like
LOC128231739	FABP9	1.39977e-35	14085.9	12.779	5.36189	uncharacterized LOC128231739
LOC128228945	R9BP	1.43927e-35	475.872	-12.7766	-7.86339	uncharacterized LOC128228945
LOC128245614	NA	1.59055e-35	142.063	-12.7687	-5.87538	uncharacterized LOC128245614
LOC128234262	NA	1.68733e-35	1012.08	12.7639	5.48069	mucin-5AC-like
LOC128244863	LRP6	2.64706e-35	3274.19	12.7286	6.02194	vitellogenin receptor-like
LOC128217237	EPG5	3.38773e-35	1657.49	12.7092	2.68869	ectopic P granules protein 5 homolog
LOC128236028	DCST1	3.60374e-35	4521.47	12.704	2.84172	DC-STAMP domain-containing protein 2-like
LOC128210758	MOT9	3.60374e-35	128.082	-12.7041	-9.25806	monocarboxylate transporter 13-like
LOC128225890	HIUH	3.81813e-35	192.223	-12.6993	-10.2007	5-hydroxyisourate hydrolase-like
LOC128211225	NA	3.88237e-35	48.5548	-12.6979	-6.27669	uncharacterized LOC128211225
LOC128206567	SO4C1	4.05382e-35	8500.63	-12.6943	-3.32411	solute carrier organic anion transporter family member 4C1-like
LOC128217410	NOTC1	4.35988e-35	152.481	-12.6884	-9.51121	neurogenic locus notch homolog protein 1-like
LOC128211137	ACTZ	4.60482e-35	5066.83	-12.684	-1.83193	alpha-centractin
LOC128216693	NA	4.81667e-35	249.739	-12.6803	-9.1907	uncharacterized LOC128216693
LOC128236448	NA	5.45682e-35	139.967	12.6703	4.68732	uncharacterized LOC128236448
LOC128213061	NA	5.73477e-35	23634.3	12.6663	4.86134	uncharacterized LOC128213061
LOC128235867	HARB1	6.25145e-35	63.2238	-12.6593	-9.67988	putative nuclease HARBI1
LOC128212034	NA	6.30263e-35	256.249	-12.6585	-9.12216	uncharacterized LOC128212034
LOC128241521	NA	6.43762e-35	123.316	-12.6567	-9.20676	uncharacterized LOC128241521
LOC128219697	NA	6.43969e-35	1378.65	12.6565	2.11094	uncharacterized LOC128219697
LOC128223161	NMRL1	7.28566e-35	41.0021	-12.6467	-5.6852	nmrA-like family domain-containing protein 1
LOC128234283	NA	9.18155e-35	1300.75	12.6283	6.38298	uncharacterized LOC128234283
LOC128208446	CP2J4	9.61137e-35	4421.28	-12.6245	-9.20723	vitamin D 25-hydroxylase-like
LOC128237005	NA	1.00602e-34	69.1001	-12.6208	-9.44502	uncharacterized LOC128237005
LOC128216660	HYPDH	1.00807e-34	141.76	-12.6205	-7.05374	hydroxyproline dehydrogenase-like
LOC128235650	NA	1.039e-34	107.548	-12.6179	-7.99313	uncharacterized LOC128235650
LOC128238803	NA	1.17146e-34	664.456	12.6083	5.47908	uncharacterized LOC128238803
LOC128212157	NA	1.17561e-34	184.076	-12.6079	-7.1408	transmembrane protein 272-like
LOC128215498	NA	1.28256e-34	53.4768	-12.6008	-6.38522	uncharacterized LOC128215498
LOC128211986	NA	1.50344e-34	1134.71	-12.5881	-6.44432	uncharacterized LOC128211986
LOC128237602	UPL1	1.57935e-34	118.974	-12.5841	-7.39511	uncharacterized LOC128237602
LOC128221730	NA	1.65183e-34	110.685	-12.5804	-8.03814	uncharacterized LOC128221730
LOC128205503	EXTL3	1.80715e-34	1027.16	12.5731	1.7346	exostosin-like 3
LOC128225126	TOP3A	1.82105e-34	587.873	-12.5723	-2.97961	DNA topoisomerase 3-alpha-like
LOC128215525	OXDD	2.1313e-34	503.856	-12.5597	-5.82122	D-aspartate oxidase-like
LOC128224924	NA	2.21841e-34	1438.88	-12.5564	-1.59219	uncharacterized LOC128224924
LOC128224221	NELFE	2.40019e-34	1353.99	-12.55	-1.78412	negative elongation factor E-like
LOC128228162	SNX2	2.61521e-34	1789.79	12.5431	2.35969	sorting nexin-2-like
LOC128212868	AVT1D	2.82823e-34	963.987	12.5367	7.79131	uncharacterized LOC128212868
LOC128245914	YRD6	2.91827e-34	77.4003	-12.534	-9.61017	uncharacterized protein K02A2.6-like
LOC128208897	CATK	2.91827e-34	417633	12.5339	4.68649	procathepsin L-like
LOC128242767	IMPA1	3.07369e-34	654.157	12.5296	4.26504	inositol monophosphatase 1-like
LOC128236012	NA	3.45318e-34	2244.73	12.5202	2.02631	uncharacterized LOC128236012
LOC128217126	ATS9	3.87741e-34	5064.78	-12.5109	-6.38385	A disintegrin and metalloproteinase with thrombospondin motifs 9-like
LOC128237027	APOD	3.99002e-34	88.0069	-12.5084	-9.79533	apolipoprotein D-like
LOC128241772	FGFR3	4.32581e-34	6076.53	12.5018	9.17789	uncharacterized LOC128241772
LOC128206293	NA	5.21735e-34	109.226	-12.4868	-9.74557	uncharacterized LOC128206293
LOC128220065	CAHZ	5.35143e-34	101.604	-12.4846	-9.27861	uncharacterized LOC128220065
LOC128215467	HIP	5.81e-34	77.8871	-12.4779	-7.94639	complement C1q-like protein 2
LOC128216017	FURI1	5.94147e-34	123.889	-12.476	-8.6525	furin-1-like
LOC128226090	NA	5.95582e-34	76.4378	-12.4756	-7.9315	uncharacterized LOC128226090
LOC128224636	SRCR1	5.99386e-34	77.4386	-12.475	-6.92506	deleted in malignant brain tumors 1 protein-like
LOC128241572	TXD15	6.27951e-34	2226.62	-12.4711	-1.13703	thioredoxin domain-containing protein 15-like
LOC128217950	SAM9L	6.54362e-34	1774.39	12.4676	2.18772	uncharacterized LOC128217950
LOC128226256	AMT3	6.97713e-34	146.026	-12.4624	-10.1645	putative ammonium transporter 3
LOC128241739	FADS2	7.91144e-34	748.533	12.4522	4.80719	acyl-CoA 6-desaturase-like
LOC128222978	RABEK	8.46463e-34	1660.6	12.4466	1.83124	rab9 effector protein with kelch motifs-like
LOC128215979	C1QT3	9.49232e-34	70.7492	-12.4373	-9.47925	complement C1q tumor necrosis factor-related protein 3-like
LOC128220645	DCXR	9.83282e-34	56.3771	-12.4344	-9.5136	L-xylulose reductase-like
LOC128243098	NA	1.02734e-33	364.393	-12.4307	-10.2111	uncharacterized LOC128243098
LOC128225683	NA	1.04053e-33	48.4225	-12.4295	-4.51086	uncharacterized LOC128225683
LOC128213415	GARE1	1.06385e-33	81.5589	-12.4276	-7.03546	uncharacterized LOC128213415
LOC128208587	Y1760	1.08595e-33	193.938	-12.4258	-4.25944	probable G-protein coupled receptor 158
LOC128218712	DNPH1	1.08763e-33	380.305	-12.4255	-5.18109	2'-deoxynucleoside 5'-phosphate N-hydrolase 1-like
LOC128206137	NA	1.09053e-33	924.659	12.4252	5.66799	uncharacterized LOC128206137
LOC128239772	NA	1.1948e-33	47.1571	-12.4177	-6.10383	uncharacterized LOC128239772
LOC128238318	SYAP1	1.22598e-33	1067.8	12.4155	2.95134	synapse-associated protein 1-like
LOC128238312	TBA3	1.30054e-33	740.151	-12.4106	-5.88638	tubulin alpha-3 chain-like
LOC128220266	MPU1	1.38186e-33	647.485	12.4056	5.836	mannose-P-dolichol utilization defect 1 protein-like
LOC128239764	NA	1.51601e-33	114.609	-12.398	-6.36791	uncharacterized LOC128239764
LOC128210550	NA	1.53921e-33	171.902	-12.3967	-9.6843	uncharacterized LOC128210550
LOC128213988	F91A1	1.59076e-33	2302.61	12.3939	1.44908	protein FAM91A1-like
LOC128220190	DHB14	1.71376e-33	302.781	-12.3877	-8.98016	17-beta-hydroxysteroid dehydrogenase 14-like
LOC128209625	CRAC1	1.73354e-33	1695.1	-12.3867	-9.0433	cartilage acidic protein 1-like
LOC128204842	PTPRM	1.7504e-33	1320.16	12.3858	8.54897	receptor-type tyrosine-protein phosphatase alpha-like
LOC128224756	IMSP5	1.79003e-33	93.6732	-12.3838	-9.16133	uncharacterized LOC128224756
LOC128237229	CRY1	2.04302e-33	5090.98	-12.373	-1.95099	cryptochrome-1-like
LOC128208797	DL	2.14689e-33	191.392	-12.3689	-5.02291	delta-like protein 1
LOC128225943	NA	2.22485e-33	341.531	-12.3659	-8.05857	uncharacterized LOC128225943
LOC128232869	CHD1L	2.42648e-33	1082.66	-12.3588	-3.63544	chromodomain-helicase-DNA-binding protein 1-like
LOC128223840	NA	2.52337e-33	74.8326	-12.3555	-9.56101	uncharacterized LOC128223840
LOC128242402	NA	2.53765e-33	100.489	-12.3549	-8.09043	uncharacterized LOC128242402
LOC128236548	VP13C	3.10658e-33	7832.19	12.3384	3.13575	intermembrane lipid transfer protein VPS13A-like
LOC128215873	NA	3.39948e-33	68.5229	-12.331	-4.5566	uncharacterized LOC128215873
LOC128228877	GLT13	3.81902e-33	976.189	12.3215	2.88748	polypeptide N-acetylgalactosaminyltransferase 13-like
LOC128244622	NA	3.84148e-33	872.756	12.3209	2.48323	uncharacterized LOC128244622
LOC128238546	ALKB3	3.84238e-33	390.11	12.3207	2.15716	alpha-ketoglutarate-dependent dioxygenase alkB homolog 3-like
LOC128245969	NCAN	4.05499e-33	89.1973	-12.3162	-9.45216	brevican core protein-like
LOC128244161	NA	4.11504e-33	97.2392	-12.3149	-5.774	uncharacterized LOC128244161
LOC128204420	PK1L2	4.83742e-33	1583.5	-12.3017	-9.24823	uncharacterized LOC128204420
LOC128231859	KRR1	6.01799e-33	1437.29	-12.2839	-1.79051	KRR1 small subunit processome component homolog
LOC128240587	STX17	6.17626e-33	1264.25	12.2816	2.10287	syntaxin-17-like
LOC128219641	YOBN	6.38362e-33	1138.39	12.2788	7.50663	L-amino-acid oxidase-like
LOC128220954	UN93A	6.61457e-33	75.6319	-12.2758	-5.26302	protein unc-93 homolog A-like
LOC128227203	PHX2A	6.96558e-33	69.8659	-12.2715	-9.09928	paired mesoderm homeobox protein 2A-like
LOC128216975	NA	7.48831e-33	145.703	-12.2655	-6.59588	uncharacterized LOC128216975
LOC128207290	NA	8.24417e-33	76.7147	-12.2575	-8.20651	uncharacterized LOC128207290
LOC128234046	NA	8.31372e-33	23835.6	-12.2567	-4.0147	uncharacterized LOC128234046
LOC128224041	DYN1	8.4022e-33	2117.12	12.2557	1.60823	dynamin-1-like
LOC128227680	SYNG1	8.95392e-33	10812.2	12.2504	3.63998	proline-rich transmembrane protein 1-like
LOC128224966	BMS1	1.14195e-32	5974.19	-12.2305	-2.41408	ribosome biogenesis protein BMS1 homolog
LOC128217046	GRDP1	1.16297e-32	1236.48	12.2289	6.07269	uncharacterized LOC128217046
LOC128204172	NA	1.3081e-32	290.947	-12.2192	-7.41625	uncharacterized LOC128204172
LOC128210450	CCD57	1.33594e-32	1165.93	-12.2173	-2.31552	coiled-coil domain-containing protein 57-like
LOC128244008	NA	1.362e-32	342.627	-12.2156	-8.69023	uncharacterized LOC128244008
LOC128240313	NA	1.38401e-32	89.8869	-12.2142	-9.46444	uncharacterized LOC128240313
LOC128226150	MPIP1	1.38434e-32	86.256	-12.214	-8.10131	M-phase inducer phosphatase 1-like
LOC128228479	ARMC3	1.63673e-32	323.208	-12.2	-5.51011	armadillo repeat-containing protein 3-like
LOC128240968	GIGA3	1.63673e-32	67.058	-12.2	-9.40291	mesenchyme-specific cell surface glycoprotein-like
LOC128208028	JKAMP	1.63673e-32	1560.54	-12.1999	-1.66224	JNK1/MAPK8-associated membrane protein-like
LOC128229853	PAX6	1.68641e-32	328.99	-12.1974	-8.12169	paired box protein Pax-6-like
LOC128222891	TF2H4	1.7538e-32	988.047	-12.194	-2.53209	general transcription factor IIH subunit 4-like
LOC128227028	NA	1.83798e-32	201.305	-12.1901	-5.71696	uncharacterized LOC128227028
LOC128215444	TRUNK	1.9762e-32	432.93	-12.184	-7.80734	uncharacterized LOC128215444
LOC128236866	PTPRQ	2.17441e-32	15195.8	12.1761	3.31989	phosphatidylinositol phosphatase PTPRQ-like
LOC128242822	DIK1C	2.59148e-32	1090.3	12.1616	2.44187	divergent protein kinase domain 1C-like
LOC128231527	NA	2.6245e-32	560.178	12.1604	5.14444	uncharacterized LOC128231527
LOC128204486	NA	2.63111e-32	139.862	-12.1601	-9.38435	uncharacterized LOC128204486
LOC128220070	CAH9	3.11662e-32	300.557	-12.1461	-8.95524	uncharacterized LOC128220070
LOC128245684	NA	3.18373e-32	1417.96	-12.1442	-3.74772	uncharacterized LOC128245684
LOC128237572	BRE4	3.35078e-32	749.76	-12.1399	-9.48539	beta-1%2C4-N-acetylgalactosaminyltransferase bre-4-like
LOC128241322	NA	3.49323e-32	4414.34	12.1363	2.14758	uncharacterized LOC128241322
LOC128244139	ZN236	3.72509e-32	1934.56	-12.1309	-1.55832	zinc finger protein 236-like
LOC128241532	MFSD6	3.76029e-32	64.3705	-12.13	-7.46254	major facilitator superfamily domain-containing protein 6-like
LOC128240893	CC103	4.0161e-32	165.98	-12.1245	-4.65496	coiled-coil domain-containing protein 103-like
LOC128211313	NA	4.13507e-32	119.632	-12.122	-5.18001	uncharacterized LOC128211313
LOC128235787	NA	4.67228e-32	200.246	-12.1118	-6.76855	uncharacterized LOC128235787
LOC128217173	FGD4	4.73486e-32	4145.33	12.1106	2.92155	FYVE%2C RhoGEF and PH domain-containing protein 4-like
LOC128228688	PAR14	4.78154e-32	3047.18	12.1096	3.09099	uncharacterized LOC128228688
LOC128215578	PPR42	5.18443e-32	171.705	-12.1028	-4.37059	protein phosphatase 1 regulatory subunit 42-like
LOC128227002	NA	5.34329e-32	64.588	-12.1002	-5.7642	uncharacterized LOC128227002
LOC128218459	ILF2	5.44448e-32	7635.46	-12.0985	-1.65877	interleukin enhancer-binding factor 2 homolog
LOC128235589	ADA2C	5.49744e-32	86.3235	-12.0976	-6.75831	probable muscarinic acetylcholine receptor gar-1
LOC128244316	NA	5.80929e-32	40.1622	-12.0929	-5.85563	uncharacterized LOC128244316
LOC128227987	NA	5.82249e-32	3511.38	12.0926	5.59562	glycine receptor subunit alpha-2-like
LOC128206403	NA	6.22791e-32	196.943	-12.0869	-6.66078	ribosomal RNA processing protein 1 homolog
LOC128226005	NA	6.46505e-32	92.6554	-12.0837	-6.337	uncharacterized LOC128226005
LOC128215173	TSSK2	6.47509e-32	106.929	-12.0835	-9.71462	testis-specific serine/threonine-protein kinase 1-like
LOC128237989	PTPRO	6.50182e-32	79.6052	-12.083	-7.75627	receptor-type tyrosine-protein phosphatase O-like
LOC128234143	NA	6.52304e-32	2459.39	12.0826	4.75257	uncharacterized LOC128234143
LOC128206092	NA	6.54598e-32	295.58	12.0822	5.24825	uncharacterized LOC128206092
LOC128202938	TIF1A	6.83729e-32	1436.5	12.0784	8.78526	uncharacterized LOC128202938
LOC128214411	NA	7.5403e-32	96.6132	12.0703	6.28145	uncharacterized LOC128214411
LOC128206888	FA20C	8.29386e-32	1539.44	12.0623	4.48863	extracellular serine/threonine protein CG31145-like
LOC128231153	NA	8.56003e-32	2520.58	12.0595	3.68839	uncharacterized LOC128231153
LOC128226685	YZ73	9.48735e-32	1452.85	12.0509	4.71338	uncharacterized LOC128226685
LOC128208887	RACC	1.06767e-31	5770.94	12.0411	2.71051	rho-related protein racC-like
LOC128233068	GUCD1	1.22741e-31	2658.99	-12.0293	-2.10537	protein GUCD1-like
LOC128224467	ISAHY	1.22741e-31	5403.27	-12.0293	-7.60047	isatin hydrolase-like
LOC128226164	NA	1.23477e-31	227.762	-12.0285	-8.15563	uncharacterized LOC128226164
LOC128217661	SAMTR	1.23477e-31	560.048	12.0286	1.92373	S-adenosylmethionine sensor upstream of mTORC1-like
LOC128223337	WSCD	1.25298e-31	81.1919	-12.0272	-8.28121	WSCD family member AAEL009094-like
LOC128203369	NA	1.38911e-31	598.456	-12.0185	-7.02067	uncharacterized LOC128203369
LOC128217622	I17RD	1.44559e-31	2069.31	12.0151	2.2847	interleukin-17 receptor D-like
LOC128217387	NA	1.49331e-31	482.61	-12.0123	-7.90364	uncharacterized LOC128217387
LOC128206647	NA	1.56445e-31	292.53	12.0083	5.67447	uncharacterized LOC128206647
LOC128236764	SVEP1	1.71716e-31	523.711	-12.0004	-10.7525	sushi%2C von Willebrand factor type A%2C EGF and pentraxin domain-containing protein 1-like
LOC128243990	APOD	1.74454e-31	142.544	-11.999	-9.09661	apolipoprotein D-like
LOC128234412	NA	1.82615e-31	4332.4	11.9951	2.55171	uncharacterized LOC128234412
LOC128238311	NA	1.83875e-31	91.4769	-11.9944	-3.55548	uncharacterized LOC128238311
LOC128207724	NA	2.00088e-31	4513.77	11.9872	5.63891	cysteine and tyrosine-rich protein 1-like
LOC128232460	NA	2.86229e-31	93.3471	-11.9574	-6.29883	uncharacterized LOC128232460
LOC128231545	HPPD	2.939e-31	2638.63	11.9551	3.41196	4-hydroxyphenylpyruvate dioxygenase-like
LOC128202990	ISAHY	3.02775e-31	509.414	-11.9525	-6.07227	isatin hydrolase-like
LOC128214720	NA	3.42964e-31	82.7922	-11.942	-8.63102	uncharacterized LOC128214720
LOC128209970	EPDR1	3.50832e-31	124.365	-11.94	-9.215	mammalian ependymin-related protein 1-like
LOC128224069	ARL3	3.84681e-31	1100	-11.9322	-2.15561	ADP-ribosylation factor-like protein 3
LOC128227976	ALG13	3.87996e-31	589.457	-11.9313	-6.28259	OTU domain-containing protein 4-like
LOC128232998	NOTC1	4.25896e-31	231.779	-11.9234	-6.32922	fibropellin-3-like
LOC128205213	OX1R	4.44838e-31	527.388	11.9197	5.0055	annetocin receptor-like
LOC128209475	GALM	4.49069e-31	59.9332	-11.9187	-7.15793	galactose mutarotase-like
LOC128234379	NLGNX	4.61924e-31	101.783	-11.9162	-9.28098	acetylcholinesterase 1-like
LOC128224346	MINP1	5.04917e-31	51.1798	-11.9087	-9.37458	multiple inositol polyphosphate phosphatase 1-like
LOC128224014	STO2	5.05463e-31	74.67	-11.9085	-7.89204	band 7 protein AGAP004871-like
LOC128241638	AAMP	5.22336e-31	895.52	-11.9056	-2.13438	angio-associated migratory cell protein-like
LOC128206831	NA	5.65191e-31	85.1149	-11.8989	-7.46818	uncharacterized LOC128206831
LOC128227591	NA	6.06174e-31	44.0707	-11.8929	-6.38673	mucin-5AC-like
LOC128218187	NR1D2	6.90606e-31	14382.5	11.8819	3.0324	uncharacterized LOC128218187
LOC128223195	NA	7.06288e-31	424.179	11.8799	6.63393	uncharacterized LOC128223195
LOC128230630	LNX2	7.32606e-31	41.2818	-11.8766	-9.06503	ligand of Numb protein X 2-like
LOC128210784	POL4	7.32606e-31	35.3343	-11.8766	-5.90632	uncharacterized protein K02A2.6-like
LOC128221565	HMCN1	8.25879e-31	240.725	-11.8664	-5.50238	A disintegrin and metalloproteinase with thrombospondin motifs adt-1-like
LOC128205059	NA	8.73696e-31	2199.56	-11.8616	-6.68199	uncharacterized LOC128205059
LOC128223658	NA	8.80122e-31	813.069	-11.8608	-1.87018	uncharacterized LOC128223658
LOC128246757	HIL	8.8437e-31	515.831	-11.8603	-8.38511	lim and transglutaminase domain protein ltd-1-like
LOC128207539	NA	9.201e-31	557.339	-11.8568	-7.8616	uncharacterized LOC128207539
LOC128236908	PTP10	9.30174e-31	75.566	-11.8558	-9.21283	tyrosine-protein phosphatase 10D-like
LOC128226992	TEX45	1.0185e-30	289.996	-11.8481	-7.31765	testis-expressed protein 45-like
LOC128213634	EGT1	1.14124e-30	2985.29	11.8384	7.78198	uncharacterized LOC128213634
LOC128204930	HUNB	1.15572e-30	1709.45	11.8372	3.75219	uncharacterized LOC128204930
LOC128202988	DTX3L	1.16363e-30	274.979	11.8365	7.3838	uncharacterized LOC128202988
LOC128212944	C1QT3	1.18008e-30	75.1831	-11.8352	-9.20503	uncharacterized LOC128212944
LOC128213777	HPGDS	1.24226e-30	768.141	-11.8308	-8.94252	hematopoietic prostaglandin D synthase-like
LOC128209667	NA	1.36854e-30	85.1244	-11.8222	-6.58361	uncharacterized LOC128209667
LOC128209913	LR74B	1.36854e-30	316.196	-11.8223	-9.40936	leucine-rich repeat-containing protein 74A-like
LOC128216851	NA	1.36854e-30	5864.15	11.8225	4.55971	uncharacterized LOC128216851
LOC128214865	ING1	1.46213e-30	33.3089	-11.8166	-4.38342	uncharacterized LOC128214865
LOC128242063	NEK4	1.52012e-30	699.024	11.8132	5.46419	serine/threonine-protein kinase Nek4-like
LOC128215082	ZSA5B	1.77891e-30	87.6557	-11.7998	-8.14791	zinc finger protein 596-like
LOC128241654	MPP7	1.87321e-30	128.619	-11.7953	-9.9812	MAGUK p55 subfamily member 7-like
LOC128237329	NA	1.90994e-30	106.783	-11.7936	-9.71295	uncharacterized LOC128237329
LOC128231280	PI4KA	1.92163e-30	5515.34	-11.7929	-2.57192	phosphatidylinositol 4-kinase alpha-like
LOC128233719	NA	1.98772e-30	58.6731	-11.79	-9.20876	uncharacterized LOC128233719
LOC128223487	DMBT1	2.04922e-30	3847.57	-11.7873	-7.26044	mucin-2-like
LOC128237258	NA	2.10284e-30	976.277	-11.785	-10.0673	uncharacterized LOC128237258
LOC128207537	CK068	2.16635e-30	255.813	11.7823	3.00887	UPF0696 protein C11orf68 homolog
LOC128224127	NA	2.18317e-30	244.15	11.7815	5.2209	uncharacterized LOC128224127
LOC128231563	S6KL	2.2043e-30	176.444	-11.7806	-1.57943	ribosomal protein S6 kinase-related protein-like
LOC128228192	FBN2	2.23312e-30	16064.2	-11.7794	-7.53744	fibrillin-2-like
LOC128214860	FRRS1	2.25992e-30	151.652	-11.7783	-5.11638	putative ferric-chelate reductase 1
LOC128243833	TMM	2.38621e-30	359.579	-11.7735	-4.72465	dimethylaniline monooxygenase [N-oxide-forming] 4-like
LOC128230040	NA	2.39657e-30	41.739	-11.7731	-6.17417	uncharacterized LOC128230040
LOC128233656	NA	2.58704e-30	162.566	-11.7665	-9.03454	uncharacterized LOC128233656
LOC128237232	NA	2.59e-30	83.5311	-11.7663	-7.29404	uncharacterized LOC128237232
LOC128205511	LMIP	2.70042e-30	483.045	11.7626	3.56507	uncharacterized LOC128205511
LOC128224023	PROHY	2.97445e-30	575.555	11.7543	4.50365	L-proline trans-4-hydroxylase-like
LOC128227530	NA	3.34171e-30	136.286	-11.7444	-4.80304	uncharacterized LOC128227530
LOC128228262	NA	3.54306e-30	1953.33	11.7393	6.21571	uncharacterized LOC128228262
LOC128206530	TLR3	3.6367e-30	1114.82	11.7369	6.35958	toll-like receptor 2
LOC128237934	NA	3.7758e-30	39.311	-11.7336	-8.99365	uncharacterized LOC128237934
LOC128210573	PLCE1	4.18916e-30	197.827	-11.7247	-4.87606	1-phosphatidylinositol 4%2C5-bisphosphate phosphodiesterase epsilon-1-like
LOC128242645	PP2D1	4.72863e-30	60.5106	-11.7143	-2.94701	protein phosphatase 2C-like domain-containing protein 1
LOC128239149	DDX42	4.8721e-30	3686.68	-11.7117	-1.0849	ATP-dependent RNA helicase DDX42-like
LOC128243097	NA	5.34373e-30	3031.72	-11.7037	-8.85613	uncharacterized LOC128243097
LOC128234502	NICA	5.71318e-30	3403.49	11.6979	1.80455	nicastrin-like
LOC128215461	NA	5.80496e-30	4746.95	-11.6964	-6.50004	uncharacterized LOC128215461
LOC128219032	NA	5.97042e-30	331.989	11.6939	5.61403	short-chain collagen C4-like
LOC128241508	ANK1	6.31532e-30	54.7614	-11.689	-7.45104	uncharacterized LOC128241508
LOC128218079	NA	6.34826e-30	65.3719	-11.6885	-9.00248	uncharacterized LOC128218079
LOC128218542	CAPR2	6.34826e-30	81.9962	-11.6884	-9.33062	complement C1q tumor necrosis factor-related protein 2-like
LOC128219272	CE034	6.62605e-30	309.666	-11.6846	-3.81805	uncharacterized LOC128219272
LOC128212549	TM128	7.10121e-30	1243.81	-11.6786	-1.24224	transmembrane protein 128-like
LOC128214931	CHST8	7.40776e-30	53.3123	-11.6749	-9.07156	carbohydrate sulfotransferase 11-like
LOC128243285	G2E3	7.90791e-30	135.39	-11.6692	-3.51669	uncharacterized LOC128243285
LOC128233477	NA	8.22844e-30	550.227	-11.6657	-8.22112	uncharacterized LOC128233477
LOC128219561	DHB14	8.52628e-30	451.384	-11.6625	-7.91313	17-beta-hydroxysteroid dehydrogenase 14-like
LOC128209322	RPB9	8.95869e-30	225.368	11.6582	5.54255	DNA-directed RNA polymerase II subunit RPB9-like
LOC128209175	S5A1	9.20065e-30	560.208	-11.6558	-3.95131	3-oxo-5-alpha-steroid 4-dehydrogenase 1-like
LOC128212977	CBPC6	9.64237e-30	49.8595	11.6517	3.81576	cytosolic carboxypeptidase 6-like
LOC128230403	NA	9.79015e-30	254.033	-11.6503	-4.95838	uncharacterized LOC128230403
LOC128217358	PLXB3	1.09225e-29	1397.66	11.6408	5.70837	plexin-A1-like
LOC128236522	PA2B2	1.09764e-29	37.9866	-11.6403	-8.94446	basic phospholipase A2-like
LOC128212899	NA	1.1555e-29	301.539	-11.6358	-8.27868	uncharacterized LOC128212899
LOC128237000	PROF4	1.17802e-29	75.9685	-11.634	-4.78937	profilin-4-like
LOC128217205	COAA1	1.17841e-29	47.9216	-11.6339	-8.9162	protein HP-25 homolog 1-like
LOC128203354	GBP2	1.36006e-29	452.249	-11.6215	-8.01758	guanylate-binding protein 2-like
LOC128224035	C163B	1.42604e-29	86.9301	-11.6173	-7.7567	deleted in malignant brain tumors 1 protein-like
LOC128218421	HAUS7	1.49493e-29	295.964	-11.6132	-2.05804	uncharacterized LOC128218421
LOC128244776	NA	1.5491e-29	115.009	-11.61	-9.10311	uncharacterized LOC128244776
LOC128231051	RFX6	1.60475e-29	87.689	-11.6069	-6.54438	DNA-binding protein RFX6-like
LOC128216984	NA	1.60863e-29	41.6407	-11.6065	-8.71303	uncharacterized LOC128216984
LOC128218758	NA	1.68258e-29	412.955	-11.6026	-3.63833	uncharacterized LOC128218758
LOC128244324	PA23	1.82844e-29	100.418	-11.5953	-8.59827	group 3 secretory phospholipase A2-like
LOC128236425	SODC	1.9049e-29	341.361	-11.5917	-9.5309	superoxide dismutase [Cu-Zn]-like
LOC128212013	DBNL	1.90751e-29	3739.25	11.5915	2.42096	drebrin-like protein
LOC128213394	POP1	1.91695e-29	965.263	-11.5909	-1.94183	ribonucleases P/MRP protein subunit POP1-like
LOC128223583	NA	1.94643e-29	182.698	-11.5895	-8.46623	uncharacterized LOC128223583
LOC128237803	NA	1.9668e-29	93.7222	-11.5885	-9.16163	uncharacterized LOC128237803
LOC128244949	CAD23	2.00423e-29	3829.56	11.5868	3.94305	protocadherin-1-like
LOC128202667	ZN362	2.25421e-29	409.171	11.5766	2.36238	zinc finger and SCAN domain-containing protein 22-like
LOC128214748	NA	2.34788e-29	253.175	-11.5729	-8.77024	uncharacterized LOC128214748
LOC128240006	NA	2.36184e-29	11723.7	11.5723	9.01008	uncharacterized LOC128240006
LOC128232428	NOE3	2.54428e-29	36.8989	-11.5658	-5.97623	noelin-3-like
LOC128226221	K0754	2.59016e-29	50.4868	-11.5642	-9.3547	uncharacterized LOC128226221
LOC128245531	NA	2.64458e-29	360.122	-11.5623	-9.32337	uncharacterized LOC128245531
LOC128214953	NA	2.68917e-29	37.6841	-11.5607	-8.9327	uncharacterized LOC128214953
LOC128204898	NA	2.79248e-29	1136.56	-11.5573	-8.07281	uncharacterized LOC128204898
LOC128209891	DTX3L	2.83521e-29	204.078	11.5559	4.33717	uncharacterized LOC128209891
LOC128208430	VGFR3	2.90771e-29	78.9588	-11.5536	-8.91337	uncharacterized LOC128208430
LOC128211492	RIGI	2.95043e-29	1039.4	11.5523	4.83583	antiviral innate immune response receptor RIG-I-like
LOC128209624	ZC12A	3.14173e-29	264.138	-11.5467	-8.01579	uncharacterized LOC128209624
LOC128243189	NA	3.15683e-29	938.027	11.5462	3.68701	uncharacterized LOC128243189
LOC128208975	NA	3.3444e-29	499.747	11.5411	3.32297	uncharacterized LOC128208975
LOC128240569	MCL1	3.53262e-29	7308.37	11.5363	3.21673	bcl-2-related protein A1-like
LOC128226731	NA	3.65669e-29	891.944	-11.5332	-8.57775	uncharacterized LOC128226731
LOC128206071	NA	3.71047e-29	290.871	11.5317	5.01314	uncharacterized LOC128206071
LOC128211480	NA	3.71047e-29	62.662	-11.5318	-7.90159	uncharacterized LOC128211480
LOC128224784	MF4B1	3.9831e-29	183.092	-11.5255	-7.56606	sodium-dependent glucose transporter 1A-like
LOC128212770	NOL10	4.05012e-29	2305.74	-11.524	-1.91738	nucleolar protein 10-like
LOC128246873	NA	4.15951e-29	2179.96	11.5215	1.80123	phospholipid scramblase 2-like
LOC128203349	GBP1	4.62805e-29	112.355	-11.5122	-6.77029	guanylate-binding protein 1-like
LOC128230807	MYO1D	4.88157e-29	1639.9	11.5075	2.62696	unconventional myosin-Id-like
LOC128234113	MDM4	5.14599e-29	3022.07	-11.5028	-2.84504	E3 ubiquitin-protein ligase Mdm2-like
LOC128243262	NA	5.28539e-29	3775.04	11.5004	4.07882	mucolipin-3-like
LOC128210787	TF26	5.31163e-29	111.012	-11.4999	-6.39866	uncharacterized protein K02A2.6-like
LOC128243110	NA	5.45676e-29	65.4315	-11.4974	-9.36647	uncharacterized LOC128243110
LOC128243287	NECA1	5.62594e-29	1370.57	11.4947	2.05987	N-terminal EF-hand calcium-binding protein 1-like
LOC128240077	NA	6.02371e-29	355973	11.4887	4.60918	uncharacterized LOC128240077
LOC128210983	MTR1A	6.31396e-29	483.315	11.4845	7.2404	melatonin receptor type 1B-B-like
LOC128213034	NA	7.25019e-29	542.387	11.4724	7.23451	uncharacterized LOC128213034
LOC128225917	MPIP1	7.29444e-29	69.4496	-11.4718	-9.45332	M-phase inducer phosphatase 1-like
LOC128229968	BGBP	8.39871e-29	600.685	-11.4594	-10.3384	beta-1%2C3-glucan-binding protein-like
LOC128237354	MOT10	8.574e-29	2497.61	11.4575	4.38614	monocarboxylate transporter 10-like
LOC128228360	TM232	8.63901e-29	689.964	-11.4568	-2.82528	uncharacterized LOC128228360
LOC128210452	NA	9.48424e-29	102.576	-11.4486	-5.50192	uncharacterized LOC128210452
LOC128211696	RIGI	9.50913e-29	71.3441	11.4482	5.25901	antiviral innate immune response receptor RIG-I-like
LOC128226215	PHX2A	9.9707e-29	62.0284	-11.444	-8.92803	paired mesoderm homeobox protein 2A-like
LOC128213206	NA	1.0962e-28	147.189	11.4357	6.58741	uncharacterized LOC128213206
LOC128236122	CCD34	1.10589e-28	299.197	11.4348	2.83292	coiled-coil domain-containing protein 34-like
LOC128225707	PTPRK	1.1125e-28	517.358	-11.4341	-7.88273	receptor-type tyrosine-protein phosphatase kappa-like
LOC128229138	M130	1.11561e-28	36.2287	-11.4338	-4.00612	uncharacterized LOC128229138
LOC128218795	FSTL1	1.14853e-28	52.7055	-11.4311	-9.05511	tomoregulin-2-like
LOC128228120	HS12A	1.15717e-28	706.969	11.4304	5.89549	heat shock 70 kDa protein 12A-like
LOC128209522	CALM	1.16317e-28	101.862	-11.4298	-7.78181	calmodulin-A-like
LOC128220072	NA	1.18657e-28	61.4224	-11.428	-7.87861	uncharacterized LOC128220072
LOC128221437	NA	1.20794e-28	337.761	-11.4263	-9.19948	uncharacterized LOC128221437
LOC128208167	KAD7	1.23713e-28	743.137	-11.4241	-5.32716	adenylate kinase 7-like
LOC128232276	TGFA1	1.24923e-28	1501.49	-11.4232	-1.30076	transforming growth factor-beta receptor-associated protein 1-like
LOC128229799	NA	1.37645e-28	34.7116	-11.4146	-4.7954	monocarboxylate transporter 14-like
LOC128216844	NA	1.53802e-28	138.94	11.4049	4.32246	uncharacterized LOC128216844
LOC128223169	NA	1.6591e-28	58.526	-11.3981	-7.11256	uncharacterized LOC128223169
LOC128217762	KLH24	1.75037e-28	1404.37	11.3934	1.38747	kelch-like protein 24
LOC128210004	NA	1.77896e-28	86.4872	-11.3918	-8.39798	uncharacterized LOC128210004
LOC128225220	GCNT3	1.8081e-28	1951.67	11.3903	2.62139	beta-1%2C3-galactosyl-O-glycosyl-glycoprotein beta-1%2C6-N-acetylglucosaminyltransferase-like
LOC128227722	PRTG	1.86542e-28	639.06	11.3875	5.93715	protogenin-like
LOC128208323	CO6A4	1.87782e-28	9575.16	-11.3868	-8.51353	serine-rich adhesin for platelets-like
LOC128208360	PGBD4	1.90609e-28	40.4209	-11.3854	-5.02956	piggyBac transposable element-derived protein 4-like
LOC128224129	NA	1.97929e-28	178.035	11.382	4.27241	uncharacterized LOC128224129
LOC128232754	NA	2.05587e-28	68.8673	-11.3786	-5.46459	uncharacterized LOC128232754
LOC128207559	RADX	2.07626e-28	486.029	-11.3776	-2.7168	RPA-related protein RADX-like
LOC128230823	ZN596	2.07977e-28	31.1724	-11.3773	-8.65967	zinc finger protein 880-like
LOC128232206	NA	2.12124e-28	8118.76	11.3755	4.51518	uncharacterized LOC128232206
LOC128213231	LIPR1	2.4716e-28	106.016	-11.362	-7.18396	pancreatic triacylglycerol lipase-like
LOC128222986	SVEP1	2.50458e-28	1055.08	11.3608	6.31174	sushi%2C von Willebrand factor type A%2C EGF and pentraxin domain-containing protein 1-like
LOC128235111	SMRC2	2.5473e-28	14547.6	-11.3592	-1.86754	SWI/SNF complex subunit SMARCC2-like
LOC128211058	NA	2.57975e-28	2727.2	11.358	1.58035	polypeptide N-acetylgalactosaminyltransferase 13-like
LOC128211308	VWDE	2.59213e-28	738.595	-11.3574	-7.26649	uncharacterized LOC128211308
LOC128231697	NA	2.6195e-28	165.453	11.3564	3.59173	uncharacterized LOC128231697
LOC128227501	NA	2.83302e-28	1352.16	11.3494	3.29976	uncharacterized LOC128227501
LOC128207206	CNBD2	3.15497e-28	83.2656	-11.3399	-8.6327	uncharacterized LOC128207206
LOC128224258	NEC1	3.1619e-28	37.0528	-11.3396	-6.46932	neuroendocrine convertase 1-like
LOC128209249	CALM	3.16823e-28	59.3119	-11.3393	-8.50017	calmodulin-like
LOC128215166	NA	3.37895e-28	90.9307	-11.3336	-7.96581	uncharacterized LOC128215166
LOC128217050	SAHH2	3.52789e-28	3777.18	11.3297	1.85905	S-adenosylhomocysteine hydrolase-like protein 1
LOC128228001	NA	4.24666e-28	752.184	11.3133	3.08179	E3 ubiquitin-protein ligase Midline-1-like
LOC128211681	PAR14	4.34316e-28	857.896	11.3112	4.42386	protein mono-ADP-ribosyltransferase PARP14-like
LOC128245871	NA	4.35203e-28	1046.4	11.3109	5.3502	uncharacterized LOC128245871
LOC128228393	RNF14	4.48056e-28	1200.77	-11.3083	-2.12809	E3 ubiquitin-protein ligase RNF14-like
LOC128240987	TSEAR	4.53255e-28	71.422	-11.3072	-8.7675	thrombospondin-type laminin G domain and EAR repeat-containing protein-like
LOC128227750	MYO3B	5.11187e-28	378.292	11.2965	3.28573	myosin-IIIb-like
LOC128237009	NA	5.58951e-28	2961.15	11.2885	5.12244	uncharacterized LOC128237009
LOC128226946	NA	5.71021e-28	91.7795	-11.2865	-4.54222	uncharacterized LOC128226946
LOC128242690	CML2	7.05329e-28	1027.01	11.2678	4.30676	uncharacterized LOC128242690
LOC128241405	EHMT2	7.17896e-28	44.9169	-11.2662	-7.15493	uncharacterized LOC128241405
LOC128222941	HMCN1	7.67055e-28	1343.11	-11.2602	-3.01575	hemicentin-1-like
LOC128226200	VWA3B	8.49636e-28	10744.9	-11.2511	-8.85404	uncharacterized LOC128226200
LOC128229698	C1QL4	9.2655e-28	42.9306	-11.2434	-8.75871	complement C1q-like protein 4
LOC128209524	MOT14	9.43716e-28	405.437	-11.2416	-6.4405	monocarboxylate transporter 9-like
LOC128237356	SIF2	9.96987e-28	550.805	11.2367	6.33079	protein still life%2C isoform SIF type 1-like
LOC128237093	FA76B	1.10963e-27	499.429	11.2271	3.176	protein FAM76B-like
LOC128238251	ST1A1	1.15222e-27	53.2303	-11.2237	-7.39281	sulfotransferase 4A1-like
LOC128245524	NA	1.15232e-27	47.6189	-11.2234	-6.484	uncharacterized LOC128245524
LOC128208948	NCKX4	1.15232e-27	1103.92	-11.2235	-8.28229	sodium/potassium/calcium exchanger 4-like
LOC128225621	NA	1.23201e-27	34.5121	-11.2174	-5.22004	uncharacterized LOC128225621
LOC128237225	NA	1.29499e-27	4436.7	-11.2129	-6.2455	uncharacterized LOC128237225
LOC128246574	SIMC1	1.31276e-27	37768.8	11.2116	3.20517	uncharacterized LOC128246574
LOC128209555	GALM	1.34086e-27	57.9735	-11.2096	-8.46574	galactose mutarotase-like
LOC128203193	ALR	1.36362e-27	62.4092	-11.208	-7.2393	alanine racemase-like
LOC128212867	WAPA	1.42046e-27	11238.6	11.2043	4.03589	uncharacterized LOC128212867
LOC128213171	CP10	1.51245e-27	929.208	-11.1986	-7.52489	cytochrome P450 10-like
LOC128240922	TF26	1.52625e-27	54.1644	-11.1977	-6.36936	uncharacterized protein K02A2.6-like
LOC128235961	NA	1.59576e-27	49.7739	-11.1936	-9.33482	spidroin-2-like
LOC128213414	NA	1.60121e-27	1300.47	11.1932	4.92729	uncharacterized LOC128213414
LOC128219642	YOBN	1.65178e-27	556.407	11.1904	7.6422	L-amino-acid oxidase-like
LOC128222574	NA	1.73012e-27	5847.47	11.1861	9.8559	uncharacterized LOC128222574
LOC128224583	LMX1A	1.74369e-27	34.5627	-11.1853	-8.80886	LIM homeobox transcription factor 1-alpha-like
LOC128225794	PGBM	1.76382e-27	203.459	11.1842	3.45151	integumentary mucin C.1-like
LOC128229947	DZIP3	1.8235e-27	1646.94	-11.1812	-3.72036	uncharacterized LOC128229947
LOC128205598	NA	1.86978e-27	407.006	-11.1788	-6.82019	uncharacterized LOC128205598
LOC128213306	RM13	1.89791e-27	1299.59	-11.1774	-2.0627	39S ribosomal protein L13%2C mitochondrial-like
LOC128203488	CONT	2.00964e-27	114.278	11.1722	4.73545	contactin-like
LOC128215263	NMD3A	2.02699e-27	57.9262	-11.1713	-7.78336	glutamate receptor ionotropic%2C NMDA 2B-like
LOC128221392	XKR6	2.06129e-27	28.5508	-11.1697	-8.53287	XK-related protein 6-like
LOC128219003	ARRB1	2.06978e-27	1972.99	11.1693	2.81318	beta-arrestin-1-like
LOC128205176	NA	2.12678e-27	397.067	11.1667	5.40256	uncharacterized LOC128205176
LOC128214265	P4HA1	2.22633e-27	117.781	-11.1626	-6.94159	prolyl 4-hydroxylase subunit alpha-1-like
LOC128236924	TRPA1	2.23375e-27	713.275	-11.1622	-7.92719	transient receptor potential cation channel subfamily A member 1 homolog
LOC128246555	UNC9	2.29066e-27	34.7451	-11.1598	-8.81526	innexin unc-9-like
LOC128230859	VWA2	2.31504e-27	66.8006	-11.1588	-7.99855	von Willebrand factor A domain-containing protein 2-like
LOC128246491	NA	2.36937e-27	33.53	-11.1566	-8.76449	uncharacterized LOC128246491
LOC128236246	NA	2.37652e-27	53.1684	-11.1562	-3.2652	uncharacterized LOC128236246
LOC128211754	SLIT	2.37955e-27	69.7657	11.156	4.04481	slit homolog 2 protein-like
LOC128208616	CNBD2	2.52995e-27	39.4336	-11.1505	-6.53977	uncharacterized LOC128208616
LOC128226323	SCUB2	2.66056e-27	50.6439	-11.1459	-7.59924	neurogenic locus notch homolog protein 1-like
LOC128212008	NA	2.66715e-27	36.0124	-11.1455	-6.59916	transmembrane protein 272-like
LOC128225619	DACH1	2.70955e-27	178.011	-11.144	-5.89076	dachshund homolog 1-like
LOC128227775	TBA3	2.83462e-27	6772.85	11.1399	4.6298	tubulin alpha-3 chain-like
LOC128214846	DMDE	2.98216e-27	1857.01	-11.1353	-1.26316	dystrophin-like
LOC128219816	YD541	3.03719e-27	16264	11.1336	3.67459	uncharacterized LOC128219816
LOC128208962	NALD2	3.17932e-27	469.909	11.1294	4.98559	N-acetylated-alpha-linked acidic dipeptidase 2-like
LOC128232718	FABP1	3.49987e-27	220.657	-11.1207	-8.66737	sodium/calcium exchanger regulatory protein 1-like
LOC128243183	DRD2A	3.6325e-27	13184.3	11.1173	2.39594	alpha-2A adrenergic receptor-like
LOC128225922	TLR4	3.69596e-27	1831.92	11.1156	4.86223	toll-like receptor 4
LOC128226303	PDZD2	4.24635e-27	8706.38	11.1031	3.05511	uncharacterized LOC128226303
LOC128215153	ANGL1	4.2732e-27	26.8535	-11.1025	-8.44534	angiopoietin-related protein 1-like
LOC128205239	NA	4.40083e-27	2815.02	11.0997	4.94952	uncharacterized LOC128205239
LOC128226093	MPIP1	4.40464e-27	36.9526	-11.0995	-8.54155	M-phase inducer phosphatase 1-like
LOC128213141	NA	4.91405e-27	78.1303	-11.0896	-7.95091	keratin%2C type II cytoskeletal 1-like
LOC128227566	NA	4.92267e-27	430.059	11.0894	3.43392	ankycorbin-like
LOC128231094	NA	5.03455e-27	146.526	-11.0873	-8.15911	arginine/serine-rich coiled-coil protein 2-like
LOC128235316	MRC1	5.22334e-27	450.089	-11.0839	-2.25937	macrophage mannose receptor 1-like
LOC128236752	NA	5.24984e-27	83.1876	-11.0833	-8.63861	uncharacterized LOC128236752
LOC128243648	NA	5.32708e-27	65.9305	-11.0819	-4.79844	uncharacterized LOC128243648
LOC128203244	SPR	5.74263e-27	805.116	-11.0751	-7.6544	sex peptide receptor-related protein 2-like
LOC128215154	NA	5.89155e-27	27.3979	-11.0727	-8.47354	uncharacterized LOC128215154
LOC128225970	CP3AO	6.05541e-27	205.317	11.0701	6.8846	cytochrome P450 3A24-like
LOC128216725	NA	6.21672e-27	669.074	11.0677	2.78636	uncharacterized LOC128216725
LOC128211475	CND2	6.66874e-27	7557.49	-11.0613	-3.08061	condensin complex subunit 2-like
LOC128216970	FBH1	6.73036e-27	394.799	11.0603	2.63952	F-box DNA helicase 1-like
LOC128234875	NA	6.91611e-27	1565.87	11.0578	6.70421	uncharacterized LOC128234875
LOC128246401	NA	7.3658e-27	87.816	-11.052	-8.71352	uncharacterized LOC128246401
LOC128240369	TRIO	7.51589e-27	3595.9	11.0501	2.63894	kalirin-like
LOC128228518	RHOQ	7.83834e-27	1209.34	11.0462	4.59021	cell division control protein 42 homolog
LOC128223880	SWI5	7.88291e-27	869.883	-11.0456	-1.9491	DNA repair protein SWI5 homolog
LOC128217059	WASH1	8.14007e-27	2803.16	11.0426	1.61441	WASH complex subunit 1-like
LOC128221449	ZN420	8.68303e-27	55.2383	-11.0367	-8.04331	zinc finger protein 45-like
LOC128223561	NA	9.17469e-27	42.7099	-11.0317	-8.75071	uncharacterized LOC128223561
LOC128239360	FBX25	9.66659e-27	1418.78	-11.0269	-6.72473	F-box only protein 25-like
LOC128216999	GSTA	1.0022e-26	2635.36	-11.0235	-4.0238	glutathione S-transferase A-like
LOC128218478	RPN1	1.06767e-26	5789.07	-11.0177	-1.45946	dolichyl-diphosphooligosaccharide--protein glycosyltransferase subunit 1-like
LOC128216018	NA	1.08684e-26	32.9859	-11.016	-8.37612	CCN family member 2-like
LOC128246439	NA	1.10556e-26	42109.6	11.0144	4.55989	uncharacterized LOC128246439
LOC128227620	NA	1.1263e-26	438.304	11.0126	6.60693	toll-like receptor 4
LOC128216356	FAS	1.14581e-26	240.222	-11.011	-6.41104	fatty acid synthase-like
LOC128242085	FOXF1	1.15087e-26	29.8125	-11.0105	-8.59674	forkhead box protein F1-like
LOC128227739	NA	1.16021e-26	1559.95	11.0096	5.692	receptor-type tyrosine-protein phosphatase T-like
LOC128233041	NA	1.16055e-26	33.2016	-11.0095	-8.38563	uncharacterized LOC128233041
LOC128239258	NA	1.26354e-26	79.4696	-11.0017	-6.54796	uncharacterized LOC128239258
LOC128224524	NA	1.30583e-26	49.2067	-10.9987	-6.8414	uncharacterized LOC128224524
LOC128210768	DPOLN	1.33171e-26	71.6448	-10.9968	-6.70377	uncharacterized LOC128210768
LOC128209255	ARMT1	1.36456e-26	2588.73	-10.9945	-2.27472	damage-control phosphatase ARMT1-like
LOC128213086	ASTER	1.40447e-26	4082.08	-10.9918	-2.99094	PAT complex subunit Asterix-like
LOC128226477	AFG2B	1.53822e-26	696.05	-10.9835	-1.66589	ribosome biogenesis protein SPATA5L1-like
LOC128222474	NA	1.54306e-26	47.6933	-10.9831	-7.50488	uncharacterized LOC128222474
LOC128238576	ANT3	1.56382e-26	2142.7	10.9818	1.51831	leukocyte elastase inhibitor-like
LOC128226139	MPIP1	1.66402e-26	51.0289	-10.9761	-7.60527	M-phase inducer phosphatase 1-like
LOC128244674	NA	1.75128e-26	46.5916	-10.9714	-6.8042	uncharacterized LOC128244674
LOC128211476	NA	1.81563e-26	398.787	10.968	4.23121	uncharacterized LOC128211476
LOC128234613	CE164	1.96488e-26	689.46	-10.9607	-2.70523	WD repeat%2C SAM and U-box domain-containing protein 1-like
LOC128216200	DUXA	1.98454e-26	54.5155	-10.9597	-9.10413	pituitary homeobox x-like
LOC128221207	UB2D2	2.00875e-26	799.274	-10.9585	-6.1272	ubiquitin-conjugating enzyme E2 D2B-like
LOC128239375	PA2B2	2.01914e-26	40.3133	-10.958	-8.66792	basic phospholipase A2-like
LOC128233599	HMCN2	2.04709e-26	210.124	-10.9566	-3.61015	synaptogenesis protein syg-2-like
LOC128220095	TMPS9	2.1977e-26	24.1536	-10.9501	-8.2915	chymotrypsin-1-like
LOC128231040	BLM	2.20091e-26	48.4439	-10.9499	-8.20576	uncharacterized LOC128231040
LOC128226308	NA	2.35766e-26	54.5818	-10.9435	-7.69522	uncharacterized LOC128226308
LOC128207285	PRDX5	2.4196e-26	1533.27	-10.9411	-2.00762	peroxiredoxin-5%2C mitochondrial-like
LOC128214560	CTL1	2.46566e-26	323.343	-10.9393	-6.84426	choline transporter-like protein 1
LOC128231931	NA	2.60456e-26	275.332	-10.9342	-3.91203	uncharacterized LOC128231931
LOC128232300	TBX1	2.69727e-26	64.1737	-10.9309	-8.97665	T-box transcription factor TBX1-like
LOC128239484	PIAP	2.69885e-26	1206.07	10.9308	5.0192	E3 ubiquitin-protein ligase XIAP-like
LOC128217821	IF122	2.72782e-26	549.835	-10.9297	-1.60615	intraflagellar transport protein 122 homolog
LOC128226974	TM131	2.74738e-26	9509.51	10.929	2.18229	transmembrane protein 131-like
LOC128242898	NA	2.83168e-26	459.243	-10.9261	-9.32959	uncharacterized LOC128242898
LOC128229911	NA	2.85449e-26	26.4071	-10.9253	-8.42095	uncharacterized LOC128229911
LOC128244392	NA	2.93411e-26	356.192	-10.9227	-8.69792	uncharacterized LOC128244392
LOC128204815	KLH11	3.01054e-26	61.3789	-10.9203	-8.19329	kelch-like protein 18
LOC128229332	NA	3.02204e-26	335.388	10.9198	5.21344	uncharacterized LOC128229332
LOC128212276	TRPM2	3.15953e-26	76.6228	-10.9157	-4.00258	transient receptor potential cation channel subfamily M member-like 2
LOC128233883	NA	3.20454e-26	703.692	10.9143	6.39243	uncharacterized LOC128233883
LOC128212523	F184A	3.24179e-26	141.342	-10.9131	-3.77535	protein FAM184A-like
LOC128239044	AGRL3	3.34462e-26	1691.43	10.9102	5.05204	adhesion G protein-coupled receptor L3-like
LOC128230087	CSGA	3.4764e-26	249.332	10.9066	5.94432	C-factor-like
LOC128213279	PPB	3.57586e-26	79.4641	-10.9039	-8.27414	alkaline phosphatase-like
LOC128244917	PIP30	3.58947e-26	1739.29	-10.9035	-1.4305	PSME3-interacting protein-like
LOC128243099	ESIB	3.63494e-26	114.284	-10.9022	-4.26151	secretory immunoglobulin A-binding protein EsiB-like
LOC128236463	NA	3.63875e-26	47.6429	-10.902	-7.51644	uncharacterized LOC128236463
LOC128235836	SO4C1	3.78745e-26	699.992	-10.8983	-4.96823	solute carrier organic anion transporter family member 4C1-like
LOC128220578	CDC20	3.81142e-26	44.5581	-10.8976	-6.5669	cell division cycle protein 20 homolog
LOC128226753	Y1388	3.8551e-26	691.095	10.8965	5.69682	universal stress protein Slr1101-like
LOC128209626	GALT7	3.89664e-26	1542.15	-10.8954	-0.999727	N-acetylgalactosaminyltransferase 7-like
LOC128237293	NA	3.97986e-26	62.6755	-10.8934	-8.23988	uncharacterized LOC128237293
LOC128223040	NA	3.99594e-26	1086.29	10.8929	6.4369	uncharacterized LOC128223040
LOC128224512	WHRN	4.13766e-26	498.311	-10.8897	-6.33262	whirlin-like
LOC128218846	CCD39	4.24504e-26	177.643	-10.8872	-2.54113	coiled-coil domain-containing protein 39-like
LOC128203782	NA	4.38371e-26	667.011	10.8842	3.91511	uncharacterized LOC128203782
LOC128226651	G3ST1	4.56723e-26	176.445	10.8804	4.78508	galactosylceramide sulfotransferase-like
LOC128239668	S4A8	5.06976e-26	1690.64	-10.8707	-8.42384	electroneutral sodium bicarbonate exchanger 1-like
LOC128208134	GRP3	5.1599e-26	1340.58	10.869	2.60319	ras guanyl-releasing protein 3-like
LOC128220015	NA	5.27734e-26	182.637	-10.8669	-6.31852	uncharacterized LOC128220015
LOC128210876	ATS9	5.28241e-26	28.25	-10.8667	-8.15351	A disintegrin and metalloproteinase with thrombospondin motifs 9-like
LOC128213023	PPWD1	5.31156e-26	3579.62	-10.8661	-2.45692	peptidylprolyl isomerase domain and WD repeat-containing protein 1-like
LOC128207702	NA	5.69204e-26	133.733	-10.8597	-6.3537	uncharacterized LOC128207702
LOC128237076	NA	5.95267e-26	532.702	10.8555	5.0067	uncharacterized LOC128237076
LOC128236579	NA	6.04344e-26	961.594	-10.854	-4.55248	uncharacterized LOC128236579
LOC128208571	KLH26	6.47113e-26	104.02	-10.8477	-8.36646	kelch-like protein 26
LOC128221483	DUT	6.71053e-26	1163.28	-10.8443	-9.19824	deoxyuridine 5'-triphosphate nucleotidohydrolase-like
LOC128233454	GABP1	7.35366e-26	540.322	10.8358	3.90875	ankycorbin-like
LOC128225644	ARNT	7.35366e-26	3414.94	10.8357	1.86718	aryl hydrocarbon receptor nuclear translocator homolog
LOC128246608	LPP	7.90933e-26	1000.56	10.8289	2.36956	lipoma-preferred partner homolog
LOC128243647	AT2C1	8.07654e-26	1594.49	-10.8269	-1.44029	calcium-transporting ATPase type 2C member 1-like
LOC128236179	MEOX2	8.08802e-26	23.0474	-10.8267	-8.22545	homeobox protein MOX-2-like
LOC128233551	NA	8.27676e-26	55.901	-10.8245	-7.48171	uncharacterized LOC128233551
LOC128216064	MPIP1	8.51964e-26	48.8777	-10.8217	-8.94589	cdc25-like protein phosphatase twine
LOC128202864	RH2A	8.53689e-26	20841.3	10.8215	8.40208	uncharacterized LOC128202864
LOC128230538	DRAM2	8.74308e-26	727.221	-10.8192	-9.54933	DNA damage-regulated autophagy modulator protein 2-like
LOC128223953	TMM26	8.8392e-26	38.882	-10.8181	-8.25052	transmembrane protein 26-like
LOC128242490	CNGB1	1.00913e-25	354.597	-10.8058	-8.45655	cyclic nucleotide-gated cation channel beta-3-like
LOC128234303	NA	1.0863e-25	45.0872	-10.799	-5.93415	protein shisa-5-like
LOC128208366	NA	1.13684e-25	49.335	-10.7947	-7.87764	uncharacterized LOC128208366
LOC128228363	RM30	1.13837e-25	480.934	-10.7945	-1.30233	uncharacterized LOC128228363
LOC128213105	NA	1.2025e-25	1358.05	10.7893	4.84055	uncharacterized LOC128213105
LOC128225959	MPIP1	1.26947e-25	44.4929	-10.7843	-8.44561	M-phase inducer phosphatase 1-like
LOC128217518	CELR3	1.31181e-25	90.3228	-10.7811	-8.75005	protocadherin Fat 2-like
LOC128232418	BRSK2	1.33776e-25	996.431	-10.7792	-2.72717	serine/threonine-protein kinase BRSK2-like
LOC128244365	NA	1.59878e-25	45.7994	-10.7627	-8.48709	uncharacterized LOC128244365
LOC128242635	NA	1.68649e-25	815.3	10.7577	3.65202	uncharacterized LOC128242635
LOC128210351	NA	1.81791e-25	157.595	-10.7507	-7.18236	uncharacterized LOC128210351
LOC128243001	NA	1.83742e-25	53.3575	-10.7496	-5.44596	uncharacterized LOC128243001
LOC128224250	CO2	1.88745e-25	13249.6	10.7471	4.70814	complement C2-like
LOC128245700	NA	1.94164e-25	24.5008	-10.7444	-8.31114	uncharacterized LOC128245700
LOC128209645	MMSA	1.97196e-25	1270.67	10.7428	4.87998	probable methylmalonate-semialdehyde dehydrogenase [acylating]%2C mitochondrial
LOC128211374	RIGI	2.07318e-25	1775.84	10.7381	2.18605	antiviral innate immune response receptor RIG-I-like
LOC128231917	PTH2	2.0762e-25	819.815	-10.7379	-2.28901	peptidyl-tRNA hydrolase 2%2C mitochondrial-like
LOC128222910	MIGA	2.20879e-25	593.339	-10.7321	-1.39246	mitoguardin-like
LOC128217143	TTLL3	2.30377e-25	323.482	-10.7281	-3.85259	uncharacterized LOC128217143
LOC128242419	DRC4	2.30541e-25	585.133	-10.7279	-2.10048	dynein regulatory complex subunit 4-like
LOC128219703	NA	2.38064e-25	52.7847	-10.7249	-7.97308	uncharacterized LOC128219703
LOC128243397	NA	2.4857e-25	143.794	-10.7208	-3.39603	uncharacterized LOC128243397
LOC128227049	TENX	2.52834e-25	43.193	-10.7191	-6.48731	prion-like-(Q/N-rich) domain-bearing protein 25
LOC128209495	NA	2.55389e-25	37.3166	-10.7181	-5.4521	ATP-dependent DNA helicase PIF1-like
LOC128237011	RBM28	2.71247e-25	3648.9	-10.7124	-1.91273	RNA-binding protein 28-like
LOC128240189	NA	2.78176e-25	151.557	10.71	3.12183	uncharacterized LOC128240189
LOC128231034	GUC2E	2.79407e-25	480.268	-10.7095	-8.29079	uncharacterized LOC128231034
LOC128206254	SO4C1	2.80292e-25	749.337	10.7091	5.38248	solute carrier organic anion transporter family member 4C1-like
LOC128202972	LEC	2.81416e-25	125207	10.7086	5.13985	galactose-binding lectin-like
LOC128230130	DRAM1	2.82285e-25	51.6697	-10.7082	-5.8593	DNA damage-regulated autophagy modulator protein 1-like
LOC128207136	LYAM2	2.85598e-25	8224.17	10.7071	1.71381	sushi%2C von Willebrand factor type A%2C EGF and pentraxin domain-containing protein 1-like
LOC128213213	PLCL	2.9459e-25	94.3154	-10.7041	-9.17116	perlucin-like protein
LOC128218571	TRI33	2.97023e-25	142.09	10.7032	5.32445	uncharacterized LOC128218571
LOC128238899	M3K1	3.10211e-25	2247.38	10.6991	5.92974	uncharacterized LOC128238899
LOC128208401	CLZ9	3.17744e-25	29.2659	-10.6968	-8.56824	uncharacterized LOC128208401
LOC128219287	ARI4	3.2133e-25	74.6448	-10.6957	-6.02675	uncharacterized LOC128219287
LOC128238119	TET5A	3.3671e-25	289.047	10.6913	4.59413	terminal nucleotidyltransferase 5C-like
LOC128208329	NA	3.39991e-25	717.12	-10.6903	-7.0697	transcriptional regulator ATRX-like
LOC128230822	ZN596	3.43122e-25	153.098	-10.6893	-7.67052	zinc finger protein 835-like
LOC128245989	UNC9	3.47639e-25	63.9114	-10.688	-8.6072	innexin unc-9-like
LOC128224650	RNF44	3.7083e-25	822.223	-10.6819	-2.05919	uncharacterized LOC128224650
LOC128216849	CC084	3.7817e-25	212.223	10.68	3.88146	uncharacterized LOC128216849
LOC128214670	PTPRM	3.79088e-25	153.673	-10.6797	-5.39052	receptor-type tyrosine-protein phosphatase epsilon-like
LOC128243224	LIN41	3.91686e-25	59.168	-10.6766	-6.8281	uncharacterized LOC128243224
LOC128224527	CDIPT	4.18687e-25	405.288	-10.6703	-3.18631	CDP-diacylglycerol--inositol 3-phosphatidyltransferase-like
LOC128210347	RERGL	4.2221e-25	50.349	-10.6694	-7.90677	ras-related and estrogen-regulated growth inhibitor-like protein
LOC128243700	GBS76	4.39637e-25	2890.52	10.6656	4.55559	glycogen-binding subunit 76A-like
LOC128235137	NA	4.49502e-25	1309.78	10.6634	5.65503	uncharacterized LOC128235137
LOC128227886	MAT2B	4.64454e-25	529.815	10.6603	1.67169	methionine adenosyltransferase 2 subunit beta-like
LOC128225609	FOXB1	4.89381e-25	71.5061	-10.6553	-8.77043	forkhead box protein B1-like
LOC128239487	NA	6.02566e-25	61.7944	-10.6358	-6.8743	U2 spliceosomal RNA
LOC128220109	NA	6.3624e-25	173.303	-10.6307	-3.98858	uncharacterized LOC128220109
LOC128235030	IQCH	6.87566e-25	81.6334	-10.6233	-3.07263	IQ domain-containing protein H-like
LOC128219543	NA	7.10798e-25	4268.13	10.6202	2.90999	uncharacterized LOC128219543
LOC128240125	NA	7.2823e-25	8623.76	10.6178	3.37614	protein quiver-like
LOC128244864	LRP2	7.69104e-25	731.134	10.6126	5.85162	sortilin-related receptor-like
LOC128223821	EHMT1	8.31757e-25	2905.17	10.6052	1.33413	uncharacterized LOC128223821
LOC128205130	GPR84	8.90224e-25	238.239	10.5987	4.63252	D(2) dopamine receptor A-like
LOC128228824	GABR2	9.07049e-25	42.3067	-10.5968	-6.65119	gamma-aminobutyric acid type B receptor subunit 2-like
LOC128220605	PAR12	9.07049e-25	839.345	10.5969	4.04066	uncharacterized LOC128220605
LOC128246690	NA	1.02412e-24	51.6209	-10.5854	-5.97663	uncharacterized LOC128246690
LOC128238339	NUP43	1.04336e-24	3068.27	-10.5835	-1.53158	nucleoporin Nup43-like
LOC128210419	OCTC	1.10412e-24	483.732	10.5781	1.29827	peroxisomal carnitine O-octanoyltransferase-like
LOC128231192	PRP8	1.11333e-24	15803.6	-10.5773	-2.02651	pre-mRNA-processing-splicing factor 8
LOC128244267	TYR3	1.15498e-24	198.323	-10.5737	-8.92499	putative tyrosinase-like protein tyr-3
LOC128226228	RGS3	1.17641e-24	768.966	-10.5719	-9.31006	uncharacterized LOC128226228
LOC128238926	CALRL	1.18067e-24	147.224	-10.5715	-7.90509	calcitonin gene-related peptide type 1 receptor-like
LOC128213371	NA	1.18255e-24	44.8775	-10.5712	-5.63355	uncharacterized LOC128213371
LOC128217783	NA	1.18413e-24	341.781	10.571	6.48506	uncharacterized LOC128217783
LOC128212913	NA	1.19439e-24	4125.83	10.5701	3.35085	uncharacterized LOC128212913
LOC128229882	NA	1.21192e-24	265.397	10.5687	5.28546	uncharacterized LOC128229882
LOC128205608	TRIB2	1.24086e-24	20334.2	10.5664	2.93658	tribbles homolog 2-like
LOC128220787	TF29	1.24852e-24	42.7573	-10.5657	-6.44244	uncharacterized protein K02A2.6-like
LOC128231272	NA	1.27299e-24	2699.18	10.5638	2.53242	LIM domain kinase 1-like
LOC128209157	NA	1.40791e-24	174.664	-10.5542	-3.63909	uncharacterized LOC128209157
LOC128208236	USH2A	1.44975e-24	520.544	-10.5514	-5.37299	usherin-like
LOC128224588	NMRL1	1.52103e-24	49.6048	-10.5468	-6.29752	nmrA-like family domain-containing protein 1
LOC128204072	NA	1.54723e-24	28922.9	10.5451	4.76315	lens fiber membrane intrinsic protein-like
LOC128237432	NA	1.59995e-24	61.5194	-10.5418	-8.21314	uncharacterized LOC128237432
LOC128214080	NA	1.59995e-24	373.176	-10.5418	-7.56079	uncharacterized LOC128214080
LOC128233497	NA	1.68564e-24	948.015	10.5368	5.3102	uncharacterized LOC128233497
LOC128209860	BAF	1.74372e-24	182.98	10.5335	5.07627	barrier-to-autointegration factor-like
LOC128207911	NAV3	1.76001e-24	189.275	-10.5325	-3.63447	uncharacterized LOC128207911
LOC128217789	SSUH2	1.79362e-24	90.0152	-10.5306	-2.5522	protein SSUH2 homolog
LOC128213363	KSYK	1.81879e-24	9545.55	10.5292	1.9378	tyrosine-protein kinase SYK-like
LOC128206233	RL19	1.873e-24	254.913	-10.5264	-5.04968	60S ribosomal protein L19-like
LOC128236422	MFI	1.94206e-24	153.608	-10.5229	-2.60365	protein MFI-like
LOC128238961	NA	1.95218e-24	500.613	10.5223	5.51039	uncharacterized LOC128238961
LOC128204820	NA	1.96051e-24	26.6993	-10.5218	-8.4358	putative uncharacterized protein DDB_G0271606
LOC128219107	NA	1.97164e-24	96.228	-10.5212	-5.6661	uncharacterized LOC128219107
LOC128217785	SC6A5	2.00325e-24	77.9475	-10.5196	-5.91657	sodium- and chloride-dependent glycine transporter 1-like
LOC128204147	FA20C	2.01219e-24	459.18	10.5191	4.5697	extracellular serine/threonine protein CG31145-like
LOC128206570	MTND	2.028e-24	1396.17	10.5183	2.86672	acireductone dioxygenase-like
LOC128207421	LR74A	2.12981e-24	564.712	-10.5136	-6.73294	leucine-rich repeat-containing protein 74B-like
LOC128244412	CP17A	2.25239e-24	2146.3	-10.5082	-3.4764	uncharacterized LOC128244412
LOC128231491	PRR12	2.27836e-24	1494.29	-10.507	-1.94855	uncharacterized LOC128231491
LOC128237430	AGRL3	2.32046e-24	5909.42	10.5052	4.33363	adhesion G protein-coupled receptor L3-like
LOC128211608	S23A2	2.3892e-24	2048.78	-10.5024	-7.22161	solute carrier family 23 member 2-like
LOC128227135	NA	2.56016e-24	495.646	-10.4957	-5.46146	uncharacterized LOC128227135
LOC128229735	NA	2.5774e-24	84.6744	-10.495	-5.5538	uncharacterized LOC128229735
LOC128209972	ADPGK	2.63215e-24	768.933	-10.4929	-1.93557	ADP-dependent glucokinase-like
LOC128215600	SCUB1	2.69307e-24	267.323	-10.4907	-7.53476	proprotein convertase subtilisin/kexin type 5-like
LOC128235200	G3ST3	2.77653e-24	37.4815	-10.4876	-5.67163	galactose-3-O-sulfotransferase 3-like
LOC128211933	NA	2.77653e-24	355.186	10.4877	4.79961	uncharacterized LOC128211933
LOC128231872	F117B	2.78189e-24	1727.8	10.4874	2.32224	protein FAM117B-like
LOC128239069	MIX23	2.83868e-24	179.616	10.4854	3.69259	protein MIX23-like
LOC128208079	PRXD1	2.89837e-24	273.289	-10.4833	-3.75745	putative prolyl-tRNA synthetase associated domain-containing protein 1
LOC128231746	NAT10	3.10054e-24	3927.83	-10.4768	-2.3508	RNA cytidine acetyltransferase-like
LOC128217578	ARI2	3.15924e-24	926.77	10.475	3.13458	potential E3 ubiquitin-protein ligase ariadne-2-like
LOC128215010	FAT4	3.20392e-24	49.4697	-10.4736	-4.48403	protocadherin Fat 3-like
LOC128232278	ALKB4	3.26209e-24	169.504	-10.4718	-3.45194	alpha-ketoglutarate-dependent dioxygenase alkB homolog 4-like
LOC128226629	VLDLR	3.32843e-24	129.159	-10.4698	-5.41254	atrial natriuretic peptide-converting enzyme-like
LOC128240455	INT9	3.39448e-24	1214.05	-10.4678	-2.07643	integrator complex subunit 9-like
LOC128224591	NA	3.41956e-24	930.019	-10.467	-8.6919	uncharacterized LOC128224591
LOC128246200	WDR33	3.53473e-24	2461.44	-10.4638	-1.60385	pre-mRNA 3' end processing protein WDR33-like
LOC128235422	NA	3.57721e-24	44.4246	-10.4626	-6.91571	uncharacterized LOC128235422
LOC128214142	NA	3.70897e-24	68.5716	-10.4591	-4.56038	uncharacterized LOC128214142
LOC128226996	HS12B	3.75096e-24	3998.44	10.4579	1.86016	heat shock 70 kDa protein 12B-like
LOC128202705	NA	3.81541e-24	413.439	-10.4562	-2.3212	uncharacterized LOC128202705
LOC128217462	HS12B	3.94917e-24	416.774	-10.4529	-8.76564	heat shock 70 kDa protein 12B-like
LOC128216422	RB6I2	4.06304e-24	861.975	10.4501	1.95166	ELKS/Rab6-interacting/CAST family member 1-like
LOC128246411	SVBP	4.15117e-24	54.23	-10.4479	-3.22474	uncharacterized LOC128246411
LOC128208626	NA	4.16406e-24	28.5868	-10.4476	-8.5356	uncharacterized LOC128208626
LOC128212204	LR2BP	4.71127e-24	749.402	-10.4358	-3.65239	LRP2-binding protein-like
LOC128205907	IRE1	4.73203e-24	2511.2	10.4353	2.40481	serine/threonine-protein kinase/endoribonuclease IRE1-like
LOC128233338	CERS2	4.7935e-24	1027.33	-10.4339	-4.14056	ceramide synthase 2-like
LOC128239236	BHMT1	4.84771e-24	52.4492	-10.4328	-7.96538	betaine--homocysteine S-methyltransferase 1-like
LOC128234425	SVEP1	4.8542e-24	29.7085	-10.4326	-8.59107	sushi%2C von Willebrand factor type A%2C EGF and pentraxin domain-containing protein 1-like
LOC128232405	SCUB1	4.90242e-24	1151.73	-10.4315	-8.5307	signal peptide%2C CUB and EGF-like domain-containing protein 1
LOC128232494	NA	5.002e-24	132.933	10.4295	2.05509	uncharacterized LOC128232494
LOC128218301	MET	5.02972e-24	11831.5	10.4289	5.25527	hepatocyte growth factor receptor-like
LOC128246606	CASP1	5.03709e-24	115.172	10.4286	5.30103	uncharacterized LOC128246606
LOC128234190	FBRL	5.03709e-24	31784.7	-10.4287	-3.28341	rRNA 2'-O-methyltransferase fibrillarin-like
LOC128242768	KELC	5.59892e-24	276.548	10.4185	1.79285	kelch-like protein 3
LOC128236282	PDE9A	5.67132e-24	226.536	-10.4172	-8.04527	high affinity cGMP-specific 3'%2C5'-cyclic phosphodiesterase 9A-like
LOC128216530	NOTC2	5.87206e-24	726.821	10.4138	4.99526	fibropellin-1-like
LOC128216603	NA	5.99427e-24	774.667	10.4117	6.09582	hemicentin-2-like
LOC128244690	NA	6.14934e-24	34.162	-10.4092	-6.76635	uncharacterized LOC128244690
LOC128222196	IFI44	6.22874e-24	109.231	10.4079	5.90156	interferon-induced protein 44-like
LOC128212151	CBCO1	6.42042e-24	165.555	-10.4049	-3.48214	ciliary-associated calcium-binding coiled-coil protein 1-like
LOC128229660	TBX2B	6.5974e-24	606.76	-10.4022	-7.57329	T-box transcription factor TBX6-like
LOC128215495	NA	6.63243e-24	26.6853	-10.4017	-5.80058	uncharacterized LOC128215495
LOC128242595	OX2R	6.64789e-24	518.702	10.4013	4.0986	G-protein coupled receptor 83-like
LOC128219001	ARRB1	6.78597e-24	1919.68	10.3993	2.34411	beta-arrestin-1-like
LOC128217188	FXL13	6.83848e-24	86.6232	-10.3985	-3.209	dynein regulatory complex subunit 6-like
LOC128232677	NA	6.96541e-24	1856.59	10.3966	2.99194	uncharacterized LOC128232677
LOC128237037	ADGB	7.04753e-24	301.697	-10.3954	-3.64898	androglobin-like
LOC128235896	RFX4	7.05509e-24	2808.77	-10.3952	-7.36097	transcription factor RFX4-like
LOC128207369	NA	7.07051e-24	57.1569	-10.395	-7.75915	uncharacterized LOC128207369
LOC128208117	AAKB1	7.23529e-24	33552.2	10.3927	1.46036	cell surface glycoprotein 1-like
LOC128217799	NA	7.97326e-24	27.6367	-10.3833	-4.62891	CD109 antigen-like
LOC128235244	NA	8.30094e-24	222.242	10.3794	7.40624	uncharacterized protein PF3D7_1120000-like
LOC128203158	FUMA	8.35252e-24	37.1903	-10.3787	-8.18602	fumarate hydratase class I%2C aerobic-like
LOC128238572	TM216	8.38884e-24	506.55	-10.3782	-1.70031	transmembrane protein 216-like
LOC128240186	VDR	8.47927e-24	1044.04	10.3771	5.5374	peroxisome proliferator-activated receptor gamma-like
LOC128233766	3BP5	8.56218e-24	715.202	10.3761	4.92545	SH3 domain-binding protein 5-like
LOC128241610	GAL2B	8.61704e-24	68.3105	-10.3754	-9.06638	somatostatin receptor type 4-like
LOC128232299	GPRS	9.26072e-24	60.8079	-10.3684	-7.14261	serine-enriched protein-like
LOC128244884	LIN41	9.82045e-24	254.425	-10.3627	-5.11858	E3 ubiquitin-protein ligase TRIM71-like
LOC128214422	SPTC1	1.03556e-23	3162.28	-10.3576	-1.62412	serine palmitoyltransferase 1-like
LOC128226587	NA	1.03587e-23	1306.66	10.3574	2.41428	protein C19orf12 homolog
LOC128235063	NA	1.07046e-23	602.483	-10.3542	-6.14133	uncharacterized LOC128235063
LOC128213972	DUS1L	1.08284e-23	69.081	-10.353	-4.18897	tRNA-dihydrouridine(16/17) synthase [NAD(P)(+)]-like
LOC128233570	CADM4	1.08456e-23	31.1114	-10.3528	-6.62845	uncharacterized LOC128233570
LOC128221185	NA	1.1363e-23	434.183	10.3482	7.23968	uncharacterized LOC128221185
LOC128232479	BTBD6	1.15014e-23	1048.56	10.347	5.72278	BTB/POZ domain-containing protein 6-B-like
LOC128244021	NA	1.17787e-23	52.7635	-10.3446	-7.97047	uncharacterized LOC128244021
LOC128228488	VWA3B	1.35336e-23	449.968	-10.3312	-9.21124	uncharacterized LOC128228488
LOC128209902	ZRAB3	1.39132e-23	1299.1	-10.3285	-1.64638	DNA annealing helicase and endonuclease ZRANB3-like
LOC128228389	RECQ5	1.42038e-23	321.772	-10.3264	-2.2718	ATP-dependent DNA helicase Q5-like
LOC128226183	NA	1.44745e-23	43.1482	-10.3245	-8.03814	uncharacterized LOC128226183
LOC128222662	NA	1.46896e-23	574.694	-10.323	-1.7463	uncharacterized LOC128222662
LOC128242415	NA	1.48732e-23	307.218	-10.3218	-5.39284	uncharacterized LOC128242415
LOC128217752	CUE	1.5086e-23	138.312	-10.3203	-5.04417	uncharacterized LOC128217752
LOC128241491	ULK4	1.54843e-23	1015.04	-10.3177	-2.40841	serine/threonine-protein kinase ULK4-like
LOC128235341	NA	1.60768e-23	248.699	10.314	4.90861	uncharacterized LOC128235341
LOC128232375	NA	1.64819e-23	61.6388	-10.3115	-6.49084	uncharacterized LOC128232375
LOC128209841	ALS	1.66749e-23	432.612	10.3103	5.64692	uncharacterized LOC128209841
LOC128244312	NA	1.71835e-23	30.9463	-10.3074	-5.59435	uncharacterized LOC128244312
LOC128240861	CEAM1	1.74046e-23	285.742	10.3061	8.30977	uncharacterized LOC128240861
LOC128218862	NA	1.80331e-23	30.7541	-10.3026	-7.91137	uncharacterized LOC128218862
LOC128219963	NA	1.91596e-23	4067.89	10.2966	7.42007	uncharacterized LOC128219963
LOC128214248	NA	1.91974e-23	1177.28	10.2964	4.46906	short-chain collagen C4-like
LOC128242389	TRI45	1.92071e-23	163.358	-10.2962	-3.50524	uncharacterized LOC128242389
LOC128246023	NA	1.94643e-23	64.4317	-10.2949	-6.90724	uncharacterized LOC128246023
LOC128231509	EFC4B	1.96314e-23	265.625	-10.294	-2.70684	EF-hand calcium-binding domain-containing protein 4B-like
LOC128219560	W11B2	2.01948e-23	3744.37	-10.2912	-8.78236	protein Wnt-11b-2-like
LOC128212072	GPAT4	2.03059e-23	2774.16	-10.2905	-2.00292	glycerol-3-phosphate acyltransferase 3-like
LOC128211661	NA	2.0516e-23	36.1381	-10.2895	-7.10414	uncharacterized LOC128211661
LOC128222191	TTC23	2.05385e-23	238.325	-10.2893	-3.29016	tetratricopeptide repeat protein 23-like
LOC128244986	MCES	2.07185e-23	2228.32	-10.2884	-1.6199	mRNA cap guanine-N7 methyltransferase-like
LOC128231769	ZBT24	2.22176e-23	1075.7	10.2815	1.93774	zinc finger and BTB domain-containing protein 24-like
LOC128223100	MANA	2.2617e-23	130.772	10.2797	6.0843	mannan endo-1%2C4-beta-mannosidase-like
LOC128208470	NA	2.32609e-23	32.3239	-10.277	-8.34921	uncharacterized LOC128208470
LOC128219024	SHIP2	2.32968e-23	1470.15	10.2767	2.78934	phosphatidylinositol 3%2C4%2C5-trisphosphate 5-phosphatase 1-like
LOC128213701	LRRC7	2.37659e-23	189.936	10.2747	3.36511	leucine-rich repeat-containing protein 7-like
LOC128238994	AP4B1	2.48963e-23	554.701	10.2701	1.54017	AP-4 complex subunit beta-1-like
LOC128230184	IFT22	2.55221e-23	123.099	-10.2677	-2.51551	intraflagellar transport protein 22 homolog
LOC128218961	PANK4	2.555e-23	1043.62	10.2675	2.52697	4'-phosphopantetheine phosphatase-like
LOC128237496	ZN226	2.56516e-23	944.55	-10.267	-2.21249	zinc finger protein 721-like
LOC128238306	NA	2.57367e-23	1195.64	10.2666	5.2742	uncharacterized LOC128238306
LOC128217283	NA	2.58465e-23	1251	-10.2661	-1.89509	sugar phosphate exchanger 3-like
LOC128242901	M3K3	2.73617e-23	1361.24	10.2605	2.04953	mitogen-activated protein kinase kinase kinase 2-like
LOC128236305	MPIP1	2.81918e-23	28.9195	-10.2576	-6.51137	M-phase inducer phosphatase 1-like
LOC128219923	ACSL4	2.87518e-23	4236.77	-10.2556	-1.387	long-chain-fatty-acid--CoA ligase 4-like
LOC128227316	NCLN	3.01535e-23	570.551	-10.2509	-1.70547	nicalin-like
LOC128230862	ST1B1	3.06205e-23	47.684	-10.2493	-7.82814	sulfotransferase 1B1-like
LOC128223863	KLH24	3.09152e-23	768.18	10.2483	2.6816	kelch-like protein 24
LOC128244774	LRP8	3.10688e-23	70461.2	10.2478	3.32278	neuropilin and tolloid-like protein 1
LOC128208325	NA	3.1146e-23	374.998	-10.2474	-6.38415	uncharacterized LOC128208325
LOC128242155	TRI33	3.1231e-23	271.562	10.2471	5.41975	uncharacterized LOC128242155
LOC128243734	NA	3.21488e-23	76.2111	-10.2442	-6.12579	uncharacterized LOC128243734
LOC128240102	SC6A9	3.76012e-23	1176.28	10.229	4.41522	sodium- and chloride-dependent GABA transporter ine-like
LOC128224436	ST1B1	3.95931e-23	39.2428	-10.2239	-5.79969	sulfotransferase 1B1-like
LOC128208538	CHSTF	4.0656e-23	28.9833	-10.2212	-8.18835	carbohydrate sulfotransferase 15-like
LOC128238015	NA	4.32811e-23	56.5162	-10.2151	-8.06549	uncharacterized LOC128238015
LOC128223622	NA	4.84308e-23	788.461	-10.2041	-9.4798	uncharacterized LOC128223622
LOC128237219	NA	5.247e-23	41.3716	-10.1962	-7.2954	uncharacterized LOC128237219
LOC128244204	RGSL	5.82764e-23	600.742	-10.1859	-8.01675	uncharacterized LOC128244204
LOC128226621	ZSWM2	5.9259e-23	205.425	-10.1842	-3.92659	E3 ubiquitin-protein ligase ZSWIM2-like
LOC128246165	NA	5.9895e-23	23.4358	-10.183	-5.44852	uncharacterized LOC128246165
LOC128214421	YJU2B	5.9895e-23	298.008	10.1831	1.32421	coiled-coil domain-containing protein 130 homolog
LOC128228173	CFA53	6.00585e-23	408.007	-10.1827	-4.86855	cilia- and flagella-associated protein 53-like
LOC128204082	DHB13	6.17128e-23	222.763	10.1799	3.51778	17-beta-hydroxysteroid dehydrogenase 13-like
LOC128223397	SVEP1	6.26322e-23	13356.5	10.1784	5.96307	sushi%2C von Willebrand factor type A%2C EGF and pentraxin domain-containing protein 1-like
LOC128219325	KT5AA	6.36545e-23	28.3549	-10.1768	-4.91521	N-lysine methyltransferase KMT5A-A-like
LOC128212214	NA	6.61285e-23	693.34	-10.173	-8.9783	uncharacterized LOC128212214
LOC128246886	PGBM	6.66754e-23	928.584	10.1721	4.95866	basement membrane-specific heparan sulfate proteoglycan core protein-like
LOC128232635	SWET1	6.6885e-23	2042.78	-10.1717	-2.02726	sugar transporter SWEET1-like
LOC128237277	R213A	7.12594e-23	791.43	10.1654	3.64989	E3 ubiquitin-protein ligase rnf213-alpha-like
LOC128231180	FUCTA	7.21497e-23	908.582	10.1642	6.50783	glycoprotein 3-alpha-L-fucosyltransferase A-like
LOC128238611	NA	7.5991e-23	969.051	10.159	3.26274	uncharacterized LOC128238611
LOC128229195	NA	7.91144e-23	2747.82	-10.155	-7.0677	uncharacterized LOC128229195
LOC128216762	WASL	8.01418e-23	5914.84	10.1537	1.91652	actin nucleation-promoting factor WASL-like
LOC128228679	EMC7	8.17256e-23	4800.82	-10.1517	-1.63022	ER membrane protein complex subunit 7-like
LOC128212836	MET24	8.23511e-23	581.562	-10.1508	-1.59877	probable methyltransferase-like protein 24
LOC128238151	RM19	8.58749e-23	49.3478	-10.1467	-7.87709	39S ribosomal protein L19%2C mitochondrial-like
LOC128228805	MCL1	8.7175e-23	8205.91	10.1451	2.51739	bcl-2-related protein A1-like
LOC128232431	ZDH17	8.81125e-23	3917.37	-10.144	-1.54833	palmitoyltransferase ZDHHC17-like
LOC128239561	NA	9.0873e-23	281.186	10.1409	4.64757	uncharacterized LOC128239561
LOC128244878	CELR3	9.89094e-23	7550.65	10.1325	4.57744	protocadherin-1-like
LOC128241825	NA	9.94347e-23	208.878	-10.1319	-7.40078	uncharacterized LOC128241825
LOC128233004	PEP7	9.9791e-23	4045.98	10.1315	4.50051	uncharacterized LOC128233004
LOC128220661	TRBM	1.00895e-22	163.589	10.1304	4.67877	uncharacterized LOC128220661
LOC128242631	SORL	1.01761e-22	62.945	-10.1294	-7.19327	low-density lipoprotein receptor-related protein 4-like
LOC128234878	ZN583	1.01761e-22	97.2686	10.1294	5.15025	zinc finger protein 37 homolog
LOC128232890	MITOS	1.06704e-22	1262.58	-10.1246	-1.90619	mitochondrial potassium channel ATP-binding subunit-like
LOC128209769	RDH11	1.06849e-22	1698.32	-10.1244	-2.46705	retinol dehydrogenase 11-like
LOC128203195	RIPK1	1.07497e-22	134.864	10.1237	5.02625	protein immune deficiency-like
LOC128234654	OS9	1.09535e-22	4696.52	-10.1218	-1.55712	protein OS-9-like
LOC128227959	NA	1.16754e-22	447.846	10.1155	5.59436	E3 ubiquitin-protein ligase Midline-1-like
LOC128209453	NA	1.1791e-22	374.86	-10.1145	-2.74516	uncharacterized LOC128209453
LOC128221574	NA	1.19245e-22	24.0396	-10.1133	-7.92024	uncharacterized LOC128221574
LOC128205378	NA	1.19559e-22	42.005	-10.1129	-7.64369	uncharacterized LOC128205378
LOC128219757	SACS	1.23331e-22	3459.42	10.1098	5.22568	sacsin-like
LOC128232855	PAXI1	1.44458e-22	2029.84	-10.0942	-1.35783	PAX-interacting protein 1-like
LOC128219899	MYO16	1.52182e-22	14286.3	10.089	4.09063	unconventional myosin-XVI-like
LOC128233376	HMCN1	1.54567e-22	356.181	10.0874	4.83371	nephrin-like
LOC128217508	NA	1.54762e-22	97.4383	-10.0872	-6.35653	uncharacterized LOC128217508
LOC128214681	PPR42	1.562e-22	89.8769	-10.0862	-3.24712	protein phosphatase 1 regulatory subunit 42-like
LOC128215808	NHAX	1.65258e-22	1639.56	10.0806	4.73586	stress response protein NhaX-like
LOC128245062	NA	1.69981e-22	845.181	10.0778	2.20565	uncharacterized LOC128245062
LOC128222887	IMT1	1.72255e-22	63.0034	-10.0764	-3.78298	uncharacterized LOC128222887
LOC128211515	DOCK1	1.75425e-22	10715	10.0745	1.97808	dedicator of cytokinesis protein 1-like
LOC128221701	CP3AD	1.81239e-22	577.862	-10.0712	-9.79426	cytochrome P450 3A4-like
LOC128235100	AMDA	1.82573e-22	487.273	-10.0704	-9.65852	peptidylglycine alpha-hydroxylating monooxygenase-like
LOC128207321	DDX52	1.87402e-22	2139.24	-10.0678	-1.79802	probable ATP-dependent RNA helicase DDX52
LOC128227121	CUBN	1.93508e-22	144.186	-10.0645	-5.92977	neuropilin-1-like
LOC128205061	NA	1.97047e-22	679.318	10.0627	5.06494	receptor-type tyrosine-protein phosphatase kappa-like
LOC128212366	NA	1.98155e-22	335.547	-10.062	-8.79352	uncharacterized LOC128212366
LOC128212349	M3K2	2.10018e-22	1246.76	10.0562	2.33626	uncharacterized LOC128212349
LOC128235322	NA	2.26948e-22	28.1288	-10.0485	-8.14754	uncharacterized LOC128235322
LOC128226635	MSH3	2.27081e-22	1288.76	-10.0484	-2.98593	DNA mismatch repair protein Msh3-like
LOC128232577	ALS	2.33359e-22	90.6362	-10.0456	-5.94846	insulin-like growth factor-binding protein complex acid labile subunit
LOC128225563	PCSK5	2.37946e-22	5761.47	10.0436	2.05849	furin-like protease kpc-1
LOC128214377	NA	2.41311e-22	1107.66	-10.0421	-6.43125	uncharacterized LOC128214377
LOC128231138	AL3B1	2.48211e-22	1837.64	-10.0393	-1.3461	aldehyde dehydrogenase%2C dimeric NADP-preferring-like
LOC128238688	LYRM2	2.49855e-22	753.12	10.0385	0.811538	LYR motif-containing protein 2-like
LOC128225664	NA	2.50329e-22	32.4719	-10.0383	-7.99027	uncharacterized LOC128225664
LOC128228296	ALKB8	2.5172e-22	518.019	-10.0377	-1.8493	alkylated DNA repair protein alkB homolog 8-like
LOC128225938	MPIP1	2.5795e-22	19.701	-10.0352	-7.99564	M-phase inducer phosphatase 1-like
LOC128211919	3BP2	2.62511e-22	28.4137	-10.0333	-7.79508	SH3 domain-binding protein 2-like
LOC128218371	NA	2.63915e-22	1650.66	10.0327	4.93659	uncharacterized LOC128218371
LOC128233427	MEG11	2.70916e-22	332.137	-10.0301	-6.75613	fibrillin-3-like
LOC128211913	NA	2.78769e-22	203.676	10.0272	5.51506	uncharacterized LOC128211913
LOC128233377	CHIN	2.93482e-22	4833.58	10.022	1.92466	N-chimaerin-like
LOC128215012	TLR4	2.97981e-22	605.32	10.0204	7.61012	toll-like receptor 4
LOC128220682	CDC16	3.05049e-22	862.812	10.018	1.17843	cell division cycle protein 16 homolog
LOC128230373	NA	3.06428e-22	173.123	10.0175	6.35341	uncharacterized LOC128230373
LOC128210930	NA	3.1266e-22	55.205	-10.0154	-8.39536	uncharacterized LOC128210930
LOC128206506	GLSK	3.20257e-22	40.4801	-10.013	-7.27921	glutaminase liver isoform%2C mitochondrial-like
LOC128217639	RPGF2	3.22272e-22	10737.7	10.0123	2.11909	rap guanine nucleotide exchange factor 6-like
LOC128219326	NA	3.22516e-22	535.526	-10.0121	-7.0725	uncharacterized LOC128219326
LOC128227372	CDK7	3.3045e-22	559.292	10.0096	1.92807	cyclin-dependent kinase 7-like
LOC128231618	RCN11	3.34243e-22	661.696	10.0084	5.10087	uncharacterized LOC128231618
LOC128243481	PTCD1	3.40767e-22	970.283	-10.0064	-1.3457	pentatricopeptide repeat-containing protein 1%2C mitochondrial-like
LOC128217130	ITIH6	3.4537e-22	71752.2	10.005	4.63845	inter-alpha-trypsin inhibitor heavy chain H6-like
LOC128206169	NA	3.5722e-22	290.243	10.0016	5.20213	uncharacterized LOC128206169
LOC128242323	SUR1	3.66183e-22	459.91	9.99909	4.78837	uncharacterized LOC128242323
LOC128236532	NGFV1	3.73884e-22	18.247	-9.99695	-7.88731	venom nerve growth factor 1-like
LOC128238580	CL190	3.75321e-22	62.9308	-9.99649	-4.64404	uncharacterized LOC128238580
LOC128243092	DCST1	3.95476e-22	4577.95	9.99123	4.6914	DC-STAMP domain-containing protein 2-like
LOC128227977	SHRM3	4.02161e-22	1907.89	9.98949	2.1898	uncharacterized LOC128227977
LOC128238696	SETD4	4.1548e-22	271.569	-9.98618	-2.17692	SET domain-containing protein 4-like
LOC128232316	NA	4.56519e-22	152.901	-9.97676	-4.6249	uncharacterized LOC128232316
LOC128224028	PV21	4.74336e-22	65572.9	9.97288	6.32521	uncharacterized LOC128224028
LOC128222877	P55G	5.09279e-22	1504.93	9.96574	2.94545	phosphatidylinositol 3-kinase regulatory subunit gamma-like
LOC128211300	OFUT1	5.22755e-22	1726.99	-9.96306	-1.15559	GDP-fucose protein O-fucosyltransferase 1-like
LOC128224472	NA	5.3564e-22	27.2075	-9.96056	-7.73297	uncharacterized LOC128224472
LOC128236835	NA	5.36944e-22	447.835	9.96024	4.95885	uncharacterized LOC128236835
LOC128224775	NA	5.91287e-22	211.651	9.95058	6.61731	uncharacterized LOC128224775
LOC128244155	S12A6	6.01642e-22	142.685	-9.94877	-6.31309	solute carrier family 12 member 7-like
LOC128244496	HARB1	6.08026e-22	16.836	-9.94764	-7.77198	putative nuclease HARBI1
LOC128219332	NA	6.22034e-22	191.032	-9.94529	-6.7037	uncharacterized LOC128219332
LOC128238563	D19L3	6.32685e-22	273.28	9.94345	4.66216	probable C-mannosyltransferase DPY19L3
LOC128241137	NA	6.32685e-22	42.0615	-9.94349	-6.47751	P2X purinoceptor 7-like
LOC128228529	DSCL1	6.59326e-22	168.449	9.93926	6.37459	contactin-1a-like
LOC128244341	LAR	6.61974e-22	126.398	-9.93878	-4.99498	receptor-type tyrosine-protein phosphatase C-like
LOC128235274	MYD88	6.65554e-22	1404.6	9.93817	5.00609	myeloid differentiation primary response protein MyD88-like
LOC128217033	FGD6	6.96119e-22	6047.07	9.93361	2.26256	nucleolar protein dao-5-like
LOC128241652	NA	7.02681e-22	86.1981	9.9326	4.52295	uncharacterized LOC128241652
LOC128208995	CO6A6	7.20452e-22	451.296	-9.93003	-4.82468	uncharacterized LOC128208995
LOC128207481	NA	7.44646e-22	16.7034	-9.92666	-7.7591	uncharacterized LOC128207481
LOC128218550	ADRL	7.67493e-22	1289.31	9.92357	4.27345	adiponectin receptor protein 1-like
LOC128204211	TTC38	7.77355e-22	1865.26	9.92221	2.50923	tetratricopeptide repeat protein 38-like
LOC128232903	NA	7.8643e-22	2161.61	-9.92098	-2.48754	uncharacterized LOC128232903
LOC128241332	CHS2	7.91162e-22	20.4952	-9.9203	-8.05345	chitin synthase chs-2-like
LOC128222065	NA	8.15939e-22	13855.7	9.91715	6.1326	uncharacterized LOC128222065
LOC128214974	NA	8.24862e-22	153.07	-9.91598	-8.75489	uncharacterized LOC128214974
LOC128230866	ST1A1	8.46715e-22	17.3292	-9.91329	-7.81042	sulfotransferase 1B1-like
LOC128214138	NA	8.58061e-22	4902.77	-9.91182	-2.85518	receptor-type tyrosine-protein phosphatase delta-like
LOC128212973	SX17A	8.58061e-22	217.701	9.91181	7.38004	transcription factor Sox-17-alpha-like
LOC128244384	NA	8.61636e-22	32.2529	-9.91131	-6.43329	mucin-2-like
LOC128203098	NA	8.63774e-22	703.076	-9.91099	-5.18622	uncharacterized LOC128203098
LOC128225585	NIPA2	9.58501e-22	593.371	9.90051	3.92602	magnesium transporter NIPA2-like
LOC128216816	MTR1A	9.63825e-22	980.546	9.89988	6.48003	melatonin receptor type 1A-like
LOC128217699	NA	1.00994e-21	1585.44	-9.89513	-3.41444	uncharacterized LOC128217699
LOC128233657	SLIT1	1.01211e-21	19487.9	9.89483	4.33643	leucine-rich repeat and immunoglobulin-like domain-containing nogo receptor-interacting protein 1
LOC128228842	PRPF3	1.02914e-21	2558.2	-9.89309	-1.08554	U4/U6 small nuclear ribonucleoprotein Prp3-like
LOC128207929	ZN648	1.03481e-21	1486.64	-9.89246	-1.53203	uncharacterized LOC128207929
LOC128215423	NA	1.06914e-21	37.4392	-9.88912	-5.21313	dentin sialophosphoprotein-like
LOC128236823	TEP1	1.07188e-21	624.915	9.88878	1.83505	telomerase protein component 1-like
LOC128240642	SNX13	1.07814e-21	609.7	9.88812	2.67527	sorting nexin-13-like
LOC128206398	TLR3	1.08149e-21	209.896	9.88766	7.81965	toll-like receptor 13
LOC128216241	TAZ	1.08149e-21	28.7541	-9.88766	-7.44762	tafazzin-like
LOC128224047	NETR	1.0861e-21	45.5694	-9.88715	-8.119	CD5 antigen-like
LOC128226469	AFG2A	1.09582e-21	1133	-9.88618	-2.2209	ribosome biogenesis protein SPATA5-like
LOC128227235	TTLL6	1.09631e-21	780.766	-9.88606	-2.74668	tubulin polyglutamylase ttll6-like
LOC128228700	NA	1.10841e-21	76.6452	9.88489	4.51111	uncharacterized LOC128228700
LOC128239776	G3ST1	1.1278e-21	2042.25	9.88307	2.74355	galactosylceramide sulfotransferase-like
LOC128213954	LR74B	1.13634e-21	77.1397	-9.88224	-9.24296	leucine-rich repeat-containing protein 74A-like
LOC128238541	CL190	1.15102e-21	28.2686	-9.88088	-4.7752	uncharacterized LOC128238541
LOC128237421	CIP1	1.15981e-21	34.6276	-9.88004	-4.40851	E3 ubiquitin-protein ligase CCNB1IP1-like
LOC128228418	RPA49	1.16437e-21	878.597	-9.87957	-2.0157	DNA-directed RNA polymerase I subunit RPA49-like
LOC128246882	LRC15	1.17411e-21	6017.17	9.87866	5.29996	protein slit-like
LOC128227283	NEK1	1.21331e-21	1480.96	-9.87529	-2.94282	serine/threonine-protein kinase Nek1-like
LOC128216911	NA	1.33124e-21	505.942	9.86591	2.40858	uncharacterized LOC128216911
LOC128214674	CUBN	1.33144e-21	21.2495	-9.86582	-7.74211	low-density lipoprotein receptor-related protein 12-like
LOC128229767	RHEB	1.34136e-21	2240.16	-9.86499	-6.37223	GTP-binding protein Rheb-like
LOC128210725	NA	1.39506e-21	101.957	-9.86098	-8.67985	uncharacterized LOC128210725
LOC128217782	PRAX	1.41315e-21	34.2598	-9.85961	-5.02991	uncharacterized LOC128217782
LOC128234714	ADAS	1.48568e-21	3393.54	-9.8545	-1.20258	alkyldihydroxyacetonephosphate synthase%2C peroxisomal-like
LOC128242685	PIGU	1.49464e-21	2487.22	-9.85382	-1.63012	phosphatidylinositol glycan anchor biosynthesis class U protein-like
LOC128226975	NA	1.49678e-21	137.622	-9.8536	-7.18912	uncharacterized LOC128226975
LOC128226343	YOAJ	1.51643e-21	40.7263	-9.85222	-7.5936	uncharacterized LOC128226343
LOC128246486	SYB	1.52415e-21	3932.81	9.85163	1.69267	vesicle-associated membrane protein 3-like
LOC128218577	NA	1.55994e-21	1503.27	9.84922	4.85618	uncharacterized LOC128218577
LOC128213265	NA	1.64409e-21	92.6141	-9.84386	-5.4384	uncharacterized LOC128213265
LOC128209890	NA	1.6469e-21	359.157	9.84362	5.13609	girdin-like
LOC128222977	SVEP1	1.80996e-21	14246.7	9.83404	6.09079	uncharacterized LOC128222977
LOC128213476	NOTCH	1.92441e-21	1598.01	9.82779	5.75416	protein draper-like
LOC128217728	FGL1	1.94099e-21	64810.6	9.82685	4.73175	microfibril-associated glycoprotein 4-like
LOC128228911	CNGA3	1.94975e-21	179.597	-9.82632	-9.44352	cyclic nucleotide-gated cation channel alpha-3-like
LOC128236738	SVEP1	1.95177e-21	112.899	-9.82614	-6.60536	mucin-5AC-like
LOC128245661	NA	1.9678e-21	674.658	9.82516	5.25264	uncharacterized LOC128245661
LOC128223864	ENDOV	1.9678e-21	527.386	9.82519	2.88111	endonuclease V-like
LOC128217453	ZBT49	2.00295e-21	812.976	9.82331	2.86538	zinc finger and BTB domain-containing protein 49-like
LOC128214988	NA	2.11484e-21	5339.31	9.81775	2.92498	tyrosine-protein kinase SRK2-like
LOC128224557	NU214	2.13801e-21	1400.15	-9.81658	-1.81348	nuclear pore complex protein Nup214-like
LOC128233003	TF2H1	2.25271e-21	1177.47	-9.81123	-1.44636	general transcription factor IIH subunit 1-like
LOC128232422	NA	2.29032e-21	189.086	9.80948	6.21664	uncharacterized LOC128232422
LOC128204203	GASR	2.33231e-21	1312.41	9.80757	4.17933	cholecystokinin receptor type A-like
LOC128216733	NA	2.4132e-21	169.467	-9.80406	-8.47973	uncharacterized LOC128216733
LOC128237766	BIR7A	2.41459e-21	1345.25	9.80392	4.4829	uncharacterized LOC128237766
LOC128237497	DEFGA	2.42562e-21	166.854	-9.80332	-7.85964	defensin gallicin-like
LOC128212512	NA	2.42562e-21	77.7776	9.80331	4.52931	uncharacterized LOC128212512
LOC128232627	ATG9A	2.44475e-21	975.445	9.80244	1.41466	autophagy-related protein 9A-like
LOC128207678	FSIP1	2.71203e-21	171.823	9.79188	2.07029	fibrous sheath-interacting protein 1-like
LOC128213654	NCS2	2.72282e-21	731.767	9.79141	2.34759	neuronal calcium sensor 2-like
LOC128207825	NA	2.77143e-21	5748.79	9.78954	2.21108	regulator of G-protein signaling 6-like
LOC128213428	DMAP1	2.79261e-21	2426.35	-9.7887	-1.11149	DNA methyltransferase 1-associated protein 1-like
LOC128239943	NA	3.01957e-21	234.206	9.78072	8.8498	uncharacterized LOC128239943
LOC128239769	NA	3.03044e-21	22.2628	-9.78028	-7.4425	uncharacterized LOC128239769
LOC128244495	NA	3.03595e-21	75.8172	-9.78002	-8.48813	uncharacterized LOC128244495
LOC128230092	OSBL8	3.10034e-21	3937.47	9.77782	2.36756	oxysterol-binding protein-related protein 8-like
LOC128207138	NA	3.12415e-21	53.5626	-9.77697	-4.63681	uncharacterized LOC128207138
LOC128210970	NA	3.22152e-21	278.321	-9.77379	-6.9864	uncharacterized LOC128210970
LOC128229404	FA47E	3.27931e-21	260.464	-9.77191	-5.35555	protein FAM47E-like
LOC128232112	NOE3	3.30468e-21	49.239	-9.77106	-6.35339	noelin-3-like
LOC128218608	TMM26	3.39892e-21	2414.95	9.76813	4.46988	transmembrane protein 26-like
LOC128213129	RPAB1	3.42298e-21	1655.95	-9.76734	-1.385	DNA-directed RNA polymerases I%2C II%2C and III subunit RPABC1
LOC128234461	CHST9	3.43038e-21	570.345	-9.76705	-4.51381	uncharacterized LOC128234461
LOC128210862	UN13D	3.48572e-21	63.0777	-9.76535	-8.58856	protein unc-13 homolog D-like
LOC128243230	RN166	3.50453e-21	2111.23	9.76473	2.00417	E3 ubiquitin-protein ligase RNF166-like
LOC128232083	VPS50	3.56707e-21	1632.39	-9.76287	-1.31002	syndetin-like
LOC128214326	RAC1	3.58811e-21	18.6622	-9.76219	-4.38382	ras-related protein ced-10-like
LOC128227787	NA	3.67619e-21	169.818	9.75966	5.04648	uncharacterized LOC128227787
LOC128206043	COL12	3.67864e-21	22.4815	-9.75952	-7.82153	perlucin-like protein
LOC128213223	NA	3.74413e-21	209.405	9.75765	8.38778	uncharacterized LOC128213223
LOC128217882	ZASP	3.85929e-21	5860.83	9.75451	3.79986	PDZ and LIM domain protein Zasp-like
LOC128219017	NA	4.01575e-21	29.505	-9.7504	-5.81978	uncharacterized LOC128219017
LOC128233494	NA	4.15042e-21	1288.25	9.74698	5.41534	uncharacterized LOC128233494
LOC128203121	NA	4.19901e-21	279.324	9.74572	4.99742	N-acetylated-alpha-linked acidic dipeptidase 2-like
LOC128217270	NA	4.34563e-21	4016.8	9.74216	5.24763	uncharacterized LOC128217270
LOC128214637	OFUT1	4.35377e-21	288.305	9.74189	3.28012	GDP-fucose protein O-fucosyltransferase 1-like
LOC128218783	EFHC2	4.41127e-21	604.705	-9.74049	-4.70804	EF-hand domain-containing family member C2-like
LOC128209423	NA	4.48752e-21	333.965	-9.73867	-8.11329	uncharacterized LOC128209423
LOC128205174	YQJL	4.74876e-21	922.357	-9.73284	-1.43194	uncharacterized LOC128205174
LOC128238535	NA	4.842e-21	117.619	-9.73079	-4.71609	trichohyalin-like
LOC128217652	NA	4.949e-21	238.972	9.72849	5.01449	uncharacterized LOC128217652
LOC128211860	NA	4.95756e-21	185.147	9.72824	4.32524	uncharacterized LOC128211860
LOC128237817	ATG11	5.02392e-21	14.0099	-9.72682	-7.50531	uncharacterized LOC128237817
LOC128235482	ANPRB	5.26169e-21	41.2428	-9.72204	-8.69966	atrial natriuretic peptide receptor 2-like
LOC128208362	NA	5.30185e-21	22.1724	-9.72119	-5.50636	uncharacterized LOC128208362
LOC128214320	RCN11	5.37902e-21	1009.62	9.71964	3.83165	uncharacterized LOC128214320
LOC128243899	LIN41	5.42881e-21	81.6274	9.71863	4.92256	E3 ubiquitin-protein ligase TRIM71-like
LOC128220901	LST	5.54576e-21	31.8633	-9.71639	-8.69134	uncharacterized LOC128220901
LOC128206872	AGSA	5.67677e-21	150.507	9.71394	6.93907	adenosine deaminase AGSA-like
LOC128231374	NWD1	5.73431e-21	1096.73	-9.71283	-7.5941	uncharacterized LOC128231374
LOC128239951	NA	5.85131e-21	155.889	9.7107	6.5598	uncharacterized LOC128239951
LOC128209753	SPRY3	6.01972e-21	19.2373	-9.70774	-4.52007	uncharacterized LOC128209753
LOC128220135	TCTP	6.15877e-21	114902	9.70533	1.85477	translationally-controlled tumor protein homolog
LOC128228132	FREM2	6.30628e-21	944.527	9.70285	3.7219	extracellular matrix protein 3-like
LOC128236619	Y531	6.31746e-21	47.9157	-9.70259	-8.18962	stress response protein NhaX-like
LOC128245421	NA	6.75681e-21	120.701	-9.69566	-6.37724	uncharacterized LOC128245421
LOC128225703	CUBN	6.94667e-21	26.4022	-9.69276	-8.05431	uncharacterized LOC128225703
LOC128215121	ABCA1	7.05936e-21	106.14	-9.69104	-5.58768	phospholipid-transporting ATPase ABCA1-like
LOC128244285	NA	7.65597e-21	47.1774	-9.68268	-7.19139	uncharacterized LOC128244285
LOC128239721	NA	7.86718e-21	38.4163	-9.67982	-5.00113	uncharacterized LOC128239721
LOC128204753	NA	8.37627e-21	25.1945	-9.67334	-7.98802	uncharacterized LOC128204753
LOC128228591	KCNKI	8.4356e-21	54.2896	-9.67254	-8.01715	TWiK family of potassium channels protein 7-like
LOC128228061	CAMT2	8.47407e-21	105.529	-9.672	-7.05386	O-methyltransferase MdmC-like
LOC128238932	UCP3	8.55799e-21	212.468	-9.67092	-5.86661	mitochondrial uncoupling protein 3-like
LOC128210992	NA	8.88864e-21	150.044	-9.66697	-4.50758	uncharacterized LOC128210992
LOC128234223	MRP1	8.90931e-21	1291.73	9.66666	4.69263	multidrug resistance-associated protein 1-like
LOC128209538	HIPL1	9.71459e-21	629.352	-9.65772	-7.66103	HHIP-like protein 1
LOC128217532	GELS2	9.97382e-21	18139.1	9.65495	4.00352	gelsolin-like protein 2
LOC128205588	FAXC	1.02246e-20	128.617	9.65233	5.11848	failed axon connections homolog
LOC128214971	PRB3	1.02799e-20	205.347	-9.6517	-6.38306	mucin-2-like
LOC128230815	GPR19	1.0487e-20	19.8813	-9.64958	-7.64243	probable G-protein coupled receptor 19
LOC128236529	NA	1.05408e-20	48.3953	-9.64899	-8.20603	uncharacterized LOC128236529
LOC128213258	NA	1.06728e-20	76.0584	-9.64764	-9.94668	uncharacterized LOC128213258
LOC128230127	TMX2	1.08355e-20	1993.94	-9.64601	-1.27474	thioredoxin-related transmembrane protein 2 homolog
LOC128213918	PTPRM	1.106e-20	282.558	-9.64383	-6.38892	receptor-type tyrosine-protein phosphatase epsilon-like
LOC128228339	HS12B	1.11865e-20	31.6692	-9.64259	-7.23944	heat shock 70 kDa protein 12B-like
LOC128237802	NA	1.15572e-20	1234.54	-9.63918	-8.65825	uncharacterized LOC128237802
LOC128235213	GGT1	1.2482e-20	12918.9	9.6312	4.44393	glutathione hydrolase 1 proenzyme-like
LOC128242421	NA	1.25654e-20	235.683	-9.63044	-6.45589	uncharacterized LOC128242421
LOC128204888	PP1	1.26338e-20	703.775	-9.62981	-2.52738	uncharacterized LOC128204888
LOC128238855	NA	1.29391e-20	827.583	-9.62728	-1.33485	uncharacterized LOC128238855
LOC128237013	NA	1.29647e-20	62.7475	-9.62701	-4.99091	uncharacterized LOC128237013
LOC128227311	LRRK1	1.31839e-20	4420.7	9.62521	1.56058	leucine-rich repeat serine/threonine-protein kinase 1-like
LOC128211167	NA	1.39024e-20	20.1309	-9.61968	-8.02763	uncharacterized LOC128211167
LOC128230686	CR021	1.47132e-20	1570.55	-9.61378	-2.6079	UPF0711 protein C18orf21-like
LOC128239057	TLR4	1.53597e-20	2630.73	9.60928	2.82967	toll-like receptor 4
LOC128245367	CPLN2	1.58504e-20	1338.55	-9.60597	-2.53722	ciliogenesis and planar polarity effector 2-like
LOC128242224	HARB1	1.62553e-20	100.554	-9.60329	-7.47663	putative nuclease HARBI1
LOC128216432	CAV1	1.66036e-20	1269.29	-9.60104	-7.71845	caveolin-1-like
LOC128234158	NA	1.69868e-20	1299.92	-9.59861	-7.23799	uncharacterized LOC128234158
LOC128246713	NA	1.74224e-20	11803.2	9.59593	3.80816	uncharacterized LOC128246713
LOC128232564	HEAT6	1.82392e-20	2332.17	-9.59106	-1.14382	HEAT repeat-containing protein 6-like
LOC128219282	PLS3	1.82392e-20	56.0948	-9.59113	-8.41932	phospholipid scramblase 3-like
LOC128213752	KAPC	1.83399e-20	134.224	-9.59042	-8.02583	putative 3-phosphoinositide-dependent protein kinase 2
LOC128219900	MATN1	1.84744e-20	30.2325	-9.58959	-5.34057	cartilage matrix protein-like
LOC128214569	NA	1.87346e-20	36.887	-9.58808	-6.86968	chromosome partition protein Smc-like
LOC128223167	NA	1.90431e-20	17.4352	-9.58632	-7.82112	uncharacterized LOC128223167
LOC128244385	PGBD4	1.90581e-20	274.766	-9.58617	-6.5076	piggyBac transposable element-derived protein 4-like
LOC128234217	LACH	2.01306e-20	377.762	9.58044	3.82455	protein amalgam-like
LOC128212780	ADIPB	2.03978e-20	325.845	-9.57901	-3.8776	afadin- and alpha-actinin-binding protein B-like
LOC128236965	NA	2.04768e-20	100	-9.57854	-3.16813	uncharacterized LOC128236965
LOC128223482	CAN9	2.07516e-20	355.188	9.57709	5.80539	calpain-9-like
LOC128214135	ANAG	2.08815e-20	2812.33	-9.57637	-0.879877	alpha-N-acetylglucosaminidase-like
LOC128206505	GLSK	2.11173e-20	32.6926	-9.57514	-7.28167	glutaminase liver isoform%2C mitochondrial-like
LOC128238200	GCP2	2.13067e-20	4194.34	-9.57414	-1.96041	gamma-tubulin complex component 2-like
LOC128225611	NA	2.18923e-20	533.892	9.57127	6.45851	uncharacterized LOC128225611
LOC128208477	ISM1	2.21638e-20	28.9456	-9.56992	-7.82433	isthmin-1-like
LOC128231503	NEK4	2.24584e-20	406.795	-9.56849	-1.52267	uncharacterized LOC128231503
LOC128217180	NA	2.26954e-20	59284.6	-9.56733	-1.67329	uncharacterized LOC128217180
LOC128205771	PDLI3	2.28992e-20	5228.16	9.56633	3.95394	trithorax group protein osa-like
LOC128222354	S46A3	2.31749e-20	320.139	9.56502	4.5097	solute carrier family 46 member 3-like
LOC128215501	NA	2.33391e-20	34.2034	-9.56422	-7.70239	uncharacterized LOC128215501
LOC128218966	NA	2.35404e-20	439.258	9.56326	5.29826	uncharacterized LOC128218966
LOC128213628	TEX2	2.36822e-20	2093.27	9.56257	1.67458	testis-expressed protein 2-like
LOC128235920	NA	2.45794e-20	30.086	-9.55865	-7.51355	uncharacterized LOC128235920
LOC128246760	GUN4	2.46228e-20	16059.4	9.55839	4.50014	endoglucanase E-4-like
LOC128210421	THG1	2.47092e-20	1353.11	-9.55796	-2.82701	probable tRNA(His) guanylyltransferase
LOC128213169	NA	2.49544e-20	544.962	9.55687	4.89066	uncharacterized LOC128213169
LOC128230293	NA	2.5086e-20	365.692	-9.55625	-2.71603	uncharacterized LOC128230293
LOC128230820	ZN383	2.61611e-20	18.774	-9.55183	-7.56173	zinc finger protein 596-like
LOC128233534	NA	2.62533e-20	870.594	9.5514	5.28672	uncharacterized LOC128233534
LOC128234969	INT10	2.69883e-20	1118.42	-9.54847	-1.65921	integrator complex subunit 10-like
LOC128206263	CPMD8	2.70235e-20	1308.87	9.54826	5.63288	uncharacterized LOC128206263
LOC128246060	MELT	2.72872e-20	469.518	-9.54718	-2.79916	protein melted-like
LOC128246490	A2478	2.80113e-20	27.4485	-9.5444	-6.18057	uncharacterized LOC128246490
LOC128204935	YRD6	2.83792e-20	231.183	-9.54297	-5.25989	uncharacterized protein K02A2.6-like
LOC128218273	FRM4A	2.90696e-20	965.465	9.54041	2.29439	FERM domain-containing protein 4A-like
LOC128238156	EFCB6	2.91293e-20	92.5419	-9.54013	-2.34659	EF-hand calcium-binding domain-containing protein 6-like
LOC128234293	NPHN	2.99272e-20	141.871	9.53724	6.98827	hemicentin-1-like
LOC128234925	NA	2.99272e-20	898.265	9.53718	5.84681	uncharacterized LOC128234925
LOC128218305	NA	3.02623e-20	128.019	-9.53596	-3.64105	uncharacterized LOC128218305
LOC128242197	TIPT	3.07722e-20	588.684	-9.53415	-2.74773	uncharacterized LOC128242197
LOC128206449	TENX	3.21958e-20	403.545	9.52939	5.11622	cell death abnormality protein 1-like
LOC128230840	ST1B1	3.29302e-20	22.2117	-9.52697	-7.43732	sulfotransferase 1B1-like
LOC128230524	NA	3.35487e-20	46.3347	-9.52497	-8.86896	uncharacterized LOC128230524
LOC128233550	NA	3.44224e-20	257.97	9.52223	4.87293	uncharacterized LOC128233550
LOC128209521	NA	3.5187e-20	95.2874	-9.51988	-6.541	uncharacterized LOC128209521
LOC128229363	HACD3	3.59691e-20	1105.06	-9.51752	-1.77896	very-long-chain (3R)-3-hydroxyacyl-CoA dehydratase-like
LOC128239408	CPL1	3.62523e-20	7504.66	9.51663	4.91168	procathepsin L-like
LOC128217602	NA	3.62566e-20	441.636	9.51655	6.67565	uncharacterized LOC128217602
LOC128211674	NA	3.67588e-20	21.7305	-9.51505	-4.69518	uncharacterized LOC128211674
LOC128219846	HTK16	3.88725e-20	871.441	9.50916	2.41403	tyrosine-protein kinase HTK16-like
LOC128223113	NA	3.90567e-20	130.888	-9.5086	-5.33624	uncharacterized LOC128223113
LOC128242970	NA	4.38415e-20	50.0395	-9.4965	-6.58451	uncharacterized LOC128242970
LOC128217357	ANR10	4.53104e-20	1591.24	9.493	1.20589	poly [ADP-ribose] polymerase tankyrase-2-like
LOC128246569	IMT3	4.53406e-20	241.531	9.49286	4.9965	uncharacterized LOC128246569
LOC128233950	Y4757	4.60937e-20	343.129	9.49107	6.38218	uncharacterized LOC128233950
LOC128232537	SNP29	4.81308e-20	3136.06	9.48649	1.27911	synaptosomal-associated protein 29-like
LOC128229842	DRAM2	4.95579e-20	717.132	9.48337	4.49087	DNA damage-regulated autophagy modulator protein 1-like
LOC128216684	GSTM5	4.97573e-20	1659.32	-9.48288	-2.93689	glutathione S-transferase Mu 5-like
LOC128234560	PPCS	5.0628e-20	1121.05	9.481	1.28935	phosphopantothenate--cysteine ligase-like
LOC128231592	NA	5.16945e-20	518.566	-9.47869	-1.59318	uncharacterized LOC128231592
LOC128245973	UNC9	5.16945e-20	36.2254	-9.47872	-7.78332	innexin unc-9-like
LOC128240801	NA	5.17421e-20	61.8858	-9.47852	-6.65102	uncharacterized LOC128240801
LOC128223769	NA	5.17746e-20	247.844	-9.47839	-6.74121	uncharacterized LOC128223769
LOC128244007	NA	5.23462e-20	79.9508	-9.47717	-8.56116	uncharacterized LOC128244007
LOC128207043	TNIP1	5.36953e-20	19076.8	9.47444	3.02122	TNFAIP3-interacting protein 1-like
LOC128205548	NA	5.431e-20	798.927	-9.47318	-3.94024	uncharacterized LOC128205548
LOC128227736	MIB1	5.53512e-20	1427.72	9.47113	3.07463	uncharacterized LOC128227736
LOC128212979	PNKP	5.62219e-20	595.273	9.46943	5.04847	bifunctional polynucleotide phosphatase/kinase-like
LOC128242821	NA	5.64222e-20	247.858	9.46899	6.60727	uncharacterized LOC128242821
LOC128225998	NA	5.65637e-20	158.85	-9.46866	-7.10835	uncharacterized LOC128225998
LOC128217956	ALG12	6.13704e-20	553.883	-9.46006	-1.7642	dol-P-Man:Man(7)GlcNAc(2)-PP-Dol alpha-1%2C6-mannosyltransferase-like
LOC128219912	UGGG1	6.13774e-20	6341.32	-9.45998	-2.70431	UDP-glucose:glycoprotein glucosyltransferase 1-like
LOC128228998	ATR12	6.17257e-20	3374.41	-9.45932	-4.4481	uncharacterized LOC128228998
LOC128229951	NA	6.25123e-20	26.2825	-9.45793	-7.31943	uncharacterized LOC128229951
LOC128234311	NA	6.26145e-20	660.084	-9.45769	-4.92419	uncharacterized LOC128234311
LOC128208335	ADA10	6.28887e-20	41.5647	-9.45716	-8.71056	disintegrin and metalloproteinase domain-containing protein 10-like
LOC128216443	SRGP3	6.51937e-20	6753.69	9.45332	2.0573	SLIT-ROBO Rho GTPase-activating protein 3-like
LOC128225831	NA	6.53295e-20	246.197	9.45304	5.30384	uncharacterized LOC128225831
LOC128226570	5HT2B	6.5649e-20	495.89	9.45246	6.26918	5-hydroxytryptamine receptor 1D-like
LOC128208458	POL4	6.57997e-20	22.7022	-9.45215	-5.25757	uncharacterized protein K02A2.6-like
LOC128235386	NA	6.70266e-20	37.5143	-9.45014	-8.19971	uncharacterized LOC128235386
LOC128213047	KRI1	6.80329e-20	2624.49	-9.44851	-1.61043	protein KRI1 homolog
LOC128212114	NA	6.9285e-20	188.087	9.44653	3.43716	uncharacterized LOC128212114
LOC128241743	NA	7.09362e-20	353.258	-9.444	-2.0339	uncharacterized LOC128241743
LOC128224245	DYN1	7.14256e-20	1985.38	9.44321	1.92506	dynamin-1-like
LOC128229937	ARL1	7.31061e-20	1971.76	-9.4407	-1.56494	ADP-ribosylation factor-like protein 1
LOC128207246	ABCG5	7.46584e-20	1062.08	-9.43843	-4.9683	ATP-binding cassette sub-family G member 5-like
LOC128207459	PP14C	7.55883e-20	3307.6	9.43707	2.63426	protein phosphatase 1 regulatory subunit 14C-like
LOC128211872	DDX56	7.94364e-20	2098.27	-9.43179	-2.3904	probable ATP-dependent RNA helicase DDX56
LOC128238565	NA	7.98449e-20	242.594	9.43118	2.98808	uncharacterized LOC128238565
LOC128242157	NA	8.48796e-20	256.346	-9.4247	-2.26142	uncharacterized LOC128242157
LOC128240314	NA	8.88139e-20	36.1046	-9.41987	-7.78064	uncharacterized LOC128240314
LOC128242226	RRP44	9.05579e-20	2662.41	-9.41776	-1.94743	exosome complex exonuclease RRP44-like
LOC128238774	TPC10	9.29128e-20	1602.69	9.415	1.62519	trafficking protein particle complex subunit 10-like
LOC128233643	CP3AO	9.33428e-20	266	9.41444	5.83142	cytochrome P450 3A24-like
LOC128238595	NA	9.90534e-20	52426.2	9.40813	4.34114	uncharacterized LOC128238595
LOC128220312	ZN862	1.01111e-19	18.0431	-9.4059	-7.50224	zinc finger protein 862-like
LOC128222832	NA	1.01367e-19	1244.4	-9.40557	-5.7502	uncharacterized LOC128222832
LOC128224096	DDR2	1.03302e-19	1256.53	9.40351	5.57583	discoidin domain-containing receptor 2-like
LOC128240220	STEEP	1.03535e-19	579.322	9.4032	2.18529	STING ER exit protein-like
LOC128233533	NA	1.04392e-19	48.9671	-9.40227	-5.28426	uncharacterized LOC128233533
LOC128219444	NOTCH	1.05227e-19	12.8647	-9.40136	-7.38226	neurogenic locus Notch protein-like
LOC128229639	NA	1.05575e-19	4125.93	9.40094	5.79192	uncharacterized LOC128229639
LOC128240203	NA	1.05863e-19	74.7337	-9.40059	-4.42036	uncharacterized LOC128240203
LOC128235971	PBMU2	1.11277e-19	32.3299	-9.39527	-7.98347	keratin-associated protein 10-5-like
LOC128229964	TAF11	1.11609e-19	1013.32	-9.39489	-2.41082	transcription initiation factor TFIID subunit 11-like
LOC128212002	NA	1.15736e-19	366.448	9.391	4.47825	uncharacterized LOC128212002
LOC128206579	MEP1B	1.15892e-19	26.6902	-9.39079	-7.33856	zinc metalloproteinase nas-6-like
LOC128246452	NA	1.17979e-19	229.95	-9.38884	-2.36631	uncharacterized LOC128246452
LOC128239194	NA	1.18699e-19	388.415	-9.38813	-4.32724	uncharacterized LOC128239194
LOC128226914	NA	1.18752e-19	49.6228	-9.38801	-7.56664	uncharacterized LOC128226914
LOC128246295	NA	1.19261e-19	30.5944	-9.38749	-6.5967	uncharacterized LOC128246295
LOC128233459	DEDD	1.21765e-19	594.206	-9.38523	-1.0586	death effector domain-containing protein-like
LOC128230785	RAA1C	1.21863e-19	199.56	9.38508	6.4164	uncharacterized LOC128230785
LOC128239331	SMU1	1.22299e-19	4471.76	-9.38457	-1.78898	WD40 repeat-containing protein SMU1
LOC128234135	SIDT1	1.22299e-19	2278.86	9.38464	2.42305	SID1 transmembrane family member 1-like
LOC128208396	NA	1.2261e-19	17.2589	-9.38423	-7.8059	uncharacterized LOC128208396
LOC128202920	TBA1A	1.26988e-19	84545.2	-9.38047	-2.8031	tubulin alpha-1A chain-like
LOC128226510	NA	1.29452e-19	1104.17	9.37837	3.20281	uncharacterized LOC128226510
LOC128244631	CD045	1.31292e-19	22.7322	-9.37681	-7.10393	uncharacterized protein C4orf45 homolog
LOC128203322	NA	1.34411e-19	542.5	9.37427	3.20574	uncharacterized LOC128203322
LOC128246218	SC5AC	1.3513e-19	295.003	9.37364	5.77413	sodium-coupled monocarboxylate transporter 1-like
LOC128203548	NA	1.40498e-19	1280.01	-9.36946	-1.5568	zinc finger protein 394-like
LOC128209469	VASH1	1.45777e-19	175.886	-9.3655	-3.38392	tubulinyl-Tyr carboxypeptidase 1-like
LOC128245591	ZER1	1.50961e-19	1053.06	-9.36174	-0.881083	protein zer-1 homolog
LOC128243173	TGMH	1.53055e-19	69093.5	9.36021	5.15875	hemocyte protein-glutamine gamma-glutamyltransferase-like
LOC128208279	CP2J6	1.5435e-19	261.708	9.35926	4.96348	cytochrome P450 2J6-like
LOC128231560	ASPDH	1.60289e-19	828.723	-9.3552	-1.71978	aspartate dehydrogenase domain-containing protein-like
LOC128241910	NA	1.62811e-19	40.7994	-9.35348	-7.27179	uncharacterized LOC128241910
LOC128223044	HIP	1.6684e-19	4513.92	9.35083	2.83288	uncharacterized LOC128223044
LOC128204981	NA	1.73995e-19	53.6943	-9.34632	-3.90957	uncharacterized LOC128204981
LOC128232631	NA	1.76069e-19	150.244	9.34499	3.9282	uncharacterized LOC128232631
LOC128243816	FABP1	1.78182e-19	35.1728	-9.34366	-6.22565	sodium/calcium exchanger regulatory protein 1-like
LOC128227015	APC	1.78765e-19	363.96	9.34325	1.99931	adenomatous polyposis coli homolog
LOC128223709	TTC13	1.79982e-19	2333.56	-9.34246	-2.52659	tetratricopeptide repeat protein 13-like
LOC128216992	GATB	1.83008e-19	1047.08	-9.34063	-1.59261	glutamyl-tRNA(Gln) amidotransferase subunit B%2C mitochondrial-like
LOC128239197	NA	1.91368e-19	12.7619	-9.33583	-7.37039	uncharacterized LOC128239197
LOC128216610	ORC5	1.9586e-19	1080.31	-9.33331	-1.70532	origin recognition complex subunit 5-like
LOC128232222	PTTG	1.97846e-19	19753.9	9.33217	1.58571	pituitary tumor-transforming gene 1 protein-interacting protein-like
LOC128212774	MGA	2.01557e-19	6292.46	9.33013	4.1543	sucrase-isomaltase%2C intestinal-like
LOC128231865	SUCHY	2.04234e-19	188.25	9.32867	4.06828	succinate--hydroxymethylglutarate CoA-transferase-like
LOC128222975	NA	2.07925e-19	5322.45	9.3267	2.23786	proto-oncogene vav-like
LOC128234882	MOT14	2.13264e-19	383.102	9.32394	4.85784	monocarboxylate transporter 14-like
LOC128246536	SPR	2.19106e-19	666.687	-9.32101	-7.05175	sex peptide receptor-related protein 2-like
LOC128209185	NA	2.25895e-19	588.903	-9.3177	-4.30553	keratin%2C type I cytoskeletal 10-like
LOC128237568	BRE4	2.28015e-19	425.09	-9.31665	-9.12293	beta-1%2C4-N-acetylgalactosaminyltransferase bre-4-like
LOC128213068	SX17A	2.29046e-19	90.7444	9.3161	6.62226	transcription factor Sox-17-alpha-like
LOC128244600	NA	2.31e-19	192.333	9.31513	5.62875	uncharacterized LOC128244600
LOC128206706	NA	2.31845e-19	12.4627	-9.31467	-7.33809	uncharacterized LOC128206706
LOC128203047	WFDC1	2.31863e-19	28.066	-9.3146	-5.44998	uncharacterized LOC128203047
LOC128236255	ACO13	2.62567e-19	519.149	-9.30132	-2.34251	acyl-coenzyme A thioesterase 13-like
LOC128232277	NHRF1	2.8344e-19	2139.29	9.29312	5.23748	Na(+)/H(+) exchange regulatory cofactor NHE-RF1-like
LOC128236876	RERG	2.87812e-19	710.374	9.29142	2.25455	ras-related and estrogen-regulated growth inhibitor-like
LOC128225948	MPIP1	2.96757e-19	18.5421	-9.2881	-7.54432	M-phase inducer phosphatase 1-like
LOC128221502	NA	3.16735e-19	14.1798	-9.28109	-7.52248	uncharacterized LOC128221502
LOC128216160	SSDH	3.30898e-19	19.3495	-9.27636	-7.9711	succinate-semialdehyde dehydrogenase%2C mitochondrial-like
LOC128209212	NA	3.35789e-19	53.2543	-9.27473	-7.41944	uncharacterized LOC128209212
LOC128243676	NA	3.36276e-19	9975.55	9.27451	1.35412	uncharacterized LOC128243676
LOC128243118	NA	3.44424e-19	32.518	-9.27189	-7.26591	uncharacterized LOC128243118
LOC128215969	HMCN1	3.62402e-19	27.5855	-9.26639	-7.75235	A disintegrin and metalloproteinase with thrombospondin motifs adt-1-like
LOC128223965	SURF2	3.7178e-19	1716.13	-9.2636	-2.19782	surfeit locus protein 2-like
LOC128233049	M21D2	3.73558e-19	66.9065	-9.26302	-7.99265	nucleotidyltransferase MB21D2-like
LOC128225286	NA	3.74937e-19	18.3743	-9.26256	-5.24478	uncharacterized LOC128225286
LOC128242476	RUSD2	3.7746e-19	363.868	-9.26178	-3.25633	pseudouridylate synthase RPUSD2-like
LOC128222069	DHE3	3.81317e-19	13779.4	9.26063	1.72643	glutamate dehydrogenase%2C mitochondrial-like
LOC128217244	MA2A1	3.98588e-19	26.7496	-9.25583	-6.372	alpha-mannosidase 2-like
LOC128227679	NA	4.1772e-19	211.226	-9.25075	-7.25011	uncharacterized LOC128227679
LOC128209320	CX065	4.25213e-19	40.5044	-9.24878	-6.59497	uncharacterized protein CXorf65 homolog
LOC128230655	NPR9	4.3181e-19	13.6345	-9.24707	-7.46544	galanin-like G-protein coupled receptor npr-9
LOC128209767	NAA80	4.34795e-19	276.979	-9.24627	-1.41351	N-alpha-acetyltransferase 80-like
LOC128203656	ACKL	4.4913e-19	5559.83	9.24273	2.13	activated Cdc42 kinase-like
LOC128235114	FUCL6	4.5547e-19	876.36	9.24117	8.35994	uncharacterized LOC128235114
LOC128238847	NA	4.622e-19	299.253	9.23953	3.95089	uncharacterized LOC128238847
LOC128244354	DPOM	4.62392e-19	68.4876	-9.23942	-5.77797	uncharacterized LOC128244354
LOC128213208	NA	4.68727e-19	299.247	9.23789	5.70288	uncharacterized LOC128213208
LOC128208944	GALM	4.70781e-19	31.8103	-9.23736	-3.09366	galactose mutarotase-like
LOC128234181	PTPRT	4.73131e-19	499.168	9.23676	4.35982	receptor-type tyrosine-protein phosphatase alpha-like
LOC128222290	NA	4.77538e-19	1408.58	9.2357	9.16394	uncharacterized LOC128222290
LOC128236620	HARB1	4.96667e-19	36.1047	-9.23143	-5.80535	putative nuclease HARBI1
LOC128216881	NA	5.04082e-19	18.0195	-9.22977	-7.87018	uncharacterized LOC128216881
LOC128205243	TRI33	5.23277e-19	158.079	9.2257	5.26544	E3 ubiquitin-protein ligase TRIM71-like
LOC128233711	NA	5.64743e-19	3381.75	9.21746	4.84368	uncharacterized LOC128233711
LOC128232355	PGAP3	5.71717e-19	1027.63	-9.21608	-1.17357	post-GPI attachment to proteins factor 3-like
LOC128240820	IF44L	5.75976e-19	460.358	9.21522	3.61187	interferon-induced protein 44-like
LOC128212187	NA	6.03171e-19	6924.58	-9.2102	-8.50596	uncharacterized PPE family protein PPE40-like
LOC128240919	SSPO	6.09969e-19	440.894	-9.20893	-8.89469	uncharacterized LOC128240919
LOC128227510	KN14I	6.29849e-19	778.391	-9.20542	-2.84895	early endosome antigen 1-like
LOC128228742	NA	6.36893e-19	85.691	-9.20416	-5.10112	uncharacterized LOC128228742
LOC128235310	NA	6.62112e-19	226.672	-9.19992	-8.46928	uncharacterized LOC128235310
LOC128209026	RRP15	6.62472e-19	1165.02	-9.19979	-1.48158	RRP15-like protein
LOC128216548	RBM45	6.7776e-19	5396.47	-9.19727	-1.42519	RNA-binding protein 45-like
LOC128223974	NA	6.92309e-19	27.1626	-9.19493	-7.36573	uncharacterized LOC128223974
LOC128226224	NA	6.94665e-19	24.0623	-9.19449	-7.55651	uncharacterized LOC128226224
LOC128228910	NA	6.95481e-19	943.234	-9.1943	-1.79348	uncharacterized LOC128228910
LOC128239975	NA	6.96018e-19	198.48	9.19415	9.88618	uncharacterized LOC128239975
LOC128203501	TMM26	6.97052e-19	14	-9.19393	-7.5063	transmembrane protein 26-like
LOC128245706	NA	7.03757e-19	2146.24	9.19283	1.94316	uncharacterized LOC128245706
LOC128212779	NA	7.0709e-19	55.9355	-9.19226	-7.47459	uncharacterized LOC128212779
LOC128204444	TLR3	7.09571e-19	301.144	9.19181	3.42039	CD180 antigen-like
LOC128214550	KEAP1	7.24049e-19	531.469	9.18957	2.21732	kelch-like ECH-associated protein 1
LOC128218750	NA	7.2927e-19	2537.93	9.18873	28.509	uncharacterized LOC128218750
LOC128244079	NA	7.32281e-19	68.1767	-9.18822	-9.0637	uncharacterized LOC128244079
LOC128244824	CPSF5	7.32959e-19	3656.65	-9.18806	-1.62354	cleavage and polyadenylation specificity factor subunit 5-like
LOC128211573	WDR91	7.3349e-19	2002.68	-9.18792	-1.61875	WD repeat-containing protein 91-like
LOC128214874	KLF1	7.33514e-19	542.51	9.18785	5.06245	Krueppel-like factor 4
LOC128228220	TSN33	7.45644e-19	1310.04	-9.18601	-8.46066	tetraspanin-33-like
LOC128241898	MD1L1	7.51277e-19	2727.72	-9.18507	-1.86277	mitotic spindle assembly checkpoint protein MAD1-like
LOC128228862	MYCB2	7.51277e-19	360.484	9.18511	2.66217	E3 ubiquitin-protein ligase MYCBP2-like
LOC128225252	SCP	7.66621e-19	118.954	-9.18283	-5.39927	sarcoplasmic calcium-binding protein-like
LOC128245448	CASZ1	7.92913e-19	4174.88	9.17913	3.31832	zinc finger protein castor homolog 1-like
LOC128208914	TET3B	8.05747e-19	3119.03	9.17734	1.55872	uncharacterized LOC128208914
LOC128226170	ODF3A	8.08554e-19	13.907	-9.1769	-7.12837	outer dense fiber protein 3-like
LOC128204238	NA	8.09196e-19	53.1392	-9.17675	-8.34068	uncharacterized LOC128204238
LOC128226373	HS12A	8.22955e-19	102.051	9.17487	6.6592	heat shock 70 kDa protein 12A-like
LOC128231970	ABHDB	8.25738e-19	822.768	-9.17444	-1.56915	protein ABHD11-like
LOC128231158	MMP14	8.37991e-19	11083.2	-9.17278	-4.9933	macrophage metalloelastase-like
LOC128236142	NA	8.49444e-19	214.499	-9.17125	-3.55976	uncharacterized LOC128236142
LOC128232520	MGT4C	8.69783e-19	13.7933	-9.16864	-7.11493	alpha-1%2C3-mannosyl-glycoprotein 4-beta-N-acetylglucosaminyltransferase C-like
LOC128242511	IRX6A	8.90726e-19	2039.16	-9.16601	-7.85294	iroquois-class homeodomain protein IRX-6-like
LOC128214164	NA	9.11306e-19	1434.02	9.16348	6.32758	uncharacterized LOC128214164
LOC128228236	GLRA2	9.59605e-19	193.387	9.15784	6.80444	glycine receptor subunit alpha-2-like
LOC128212529	NA	9.74259e-19	37.35	-9.15614	-8.5574	uncharacterized LOC128212529
LOC128205696	SP3	9.92928e-19	90.2764	9.15402	3.06636	uncharacterized LOC128205696
LOC128244682	OX2R	9.94174e-19	268.33	9.15382	5.02761	octopressin receptor-like
LOC128206905	LECH	1.02477e-18	18.2712	-9.15048	-7.88731	C-type lectin-like
LOC128243790	NA	1.02774e-18	249.554	9.1501	6.18529	uncharacterized LOC128243790
LOC128228730	ANO8	1.04916e-18	1303.71	-9.14781	-1.97768	anoctamin-8-like
LOC128235941	KRBA2	1.06437e-18	27.947	-9.14619	-8.13647	KRAB-A domain-containing protein 2-like
LOC128230320	MED25	1.0681e-18	3738.29	9.14575	1.65733	mediator of RNA polymerase II transcription subunit 25-like
LOC128230019	TEN3	1.08444e-18	30.5766	-9.14404	-7.53951	multiple epidermal growth factor-like domains protein 10
LOC128202712	NA	1.12165e-18	9223.52	-9.14033	-8.30245	uncharacterized LOC128202712
LOC128206341	IQCE	1.12494e-18	2426.9	-9.13994	-1.73135	IQ domain-containing protein E-like
LOC128206501	FAT1	1.13335e-18	464.511	9.13907	4.39663	multiple epidermal growth factor-like domains protein 10
LOC128227055	OBI1	1.1656e-18	285.948	-9.13597	-2.5893	uncharacterized LOC128227055
LOC128216417	VEZA	1.21309e-18	1141.49	-9.13159	-1.61759	vezatin-like
LOC128210611	NA	1.23099e-18	259.582	-9.12994	-6.46901	uncharacterized LOC128210611
LOC128219892	NA	1.29305e-18	467.677	9.12454	6.53359	uncharacterized LOC128219892
LOC128230945	NRF6	1.29736e-18	282.569	-9.12412	-2.37144	nose resistant to fluoxetine protein 6-like
LOC128205399	ABT1	1.30521e-18	479.465	-9.1234	-1.52582	activator of basal transcription 1-like
LOC128219831	NA	1.36493e-18	10301.2	9.11849	2.32234	uncharacterized LOC128219831
LOC128242632	ATS18	1.37743e-18	374.976	-9.11743	-5.28846	A disintegrin and metalloproteinase with thrombospondin motifs 16-like
LOC128216649	BAP31	1.38105e-18	1451.91	9.11708	4.56477	B-cell receptor-associated protein 31-like
LOC128236677	ZBT47	1.40138e-18	828.768	-9.11543	-2.35718	uncharacterized LOC128236677
LOC128209104	TRI33	1.47448e-18	128.96	9.10986	5.54445	uncharacterized LOC128209104
LOC128207770	MLRP1	1.4904e-18	24.6924	-9.10863	-6.54016	MAM and LDL-receptor class A domain-containing protein 1-like
LOC128210690	HARB1	1.49489e-18	86.1552	-9.10823	-4.82185	putative nuclease HARBI1
LOC128221763	COLL2	1.51934e-18	92.8117	-9.10641	-9.14839	collagen alpha-2(I) chain-like
LOC128236807	NA	1.52502e-18	18.9198	-9.10594	-7.57304	uncharacterized LOC128236807
LOC128228749	YNS9	1.61541e-18	2068.31	9.09962	2.90549	uncharacterized LOC128228749
LOC128230915	ANK3	1.63124e-18	68.5878	-9.0985	-3.25629	poly [ADP-ribose] polymerase tankyrase-1-like
LOC128216707	HUTH	1.63751e-18	277.602	-9.09802	-5.5356	histidine ammonia-lyase-like
LOC128245450	LRC23	1.67701e-18	49.8977	9.0953	4.04269	leucine-rich repeat-containing protein 23-like
LOC128209797	CASP3	1.67701e-18	1132	-9.09534	-1.33672	caspase-3-like
LOC128217257	NA	1.71004e-18	141866	9.09311	4.2357	filamin-A-like
LOC128240590	NA	1.72473e-18	160.434	-9.09212	-6.54598	uncharacterized LOC128240590
LOC128237360	LRP5	1.7398e-18	17081.5	9.09111	4.37692	integumentary mucin C.1-like
LOC128244151	TGM1	1.75536e-18	28.6863	-9.09007	-7.81065	protein-glutamine gamma-glutamyltransferase K-like
LOC128223672	NA	1.77653e-18	1793.8	-9.08871	-2.36051	uncharacterized LOC128223672
LOC128216804	APEX2	1.78836e-18	610.847	-9.08792	-1.19692	DNA-(apurinic or apyrimidinic site) endonuclease 2-like
LOC128243327	PRP16	1.7937e-18	2370.65	-9.08753	-1.33285	pre-mRNA-splicing factor ATP-dependent RNA helicase PRP16-like
LOC128222983	SVEP1	1.86427e-18	2005.61	9.08327	4.97148	uncharacterized LOC128222983
LOC128212313	CHSTF	1.87786e-18	1368.79	9.08241	3.04789	carbohydrate sulfotransferase 15-like
LOC128241403	NA	1.92954e-18	4495.22	9.07939	5.83287	uncharacterized LOC128241403
LOC128239359	FMO5	1.95426e-18	25.0474	-9.07794	-7.61066	flavin-containing monooxygenase 5-like
LOC128216418	NA	1.97907e-18	63117.3	9.07651	4.86792	uncharacterized LOC128216418
LOC128223665	NA	1.99129e-18	6766.7	9.07577	1.93874	uncharacterized LOC128223665
LOC128228973	PRRT1	2.03032e-18	44.4251	-9.07359	-8.8073	proline-rich transmembrane protein 1-like
LOC128236966	DGKI	2.06458e-18	1644.35	9.07171	3.09195	diacylglycerol kinase zeta-like
LOC128242065	CHM1A	2.08484e-18	1942.3	9.07058	1.50495	charged multivesicular body protein 1a-like
LOC128203592	TTPAL	2.11449e-18	369.839	-9.06898	-2.81476	alpha-tocopherol transfer protein-like
LOC128219959	TNR16	2.28576e-18	315.058	9.06042	5.965	uncharacterized LOC128219959
LOC128226618	NA	2.2893e-18	63.1479	-9.06019	-5.69732	uncharacterized LOC128226618
LOC128238733	NATT4	2.29039e-18	2047.1	9.06007	4.94939	natterin-4-like
LOC128242092	ATS3	2.31997e-18	38.1743	-9.05861	-4.11297	A disintegrin and metalloproteinase with thrombospondin motifs 2-like
LOC128242847	HYDIN	2.35556e-18	18.3053	-9.05688	-4.91472	hydrocephalus-inducing protein homolog
LOC128216614	LHPL3	2.44309e-18	413.351	-9.05284	-3.56616	LHFPL tetraspan subfamily member 3 protein-like
LOC128212172	NA	2.452e-18	25.9745	-9.05237	-6.36195	uncharacterized LOC128212172
LOC128238243	OSA	2.463e-18	20217.4	-9.05182	-1.55569	trithorax group protein osa-like
LOC128227698	PKHB2	2.47953e-18	3357.81	9.05103	1.61951	pleckstrin homology domain-containing family B member 2-like
LOC128234156	NA	2.52387e-18	15.2383	-9.04903	-7.25657	uncharacterized LOC128234156
LOC128208189	LEG4	2.52729e-18	980.639	9.04882	5.44211	galectin-4-like
LOC128230467	LRP6	2.52878e-18	3248.55	9.04869	2.32435	low-density lipoprotein receptor-related protein 6-like
LOC128220169	MRP4	2.56306e-18	60.7322	9.04715	4.72153	ATP-binding cassette sub-family C member 4-like
LOC128228067	TPM	2.58215e-18	84998	9.04628	2.21807	tropomyosin
LOC128218202	SCR11	2.59999e-18	2308.01	-9.04546	-5.96793	S-crystallin SL11-like
LOC128234270	PAR14	2.65259e-18	324.279	9.04321	6.52482	protein mono-ADP-ribosyltransferase PARP14-like
LOC128214102	NA	2.71615e-18	18532.8	9.04056	2.91577	tyrosine-protein kinase SRK2-like
LOC128202671	NA	2.72959e-18	62.2141	-9.03995	-6.13679	uncharacterized LOC128202671
LOC128225670	NA	2.74846e-18	812.924	9.03914	3.33987	uncharacterized LOC128225670
LOC128203089	GTR3	2.81879e-18	477.941	9.03631	1.99975	solute carrier family 2%2C facilitated glucose transporter member 3-like
LOC128233809	NPHN	2.83386e-18	423.617	-9.03566	-4.6296	uncharacterized LOC128233809
LOC128215973	CO6A3	2.89217e-18	41.6596	-9.03337	-6.61233	collagen alpha-5(VI) chain-like
LOC128221636	NA	2.93944e-18	100.544	-9.03154	-3.7196	uncharacterized LOC128221636
LOC128225066	TMM26	3.06112e-18	18.8559	-9.02703	-7.56418	transmembrane protein 26-like
LOC128228038	LECH	3.30688e-18	29.5015	-9.01851	-7.85112	hepatic lectin-like
LOC128235034	NA	3.31947e-18	23.1571	-9.01803	-4.52786	uncharacterized LOC128235034
LOC128208447	NA	3.3453e-18	1193.74	9.01712	2.74346	regulator of G-protein signaling 6-like
LOC128237460	CATL1	3.36192e-18	2087.97	9.01651	11.1393	procathepsin L-like
LOC128230212	DRC2	3.37205e-18	122.13	-9.01612	-2.17612	dynein regulatory complex subunit 2-like
LOC128230965	NA	3.39642e-18	18.041	-9.01527	-7.13703	uncharacterized LOC128230965
LOC128224154	PI5L1	3.39932e-18	444.422	-9.01511	-2.5017	phosphatidylinositol 4-phosphate 5-kinase-like protein 1
LOC128210858	HARB1	3.63756e-18	28.3587	-9.00762	-5.93134	putative nuclease HARBI1
LOC128233989	DLGP4	3.65878e-18	3350.21	9.00692	2.31152	uncharacterized LOC128233989
LOC128234142	TLR4	3.7401e-18	143.66	9.00444	4.44509	toll-like receptor 4
LOC128238702	NA	3.76395e-18	26.6979	-9.00368	-4.58797	uncharacterized LOC128238702
LOC128234604	STT3B	3.78538e-18	3935.4	-9.00299	-1.88475	dolichyl-diphosphooligosaccharide--protein glycosyltransferase subunit STT3B-like
LOC128211382	MORN5	3.78538e-18	41.5231	-9.00293	-3.93324	MORN repeat-containing protein 5-like
LOC128236313	NA	3.79721e-18	27.4542	-9.00252	-7.03295	uncharacterized LOC128236313
LOC128223485	SOLH2	3.82483e-18	271.362	-9.00166	-7.61087	uncharacterized LOC128223485
LOC128216217	FAS	3.872e-18	39.0481	-9.00026	-5.77039	fatty acid synthase-like
LOC128239234	Y5279	4.00035e-18	864.29	8.99661	2.32093	uncharacterized LOC128239234
LOC128236064	TSN1	4.07664e-18	468.503	-8.99447	-6.29746	tetraspanin-18-like
LOC128223960	RNF44	4.09546e-18	2198.88	8.9939	1.69245	uncharacterized LOC128223960
LOC128231296	AQP11	4.24693e-18	180.901	8.98985	4.35593	aquaporin-11-like
LOC128239072	NA	4.27863e-18	141.342	8.98897	5.29687	uncharacterized LOC128239072
LOC128233553	PIRL	4.31929e-18	422.404	-8.98787	-3.07946	uncharacterized LOC128233553
LOC128219181	NA	4.37546e-18	26.1588	-8.98638	-4.89115	uncharacterized LOC128219181
LOC128226973	NA	4.50974e-18	55.3509	-8.983	-5.92496	uncharacterized LOC128226973
LOC128216952	SCP2	4.58755e-18	24.1703	-8.98105	-7.92697	sarcoplasmic calcium-binding proteins II%2C V%2C VI%2C and VII-like
LOC128232061	NA	4.63298e-18	187.055	-8.9799	-1.11193	uncharacterized LOC128232061
LOC128225577	SHKB	4.6356e-18	313.624	-8.97978	-2.4976	uncharacterized LOC128225577
LOC128246038	MPIP	4.64169e-18	24.738	-8.97957	-7.59473	M-phase inducer phosphatase cdc-25.3-like
LOC128209908	NA	4.64169e-18	194.038	8.97951	4.81033	uncharacterized LOC128209908
LOC128237148	ZBED1	4.65793e-18	3461.7	-8.97906	-7.39709	E3 SUMO-protein ligase ZBED1-like
LOC128224645	NA	4.71839e-18	544.153	-8.97758	-2.31511	uncharacterized LOC128224645
LOC128213263	NA	4.86588e-18	178.159	-8.97413	-4.75383	uncharacterized LOC128213263
LOC128216328	NA	5.18567e-18	29.6224	-8.96705	-4.93784	uncharacterized LOC128216328
LOC128228678	VPS11	5.21474e-18	6191.86	8.96638	1.39638	vacuolar protein sorting-associated protein 11 homolog
LOC128235677	CEAM5	5.29425e-18	420.6	8.96465	5.49896	hemicentin-1-like
LOC128227523	NA	5.30064e-18	55.6529	-8.96445	-5.61522	uncharacterized LOC128227523
LOC128230336	CLZ9	5.33608e-18	25.2312	-8.96365	-6.92181	uncharacterized LOC128230336
LOC128246217	SC5AC	5.39446e-18	106.043	8.96239	5.42349	sodium-coupled monocarboxylate transporter 2-like
LOC128205071	S39A4	5.56144e-18	75.6403	-8.95897	-5.76753	metal cation symporter ZIP14-like
LOC128210589	HMCN2	5.6333e-18	92.1174	8.95749	6.0235	hemicentin-1-like
LOC128203403	CASP2	5.91989e-18	228.895	8.95195	2.0813	uncharacterized LOC128203403
LOC128236564	MEP50	5.92395e-18	2540.3	-8.95181	-1.94536	methylosome protein 50-like
LOC128231676	SOX6	6.08174e-18	3815.01	8.94885	2.55947	transcription factor Sox-5-like
LOC128226633	RED	6.12338e-18	6207.42	-8.948	-1.37022	protein Red-like
LOC128240628	NA	6.12338e-18	43970.3	-8.94797	-9.39504	uncharacterized LOC128240628
LOC128243423	DHRS4	6.38763e-18	695.932	8.94324	2.3198	dehydrogenase/reductase SDR family member 4-like
LOC128231376	NA	6.69827e-18	5813.38	8.93793	6.25889	uncharacterized LOC128231376
LOC128225830	NA	7.00743e-18	859.061	8.93288	2.12852	uncharacterized LOC128225830
LOC128206140	NA	7.08169e-18	1682.11	8.93165	4.54674	uncharacterized LOC128206140
LOC128240727	NA	7.13548e-18	8249.26	8.93075	5.84696	uncharacterized LOC128240727
LOC128244141	NA	7.14208e-18	90.6096	-8.93059	-3.57012	uncharacterized LOC128244141
LOC128211368	NA	7.17383e-18	172.423	8.93003	4.78685	uncharacterized LOC128211368
LOC128242681	NA	7.26246e-18	51.7686	-8.92861	-5.71066	uncharacterized LOC128242681
LOC128243451	SC6A9	7.29546e-18	616.954	-8.92805	-1.72873	sodium- and chloride-dependent GABA transporter 1-like
LOC128235974	NA	7.80978e-18	24.4827	-8.92044	-6.52901	N66 matrix protein-like
LOC128240898	NA	7.84641e-18	2117.29	8.91986	5.75664	uncharacterized LOC128240898
LOC128236423	GLT11	8.44571e-18	1036.32	-8.91165	-1.28868	polypeptide N-acetylgalactosaminyltransferase 11-like
LOC128222636	NA	8.55527e-18	239.043	8.91016	7.53234	uncharacterized LOC128222636
LOC128241544	CFA65	8.62212e-18	135.266	8.90923	3.41624	cilia- and flagella-associated protein 65-like
LOC128209563	TM196	8.71932e-18	28.4989	-8.90792	-7.07888	transmembrane protein 196-like
LOC128236871	NA	8.77522e-18	620.426	8.90715	8.69198	uncharacterized LOC128236871
LOC128239593	CP3AO	9.20602e-18	133.213	8.90177	6.65582	cytochrome P450 3A24-like
LOC128245931	NA	9.25062e-18	14.917	-8.90118	-6.85896	uncharacterized LOC128245931
LOC128205844	CAP1	9.32381e-18	23596.7	8.90024	1.71343	adenylyl cyclase-associated protein 1-like
LOC128231744	PPD	9.3409e-18	456.627	-8.89997	-2.16738	phosphonopyruvate decarboxylase-like
LOC128245900	NA	9.50218e-18	19.1658	-8.89801	-6.85598	cadherin-23-like
LOC128209280	LR74A	9.60997e-18	235.519	-8.8967	-8.29537	leucine-rich repeat-containing protein 74A-like
LOC128234670	PGBD4	9.67093e-18	33.1792	-8.89593	-5.75173	piggyBac transposable element-derived protein 4-like
LOC128208735	NA	9.72398e-18	19.8528	-8.89526	-7.64092	uncharacterized LOC128208735
LOC128209938	ALS	1.00007e-17	119.581	8.89208	5.28428	insulin-like growth factor-binding protein complex acid labile subunit
LOC128207021	RQL3	1.0345e-17	15.7029	-8.88826	-4.22761	uncharacterized LOC128207021
LOC128211848	LOXL3	1.05886e-17	866.818	8.88561	6.44009	lysyl oxidase homolog 3-like
LOC128242930	PKHG4	1.07121e-17	106.494	8.88426	4.27306	puratrophin-1-like
LOC128241542	PDE1C	1.08906e-17	1623.09	8.88236	3.05449	dual specificity calcium/calmodulin-dependent 3'%2C5'-cyclic nucleotide phosphodiesterase 1-like
LOC128242390	TRI45	1.13978e-17	739.5	-8.87723	-5.13354	E3 ubiquitin-protein ligase TRIM71-like
LOC128238215	ITA9	1.14343e-17	357.943	8.87682	6.28092	integrin alpha-9-like
LOC128207998	GALM	1.16856e-17	10.0389	-8.87434	-7.02461	galactose mutarotase-like
LOC128246462	TTPAL	1.16893e-17	250.465	-8.87424	-8.3774	alpha-tocopherol transfer protein-like
LOC128230539	MTFP1	1.1716e-17	660.629	-8.87392	-1.2007	mitochondrial fission process protein 1-like
LOC128241761	DJC13	1.17365e-17	3350.68	8.87367	1.18198	dnaJ homolog subfamily C member 13-like
LOC128216957	TIMP3	1.22671e-17	2988.61	8.86868	4.3941	metalloproteinase inhibitor 3-like
LOC128228492	FKRP	1.23501e-17	68.0279	8.86787	3.98524	ribitol 5-phosphate transferase FKRP-like
LOC128238620	UTP11	1.23591e-17	1844.89	-8.86773	-1.73555	probable U3 small nucleolar RNA-associated protein 11
LOC128240110	ANM2	1.24139e-17	1018.11	8.86717	1.43094	protein arginine N-methyltransferase 2-like
LOC128240659	NA	1.26622e-17	15.1525	-8.8649	-6.88502	uncharacterized LOC128240659
LOC128204652	CHIT1	1.27152e-17	624.867	-8.86438	-6.84172	chitinase-like protein C25A8.4
LOC128207613	CASP2	1.33585e-17	64.7188	8.85881	5.96591	uncharacterized LOC128207613
LOC128232513	NA	1.36072e-17	379.44	-8.85669	-7.76009	uncharacterized LOC128232513
LOC128228581	TLR4	1.36695e-17	4634.17	8.8561	4.54175	toll-like receptor 4
LOC128230075	NA	1.36695e-17	143.199	-8.85606	-5.08036	uncharacterized LOC128230075
LOC128214500	LSM4	1.37023e-17	4541.91	-8.85573	-1.93749	U6 snRNA-associated Sm-like protein LSm4
LOC128227861	IIGP5	1.38677e-17	10.9865	-8.85433	-7.15387	interferon-inducible GTPase 1-like
LOC128215336	NA	1.39901e-17	13.2229	-8.85329	-7.42253	uncharacterized LOC128215336
LOC128236300	CEP70	1.44445e-17	1441.04	-8.84966	-1.95363	centrosomal protein of 70 kDa-like
LOC128207629	NA	1.44969e-17	648.121	8.8492	4.04792	uncharacterized LOC128207629
LOC128217541	ST7	1.48372e-17	833.388	-8.84655	-0.789685	suppressor of tumorigenicity 7 protein homolog
LOC128212789	NA	1.48654e-17	23.9214	-8.84627	-7.91322	uncharacterized LOC128212789
LOC128220553	DIK2A	1.51764e-17	1819.01	-8.8439	-1.70846	divergent protein kinase domain 2A-like
LOC128243895	ANR52	1.55211e-17	2433.73	8.84133	4.16991	putative ankyrin repeat protein RF_0381
LOC128229846	CLC10	1.57342e-17	1345.92	8.83974	5.20825	perlucin-like protein
LOC128206479	TLR3	1.59246e-17	429.655	8.83834	6.53426	insulin-like growth factor-binding protein complex acid labile subunit
LOC128226806	CIA2A	1.6443e-17	1711.8	-8.8347	-1.74733	cytosolic iron-sulfur assembly component 2A-like
LOC128205702	ZN862	1.64632e-17	99.35	-8.8345	-5.12563	uncharacterized LOC128205702
LOC128207348	NA	1.6466e-17	16.1551	-8.83442	-7.34366	uncharacterized LOC128207348
LOC128238778	S35F2	1.65357e-17	609.557	-8.83388	-1.85263	solute carrier family 35 member F2-like
LOC128232948	SVOP	1.67088e-17	256.244	-8.83266	-2.67955	synaptic vesicle 2-related protein-like
LOC128206768	K1958	1.69959e-17	568.13	8.83069	1.1228	uncharacterized LOC128206768
LOC128230540	APC7	1.71313e-17	1328.86	-8.82974	-2.92285	anaphase-promoting complex subunit 7-like
LOC128211768	NA	1.77433e-17	418.154	8.82575	2.69893	uncharacterized LOC128211768
LOC128224408	ZMY19	1.80397e-17	5360.28	8.82384	1.44791	zinc finger MYND domain-containing protein 19-like
LOC128244109	NA	1.83849e-17	20.4797	-8.82166	-6.59385	uncharacterized LOC128244109
LOC128207617	HS90A	1.84297e-17	25097.1	8.82132	3.25913	heat shock protein HSP 90-alpha-like
LOC128228276	CAN15	1.89392e-17	688.556	8.81821	3.19261	calpain-15-like
LOC128236146	CAD96	1.96412e-17	16.6021	-8.81407	-7.74972	tyrosine kinase receptor Cad96Ca-like
LOC128219636	NA	2.03647e-17	1842.6	8.80995	2.76929	uncharacterized LOC128219636
LOC128233413	NA	2.0545e-17	190.958	8.8089	5.64569	nephrin-like
LOC128246930	FUCT1	2.06201e-17	2285.38	8.80843	2.22057	GDP-fucose transporter 1-like
LOC128234756	MIPT3	2.09573e-17	452.729	-8.80655	-2.11834	TRAF3-interacting protein 1-like
LOC128208306	P52K	2.14313e-17	101.596	-8.80399	-4.52933	uncharacterized LOC128208306
LOC128226828	IPNS	2.2578e-17	1254.31	8.79808	5.60826	uncharacterized LOC128226828
LOC128237896	POL3	2.32033e-17	20.1834	-8.79495	-5.05897	uncharacterized protein K02A2.6-like
LOC128238333	DMBT1	2.34474e-17	26463.1	-8.79371	-6.10111	sushi%2C von Willebrand factor type A%2C EGF and pentraxin domain-containing protein 1-like
LOC128209763	NA	2.36251e-17	33845.7	8.7928	3.4972	uncharacterized LOC128209763
LOC128219061	RASA3	2.39097e-17	2343.32	-8.7914	-1.2031	ras GTPase-activating protein 3-like
LOC128222840	RGPS2	2.42063e-17	5062.52	8.78995	2.30918	ras-specific guanine nucleotide-releasing factor RalGPS2-like
LOC128240722	PNPO	2.49271e-17	2787.39	8.78659	2.2608	pyridoxine-5'-phosphate oxidase-like
LOC128211380	3BP2	2.49271e-17	8481.82	8.78653	2.45033	SH3 domain-binding protein 2-like
LOC128224411	NA	2.49524e-17	520.97	8.78636	10.7005	uncharacterized LOC128224411
LOC128225962	NA	2.53914e-17	42.1479	-8.78434	-7.28511	uncharacterized LOC128225962
LOC128207828	CALM	2.5855e-17	37.4682	-8.78224	-5.78052	neo-calmodulin-like
LOC128235309	MANBA	2.65695e-17	57.6034	-8.77911	-7.29127	beta-mannosidase-like
LOC128220238	MOT9	2.66383e-17	40.9867	-8.77876	-4.18315	monocarboxylate transporter 12-like
LOC128202799	NA	2.69524e-17	39.7629	-8.77738	-4.63194	uncharacterized LOC128202799
LOC128212330	DRD1	2.71778e-17	15679.6	8.77638	4.9151	5-hydroxytryptamine receptor 1-like
LOC128222708	ODO1	2.72095e-17	5726.57	8.77619	2.61851	2-oxoglutarate dehydrogenase complex component E1-like
LOC128244899	LS14A	2.74428e-17	11622.7	8.77517	1.29576	protein LSM14 homolog A-like
LOC128211645	NA	2.746e-17	1309.08	8.77504	2.8149	nucleolar protein dao-5-like
LOC128228664	Y1420	2.74605e-17	947.838	-8.77498	-3.42537	protein CA_C1420-like
LOC128242820	NA	2.75335e-17	441.521	8.77462	6.10382	uncharacterized LOC128242820
LOC128223298	NA	2.78013e-17	25.3849	-8.77347	-6.92093	uncharacterized LOC128223298
LOC128230883	NA	2.81892e-17	28.6919	-8.77185	-4.51	uncharacterized LOC128230883
LOC128222080	NA	2.86642e-17	21.6472	-8.76991	-7.40072	uncharacterized LOC128222080
LOC128223173	SC6A5	2.89188e-17	514.694	-8.76885	-8.20218	sodium- and chloride-dependent glycine transporter 2-like
LOC128227734	A2ML1	2.93052e-17	30217.3	8.76729	4.51707	alpha-1-inhibitor 3-like
LOC128231848	SVEP1	2.95296e-17	2588.3	8.76638	4.83482	uncharacterized LOC128231848
LOC128203128	B3GT6	2.9923e-17	281.153	-8.76482	-1.19838	beta-1%2C3-galactosyltransferase 6-like
LOC128233720	NA	3.01483e-17	120.306	-8.76392	-4.09025	uncharacterized LOC128233720
LOC128239129	TRI45	3.1132e-17	64.3718	-8.76024	-7.11266	uncharacterized LOC128239129
LOC128217742	NAMPT	3.12706e-17	4906.4	8.75968	1.86964	nicotinamide phosphoribosyltransferase-like
LOC128223356	COCA1	3.2032e-17	16.8921	-8.75691	-7.40993	uncharacterized LOC128223356
LOC128213705	NA	3.21275e-17	42.8618	-8.75651	-9.11905	uncharacterized LOC128213705
LOC128207313	PCFT	3.27982e-17	289.584	8.75412	3.91251	solute carrier family 46 member 3-like
LOC128245149	DDX27	3.32443e-17	2284.43	-8.75253	-2.03356	probable ATP-dependent RNA helicase DDX27
LOC128231230	NF1	3.38017e-17	3383.08	8.7506	2.38976	neurofibromin-like
LOC128240144	TLR4	3.49329e-17	383.519	8.74682	5.95078	P-granule-associated novel protein 1-like
LOC128215626	ZMYM1	3.50994e-17	49.1909	-8.74623	-5.62016	zinc finger MYM-type protein 1-like
LOC128213183	HOOK3	3.55012e-17	545.374	-8.74488	-8.17451	protein Hook homolog 3-like
LOC128232746	INT12	3.56932e-17	1604.73	-8.74421	-1.62744	integrator complex subunit 12-like
LOC128234840	SCR	3.57573e-17	36.3132	-8.74395	-4.732	homeobox protein Hox-D4-like
LOC128243045	ANM5	3.58802e-17	3954.71	-8.7435	-1.19951	protein arginine N-methyltransferase 5-like
LOC128209724	CHSTE	3.61193e-17	62.115	-8.74269	-8.25108	carbohydrate sulfotransferase 14-like
LOC128236186	NA	3.62139e-17	271.418	8.74234	6.95075	uncharacterized LOC128236186
LOC128243677	GSTA	3.63906e-17	153.43	8.74173	4.51464	glutathione S-transferase A-like
LOC128232027	BOLA2	3.69792e-17	1200.04	-8.73985	-1.38193	bolA-like protein 2
LOC128227139	PERC	3.78494e-17	715.275	-8.73717	-9.35191	chorion peroxidase-like
LOC128235655	P4HA1	3.89106e-17	14.0461	-8.73398	-7.51116	prolyl 4-hydroxylase subunit alpha-1-like
LOC128215575	NA	3.92569e-17	1626.28	-8.73292	-1.57962	small integral membrane protein 7-like
LOC128240289	RAB5B	3.94426e-17	237.321	8.73232	3.89125	uncharacterized LOC128240289
LOC128219391	LIN41	4.11262e-17	44.851	-8.72754	-4.61125	uncharacterized LOC128219391
LOC128204745	NA	4.26081e-17	58.2595	-8.72347	-4.6914	uncharacterized LOC128204745
LOC128244826	ADA17	4.32333e-17	106.404	-8.72176	-4.19012	ADAM 17-like protease
LOC128224309	NETR	4.35913e-17	26.3372	-8.72077	-6.96452	neurotrypsin-like
LOC128219928	PAOX	4.36043e-17	320.846	-8.72068	-2.58029	spermine oxidase-like
LOC128245652	PUR2	4.41176e-17	96.4522	8.71929	6.4169	trifunctional purine biosynthetic protein adenosine-3-like
LOC128216483	NA	4.54633e-17	188.394	-8.71583	-6.29885	uncharacterized LOC128216483
LOC128217361	PLXB3	4.5942e-17	32964.4	8.71458	2.80913	plexin-A3-like
LOC128223951	UBP20	4.6432e-17	904.61	8.71332	1.2948	ubiquitin carboxyl-terminal hydrolase 20-like
LOC128233745	LAMA2	4.75746e-17	295.283	8.7105	11.0366	myosin-11-like
LOC128234237	NA	4.8432e-17	20.0724	-8.70842	-5.95533	uncharacterized LOC128234237
LOC128217888	LRRK2	4.87039e-17	263.777	8.70773	4.47436	leucine-rich repeat serine/threonine-protein kinase 2-like
LOC128214006	NA	5.07284e-17	217.333	8.70305	5.72146	uncharacterized LOC128214006
LOC128207544	NA	5.1276e-17	110.5	8.70177	7.09121	uncharacterized LOC128207544
LOC128220043	NA	5.28294e-17	96.0722	-8.69832	-6.17077	uncharacterized LOC128220043
LOC128222181	DIMM	5.32284e-17	587.501	8.69741	4.8838	protein dimmed-like
LOC128229007	TTC6	5.39827e-17	177.294	-8.69575	-3.21513	uncharacterized LOC128229007
LOC128235633	MFSD6	5.42337e-17	14.1866	-8.69517	-7.15623	uncharacterized LOC128235633
LOC128206421	NA	5.44996e-17	134.892	8.69455	4.57102	uncharacterized LOC128206421
LOC128246523	ZN510	5.51342e-17	1500.58	8.69318	1.70248	uncharacterized LOC128246523
LOC128211765	DUS4	5.55805e-17	5072.47	8.6922	3.05249	dual specificity protein phosphatase 2-like
LOC128228063	ZDHC2	5.61063e-17	1117.88	-8.69107	-1.7054	uncharacterized LOC128228063
LOC128220394	ATS18	5.63516e-17	1814.26	8.69052	3.686	A disintegrin and metalloproteinase with thrombospondin motifs 18-like
LOC128227355	TLR4	5.68216e-17	374.36	8.68951	4.94026	toll-like receptor 4
LOC128226730	HIL	5.68298e-17	18.8745	-8.68944	-5.46939	uncharacterized LOC128226730
LOC128212513	PAR14	5.79539e-17	223.087	8.68715	4.68016	protein mono-ADP-ribosyltransferase PARP14-like
LOC128235621	PRAX	5.84631e-17	61.1646	-8.68604	-5.25572	axoneme-associated protein mst101(2)-like
LOC128213225	NA	5.84631e-17	593.439	8.68605	6.84997	uncharacterized LOC128213225
LOC128222127	ZN671	5.92237e-17	605.876	-8.68451	-1.78969	gastrula zinc finger protein xFG20-1-like
LOC128208209	GRDN	6.07645e-17	2388.35	-8.68153	-4.16223	girdin-like
LOC128240517	SC6A9	6.14484e-17	764.072	8.6802	3.39592	sodium- and chloride-dependent GABA transporter ine-like
LOC128225558	HERC2	6.20457e-17	30.2323	-8.67904	-6.12831	mucin-5AC-like
LOC128214255	CENPW	6.2349e-17	500.86	8.67843	2.49415	centromere protein W-like
LOC128229313	PTPRT	6.28863e-17	365.641	8.67739	5.16842	uncharacterized LOC128229313
LOC128227127	MTUS2	6.32509e-17	631.558	8.67662	2.58988	CAP-Gly domain-containing linker protein 1-like
LOC128205251	NA	6.32509e-17	9.81883	-8.67664	-6.99335	uncharacterized LOC128205251
LOC128205569	NA	6.743e-17	963.292	8.66927	5.46362	uncharacterized LOC128205569
LOC128221349	ZDHC4	6.89638e-17	129.66	-8.66665	-1.79937	palmitoyltransferase ZDHHC4-like
LOC128232563	NA	6.95204e-17	8290.49	8.66568	5.62965	uncharacterized LOC128232563
LOC128207706	NUD22	7.09366e-17	246.309	-8.66332	-1.52923	uridine diphosphate glucose pyrophosphatase NUDT22-like
LOC128205623	TENX	7.1011e-17	340.211	8.66314	8.54499	cell death abnormality protein 1-like
LOC128222119	NA	7.10996e-17	22614.5	8.66294	5.95925	uncharacterized LOC128222119
LOC128236528	TPH1	7.19929e-17	1050.81	-8.66146	-10.3796	tryptophan 5-hydroxylase 1-like
LOC128208429	SCUB1	7.20435e-17	19.8037	-8.66132	-8.00593	fibrillin-2-like
LOC128244845	FAN	7.26326e-17	678.52	8.66033	2.21946	protein FAN-like
Trnat-agu_31	NA	7.29002e-17	12.9806	-8.65985	-7.02643	NA
LOC128227932	PLRG1	7.31871e-17	4296.97	-8.65935	-1.22344	pleiotropic regulator 1-like
LOC128224444	ABHGA	7.42035e-17	1627.9	-8.65772	-1.44737	phosphatidylserine lipase ABHD16A-like
LOC128215934	HMCN1	7.65609e-17	13.2015	-8.65409	-7.04801	uncharacterized LOC128215934
LOC128232025	NA	7.67072e-17	258.629	-8.65381	-6.74128	uncharacterized LOC128232025
LOC128204475	FBX9	7.68614e-17	169.055	8.65353	2.30464	F-box only protein 9-like
LOC128238326	HDAC4	7.80863e-17	1780.9	8.65166	3.41941	histone deacetylase 4-like
LOC128212501	NA	7.83959e-17	187.461	8.65115	6.02838	uncharacterized LOC128212501
LOC128207646	NA	7.89315e-17	32.5081	-8.65032	-7.62638	uncharacterized LOC128207646
LOC128225639	NA	8.00162e-17	141.021	-8.6487	-7.04424	uncharacterized LOC128225639
LOC128240756	NA	8.24071e-17	2314.65	8.64528	5.13847	uncharacterized LOC128240756
LOC128225665	NRP2	8.2859e-17	115.824	-8.6446	-4.71548	CUB and sushi domain-containing protein 3-like
LOC128222926	NA	8.31074e-17	78.929	8.6442	4.51003	D(1A) dopamine receptor-like
LOC128242267	CBPA2	8.42785e-17	252.501	-8.64254	-6.40101	carboxypeptidase B-like
LOC128234054	NPHN	8.46838e-17	246.803	8.64193	25.2517	contactin-5-like
LOC128217525	GELS2	8.52781e-17	7981.42	8.64108	4.65459	gelsolin-like protein 2
LOC128225125	NA	8.78033e-17	121.867	-8.63768	-5.13087	uncharacterized LOC128225125
LOC128214644	ANKR6	8.8684e-17	14.8887	-8.63648	-7.59398	serine/threonine-protein phosphatase 6 regulatory ankyrin repeat subunit C-like
LOC128218843	LCLT1	8.94152e-17	209.787	8.63549	4.78525	lysocardiolipin acyltransferase 1-like
LOC128217481	NA	8.94957e-17	37.3167	-8.63533	-7.82809	postacrosomal sheath WW domain-binding protein-like
LOC128228119	INF2	9.04902e-17	346.256	8.634	5.5715	inverted formin-2-like
LOC128220557	ST1C4	9.11468e-17	93.3615	-8.63312	-5.46217	sulfotransferase 1B1-like
LOC128245004	NA	9.48558e-17	29.6954	-8.6285	-7.49655	uncharacterized LOC128245004
LOC128229254	GLT13	9.59421e-17	1471.27	8.62714	3.2718	polypeptide N-acetylgalactosaminyltransferase 13-like
LOC128202932	NPHP4	9.62315e-17	247.689	-8.62673	-1.5543	nephrocystin-4-like
LOC128214780	NA	1.03833e-16	649.43	-8.61797	-2.90535	uncharacterized LOC128214780
LOC128212888	MCRI2	1.04055e-16	874.023	8.61763	1.13995	MAPK regulated corepressor interacting protein 2-like
LOC128219690	AT1B1	1.04055e-16	14592.9	8.61761	1.29229	sodium/potassium-transporting ATPase subunit beta-like
LOC128244982	VWDE	1.04484e-16	251.411	8.61703	4.88266	uncharacterized LOC128244982
LOC128202653	PAR12	1.04484e-16	352.193	8.61702	2.30413	protein mono-ADP-ribosyltransferase PARP12-like
LOC128217962	ACY1	1.05726e-16	1086.39	8.61561	3.56482	aminoacylase-1-like
LOC128216740	PTN12	1.07858e-16	4823.82	8.61327	1.85147	tyrosine-protein phosphatase non-receptor type 12-like
LOC128208676	NA	1.07968e-16	26.1994	-8.61309	-4.34721	uncharacterized LOC128208676
LOC128202839	ACSL1	1.08622e-16	1921.88	-8.61234	-1.91868	long-chain-fatty-acid--CoA ligase 1-like
LOC128230338	NA	1.09921e-16	281.646	8.61092	4.95599	myosin-9-like
LOC128237289	GALT1	1.11525e-16	87.9276	-8.6092	-5.70286	beta-1%2C4-galactosyltransferase galt-1-like
LOC128209374	DPH6	1.12063e-16	771.517	-8.60859	-1.72743	uncharacterized LOC128209374
LOC128242652	CP17A	1.12271e-16	714.954	-8.60832	-4.27193	steroid 17-alpha-hydroxylase/17%2C20 lyase-like
LOC128207015	NA	1.13157e-16	714.41	8.60736	1.90693	uncharacterized LOC128207015
LOC128228633	NA	1.14217e-16	32.5257	-8.60623	-6.65603	uncharacterized LOC128228633
LOC128232121	NA	1.14623e-16	1044.91	-8.60576	-4.8867	collagen alpha-1(I) chain-like
LOC128205114	NA	1.14623e-16	1677.47	-8.60565	-6.07399	uncharacterized LOC128205114
LOC128224007	NA	1.14623e-16	310.32	8.6057	4.19644	uncharacterized LOC128224007
LOC128235490	SCUB1	1.1637e-16	369.465	8.60386	7.93769	fibulin-1-like
LOC128243991	APOD	1.19111e-16	16.2145	-8.60113	-6.61178	apolipoprotein D-like
LOC128226743	NGRN	1.22157e-16	562.253	-8.59817	-2.19067	uncharacterized LOC128226743
LOC128235494	NA	1.23377e-16	1274.2	-8.59697	-5.2395	uncharacterized LOC128235494
LOC128246673	NA	1.23412e-16	1372.63	8.59688	7.35887	uncharacterized LOC128246673
LOC128238382	SODC	1.23921e-16	2104.22	-8.59635	-6.90142	superoxide dismutase [Cu-Zn]-like
LOC128212463	NA	1.25954e-16	16.3368	-8.59443	-7.72749	uncharacterized LOC128212463
LOC128220377	NA	1.26549e-16	17.5289	-8.59383	-7.83033	cell death abnormality protein 1-like
LOC128235883	MFS4B	1.34801e-16	28.6369	-8.58651	-4.75643	sodium-dependent glucose transporter 1-like
LOC128222863	MOXD1	1.37076e-16	3412.22	-8.58453	-8.14997	DBH-like monooxygenase protein 1
LOC128241122	NA	1.37563e-16	74.5591	8.58406	6.94073	cingulin-like
LOC128202862	ATRAP	1.3788e-16	4428.24	8.58374	2.96375	type-1 angiotensin II receptor-associated protein-like
LOC128219706	CO4A1	1.43004e-16	24599.4	8.57949	4.67965	collagen alpha-1(IV) chain-like
LOC128225557	CP131	1.43632e-16	310.778	-8.57892	-4.66768	uncharacterized LOC128225557
LOC128227831	MIB1	1.45544e-16	1774.58	8.57732	3.57305	uncharacterized LOC128227831
LOC128211868	THNS2	1.45544e-16	118.943	8.57729	4.4227	threonine synthase-like 2
LOC128212376	BUB3	1.49335e-16	3269.69	-8.57427	-1.94108	mitotic checkpoint protein BUB3-like
LOC128244318	RBFA	1.50743e-16	58.2006	-8.57313	-2.69693	uncharacterized LOC128244318
LOC128240128	NA	1.51901e-16	287.26	-8.57219	-1.58067	uncharacterized LOC128240128
LOC128227592	RB33B	1.52114e-16	632.723	8.57197	1.63687	putative Ras-related protein Rab-33
LOC128230391	MIEAP	1.53767e-16	64.8479	8.57067	2.70481	uncharacterized LOC128230391
LOC128225265	NA	1.54399e-16	9696.77	8.57014	3.89275	cysteine-rich and transmembrane domain-containing protein 1-like
LOC128245492	SFT2	1.55392e-16	220.815	8.56935	1.54872	uncharacterized LOC128245492
LOC128221161	ZNF83	1.57156e-16	372.793	-8.56799	-0.954962	gastrula zinc finger protein XlCGF8.2DB-like
[truncated: 42,968 more rows]

## Sheet: Data B for Fig 1B
pathway	pval	padj	log2err	ES	NES	size	go_code
GOBP_RIBONUCLEOPROTEIN_COMPLEX_BIOGENESIS	1.13281e-27	1.6181e-23	1.36518	0.659186	2.63131	234	GO:0022613
GOBP_RIBOSOME_BIOGENESIS	1.77418e-26	1.26712e-22	1.3345	0.691178	2.67219	182	GO:0042254
GOBP_NCRNA_PROCESSING	6.63038e-23	3.15695e-19	1.2379	0.632219	2.50693	223	GO:0034470
GOCC_ENDOSOME	8.58107e-22	3.0643e-18	1.20398	-0.447054	-2.06635	604	GO:0005768
GOBP_NCRNA_METABOLIC_PROCESS	7.72201e-21	1.83835e-17	1.17789	0.579583	2.33903	282	GO:0034660
GOBP_REGULATION_OF_RESPONSE_TO_EXTERNAL_STIMULUS	7.20297e-21	1.83835e-17	1.17789	-0.447844	-2.07402	585	GO:0032101
GOBP_POSITIVE_REGULATION_OF_INTRACELLULAR_SIGNAL_TRANSDUCTION	1.50133e-20	3.06356e-17	1.16907	-0.459113	-2.11408	527	GO:1902533
GOCC_EARLY_ENDOSOME	2.15505e-20	3.84784e-17	1.16907	-0.53607	-2.35807	311	GO:0005769
GOBP_RRNA_METABOLIC_PROCESS	2.49387e-19	3.95805e-16	1.13309	0.663952	2.50963	151	GO:0016072
GOBP_RNA_PROCESSING	4.95719e-19	7.08085e-16	1.12391	0.496851	2.09937	472	GO:0006396
GOBP_VESICLE_MEDIATED_TRANSPORT	9.87236e-19	1.28197e-15	1.11466	-0.375928	-1.80362	995	GO:0016192
GOBP_POSITIVE_REGULATION_OF_SIGNALING	1.29636e-18	1.5431e-15	1.11466	-0.385819	-1.83549	882	GO:0023056
GOBP_POSITIVE_REGULATION_OF_CYTOKINE_PRODUCTION	5.09899e-18	5.60262e-15	1.09593	-0.536023	-2.32275	272	GO:0001819
GOBP_REGULATION_OF_DEFENSE_RESPONSE	7.73352e-18	7.8904e-15	1.08644	-0.484746	-2.1643	379	GO:0031347
GOCC_CELL_LEADING_EDGE	9.22204e-18	8.78184e-15	1.08644	-0.502284	-2.22883	333	GO:0031252
GOBP_TOLL_LIKE_RECEPTOR_SIGNALING_PATHWAY	9.8977e-18	8.83617e-15	1.08644	-0.593149	-2.47225	184	GO:0002224
GOBP_I_KAPPAB_KINASE_NF_KAPPAB_SIGNALING	1.58451e-17	1.33136e-14	1.07687	-0.574277	-2.43311	209	GO:0007249
GOBP_CYTOKINE_PRODUCTION	3.65231e-17	2.8222e-14	1.06721	-0.461328	-2.10131	439	GO:0001816
GOCC_VESICLE_MEMBRANE	3.75398e-17	2.8222e-14	1.06721	-0.383148	-1.81927	845	GO:0012506
GOBP_POSITIVE_REGULATION_OF_I_KAPPAB_KINASE_NF_KAPPAB_SIGNALING	6.57122e-17	4.69317e-14	1.05746	-0.621909	-2.49787	151	GO:0043123
GOBP_INTERFERON_BETA_PRODUCTION	8.94301e-17	6.08295e-14	1.05746	-0.637267	-2.5192	134	GO:0032608
GOCC_ENDOSOME_MEMBRANE	1.01253e-16	6.57408e-14	1.05746	-0.475637	-2.11967	373	GO:0010008
GOBP_INTERFERON_ALPHA_PRODUCTION	4.83324e-16	3.00165e-13	1.02767	-0.65234	-2.53547	120	GO:0032607
GOBP_REGULATION_OF_IMMUNE_RESPONSE	5.47114e-16	3.25624e-13	1.02767	-0.431682	-1.98575	520	GO:0050776
GOBP_POSITIVE_REGULATION_OF_RESPONSE_TO_EXTERNAL_STIMULUS	2.93245e-15	1.56773e-12	1.00732	-0.511471	-2.21886	271	GO:0032103
GOBP_REGULATION_OF_IMMUNE_SYSTEM_PROCESS	2.96337e-15	1.56773e-12	1.00732	-0.386093	-1.80608	727	GO:0002682
GOBP_TYPE_I_INTERFERON_PRODUCTION	2.90438e-15	1.56773e-12	1.00732	-0.599088	-2.4342	156	GO:0032606
GOBP_CELL_ACTIVATION	3.34991e-15	1.70893e-12	1.00732	-0.427419	-1.95475	493	GO:0001775
GOMF_RNA_BINDING	3.77646e-15	1.8601e-12	0.996986	0.413749	1.80541	802	GO:0003723
GOBP_IMMUNE_RESPONSE_REGULATING_SIGNALING_PATHWAY	5.03346e-15	2.3966e-12	0.996986	-0.483338	-2.1399	325	GO:0002764
GOBP_INTERLEUKIN_8_PRODUCTION	5.60045e-15	2.58054e-12	0.996986	-0.642287	-2.49328	118	GO:0032637
GOCC_RIBONUCLEOPROTEIN_COMPLEX	1.28309e-14	5.7274e-12	0.986546	0.532314	2.15088	281	GO:1990904
GOBP_POSITIVE_REGULATION_OF_PHOSPHORUS_METABOLIC_PROCESS	1.40199e-14	6.06851e-12	0.986546	-0.422628	-1.93284	493	GO:0010562
GOMF_NADPLUS_NUCLEOSIDASE_ACTIVITY	1.62705e-14	6.83551e-12	0.975995	-0.691316	-2.59099	86	GO:0003953
GOBP_POSITIVE_REGULATION_OF_INTERLEUKIN_8_PRODUCTION	1.69248e-14	6.90724e-12	0.975995	-0.655008	-2.50185	103	GO:0032757
GOBP_REGULATION_OF_PHOSPHORUS_METABOLIC_PROCESS	1.75173e-14	6.95047e-12	0.975995	-0.366357	-1.74109	834	GO:0051174
GOBP_REGULATION_OF_PATTERN_RECOGNITION_RECEPTOR_SIGNALING_PATHWAY	2.67187e-14	1.03149e-11	0.975995	-0.560624	-2.32601	182	GO:0062207
GOBP_REGULATION_OF_RESPONSE_TO_BIOTIC_STIMULUS	3.49164e-14	1.31249e-11	0.965328	-0.523778	-2.24518	229	GO:0002831
GOBP_CELL_MORPHOGENESIS	3.6638e-14	1.34189e-11	0.965328	-0.390625	-1.82053	643	GO:0000902
GOBP_PATTERN_RECOGNITION_RECEPTOR_SIGNALING_PATHWAY	4.30251e-14	1.53642e-11	0.965328	-0.532486	-2.26185	217	GO:0002221
GOBP_PHAGOCYTOSIS	5.80307e-14	2.02173e-11	0.954542	-0.538509	-2.27198	202	GO:0006909
GOCC_INTRINSIC_COMPONENT_OF_PLASMA_MEMBRANE	7.68983e-14	2.61527e-11	0.954542	-0.353073	-1.68904	952	GO:0031226
GOBP_POSITIVE_REGULATION_OF_STRESS_ACTIVATED_PROTEIN_KINASE_SIGNALING_CASCADE	1.01823e-13	3.38241e-11	0.954542	-0.606501	-2.39242	130	GO:0070304
GOBP_POSITIVE_REGULATION_OF_JNK_CASCADE	1.043e-13	3.38595e-11	0.954542	-0.637736	-2.46045	113	GO:0046330
GOBP_POSITIVE_REGULATION_OF_DEFENSE_RESPONSE	1.07044e-13	3.3978e-11	0.954542	-0.544205	-2.26876	192	GO:0031349
GOBP_REGULATION_OF_CELL_DIFFERENTIATION	1.10566e-13	3.4333e-11	0.954542	-0.358055	-1.70343	833	GO:0045595
GOCC_RUFFLE	1.21842e-13	3.70295e-11	0.943632	-0.598361	-2.35879	131	GO:0001726
GOBP_INTERLEUKIN_6_PRODUCTION	1.26354e-13	3.76009e-11	0.943632	-0.582567	-2.32487	145	GO:0032635
GOBP_POSITIVE_REGULATION_OF_MAPK_CASCADE	1.51196e-13	4.40752e-11	0.943632	-0.483791	-2.11899	290	GO:0043410
GOBP_CELL_MIGRATION	1.84646e-13	5.27495e-11	0.943632	-0.353395	-1.687	904	GO:0016477
GOBP_IMMUNE_RESPONSE	2.00462e-13	5.3026e-11	0.943632	-0.355231	-1.68742	880	GO:0006955
GOBP_I_KAPPAB_PHOSPHORYLATION	1.90552e-13	5.3026e-11	0.943632	-0.703458	-2.5729	74	GO:0007252
GOBP_POSITIVE_REGULATION_OF_CHEMOKINE_PRODUCTION	1.98815e-13	5.3026e-11	0.943632	-0.663971	-2.51368	92	GO:0032722
GOMF_MOLECULAR_TRANSDUCER_ACTIVITY	1.9702e-13	5.3026e-11	0.943632	-0.370327	-1.75092	793	GO:0060089
GOCC_NUCLEOLUS	3.15669e-13	8.19822e-11	0.932595	0.435923	1.85922	537	GO:0005730
GOBP_REGULATION_OF_MULTICELLULAR_ORGANISMAL_DEVELOPMENT	3.47989e-13	8.87619e-11	0.932595	-0.366031	-1.72613	783	GO:2000026
GOBP_REGULATION_OF_INTRACELLULAR_SIGNAL_TRANSDUCTION	4.08969e-13	1.02486e-10	0.932595	-0.348947	-1.67152	926	GO:1902531
GOBP_POSITIVE_REGULATION_OF_INTERLEUKIN_12_PRODUCTION	4.86414e-13	1.19792e-10	0.921426	-0.697107	-2.54967	74	GO:0032735
GOBP_TUMOR_NECROSIS_FACTOR_SUPERFAMILY_CYTOKINE_PRODUCTION	5.02885e-13	1.21749e-10	0.921426	-0.557329	-2.27516	168	GO:0071706
GOBP_MYD88_INDEPENDENT_TOLL_LIKE_RECEPTOR_SIGNALING_PATHWAY	5.41365e-13	1.26768e-10	0.921426	-0.707659	-2.58428	72	GO:0002756
GOBP_REGULATION_OF_INNATE_IMMUNE_RESPONSE	5.35155e-13	1.26768e-10	0.921426	-0.562961	-2.29738	166	GO:0045088
GOMF_HYDROLASE_ACTIVITY_ACTING_ON_GLYCOSYL_BONDS	6.37558e-13	1.46885e-10	0.921426	-0.549265	-2.2678	176	GO:0016798
GOBP_MYELOID_LEUKOCYTE_ACTIVATION	6.89748e-13	1.54982e-10	0.921426	-0.569529	-2.29311	152	GO:0002274
GOBP_REGULATION_OF_ANATOMICAL_STRUCTURE_MORPHOGENESIS	6.94404e-13	1.54982e-10	0.921426	-0.400081	-1.83865	505	GO:0022603
GOBP_POSITIVE_REGULATION_OF_PATTERN_RECOGNITION_RECEPTOR_SIGNALING_PATHWAY	7.27969e-13	1.59974e-10	0.921426	-0.626277	-2.41624	113	GO:0062208
GOBP_DENDRITIC_CELL_CYTOKINE_PRODUCTION	7.71249e-13	1.65204e-10	0.921426	-0.701914	-2.53361	70	GO:0002371
GOBP_POSITIVE_REGULATION_OF_CATALYTIC_ACTIVITY	7.749e-13	1.65204e-10	0.921426	-0.383517	-1.78576	625	GO:0043085
GOBP_INFLAMMATORY_RESPONSE	8.91583e-13	1.87285e-10	0.921426	-0.432983	-1.94268	393	GO:0006954
GOMF_SIGNALING_RECEPTOR_BINDING	1.08151e-12	2.23888e-10	0.91012	-0.372656	-1.73553	666	GO:0005102
GOBP_PEPTIDYL_TYROSINE_DEPHOSPHORYLATION	1.22356e-12	2.49676e-10	0.91012	-0.492152	-2.11879	247	GO:0035335
GOBP_POSITIVE_REGULATION_OF_MOLECULAR_FUNCTION	1.35264e-12	2.68349e-10	0.91012	-0.352908	-1.67309	818	GO:0044093
GOBP_REGULATION_OF_RESPONSE_TO_STRESS	1.34435e-12	2.68349e-10	0.91012	-0.3512	-1.667	844	GO:0080134
GOBP_MYD88_DEPENDENT_TOLL_LIKE_RECEPTOR_SIGNALING_PATHWAY	1.39166e-12	2.72309e-10	0.91012	-0.672711	-2.46432	77	GO:0002755
GOMF_PROTEIN_TYROSINE_PHOSPHATASE_ACTIVITY	1.42675e-12	2.75401e-10	0.91012	-0.491734	-2.1186	248	GO:0004725
GOBP_REGULATION_OF_PROTEIN_PHOSPHORYLATION	1.64998e-12	3.14244e-10	0.91012	-0.376968	-1.7552	679	GO:0001932
GOBP_REGULATION_OF_NIK_NF_KAPPAB_SIGNALING	1.68036e-12	3.15818e-10	0.91012	-0.625828	-2.4001	106	GO:1901222
GOBP_PHOSPHORYLATION	2.35603e-12	4.37059e-10	0.898671	-0.33068	-1.59959	1071	GO:0016310
GOBP_POSITIVE_REGULATION_OF_NIK_NF_KAPPAB_SIGNALING	2.76613e-12	5.06556e-10	0.898671	-0.662363	-2.48248	86	GO:1901224
GOBP_NEGATIVE_REGULATION_OF_HEMOPOIESIS	3.24603e-12	5.86915e-10	0.898671	-0.62056	-2.37966	109	GO:1903707
GOBP_INTERLEUKIN_17_PRODUCTION	3.48429e-12	6.22119e-10	0.898671	-0.71655	-2.56	64	GO:0032620
GOBP_NITRIC_OXIDE_SYNTHASE_BIOSYNTHETIC_PROCESS	3.74844e-12	6.61022e-10	0.887075	-0.666332	-2.44095	77	GO:0051767
GOBP_REGULATION_OF_OXIDATIVE_STRESS_INDUCED_CELL_DEATH	3.88839e-12	6.77338e-10	0.887075	-0.57917	-2.28228	132	GO:1903201
GOBP_NIK_NF_KAPPAB_SIGNALING	3.95954e-12	6.81422e-10	0.887075	-0.596391	-2.33454	123	GO:0038061
GOBP_RESPONSE_TO_PLATELET_DERIVED_GROWTH_FACTOR	4.16855e-12	7.08852e-10	0.887075	-0.668019	-2.44391	76	GO:0036119
GOBP_CELLULAR_COMPONENT_MORPHOGENESIS	4.88395e-12	8.20734e-10	0.887075	-0.405817	-1.86001	465	GO:0032989
GOBP_POSITIVE_REGULATION_OF_INTERFERON_BETA_PRODUCTION	5.42745e-12	9.01461e-10	0.887075	-0.647109	-2.4475	90	GO:0032728
GOBP_REGULATION_OF_HEMOPOIESIS	5.9049e-12	9.6949e-10	0.887075	-0.514994	-2.17239	203	GO:1903706
GOBP_ASTROCYTE_DEVELOPMENT	6.14386e-12	9.89988e-10	0.887075	-0.650353	-2.45273	88	GO:0014002
GOBP_REGULATION_OF_MYELOID_CELL_DIFFERENTIATION	6.16837e-12	9.89988e-10	0.887075	-0.575704	-2.27433	135	GO:0045637
GOBP_REGULATION_OF_INFLAMMATORY_RESPONSE	6.67051e-12	1.05868e-09	0.887075	-0.487144	-2.10166	244	GO:0050727
GOBP_DEFENSE_RESPONSE	7.44242e-12	1.15552e-09	0.875325	-0.344582	-1.63295	846	GO:0006952
GOBP_LEUKOCYTE_DIFFERENTIATION	7.36611e-12	1.15552e-09	0.875325	-0.46261	-2.02623	290	GO:0002521
GOBP_NEGATIVE_REGULATION_OF_TUMOR_NECROSIS_FACTOR_SUPERFAMILY_CYTOKINE_PRODUCTION	7.68435e-12	1.15765e-09	0.875325	-0.654694	-2.45471	85	GO:1903556
GOBP_POSITIVE_REGULATION_OF_TYPE_I_INTERFERON_PRODUCTION	7.55828e-12	1.15765e-09	0.875325	-0.623718	-2.37746	102	GO:0032481
GOBP_REGULATION_OF_LEUKOCYTE_DIFFERENTIATION	7.6993e-12	1.15765e-09	0.875325	-0.538335	-2.21385	172	GO:1902105
GOBP_POSITIVE_REGULATION_OF_INTERFERON_ALPHA_PRODUCTION	8.1616e-12	1.21438e-09	0.875325	-0.663964	-2.45954	81	GO:0032727
GOBP_LOCOMOTION	8.78096e-12	1.29306e-09	0.875325	-0.330395	-1.58924	1031	GO:0040011
GOBP_NEGATIVE_REGULATION_OF_INTERLEUKIN_6_PRODUCTION	9.96676e-12	1.45271e-09	0.875325	-0.652827	-2.44771	85	GO:0032715
GOBP_REGULATION_OF_REACTIVE_OXYGEN_SPECIES_BIOSYNTHETIC_PROCESS	1.01421e-11	1.46332e-09	0.875325	-0.680408	-2.47341	71	GO:1903426
GOBP_MYELOID_LEUKOCYTE_DIFFERENTIATION	1.02491e-11	1.46399e-09	0.875325	-0.551076	-2.24237	157	GO:0002573
GOBP_INTERLEUKIN_12_PRODUCTION	1.05304e-11	1.48927e-09	0.875325	-0.670395	-2.46215	78	GO:0032615
GOBP_BIOLOGICAL_ADHESION	1.08439e-11	1.51857e-09	0.875325	-0.329525	-1.59356	1054	GO:0022610
GOBP_REGULATION_OF_MYELOID_LEUKOCYTE_DIFFERENTIATION	1.32266e-11	1.83426e-09	0.875325	-0.61511	-2.34946	103	GO:0002761
GOBP_CELL_MORPHOGENESIS_INVOLVED_IN_DIFFERENTIATION	1.37908e-11	1.87585e-09	0.875325	-0.393426	-1.81414	508	GO:0000904
GOBP_PROTEIN_DEPHOSPHORYLATION	1.38562e-11	1.87585e-09	0.875325	-0.450099	-1.97924	310	GO:0006470
GOMF_HYDROLASE_ACTIVITY_HYDROLYZING_N_GLYCOSYL_COMPOUNDS	1.39205e-11	1.87585e-09	0.875325	-0.597449	-2.32212	120	GO:0016799
GOBP_POSITIVE_REGULATION_OF_INFLAMMATORY_RESPONSE	1.58102e-11	2.11059e-09	0.863415	-0.586402	-2.29159	125	GO:0050729
GOBP_MACROPHAGE_ACTIVATION	1.84783e-11	2.44393e-09	0.863415	-0.592239	-2.29834	119	GO:0042116
GOBP_POSITIVE_REGULATION_OF_INTERFERON_GAMMA_PRODUCTION	2.21487e-11	2.87611e-09	0.863415	-0.648664	-2.43114	86	GO:0032729
GOBP_LIPOPOLYSACCHARIDE_MEDIATED_SIGNALING_PATHWAY	2.24007e-11	2.88263e-09	0.863415	-0.653508	-2.39082	76	GO:0031663
GOBP_INTERFERON_GAMMA_PRODUCTION	2.46424e-11	3.14279e-09	0.863415	-0.642232	-2.41823	89	GO:0032609
GOBP_POSITIVE_REGULATION_OF_NITRIC_OXIDE_SYNTHASE_BIOSYNTHETIC_PROCESS	2.67952e-11	3.38711e-09	0.863415	-0.668471	-2.44493	74	GO:0051770
GOBP_POSITIVE_REGULATION_OF_CELL_ACTIVATION	2.7157e-11	3.40272e-09	0.863415	-0.524166	-2.16668	178	GO:0050867
GOBP_INFLAMMASOME_COMPLEX_ASSEMBLY	2.92966e-11	3.63889e-09	0.851339	-0.683385	-2.46228	68	GO:0140632
GOBP_RESPONSE_TO_CYTOKINE	3.50559e-11	4.31671e-09	0.851339	-0.392496	-1.79675	496	GO:0034097
GOBP_NEGATIVE_REGULATION_OF_DEVELOPMENTAL_PROCESS	3.65448e-11	4.46159e-09	0.851339	-0.375766	-1.74115	586	GO:0051093
GOBP_INTERLEUKIN_10_PRODUCTION	3.81267e-11	4.61527e-09	0.851339	-0.676912	-2.47199	72	GO:0032613
GOCC_RECEPTOR_COMPLEX	3.87779e-11	4.65465e-09	0.851339	-0.442245	-1.95081	308	GO:0043235
GOBP_POSITIVE_REGULATION_OF_CYTOKINE_PRODUCTION_INVOLVED_IN_INFLAMMATORY_RESPONSE	4.27907e-11	5.09352e-09	0.851339	-0.704631	-2.46158	61	GO:1900017
GOBP_CELL_PART_MORPHOGENESIS	4.57301e-11	5.39842e-09	0.851339	-0.405755	-1.83432	423	GO:0032990
GOBP_CELLULAR_RESPONSE_TO_PEPTIDE	4.7743e-11	5.54439e-09	0.851339	-0.442103	-1.94009	298	GO:1901653
GOBP_RESPONSE_TO_GROWTH_FACTOR	4.77302e-11	5.54439e-09	0.851339	-0.395431	-1.81029	466	GO:0070848
GOBP_GLIAL_CELL_DEVELOPMENT	5.34303e-11	6.14607e-09	0.851339	-0.581067	-2.27508	121	GO:0021782
GOBP_NEGATIVE_REGULATION_OF_MYELOID_LEUKOCYTE_DIFFERENTIATION	5.37846e-11	6.14607e-09	0.851339	-0.639043	-2.39603	85	GO:0002762
GOBP_POSITIVE_REGULATION_OF_INTERLEUKIN_6_PRODUCTION	5.65447e-11	6.41019e-09	0.851339	-0.589638	-2.27977	116	GO:0032755
GOBP_REACTIVE_OXYGEN_SPECIES_BIOSYNTHETIC_PROCESS	5.7502e-11	6.46739e-09	0.851339	-0.655295	-2.42131	80	GO:1903409
GOBP_CELLULAR_RESPONSE_TO_NITROGEN_COMPOUND	6.06392e-11	6.60086e-09	0.839089	-0.387252	-1.78567	508	GO:1901699
GOBP_POSITIVE_REGULATION_OF_ERK1_AND_ERK2_CASCADE	5.99118e-11	6.60086e-09	0.839089	-0.573718	-2.2603	129	GO:0070374
GOBP_POSITIVE_REGULATION_OF_PROTEIN_PHOSPHORYLATION	6.06314e-11	6.60086e-09	0.839089	-0.41135	-1.85432	411	GO:0001934
GOBP_REGULATION_OF_NUCLEOTIDE_BINDING_OLIGOMERIZATION_DOMAIN_CONTAINING_SIGNALING_PATHWAY	6.09993e-11	6.60086e-09	0.839089	-0.667178	-2.42532	71	GO:0070424
GOCC_PHAGOCYTIC_CUP	6.0546e-11	6.60086e-09	0.839089	-0.696148	-2.48711	64	GO:0001891
GOBP_CELLULAR_RESPONSE_TO_MECHANICAL_STIMULUS	6.16981e-11	6.62629e-09	0.839089	-0.593268	-2.28889	113	GO:0071260
GOBP_POSITIVE_REGULATION_OF_RESPONSE_TO_CYTOKINE_STIMULUS	6.90897e-11	7.36475e-09	0.839089	-0.625338	-2.3717	93	GO:0060760
GOBP_REGULATION_OF_PROTEIN_MODIFICATION_PROCESS	7.03472e-11	7.44325e-09	0.839089	-0.33406	-1.59876	939	GO:0031399
GOBP_POSITIVE_REGULATION_OF_NF_KAPPAB_TRANSCRIPTION_FACTOR_ACTIVITY	8.31754e-11	8.67209e-09	0.839089	-0.544917	-2.1945	148	GO:0051092
GOBP_POSITIVE_REGULATION_OF_INTERLEUKIN_10_PRODUCTION	8.92154e-11	9.23444e-09	0.839089	-0.672525	-2.42315	68	GO:0032733
GOBP_LYMPHOCYTE_ACTIVATION	9.12907e-11	9.31426e-09	0.839089	-0.418453	-1.8612	371	GO:0046649
GOBP_POSITIVE_REGULATION_OF_MULTICELLULAR_ORGANISMAL_PROCESS	9.09067e-11	9.31426e-09	0.839089	-0.345898	-1.62567	757	GO:0051240
GOBP_CYTOKINE_PRODUCTION_INVOLVED_IN_IMMUNE_RESPONSE	9.97061e-11	1.00296e-08	0.839089	-0.61809	-2.35746	94	GO:0002367
GOBP_NEGATIVE_REGULATION_OF_CELL_DIFFERENTIATION	9.92683e-11	1.00296e-08	0.839089	-0.3922	-1.79654	459	GO:0045596
GOBP_NEGATIVE_REGULATION_OF_OSTEOCLAST_DIFFERENTIATION	1.00945e-10	1.00336e-08	0.839089	-0.646074	-2.39327	81	GO:0045671
GOBP_POSITIVE_REGULATION_OF_TUMOR_NECROSIS_FACTOR_SUPERFAMILY_CYTOKINE_PRODUCTION	1.01151e-10	1.00336e-08	0.839089	-0.558803	-2.21895	137	GO:1903557
GOBP_INTERLEUKIN_1_PRODUCTION	1.02251e-10	1.00727e-08	0.839089	-0.557041	-2.20565	136	GO:0032612
GOBP_CELL_DEATH_IN_RESPONSE_TO_OXIDATIVE_STRESS	1.11697e-10	1.09279e-08	0.839089	-0.565873	-2.25553	139	GO:0036473
GOBP_CELLULAR_RESPONSE_TO_OXIDISED_LOW_DENSITY_LIPOPROTEIN_PARTICLE_STIMULUS	1.17721e-10	1.1439e-08	0.826657	-0.697344	-2.43612	61	GO:0140052
GOBP_NEGATIVE_REGULATION_OF_CYTOKINE_PRODUCTION	1.28828e-10	1.24336e-08	0.826657	-0.478339	-2.03341	215	GO:0001818
GOBP_POSITIVE_REGULATION_OF_IMMUNE_SYSTEM_PROCESS	1.39133e-10	1.33381e-08	0.826657	-0.407177	-1.83551	411	GO:0002684
GOBP_REGULATION_OF_RESPONSE_TO_OXIDATIVE_STRESS	1.66848e-10	1.58884e-08	0.826657	-0.538601	-2.16858	152	GO:1902882
GOBP_MYELOID_CELL_DIFFERENTIATION	1.73589e-10	1.64209e-08	0.826657	-0.473492	-2.03465	232	GO:0030099
GOBP_POSITIVE_REGULATION_OF_SMOOTH_MUSCLE_CELL_PROLIFERATION	1.78905e-10	1.68124e-08	0.826657	-0.635233	-2.35235	82	GO:0048661
GOMF_NAD_P_PLUS_NUCLEOSIDASE_ACTIVITY	1.86052e-10	1.73697e-08	0.826657	-0.663673	-2.42365	72	GO:0050135
GOBP_ERK1_AND_ERK2_CASCADE	2.00453e-10	1.85149e-08	0.826657	-0.469885	-2.01077	227	GO:0070371
GOBP_POSITIVE_REGULATION_OF_KINASE_ACTIVITY	2.00911e-10	1.85149e-08	0.826657	-0.441471	-1.93624	303	GO:0033674
GOBP_POSITIVE_REGULATION_OF_INNATE_IMMUNE_RESPONSE	2.32157e-10	2.12572e-08	0.826657	-0.567949	-2.22321	123	GO:0045089
GOBP_POSITIVE_REGULATION_OF_NLRP3_INFLAMMASOME_COMPLEX_ASSEMBLY	2.33952e-10	2.12852e-08	0.814036	-0.680563	-2.38467	62	GO:1900227
GOBP_NEGATIVE_REGULATION_OF_INTERLEUKIN_17_PRODUCTION	2.37526e-10	2.13962e-08	0.814036	-0.711645	-2.47214	57	GO:0032700
GOBP_POSITIVE_REGULATION_OF_RESPONSE_TO_BIOTIC_STIMULUS	2.38168e-10	2.13962e-08	0.814036	-0.557724	-2.19644	128	GO:0002833
GOCC_VACUOLE	2.47131e-10	2.20626e-08	0.814036	-0.388413	-1.78293	504	GO:0005773
GOBP_REGULATION_OF_HYDROLASE_ACTIVITY	2.5099e-10	2.2268e-08	0.814036	-0.39319	-1.80077	463	GO:0051336
GOBP_ACTIVATION_OF_INNATE_IMMUNE_RESPONSE	2.57148e-10	2.26735e-08	0.814036	-0.582433	-2.24709	113	GO:0002218
GOBP_NEUROGENESIS	2.86763e-10	2.51296e-08	0.814036	-0.318017	-1.53043	1036	GO:0022008
GOBP_DEFENSE_RESPONSE_TO_OTHER_ORGANISM	3.12715e-10	2.70716e-08	0.814036	-0.368712	-1.70247	579	GO:0098542
GOBP_POSITIVE_REGULATION_OF_PROTEIN_METABOLIC_PROCESS	3.12167e-10	2.70716e-08	0.814036	-0.34025	-1.60856	807	GO:0051247
GOBP_REGULATION_OF_TRANSFERASE_ACTIVITY	3.65942e-10	3.14887e-08	0.814036	-0.36391	-1.68993	592	GO:0051338
GOBP_REGULATION_OF_OSTEOCLAST_DIFFERENTIATION	3.71541e-10	3.15898e-08	0.814036	-0.627424	-2.35153	86	GO:0045670
GOCC_PLASMA_MEMBRANE_REGION	3.70609e-10	3.15898e-08	0.814036	-0.34003	-1.60391	801	GO:0098590
GOBP_NEGATIVE_REGULATION_OF_MYELOID_CELL_DIFFERENTIATION	4.12502e-10	3.4865e-08	0.814036	-0.604302	-2.30177	98	GO:0045638
GOBP_NUCLEOTIDE_BINDING_DOMAIN_LEUCINE_RICH_REPEAT_CONTAINING_RECEPTOR_SIGNALING_PATHWAY	4.5242e-10	3.80139e-08	0.814036	-0.645255	-2.36002	74	GO:0035872
GOBP_POSITIVE_REGULATION_OF_PLATELET_ACTIVATION	4.77144e-10	3.98569e-08	0.801216	-0.687997	-2.40445	59	GO:0010572
GOBP_POSITIVE_REGULATION_OF_LEUKOCYTE_PROLIFERATION	5.01914e-10	4.16822e-08	0.801216	-0.605656	-2.29291	92	GO:0070665
GOCC_NUCLEAR_PROTEIN_CONTAINING_COMPLEX	5.31182e-10	4.38579e-08	0.801216	0.389352	1.68177	674	GO:0140513
GOBP_IMMUNE_EFFECTOR_PROCESS	5.97376e-10	4.90398e-08	0.801216	-0.435912	-1.92026	314	GO:0002252
GOBP_T_HELPER_1_TYPE_IMMUNE_RESPONSE	6.72169e-10	5.45991e-08	0.801216	-0.672198	-2.35536	62	GO:0042088
GOMF_PHOSPHOPROTEIN_PHOSPHATASE_ACTIVITY	6.72741e-10	5.45991e-08	0.801216	-0.452687	-1.96426	274	GO:0004721
GOBP_INNATE_IMMUNE_RESPONSE	7.2465e-10	5.76488e-08	0.801216	-0.379838	-1.7353	492	GO:0045087
GOBP_JNK_CASCADE	7.26463e-10	5.76488e-08	0.801216	-0.519555	-2.1064	155	GO:0007254
GOBP_POSITIVE_REGULATION_OF_MACROPHAGE_ACTIVATION	7.1902e-10	5.76488e-08	0.801216	-0.669547	-2.38622	65	GO:0043032
GOBP_NEGATIVE_REGULATION_OF_INTERFERON_GAMMA_PRODUCTION	7.566e-10	5.97087e-08	0.801216	-0.684114	-2.39088	59	GO:0032689
GOBP_POSITIVE_REGULATION_OF_GENE_EXPRESSION	7.83655e-10	6.1504e-08	0.801216	-0.362605	-1.6764	572	GO:0010628
GOBP_RESPONSE_TO_FUNGUS	8.11302e-10	6.33259e-08	0.801216	-0.651133	-2.37785	72	GO:0009620
GOBP_POSITIVE_REGULATION_OF_TRANSFERASE_ACTIVITY	9.20294e-10	7.14428e-08	0.801216	-0.40876	-1.82089	367	GO:0051347
GOBP_TRIF_DEPENDENT_TOLL_LIKE_RECEPTOR_SIGNALING_PATHWAY	9.48641e-10	7.32454e-08	0.788187	-0.686711	-2.3984	60	GO:0035666
GOBP_LEUKOCYTE_MEDIATED_IMMUNITY	9.63746e-10	7.36158e-08	0.788187	-0.472704	-2.00161	212	GO:0002443
GOBP_RESPONSE_TO_INTERFERON_GAMMA	9.59343e-10	7.36158e-08	0.788187	-0.516027	-2.10585	166	GO:0034341
GOBP_POSITIVE_REGULATION_OF_MHC_CLASS_II_BIOSYNTHETIC_PROCESS	9.87939e-10	7.50623e-08	0.788187	-0.688038	-2.38869	58	GO:0045348
GOBP_CELLULAR_RESPONSE_TO_INTERFERON_GAMMA	1.01969e-09	7.70645e-08	0.788187	-0.520912	-2.1168	160	GO:0071346
GOBP_CELL_MORPHOGENESIS_INVOLVED_IN_NEURON_DIFFERENTIATION	1.02737e-09	7.72363e-08	0.788187	-0.401815	-1.7991	388	GO:0048667
GOBP_REGULATION_OF_JNK_CASCADE	1.05301e-09	7.87494e-08	0.788187	-0.536482	-2.14288	142	GO:0046328
GOBP_PLATELET_ACTIVATION	1.13338e-09	8.43186e-08	0.788187	-0.590141	-2.25212	101	GO:0030168
GOBP_POSITIVE_REGULATION_OF_TRANSPORT	1.14419e-09	8.46822e-08	0.788187	-0.369879	-1.70247	521	GO:0051050
GOBP_POSITIVE_REGULATION_OF_SMOOTH_MUSCLE_CELL_MIGRATION	1.2026e-09	8.85463e-08	0.788187	-0.665097	-2.37037	65	GO:0014911
GOBP_RESPONSE_TO_AMYLOID_BETA	1.23986e-09	9.08216e-08	0.788187	-0.614274	-2.30316	85	GO:1904645
GOBP_INTERLEUKIN_23_PRODUCTION	1.27123e-09	9.26442e-08	0.788187	-0.663165	-2.38233	67	GO:0032627
GOBP_CELL_CELL_ADHESION	1.3481e-09	9.77477e-08	0.788187	-0.36065	-1.66893	600	GO:0098609
GOBP_CELL_ACTIVATION_INVOLVED_IN_IMMUNE_RESPONSE	1.38653e-09	1.00026e-07	0.788187	-0.503858	-2.05744	169	GO:0002263
GOBP_INTESTINAL_EPITHELIAL_STRUCTURE_MAINTENANCE	1.45002e-09	1.0153e-07	0.788187	-0.694373	-2.40529	56	GO:0060729
GOBP_NUCLEOTIDE_BINDING_OLIGOMERIZATION_DOMAIN_CONTAINING_1_SIGNALING_PATHWAY	1.45002e-09	1.0153e-07	0.788187	-0.694373	-2.40529	56	GO:0070427
GOBP_NUCLEOTIDE_BINDING_OLIGOMERIZATION_DOMAIN_CONTAINING_2_SIGNALING_PATHWAY	1.45002e-09	1.0153e-07	0.788187	-0.694373	-2.40529	56	GO:0070431
GOBP_POSITIVE_REGULATION_OF_NUCLEOTIDE_BINDING_OLIGOMERIZATION_DOMAIN_CONTAINING_2_SIGNALING_PATHWAY	1.45002e-09	1.0153e-07	0.788187	-0.694373	-2.40529	56	GO:0070434
GOBP_POSITIVE_REGULATION_OF_NUCLEOTIDE_BINDING_OLIGOMERIZATION_DOMAIN_CONTAINING_SIGNALING_PATHWAY	1.45002e-09	1.0153e-07	0.788187	-0.694373	-2.40529	56	GO:0070426
GOBP_REGULATION_OF_NUCLEOTIDE_BINDING_OLIGOMERIZATION_DOMAIN_CONTAINING_2_SIGNALING_PATHWAY	1.45002e-09	1.0153e-07	0.788187	-0.694373	-2.40529	56	GO:0070432
GOCC_CELL_SURFACE	1.46701e-09	1.02218e-07	0.788187	-0.35638	-1.65726	619	GO:0009986
GOBP_B_CELL_PROLIFERATION_INVOLVED_IN_IMMUNE_RESPONSE	1.5105e-09	1.04738e-07	0.788187	-0.695251	-2.41519	57	GO:0002322
GOBP_POSITIVE_REGULATION_OF_IMMUNE_RESPONSE	1.59781e-09	1.10257e-07	0.788187	-0.429353	-1.88048	294	GO:0050778
GOBP_NEGATIVE_REGULATION_OF_RESPONSE_TO_STIMULUS	1.60826e-09	1.10444e-07	0.788187	-0.311546	-1.50461	1050	GO:0048585
GOBP_REGULATION_OF_PLATELET_ACTIVATION	1.6229e-09	1.10917e-07	0.788187	-0.66974	-2.39276	64	GO:0010543
GOBP_CHEMOKINE_PRODUCTION	1.65604e-09	1.12642e-07	0.788187	-0.578917	-2.22019	106	GO:0032602
GOBP_WOUND_HEALING_INVOLVED_IN_INFLAMMATORY_RESPONSE	1.71176e-09	1.1588e-07	0.788187	-0.683776	-2.37389	58	GO:0002246
GOBP_OSTEOCLAST_DIFFERENTIATION	1.75944e-09	1.18546e-07	0.788187	-0.577018	-2.21269	109	GO:0030316
GOBP_NEGATIVE_REGULATION_OF_IMMUNE_SYSTEM_PROCESS	1.86347e-09	1.22663e-07	0.774939	-0.44378	-1.91972	258	GO:0002683
GOBP_REGULATION_OF_CELLULAR_RESPONSE_TO_MACROPHAGE_COLONY_STIMULATING_FACTOR_STIMULUS	1.8613e-09	1.22663e-07	0.788187	-0.676934	-2.36482	61	GO:1903972
GOBP_REGULATION_OF_MATRIX_METALLOPEPTIDASE_SECRETION	1.8613e-09	1.22663e-07	0.788187	-0.676934	-2.36482	61	GO:1904464
GOBP_RESPONSE_TO_LIPOTEICHOIC_ACID	1.8613e-09	1.22663e-07	0.788187	-0.676934	-2.36482	61	GO:0070391
GOMF_LIPOPOLYSACCHARIDE_IMMUNE_RECEPTOR_ACTIVITY	1.8613e-09	1.22663e-07	0.788187	-0.676934	-2.36482	61	GO:0001875
GOBP_REGULATION_OF_IMMUNE_EFFECTOR_PROCESS	1.94266e-09	1.27289e-07	0.774939	-0.459934	-1.97639	232	GO:0002697
GOBP_INFLAMMATORY_RESPONSE_TO_WOUNDING	1.96043e-09	1.27536e-07	0.774939	-0.662914	-2.32283	62	GO:0090594
GOBP_CELLULAR_RESPONSE_TO_LIPOPROTEIN_PARTICLE_STIMULUS	2.22061e-09	1.43526e-07	0.774939	-0.637582	-2.31773	71	GO:0071402
GOBP_RESPONSE_TO_MACROPHAGE_COLONY_STIMULATING_FACTOR	2.27203e-09	1.46188e-07	0.774939	-0.641249	-2.34176	72	GO:0036005
GOBP_PRODUCTION_OF_MOLECULAR_MEDIATOR_INVOLVED_IN_INFLAMMATORY_RESPONSE	2.43573e-09	1.56017e-07	0.774939	-0.587655	-2.23591	95	GO:0002532
GOBP_REGULATION_OF_CELL_DEATH	2.49192e-09	1.58905e-07	0.774939	-0.32361	-1.54436	903	GO:0010941
GOBP_NEGATIVE_REGULATION_OF_MULTICELLULAR_ORGANISMAL_PROCESS	2.64692e-09	1.68038e-07	0.774939	-0.357506	-1.65205	577	GO:0051241
GOMF_ENZYME_REGULATOR_ACTIVITY	2.82722e-09	1.7869e-07	0.774939	-0.36823	-1.68772	501	GO:0030234
GOBP_REGULATION_OF_RESPONSE_TO_CYTOKINE_STIMULUS	2.86358e-09	1.80191e-07	0.774939	-0.496876	-2.04335	172	GO:0060759
GOBP_POSITIVE_REGULATION_OF_INTERLEUKIN_1_BETA_PRODUCTION	2.90924e-09	1.81038e-07	0.774939	-0.581198	-2.23476	108	GO:0032731
GOBP_POSITIVE_REGULATION_OF_INTERLEUKIN_1_PRODUCTION	2.90924e-09	1.81038e-07	0.774939	-0.581198	-2.23476	108	GO:0032732
GOBP_RESPONSE_TO_PEPTIDE	2.91506e-09	1.81038e-07	0.774939	-0.396386	-1.76435	369	GO:1901652
GOBP_POSITIVE_REGULATION_OF_CHEMOKINE_C_X_C_MOTIF_LIGAND_2_PRODUCTION	2.92928e-09	1.81133e-07	0.774939	-0.680008	-2.36081	58	GO:2000343
GOCC_SYNAPSE	3.11122e-09	1.91555e-07	0.774939	-0.349091	-1.62541	665	GO:0045202
GOBP_TOLL_LIKE_RECEPTOR_4_SIGNALING_PATHWAY	3.3809e-09	2.07265e-07	0.774939	-0.633647	-2.30343	71	GO:0034142
GOBP_POSITIVE_REGULATION_OF_REACTIVE_OXYGEN_SPECIES_BIOSYNTHETIC_PROCESS	3.47474e-09	2.12107e-07	0.774939	-0.676837	-2.36391	60	GO:1903428
GOBP_REGULATION_OF_CELLULAR_RESPONSE_TO_STRESS	3.55473e-09	2.16067e-07	0.774939	-0.357625	-1.65069	558	GO:0080135
GOBP_CHEMOKINE_C_X_C_MOTIF_LIGAND_2_PRODUCTION	4.39057e-09	2.6462e-07	0.761461	-0.668023	-2.35687	63	GO:0072567
GOBP_ASTROCYTE_DIFFERENTIATION	4.4404e-09	2.66499e-07	0.761461	-0.577137	-2.21914	108	GO:0048708
GOBP_ACTIN_FILAMENT_BASED_PROCESS	4.572e-09	2.73249e-07	0.761461	-0.39289	-1.75656	386	GO:0030029
GOMF_MOLECULAR_FUNCTION_REGULATOR	4.73749e-09	2.81959e-07	0.761461	-0.342131	-1.59132	672	GO:0098772
GOBP_POSITIVE_REGULATION_OF_CELLULAR_COMPONENT_ORGANIZATION	4.95037e-09	2.93407e-07	0.761461	-0.358037	-1.65821	568	GO:0051130
GOBP_REGULATION_OF_LEUKOCYTE_MEDIATED_IMMUNITY	5.31891e-09	3.12655e-07	0.761461	-0.508171	-2.06503	160	GO:0002703
GOMF_ATP_HYDROLYSIS_ACTIVITY	5.29815e-09	3.12655e-07	0.761461	0.487219	1.93965	228	GO:0016887
GOBP_DEPHOSPHORYLATION	5.64364e-09	3.29516e-07	0.761461	-0.387614	-1.74863	416	GO:0016311
GOBP_ENZYME_LINKED_RECEPTOR_PROTEIN_SIGNALING_PATHWAY	5.65188e-09	3.29516e-07	0.761461	-0.336356	-1.57292	709	GO:0007167
GOBP_CELLULAR_RESPONSE_TO_OXYGEN_CONTAINING_COMPOUND	5.77897e-09	3.34198e-07	0.761461	-0.328144	-1.54036	764	GO:1901701
GOCC_VACUOLAR_MEMBRANE	5.76539e-09	3.34198e-07	0.761461	-0.420931	-1.84428	296	GO:0005774
GOBP_MAPK_CASCADE	6.20381e-09	3.57319e-07	0.761461	-0.374908	-1.71637	468	GO:0000165
GOBP_STRESS_ACTIVATED_PROTEIN_KINASE_SIGNALING_CASCADE	6.33348e-09	3.63323e-07	0.761461	-0.471069	-1.96386	192	GO:0031098
GOBP_REGULATION_OF_PROTEIN_KINASE_ACTIVITY	6.67895e-09	3.81609e-07	0.761461	-0.385049	-1.75128	437	GO:0045859
GOBP_REGULATION_OF_REACTIVE_OXYGEN_SPECIES_METABOLIC_PROCESS	6.89861e-09	3.92589e-07	0.761461	-0.494082	-2.0125	164	GO:2000377
GOBP_POSITIVE_REGULATION_OF_PROTEIN_MODIFICATION_PROCESS	7.86233e-09	4.45657e-07	0.74774	-0.355739	-1.64757	568	GO:0031401
GOBP_REGULATION_OF_CELL_ACTIVATION	8.07963e-09	4.56164e-07	0.74774	-0.423218	-1.85373	289	GO:0050865
GOBP_POSITIVE_REGULATION_OF_B_CELL_PROLIFERATION	8.12265e-09	4.56787e-07	0.74774	-0.630092	-2.30101	72	GO:0030890
GOBP_LYMPHOCYTE_ACTIVATION_INVOLVED_IN_IMMUNE_RESPONSE	8.71699e-09	4.88288e-07	0.74774	-0.526226	-2.07886	135	GO:0002285
GOBP_REGULATION_OF_MACROPHAGE_ACTIVATION	8.8929e-09	4.96196e-07	0.74774	-0.582006	-2.19115	87	GO:0043030
GOBP_CELLULAR_RESPONSE_TO_AMYLOID_BETA	9.69893e-09	5.39064e-07	0.74774	-0.612546	-2.25151	79	GO:1904646
GOCC_LIPOPOLYSACCHARIDE_RECEPTOR_COMPLEX	1.0567e-08	5.82778e-07	0.74774	-0.675405	-2.34625	57	GO:0046696
GOBP_POSITIVE_REGULATION_OF_OXIDATIVE_STRESS_INDUCED_CELL_DEATH	1.08038e-08	5.93543e-07	0.74774	-0.599787	-2.22109	82	GO:1903209
GOMF_LIPOPOLYSACCHARIDE_BINDING	1.11112e-08	6.08091e-07	0.74774	-0.586752	-2.21286	88	GO:0001530
GOBP_RESPONSE_TO_NITROGEN_COMPOUND	1.23659e-08	6.74176e-07	0.74774	-0.332117	-1.55612	714	GO:1901698
GOBP_REGULATION_OF_PROTEIN_CONTAINING_COMPLEX_ASSEMBLY	1.32253e-08	7.1829e-07	0.74774	-0.440606	-1.89778	246	GO:0043254
GOBP_MHC_CLASS_II_BIOSYNTHETIC_PROCESS	1.33949e-08	7.24745e-07	0.74774	-0.663406	-2.317	60	GO:0045342
GOBP_ACTIVATION_OF_IMMUNE_RESPONSE	1.45552e-08	7.84551e-07	0.74774	-0.447031	-1.93007	235	GO:0002253
GOBP_REGULATION_OF_TRANSPORT	1.66949e-08	8.93144e-07	0.733762	-0.314754	-1.50325	909	GO:0051049
GOBP_REGULATION_OF_LYMPHOCYTE_ACTIVATION	1.85153e-08	9.86839e-07	0.733762	-0.438199	-1.88741	246	GO:0051249
GOBP_POSITIVE_REGULATION_OF_NITRIC_OXIDE_METABOLIC_PROCESS	1.90998e-08	1.01045e-06	0.733762	-0.640688	-2.31731	69	GO:1904407
GOBP_REGULATION_OF_BODY_FLUID_LEVELS	2.02387e-08	1.06675e-06	0.733762	-0.449907	-1.92366	222	GO:0050878
GOBP_REGULATION_OF_DNA_BINDING_TRANSCRIPTION_FACTOR_ACTIVITY	2.06313e-08	1.08345e-06	0.733762	-0.420339	-1.83598	284	GO:0051090
GOBP_BIOLOGICAL_PROCESS_INVOLVED_IN_INTERSPECIES_INTERACTION_BETWEEN_ORGANISMS	2.22823e-08	1.16586e-06	0.733762	-0.305995	-1.47378	1001	GO:0044419
GOCC_PRERIBOSOME	2.24168e-08	1.16862e-06	0.733762	0.679431	2.23529	58	GO:0030684
GOBP_HEMOSTASIS	2.41979e-08	1.24781e-06	0.733762	-0.511013	-2.03718	141	GO:0007599
GOBP_POSITIVE_REGULATION_OF_DNA_BINDING_TRANSCRIPTION_FACTOR_ACTIVITY	2.41913e-08	1.24781e-06	0.733762	-0.455746	-1.93091	209	GO:0051091
GOBP_REGULATION_OF_CELLULAR_COMPONENT_MOVEMENT	2.41229e-08	1.24781e-06	0.733762	-0.340915	-1.58641	632	GO:0051270
GOBP_RIBOSOMAL_SMALL_SUBUNIT_BIOGENESIS	2.76787e-08	1.42217e-06	0.733762	0.698419	2.24196	50	GO:0042274
GOBP_REGULATION_OF_NITRIC_OXIDE_METABOLIC_PROCESS	2.82498e-08	1.44631e-06	0.733762	-0.55581	-2.12296	103	GO:0080164
GOBP_RESPONSE_TO_MECHANICAL_STIMULUS	3.01425e-08	1.5377e-06	0.719513	-0.472567	-1.95394	181	GO:0009612
GOBP_REGULATION_OF_STRESS_ACTIVATED_PROTEIN_KINASE_SIGNALING_CASCADE	3.10976e-08	1.58077e-06	0.719513	-0.481289	-1.97836	173	GO:0070302
GOBP_REACTIVE_OXYGEN_SPECIES_METABOLIC_PROCESS	3.1215e-08	1.58112e-06	0.719513	-0.450108	-1.91193	217	GO:0072593
GOBP_MACROPHAGE_CYTOKINE_PRODUCTION	3.17694e-08	1.59786e-06	0.719513	-0.648849	-2.26764	59	GO:0010934
GOBP_POSITIVE_REGULATION_OF_MACROPHAGE_CYTOKINE_PRODUCTION	3.17694e-08	1.59786e-06	0.719513	-0.648849	-2.26764	59	GO:0060907
GOBP_NEGATIVE_REGULATION_OF_CATALYTIC_ACTIVITY	3.25877e-08	1.63327e-06	0.719513	-0.367315	-1.68181	456	GO:0043086
GOBP_DEFENSE_RESPONSE_TO_BACTERIUM	3.44639e-08	1.72126e-06	0.719513	-0.446072	-1.92564	234	GO:0042742
GOBP_RESPONSE_TO_ENDOGENOUS_STIMULUS	3.79214e-08	1.88735e-06	0.719513	-0.299723	-1.44142	1028	GO:0009719
GOBP_GLIAL_CELL_DIFFERENTIATION	3.83712e-08	1.89778e-06	0.719513	-0.478212	-1.96659	172	GO:0010001
GOBP_NEURON_DEATH	3.83966e-08	1.89778e-06	0.719513	-0.416587	-1.81553	280	GO:0070997
GOBP_POSITIVE_REGULATION_OF_LOCOMOTION	4.02672e-08	1.98337e-06	0.719513	-0.408064	-1.7879	296	GO:0040017
GOBP_REGULATION_OF_ANATOMICAL_STRUCTURE_SIZE	4.17544e-08	2.04955e-06	0.719513	-0.428148	-1.84927	252	GO:0090066
GOBP_TRANSMEMBRANE_RECEPTOR_PROTEIN_TYROSINE_KINASE_SIGNALING_PATHWAY	4.33596e-08	2.12106e-06	0.719513	-0.364517	-1.67034	455	GO:0007169
GOBP_LEUKOCYTE_PROLIFERATION	4.3567e-08	2.12393e-06	0.719513	-0.464594	-1.92757	183	GO:0070661
GOBP_REGULATION_OF_LEUKOCYTE_PROLIFERATION	4.89435e-08	2.37792e-06	0.719513	-0.510607	-2.01716	135	GO:0070663
GOBP_POSITIVE_REGULATION_OF_NEURON_DEATH	5.14813e-08	2.49274e-06	0.719513	-0.501	-1.99562	140	GO:1901216
GOMF_PHOSPHATASE_ACTIVITY	5.20732e-08	2.51288e-06	0.719513	-0.382649	-1.70217	374	GO:0016791
GOBP_POSITIVE_REGULATION_OF_OXIDATIVE_STRESS_INDUCED_NEURON_DEATH	6.59587e-08	3.16159e-06	0.704976	-0.608279	-2.19562	70	GO:1903223
GOBP_POSITIVE_REGULATION_OF_MAP_KINASE_ACTIVITY	6.90805e-08	3.30016e-06	0.704976	-0.527257	-2.04675	118	GO:0043406
GOBP_POSITIVE_REGULATION_OF_CYTOKINE_PRODUCTION_INVOLVED_IN_IMMUNE_RESPONSE	7.03837e-08	3.3512e-06	0.704976	-0.586937	-2.16873	80	GO:0002720
GOBP_EPITHELIAL_STRUCTURE_MAINTENANCE	7.24672e-08	3.43894e-06	0.704976	-0.613916	-2.21198	68	GO:0010669
GOBP_NEURON_DEATH_IN_RESPONSE_TO_OXIDATIVE_STRESS	7.31992e-08	3.46218e-06	0.704976	-0.583766	-2.17816	84	GO:0036475
GOCC_PERINUCLEAR_REGION_OF_CYTOPLASM	7.52507e-08	3.53579e-06	0.704976	-0.366314	-1.67128	449	GO:0048471
GOBP_GLIOGENESIS	7.6921e-08	3.60242e-06	0.704976	-0.439044	-1.87906	223	GO:0042063
GOBP_CYTOKINE_PRODUCTION_INVOLVED_IN_INFLAMMATORY_RESPONSE	8.88014e-08	4.13172e-06	0.704976	-0.583899	-2.1575	80	GO:0002534
GOBP_MYELOID_LEUKOCYTE_CYTOKINE_PRODUCTION	8.94411e-08	4.14797e-06	0.704976	-0.611938	-2.20485	68	GO:0061082
GOBP_POSITIVE_REGULATION_OF_CELL_DEATH	8.97963e-08	4.15097e-06	0.704976	-0.371841	-1.67845	405	GO:0010942
GOBP_B_CELL_ACTIVATION_INVOLVED_IN_IMMUNE_RESPONSE	9.95161e-08	4.58545e-06	0.704976	-0.544278	-2.07244	100	GO:0002312
GOBP_NEGATIVE_REGULATION_OF_SIGNALING	1.07765e-07	4.94956e-06	0.704976	-0.307276	-1.47415	954	GO:0023057
GOBP_POSITIVE_REGULATION_OF_B_CELL_ACTIVATION	1.10968e-07	5.08036e-06	0.704976	-0.57355	-2.15047	85	GO:0050871
GOBP_REGULATION_OF_VESICLE_MEDIATED_TRANSPORT	1.17191e-07	5.3481e-06	0.704976	-0.395143	-1.73968	316	GO:0060627
GOBP_REGULATION_OF_PRODUCTION_OF_MOLECULAR_MEDIATOR_OF_IMMUNE_RESPONSE	1.20041e-07	5.4607e-06	0.690132	-0.502742	-1.99634	137	GO:0002700
GOBP_REGULATION_OF_TOLL_LIKE_RECEPTOR_SIGNALING_PATHWAY	1.25894e-07	5.70881e-06	0.690132	-0.523621	-2.0168	112	GO:0034121
GOBP_MATURATION_OF_SSU_RRNA	1.26691e-07	5.72676e-06	0.690132	0.719454	2.19392	40	GO:0030490
GOBP_CELLULAR_RESPONSE_TO_MOLECULE_OF_BACTERIAL_ORIGIN	1.48492e-07	6.69102e-06	0.690132	-0.4768	-1.94555	158	GO:0071219
GOMF_ENZYME_INHIBITOR_ACTIVITY	1.63327e-07	7.33636e-06	0.690132	-0.44753	-1.86573	192	GO:0004857
GOMF_TRANSMEMBRANE_RECEPTOR_PROTEIN_PHOSPHATASE_ACTIVITY	1.73911e-07	7.78727e-06	0.690132	-0.454244	-1.89766	193	GO:0019198
GOBP_CELLULAR_RESPONSE_TO_EXTERNAL_STIMULUS	1.74956e-07	7.80958e-06	0.690132	-0.414251	-1.79109	257	GO:0071496
GOBP_NEGATIVE_REGULATION_OF_GENE_EXPRESSION	1.84263e-07	8.19943e-06	0.690132	-0.330791	-1.54155	642	GO:0010629
GOBP_REGULATION_OF_CELLULAR_COMPONENT_BIOGENESIS	1.87211e-07	8.30472e-06	0.690132	-0.332719	-1.54723	619	GO:0044087
GOBP_POSITIVE_REGULATION_OF_MYELOID_LEUKOCYTE_CYTOKINE_PRODUCTION_INVOLVED_IN_IMMUNE_RESPONSE	1.89316e-07	8.3721e-06	0.690132	-0.612949	-2.20194	67	GO:0061081
GOMF_CATALYTIC_ACTIVITY_ACTING_ON_RNA	1.92228e-07	8.47466e-06	0.690132	0.462236	1.83047	221	GO:0140098
GOBP_CELLULAR_RESPONSE_TO_ENDOGENOUS_STIMULUS	2.15971e-07	9.49209e-06	0.690132	-0.310933	-1.47824	853	GO:0071495
GOBP_MUSCLE_CELL_MIGRATION	2.26329e-07	9.91682e-06	0.690132	-0.546621	-2.08207	98	GO:0014812
GOBP_POSITIVE_REGULATION_OF_PROTEIN_CONTAINING_COMPLEX_ASSEMBLY	2.42354e-07	1.05542e-05	0.674963	-0.488524	-1.94753	141	GO:0031334
GOBP_POSITIVE_REGULATION_OF_PROTEIN_LOCALIZATION	2.42102e-07	1.05542e-05	0.674963	-0.383862	-1.70103	330	GO:1903829
GOMF_PHOSPHORIC_ESTER_HYDROLASE_ACTIVITY	2.59415e-07	1.12287e-05	0.674963	-0.369936	-1.67029	406	GO:0042578
GOBP_INTEGRIN_MEDIATED_SIGNALING_PATHWAY	2.94081e-07	1.26526e-05	0.674963	-0.576478	-2.11222	75	GO:0007229
GOBP_POSITIVE_REGULATION_OF_PROTEIN_KINASE_ACTIVITY	3.09046e-07	1.32565e-05	0.674963	-0.417216	-1.79703	246	GO:0045860
GOBP_IMMUNE_SYSTEM_DEVELOPMENT	3.46232e-07	1.48071e-05	0.674963	-0.349568	-1.59866	472	GO:0002520
GOBP_NEGATIVE_REGULATION_OF_ERK1_AND_ERK2_CASCADE	3.56719e-07	1.52101e-05	0.674963	-0.469903	-1.89453	153	GO:0070373
GOBP_CELLULAR_RESPONSE_TO_CHEMICAL_STRESS	3.7649e-07	1.60053e-05	0.674963	-0.385569	-1.70704	325	GO:0062197
GOBP_WOUND_HEALING	3.82012e-07	1.61919e-05	0.674963	-0.417845	-1.79533	243	GO:0042060
GOBP_TUBE_MORPHOGENESIS	4.08225e-07	1.72517e-05	0.674963	-0.346854	-1.59768	507	GO:0035239
GOCC_ANCHORING_JUNCTION	4.33677e-07	1.82195e-05	0.674963	-0.340662	-1.56799	521	GO:0070161
GOMF_RIBONUCLEOPROTEIN_COMPLEX_BINDING	4.65501e-07	1.94992e-05	0.674963	0.578601	2.03493	89	GO:0043021
GOBP_EXPORT_FROM_CELL	4.77119e-07	1.99274e-05	0.659444	-0.347682	-1.58406	443	GO:0140352
GOBP_NEGATIVE_REGULATION_OF_MOLECULAR_FUNCTION	5.57034e-07	2.31973e-05	0.659444	-0.325379	-1.51633	642	GO:0044092
GOBP_DENDRITE_DEVELOPMENT	5.70636e-07	2.3626e-05	0.659444	-0.448516	-1.85183	176	GO:0016358
GOBP_RESPONSE_TO_OXIDATIVE_STRESS	5.76474e-07	2.37987e-05	0.659444	-0.365252	-1.62682	365	GO:0006979
GOBP_POSITIVE_REGULATION_OF_IMMUNE_EFFECTOR_PROCESS	5.87425e-07	2.41809e-05	0.659444	-0.455002	-1.8703	173	GO:0002699
GOCC_EARLY_ENDOSOME_MEMBRANE	6.13295e-07	2.51733e-05	0.659444	-0.506422	-1.95056	112	GO:0031901
GOCC_SMALL_SUBUNIT_PROCESSOME	6.51468e-07	2.66635e-05	0.659444	0.780108	2.16296	25	GO:0032040
GOBP_REGULATION_OF_SECRETION	6.64349e-07	2.7113e-05	0.659444	-0.368508	-1.63197	358	GO:0051046
GOBP_MAINTENANCE_OF_GASTROINTESTINAL_EPITHELIUM	6.68691e-07	2.72125e-05	0.659444	-0.6165	-2.17509	63	GO:0030277
GOBP_CELLULAR_RESPONSE_TO_BIOTIC_STIMULUS	6.98506e-07	2.83451e-05	0.659444	-0.453232	-1.86303	173	GO:0071216
GOBP_RIBONUCLEOPROTEIN_COMPLEX_SUBUNIT_ORGANIZATION	7.16034e-07	2.88849e-05	0.659444	0.598891	2.0645	78	GO:0071826
GOBP_SMOOTH_MUSCLE_CELL_MIGRATION	7.17876e-07	2.88849e-05	0.659444	-0.544228	-2.05838	90	GO:0014909
GOCC_ACTIN_CYTOSKELETON	7.17329e-07	2.88849e-05	0.659444	-0.446042	-1.85775	189	GO:0015629
GOBP_TUBE_DEVELOPMENT	7.71276e-07	3.09464e-05	0.659444	-0.325354	-1.50538	594	GO:0035295
GOBP_ADAPTIVE_IMMUNE_RESPONSE	8.09906e-07	3.24053e-05	0.659444	-0.433498	-1.81842	199	GO:0002250
GOBP_NITROGEN_COMPOUND_TRANSPORT	8.1903e-07	3.26788e-05	0.659444	-0.288572	-1.40001	1115	GO:0071705
GOBP_POSITIVE_REGULATION_OF_CELL_POPULATION_PROLIFERATION	8.31513e-07	3.30845e-05	0.659444	-0.357707	-1.61333	417	GO:0008284
GOMF_PROTEIN_KINASE_ACTIVITY	9.03592e-07	3.58525e-05	0.659444	-0.399195	-1.72966	270	GO:0004672
GOBP_ESTABLISHMENT_OF_PROTEIN_LOCALIZATION	9.5601e-07	3.78273e-05	0.643552	-0.289181	-1.39533	1055	GO:0045184
GOBP_MRNA_PROCESSING	1.05609e-06	4.15568e-05	0.643552	0.44552	1.77883	232	GO:0006397
GOMF_STAT_FAMILY_PROTEIN_BINDING	1.07651e-06	4.2244e-05	0.643552	-0.570567	-2.08685	74	GO:0097677
GOMF_AMYLOID_BETA_BINDING	1.10596e-06	4.32808e-05	0.643552	-0.520582	-1.98221	100	GO:0001540
GOBP_CELLULAR_RESPONSE_TO_ABIOTIC_STIMULUS	1.11238e-06	4.34131e-05	0.643552	-0.387063	-1.70507	314	GO:0071214
GOMF_CATALYTIC_ACTIVITY_ACTING_ON_A_NUCLEIC_ACID	1.12232e-06	4.35631e-05	0.643552	0.390669	1.63136	395	GO:0140640
GOBP_NEGATIVE_REGULATION_OF_COLD_INDUCED_THERMOGENESIS	1.21912e-06	4.71922e-05	0.643552	-0.563203	-2.07015	79	GO:0120163
GOMF_CELL_ADHESION_MOLECULE_BINDING	1.27646e-06	4.91456e-05	0.643552	-0.383041	-1.68367	301	GO:0050839
GOCC_INTRINSIC_COMPONENT_OF_SYNAPTIC_MEMBRANE	1.3176e-06	5.05931e-05	0.643552	-0.463762	-1.86767	148	GO:0099240
GOMF_PROTEIN_SERINE_THREONINE_TYROSINE_KINASE_ACTIVITY	1.32858e-06	5.08668e-05	0.643552	-0.404289	-1.73326	231	GO:0004712
GOBP_REGULATION_OF_ENDOCYTOSIS	1.35148e-06	5.12058e-05	0.643552	-0.454551	-1.84286	155	GO:0030100
GOBP_CYTOPLASMIC_PATTERN_RECOGNITION_RECEPTOR_SIGNALING_PATHWAY	1.43531e-06	5.39525e-05	0.643552	-0.529043	-2.00649	93	GO:0002753
GOCC_LAMELLIPODIUM	1.51792e-06	5.6759e-05	0.643552	-0.477503	-1.88357	130	GO:0030027
GOBP_ACTIN_FILAMENT_ORGANIZATION	1.55622e-06	5.80395e-05	0.643552	-0.393527	-1.70225	266	GO:0007015
GOBP_REGULATION_OF_MAP_KINASE_ACTIVITY	1.66697e-06	6.20076e-05	0.643552	-0.454391	-1.85521	167	GO:0043405
GOBP_RESPONSE_TO_OXYGEN_CONTAINING_COMPOUND	1.73001e-06	6.36893e-05	0.643552	-0.28772	-1.38329	999	GO:1901700
GOBP_POSITIVE_REGULATION_OF_CELLULAR_COMPONENT_BIOGENESIS	1.76804e-06	6.47556e-05	0.643552	-0.378536	-1.66907	318	GO:0044089
GOBP_SECRETION	1.76381e-06	6.47556e-05	0.643552	-0.330035	-1.51599	522	GO:0046903
GOBP_RIBOSOME_ASSEMBLY	1.77792e-06	6.47853e-05	0.643552	0.723508	2.13505	32	GO:0042255
GOBP_PROTEIN_LOCALIZATION_TO_EARLY_ENDOSOME	1.86141e-06	6.76548e-05	0.643552	-0.666159	-2.13976	40	GO:1902946
GOBP_POSITIVE_REGULATION_OF_REACTIVE_OXYGEN_SPECIES_METABOLIC_PROCESS	2.01979e-06	7.28551e-05	0.627257	-0.491901	-1.90085	114	GO:2000379
GOBP_MUSCLE_CELL_PROLIFERATION	2.03856e-06	7.31564e-05	0.627257	-0.49602	-1.9137	113	GO:0033002
GOBP_POSITIVE_REGULATION_OF_PROTEIN_SERINE_THREONINE_KINASE_ACTIVITY	2.03547e-06	7.31564e-05	0.627257	-0.460732	-1.85347	150	GO:0071902
GOBP_RESPONSE_TO_VIRUS	2.0578e-06	7.34839e-05	0.627257	-0.362495	-1.60538	357	GO:0009615
GOBP_PROTEIN_LOCALIZATION_TO_ENDOSOME	2.07462e-06	7.39e-05	0.627257	-0.65365	-2.14372	43	GO:0036010
GOBP_ADAPTIVE_IMMUNE_RESPONSE_BASED_ON_SOMATIC_RECOMBINATION_OF_IMMUNE_RECEPTORS_BUILT_FROM_IMMUNOGLOBULIN_SUPERFAMILY_DOMAINS	2.09927e-06	7.45921e-05	0.627257	-0.439205	-1.80419	171	GO:0002460
GOBP_ENDOCYTOSIS	2.16593e-06	7.67401e-05	0.627257	-0.337857	-1.54631	467	GO:0006897
GOMF_PEPTIDASE_REGULATOR_ACTIVITY	2.17047e-06	7.67401e-05	0.627257	-0.468203	-1.845	132	GO:0061134
GOBP_RNA_MODIFICATION	2.39313e-06	8.44036e-05	0.627257	0.56402	1.95776	82	GO:0009451
GOCC_TRANSPORT_VESICLE	2.42591e-06	8.53492e-05	0.627257	-0.425138	-1.77671	194	GO:0030133
GOCC_CHROMOSOMAL_REGION	2.45239e-06	8.60686e-05	0.627257	0.435373	1.73737	230	GO:0098687
GOBP_RESPONSE_TO_WOUNDING	2.52585e-06	8.82133e-05	0.627257	-0.36305	-1.61288	351	GO:0009611
GOBP_REGULATION_OF_B_CELL_PROLIFERATION	2.60963e-06	9.0917e-05	0.627257	-0.516858	-1.96908	97	GO:0030888
GOCC_CHROMOSOME_TELOMERIC_REGION	2.65103e-06	9.21347e-05	0.627257	0.510541	1.87643	122	GO:0000781
GOBP_SMALL_GTPASE_MEDIATED_SIGNAL_TRANSDUCTION	2.66337e-06	9.23388e-05	0.627257	-0.408641	-1.75597	232	GO:0007264
GOBP_SMOOTH_MUSCLE_CELL_PROLIFERATION	2.69381e-06	9.31681e-05	0.627257	-0.506573	-1.93093	102	GO:0048659
GOBP_NEURON_DIFFERENTIATION	2.72452e-06	9.40025e-05	0.627257	-0.301602	-1.42265	801	GO:0030182
GOBP_POSITIVE_REGULATION_OF_PRODUCTION_OF_MOLECULAR_MEDIATOR_OF_IMMUNE_RESPONSE	2.77101e-06	9.53761e-05	0.627257	-0.516418	-1.97078	101	GO:0002702
GOBP_DETECTION_OF_BIOTIC_STIMULUS	2.99892e-06	0.000102973	0.627257	-0.451902	-1.82036	149	GO:0009595
GOMF_KINASE_ACTIVITY	3.40788e-06	0.000116455	0.627257	-0.363688	-1.61589	334	GO:0016301
GOMF_LIPID_BINDING	3.53942e-06	0.000120661	0.627257	-0.341934	-1.5614	447	GO:0008289
GOBP_RIBOSOMAL_LARGE_SUBUNIT_BIOGENESIS	3.69769e-06	0.000125458	0.627257	0.714081	2.10723	32	GO:0042273
GOBP_PRODUCTION_OF_MOLECULAR_MEDIATOR_OF_IMMUNE_RESPONSE	3.74408e-06	0.000126731	0.627257	-0.446313	-1.80946	155	GO:0002440
GOBP_CELL_JUNCTION_ORGANIZATION	3.82771e-06	0.000129255	0.610527	-0.321083	-1.48307	565	GO:0034330
GOMF_ACTIN_BINDING	4.16739e-06	0.000140394	0.610527	-0.423187	-1.76028	187	GO:0003779
GOBP_REACTIVE_NITROGEN_SPECIES_METABOLIC_PROCESS	4.52354e-06	0.000150968	0.610527	-0.456439	-1.81129	138	GO:2001057
GOBP_TOLL_LIKE_RECEPTOR_9_SIGNALING_PATHWAY	4.5931e-06	0.000152932	0.610527	-0.652977	-2.10996	41	GO:0034162
GOBP_MATURATION_OF_SSU_RRNA_FROM_TRICISTRONIC_RRNA_TRANSCRIPT_SSU_RRNA_5_8S_RRNA_LSU_RRNA	4.75415e-06	0.000157926	0.610527	0.733891	2.11126	28	GO:0000462
GOBP_REGULATION_OF_GTPASE_ACTIVITY	4.8578e-06	0.000160995	0.610527	-0.500072	-1.91861	107	GO:0043087
GOBP_B_CELL_PROLIFERATION	5.53976e-06	0.000183171	0.610527	-0.512117	-1.96117	104	GO:0042100
GOMF_IDENTICAL_PROTEIN_BINDING	5.79402e-06	0.000191136	0.610527	-0.270053	-1.32263	1387	GO:0042802
GOBP_REGULATION_OF_TRANS_SYNAPTIC_SIGNALING	6.14408e-06	0.000200828	0.610527	-0.389309	-1.67598	236	GO:0099177
GOBP_REGULATION_OF_CELL_POPULATION_PROLIFERATION	6.53772e-06	0.000213207	0.610527	-0.285991	-1.37131	953	GO:0042127
GOBP_VACUOLAR_TRANSPORT	6.65623e-06	0.000216578	0.610527	-0.454481	-1.79093	132	GO:0007034
GOCC_PRESYNAPSE	7.01548e-06	0.000227748	0.610527	-0.384668	-1.66178	267	GO:0098793
GOBP_ACTOMYOSIN_STRUCTURE_ORGANIZATION	7.03621e-06	0.000227903	0.610527	-0.536313	-1.96207	76	GO:0031032
GOBP_POSITIVE_REGULATION_OF_PROTEIN_LOCALIZATION_TO_EARLY_ENDOSOME	7.16327e-06	0.000230624	0.610527	-0.674007	-2.09823	35	GO:1902966
GOBP_REGULATION_OF_PROTEIN_LOCALIZATION_TO_ENDOSOME	7.16327e-06	0.000230624	0.610527	-0.674007	-2.09823	35	GO:1905666
GOBP_POSITIVE_REGULATION_OF_TRANSCRIPTION_BY_RNA_POLYMERASE_II	7.31149e-06	0.000234164	0.610527	-0.306795	-1.42924	657	GO:0045944
GOBP_CELLULAR_MACROMOLECULE_BIOSYNTHETIC_PROCESS	7.79015e-06	0.000248381	0.593325	0.342445	1.47494	647	GO:0034645
GOBP_DIGESTIVE_SYSTEM_PROCESS	7.94858e-06	0.000252868	0.593325	-0.457848	-1.80603	130	GO:0022600
GOBP_REGULATION_OF_CELLULAR_COMPONENT_SIZE	7.97244e-06	0.000253063	0.593325	-0.420784	-1.74145	180	GO:0032535
GOBP_SYNAPTIC_MEMBRANE_ADHESION	8.03061e-06	0.000254344	0.593325	-0.600577	-2.06591	54	GO:0099560
GOBP_NEURON_DEVELOPMENT	8.31419e-06	0.000262163	0.593325	-0.308043	-1.43577	676	GO:0048666
GOMF_PROTEOGLYCAN_BINDING	8.829e-06	0.000277783	0.593325	-0.533339	-1.96038	79	GO:0043394
GOBP_SYNAPTIC_SIGNALING	9.03756e-06	0.00028372	0.593325	-0.359448	-1.59353	332	GO:0099536
GOBP_RECEPTOR_METABOLIC_PROCESS	1.06959e-05	0.000332855	0.593325	-0.458822	-1.79603	123	GO:0043112
GOBP_REGULATION_OF_VASCULATURE_DEVELOPMENT	1.09206e-05	0.00033911	0.593325	-0.434693	-1.77393	166	GO:1901342
GOBP_REGULATION_OF_PROTEIN_LOCALIZATION	1.17339e-05	0.000363572	0.593325	-0.319118	-1.46926	515	GO:0032880
GOBP_DETECTION_OF_MOLECULE_OF_BACTERIAL_ORIGIN	1.17803e-05	0.000364221	0.593325	-0.44889	-1.7651	126	GO:0032490
GOBP_REGULATION_OF_PROTEIN_SERINE_THREONINE_KINASE_ACTIVITY	1.21263e-05	0.00037411	0.593325	-0.389438	-1.67836	242	GO:0071900
GOBP_RESPONSE_TO_BACTERIUM	1.22093e-05	0.000375857	0.593325	-0.313043	-1.44901	574	GO:0009617
GOCC_MEMBRANE_PROTEIN_COMPLEX	1.24326e-05	0.000381908	0.593325	-0.326025	-1.48942	484	GO:0098796
GOBP_POSITIVE_REGULATION_OF_RNA_METABOLIC_PROCESS	1.29829e-05	0.000397958	0.593325	-0.283204	-1.35579	931	GO:0051254
GOBP_DETECTION_OF_EXTERNAL_BIOTIC_STIMULUS	1.33001e-05	0.000405937	0.593325	-0.453233	-1.79974	137	GO:0098581
GOBP_DETECTION_OF_OTHER_ORGANISM	1.33001e-05	0.000405937	0.593325	-0.453233	-1.79974	137	GO:0098543
GOMF_SNORNA_BINDING	1.3908e-05	0.000422683	0.593325	0.731932	2.05769	26	GO:0030515
GOMF_BETA_CATENIN_BINDING	1.61582e-05	0.000487958	0.57561	-0.448256	-1.76534	128	GO:0008013
GOBP_PROGRAMMED_CELL_DEATH	1.65729e-05	0.000499423	0.57561	-0.274675	-1.32366	1040	GO:0012501
GOCC_LATE_ENDOSOME	1.75288e-05	0.000527118	0.57561	-0.457134	-1.80099	129	GO:0005770
GOCC_SPLICEOSOMAL_COMPLEX	1.86542e-05	0.000558608	0.57561	0.518413	1.86761	102	GO:0005681
GOMF_PEPTIDE_BINDING	1.95419e-05	0.000582747	0.57561	-0.389871	-1.66845	224	GO:0042277
GOBP_DEVELOPMENTAL_GROWTH_INVOLVED_IN_MORPHOGENESIS	2.01591e-05	0.000599902	0.57561	-0.437456	-1.72449	131	GO:0060560
GOBP_DIGESTION	2.02992e-05	0.000602815	0.57561	-0.42386	-1.7089	153	GO:0007586
GOBP_POSITIVE_REGULATION_OF_DEFENSE_RESPONSE_TO_VIRUS_BY_HOST	2.04528e-05	0.00060486	0.57561	-0.655104	-2.03938	35	GO:0002230
GOBP_REGULATION_OF_DEFENSE_RESPONSE_TO_VIRUS_BY_HOST	2.04528e-05	0.00060486	0.57561	-0.655104	-2.03938	35	GO:0050691
GOBP_NEGATIVE_REGULATION_OF_HYDROLASE_ACTIVITY	2.06574e-05	0.000609651	0.57561	-0.430238	-1.7566	167	GO:0051346
GOBP_NEGATIVE_REGULATION_OF_DENDRITIC_SPINE_DEVELOPMENT	2.11239e-05	0.000622133	0.57561	-0.625547	-2.00931	40	GO:0061000
GOCC_NUCLEAR_BODY	2.16305e-05	0.00063574	0.57561	0.36293	1.52697	455	GO:0016604
GOBP_RESPONSE_TO_INTERFERON_BETA	2.17851e-05	0.000638971	0.57561	-0.797019	-2.0523	16	GO:0035456
GOBP_DENDRITE_MORPHOGENESIS	2.21856e-05	0.000649382	0.57561	-0.478795	-1.82879	103	GO:0048813
GOCC_LEADING_EDGE_MEMBRANE	2.27483e-05	0.000664493	0.57561	-0.461864	-1.81468	127	GO:0031256
GOBP_MORPHOGENESIS_OF_AN_EPITHELIUM	2.32586e-05	0.000678013	0.57561	-0.360453	-1.57869	293	GO:0002009
GOBP_CILIUM_MOVEMENT	2.37557e-05	0.000691092	0.57561	0.533023	1.85167	84	GO:0003341
GOMF_ATP_DEPENDENT_ACTIVITY_ACTING_ON_RNA	2.40582e-05	0.000697599	0.57561	0.559124	1.9037	70	GO:0008186
GOBP_POSITIVE_REGULATION_OF_HYDROLASE_ACTIVITY	2.49204e-05	0.000719118	0.57561	-0.373609	-1.62113	274	GO:0051345
GOMF_ENZYME_ACTIVATOR_ACTIVITY	2.53072e-05	0.000728805	0.57561	-0.381253	-1.64607	235	GO:0008047
GOBP_REGULATION_OF_EXTENT_OF_CELL_GROWTH	2.68553e-05	0.000771834	0.57561	-0.512934	-1.8794	75	GO:0061387
GOBP_NEUTROPHIL_MEDIATED_KILLING_OF_GRAM_NEGATIVE_BACTERIUM	2.71993e-05	0.00078015	0.57561	-1	-1.3297	1	GO:0070945
GOBP_DEFENSE_RESPONSE_TO_GRAM_NEGATIVE_BACTERIUM	2.73258e-05	0.000782207	0.57561	-0.443576	-1.74771	133	GO:0050829
GOBP_LYSOSOMAL_TRANSPORT	2.85242e-05	0.000814878	0.57561	-0.452807	-1.7729	121	GO:0007041
GOBP_CENTRAL_NERVOUS_SYSTEM_DEVELOPMENT	2.88867e-05	0.000822768	0.57561	-0.30219	-1.40541	631	GO:0007417
GOBP_NEGATIVE_REGULATION_OF_AXONOGENESIS	2.89155e-05	0.000822768	0.57561	-0.526362	-1.92083	73	GO:0050771
GOMF_TRANSMEMBRANE_RECEPTOR_PROTEIN_KINASE_ACTIVITY	2.9446e-05	0.000836196	0.57561	-0.576761	-1.98398	54	GO:0019199
GOCC_INTRINSIC_COMPONENT_OF_POSTSYNAPTIC_MEMBRANE	3.04804e-05	0.00086044	0.57561	-0.492064	-1.86109	90	GO:0098936
GOCC_SCHAFFER_COLLATERAL_CA1_SYNAPSE	3.20812e-05	0.000902063	0.557332	-0.530443	-1.94009	74	GO:0098685
GOCC_SIDE_OF_MEMBRANE	3.2515e-05	0.000910675	0.557332	-0.352513	-1.55305	306	GO:0098552
GOMF_GAMMA_CATENIN_BINDING	3.3475e-05	0.000933899	0.557332	-0.487649	-1.86747	104	GO:0045295
GOBP_RAS_PROTEIN_SIGNAL_TRANSDUCTION	3.3648e-05	0.000936897	0.557332	-0.40321	-1.66716	181	GO:0007265
GOBP_CELL_CELL_SIGNALING	3.49687e-05	0.000971777	0.557332	-0.293603	-1.37926	759	GO:0007267
GOMF_RACEMASE_AND_EPIMERASE_ACTIVITY	3.50733e-05	0.00097279	0.557332	0.783719	2.03671	18	GO:0016854
GOCC_POSTSYNAPSE	3.53006e-05	0.000977196	0.557332	-0.335326	-1.49646	377	GO:0098794
GOBP_BLOOD_VESSEL_MORPHOGENESIS	3.58478e-05	0.000990427	0.557332	-0.334881	-1.4896	375	GO:0048514
GOBP_TRNA_METABOLIC_PROCESS	3.60612e-05	0.000994399	0.557332	0.529144	1.86099	89	GO:0006399
GOMF_ISOMERASE_ACTIVITY	3.62029e-05	0.000996382	0.557332	0.487829	1.80211	125	GO:0016853
GOBP_POSITIVE_REGULATION_OF_ESTABLISHMENT_OF_PROTEIN_LOCALIZATION	3.79108e-05	0.00103938	0.557332	-0.389201	-1.65322	217	GO:1904951
GOBP_REGULATION_OF_CELL_ADHESION	3.81834e-05	0.00104285	0.557332	-0.345808	-1.52876	338	GO:0030155
GOCC_GOLGI_APPARATUS	3.81172e-05	0.00104285	0.557332	-0.279173	-1.3313	912	GO:0005794
GOBP_POSITIVE_REGULATION_OF_ENDOCYTOSIS	3.95767e-05	0.00107679	0.557332	-0.535633	-1.91221	66	GO:0045807
GOBP_TRNA_PROCESSING	3.95088e-05	0.00107679	0.557332	0.524948	1.82214	82	GO:0008033
GOBP_B_CELL_ACTIVATION	4.08437e-05	0.00110704	0.557332	-0.396227	-1.64963	188	GO:0042113
GOBP_EXTRINSIC_APOPTOTIC_SIGNALING_PATHWAY	4.13972e-05	0.0011178	0.557332	-0.401233	-1.65899	181	GO:0097191
GOMF_CADHERIN_BINDING	4.13298e-05	0.0011178	0.557332	-0.395566	-1.6723	207	GO:0045296
GOBP_POSITIVE_REGULATION_OF_PROTEIN_SECRETION	4.17384e-05	0.00112489	0.557332	-0.456309	-1.76331	114	GO:0050714
GOBP_POSITIVE_REGULATION_OF_CELLULAR_BIOSYNTHETIC_PROCESS	4.18936e-05	0.00112695	0.557332	-0.275303	-1.32618	1002	GO:0031328
GOBP_CYTOKINE_MEDIATED_SIGNALING_PATHWAY	4.22648e-05	0.00113479	0.557332	-0.403884	-1.67726	185	GO:0019221
GOBP_VASCULATURE_DEVELOPMENT	4.23946e-05	0.00113614	0.557332	-0.314812	-1.43975	493	GO:0001944
GOBP_PREPULSE_INHIBITION	4.26256e-05	0.00114019	0.557332	-0.786402	-2.02496	16	GO:0060134
GOCC_90S_PRERIBOSOME	4.34651e-05	0.00116048	0.557332	0.71632	1.9861	25	GO:0030686
GOBP_NEGATIVE_REGULATION_OF_INTRACELLULAR_SIGNAL_TRANSDUCTION	4.58845e-05	0.00122279	0.557332	-0.326454	-1.48412	434	GO:1902532
GOBP_NEGATIVE_REGULATION_OF_INTERFERON_BETA_PRODUCTION	4.73197e-05	0.00125869	0.557332	-0.618314	-1.99796	41	GO:0032688
GOBP_NEGATIVE_REGULATION_OF_INTERFERON_ALPHA_PRODUCTION	4.7599e-05	0.00126376	0.557332	-0.625615	-1.99923	39	GO:0032687
GOBP_TAXIS	4.78523e-05	0.00126813	0.557332	-0.359058	-1.55591	272	GO:0042330
GOBP_AMEBOIDAL_TYPE_CELL_MIGRATION	4.85943e-05	0.00128541	0.557332	-0.365395	-1.57428	248	GO:0001667
GOBP_PHOSPHOLIPASE_C_ACTIVATING_G_PROTEIN_COUPLED_RECEPTOR_SIGNALING_PATHWAY	4.90591e-05	0.00129531	0.557332	-0.534326	-1.93261	69	GO:0007200
GOMF_PATTERN_RECOGNITION_RECEPTOR_ACTIVITY	5.00254e-05	0.00131838	0.557332	-0.448746	-1.75051	124	GO:0038187
GOBP_NEGATIVE_REGULATION_OF_MAPK_CASCADE	5.03158e-05	0.00132359	0.557332	-0.387686	-1.65037	219	GO:0043409
GOCC_NEURON_PROJECTION	5.26144e-05	0.00137898	0.557332	-0.292556	-1.36752	722	GO:0043005
GOBP_MONOSACCHARIDE_CATABOLIC_PROCESS	5.41342e-05	0.00141622	0.557332	0.604308	1.92273	48	GO:0046365
GOBP_TEMPERATURE_HOMEOSTASIS	5.5988e-05	0.00145937	0.557332	-0.39478	-1.64545	184	GO:0001659
GOBP_REGULATION_OF_ACTIN_FILAMENT_BASED_PROCESS	5.63173e-05	0.00146528	0.557332	-0.410307	-1.68012	170	GO:0032970
GOBP_REGULATION_OF_AXONOGENESIS	5.68726e-05	0.00147703	0.557332	-0.479657	-1.83686	104	GO:0050770
GOBP_SUPRAMOLECULAR_FIBER_ORGANIZATION	5.85436e-05	0.00150945	0.557332	-0.326432	-1.47249	400	GO:0097435
GOBP_PEPTIDYL_TYROSINE_MODIFICATION	5.88267e-05	0.0015113	0.557332	-0.393982	-1.64591	193	GO:0018212
GOBP_POSITIVE_REGULATION_OF_RECEPTOR_CATABOLIC_PROCESS	5.89917e-05	0.00151281	0.557332	-0.646899	-1.99213	33	GO:2000646
GOBP_REGULATION_OF_PEPTIDASE_ACTIVITY	6.00369e-05	0.00153137	0.557332	-0.362802	-1.56499	263	GO:0052547
GOCC_SECRETORY_VESICLE	6.10047e-05	0.00155328	0.557332	-0.306344	-1.41417	581	GO:0099503
GOBP_REGULATION_OF_RECEPTOR_CATABOLIC_PROCESS	6.82305e-05	0.00173109	0.538434	-0.634003	-2.01298	38	GO:2000644
GOBP_DNA_RECOMBINATION	6.86671e-05	0.00173908	0.538434	0.413573	1.62296	202	GO:0006310
GOBP_ACTIVATION_OF_NF_KAPPAB_INDUCING_KINASE_ACTIVITY	6.91755e-05	0.0017487	0.538434	-0.741393	-2.01853	20	GO:0007250
GOBP_RECEPTOR_CATABOLIC_PROCESS	6.92918e-05	0.0017487	0.538434	-0.593354	-1.94597	43	GO:0032801
GOBP_DENDRITIC_SPINE_DEVELOPMENT	7.23783e-05	0.00182337	0.538434	-0.487856	-1.80718	81	GO:0060996
GOCC_NUCLEAR_CHROMOSOME	7.35299e-05	0.00184912	0.538434	0.488482	1.77451	108	GO:0000228
GOMF_TRANSFERASE_ACTIVITY_TRANSFERRING_PHOSPHORUS_CONTAINING_GROUPS	7.49313e-05	0.00188105	0.538434	-0.327693	-1.47594	399	GO:0016772
GOBP_CELL_CELL_ADHESION_VIA_PLASMA_MEMBRANE_ADHESION_MOLECULES	7.55108e-05	0.00188896	0.538434	-0.354204	-1.53814	275	GO:0098742
GOMF_ATP_DEPENDENT_ACTIVITY	7.71648e-05	0.00192696	0.538434	0.365659	1.51505	357	GO:0140657
GOBP_ACTIN_FILAMENT_BUNDLE_ORGANIZATION	8.16019e-05	0.00203066	0.538434	-0.510631	-1.87539	78	GO:0061572
GOBP_ENDOTHELIAL_CELL_DEVELOPMENT	8.19326e-05	0.00203535	0.538434	-0.661449	-1.97263	30	GO:0001885
GOBP_REGULATION_OF_CELL_DEVELOPMENT	8.38591e-05	0.00207959	0.538434	-0.345724	-1.52275	307	GO:0060284
GOBP_POSITIVE_REGULATION_OF_CYTOSOLIC_CALCIUM_ION_CONCENTRATION_INVOLVED_IN_PHOSPHOLIPASE_C_ACTIVATING_G_PROTEIN_COUPLED_SIGNALING_PATHWAY	8.45065e-05	0.00209201	0.538434	-0.770931	-1.98512	16	GO:0051482
GOBP_REGULATION_OF_TOLL_LIKE_RECEPTOR_9_SIGNALING_PATHWAY	8.51435e-05	0.0021005	0.538434	-0.618982	-1.9477	37	GO:0034163
GOBP_T_CELL_ACTIVATION	8.51295e-05	0.0021005	0.538434	-0.385351	-1.61217	195	GO:0042110
GOBP_POSITIVE_REGULATION_OF_TOLL_LIKE_RECEPTOR_SIGNALING_PATHWAY	8.77424e-05	0.00215717	0.538434	-0.560157	-1.9238	55	GO:0034123
GOBP_REGULATION_OF_ACTIN_FILAMENT_ORGANIZATION	9.15851e-05	0.00224777	0.538434	-0.4443	-1.71691	114	GO:0110053
GOBP_RHO_PROTEIN_SIGNAL_TRANSDUCTION	9.38725e-05	0.00229996	0.538434	-0.538006	-1.87949	61	GO:0007266
GOMF_MOLECULAR_CARRIER_ACTIVITY	9.49626e-05	0.00232268	0.538434	0.599416	1.88981	47	GO:0140104
GOBP_HISTONE_H2B_UBIQUITINATION	9.5298e-05	0.0023269	0.538434	-0.597609	-1.91957	40	GO:0033523
GOCC_AXON	9.88708e-05	0.00240591	0.538434	-0.331683	-1.46923	355	GO:0030424
GOBP_RRNA_MODIFICATION	0.000101803	0.00247305	0.538434	0.789253	1.93783	15	GO:0000154
GOBP_COLLATERAL_SPROUTING	0.000104865	0.00254311	0.538434	-0.585465	-1.92024	44	GO:0048668
GOBP_POSITIVE_REGULATION_OF_SECRETION	0.000105238	0.00254784	0.538434	-0.408324	-1.66633	166	GO:0051047
GOBP_CLEAVAGE_INVOLVED_IN_RRNA_PROCESSING	0.000107097	0.00258846	0.538434	0.719412	1.95756	23	GO:0000469
GOBP_REGULATION_OF_DEFENSE_RESPONSE_TO_VIRUS	0.000108582	0.0026199	0.538434	-0.554715	-1.93739	60	GO:0050688
GOBP_RNA_SPLICING_VIA_TRANSESTERIFICATION_REACTIONS	0.000109975	0.00264707	0.538434	0.440413	1.66439	155	GO:0000375
GOBP_POSITIVE_REGULATION_OF_TYROSINE_PHOSPHORYLATION_OF_STAT_PROTEIN	0.000111997	0.00268417	0.538434	-0.70033	-1.96908	23	GO:0042531
GOBP_CELL_JUNCTION_ASSEMBLY	0.000113368	0.00270795	0.538434	-0.345468	-1.524	322	GO:0034329
GOCC_CELL_CELL_JUNCTION	0.000114152	0.00272211	0.538434	-0.339308	-1.49386	316	GO:0005911
GOBP_STARTLE_RESPONSE	0.000114747	0.00273174	0.538434	-0.666199	-1.93968	28	GO:0001964
GOBP_PROCESS_UTILIZING_AUTOPHAGIC_MECHANISM	0.000116405	0.00276661	0.538434	-0.357834	-1.54586	267	GO:0061919
GOBP_HEPATICOBILIARY_SYSTEM_DEVELOPMENT	0.000116807	0.00277155	0.538434	-0.478647	-1.77307	81	GO:0061008
GOMF_CYTOSKELETAL_PROTEIN_BINDING	0.000118496	0.00280697	0.538434	-0.303691	-1.39745	525	GO:0008092
GOCC_SYNAPTIC_MEMBRANE	0.000119596	0.00282833	0.538434	-0.345877	-1.51316	291	GO:0097060
GOBP_NEGATIVE_REGULATION_OF_PROTEIN_MODIFICATION_PROCESS	0.000120696	0.00284963	0.538434	-0.328592	-1.45523	357	GO:0031400
GOMF_HEPARAN_SULFATE_PROTEOGLYCAN_BINDING	0.000122592	0.00288961	0.518848	-0.55171	-1.92689	60	GO:0043395
GOBP_ENDOSOME_TO_LYSOSOME_TRANSPORT	0.000124303	0.00292511	0.518848	-0.511387	-1.84256	68	GO:0008333
GOBP_POSITIVE_REGULATION_OF_GTPASE_ACTIVITY	0.000126699	0.0029766	0.518848	-0.5061	-1.85106	74	GO:0043547
GOBP_POSITIVE_REGULATION_OF_VASCULATURE_DEVELOPMENT	0.000128438	0.00301249	0.518848	-0.468179	-1.78669	101	GO:1904018
GOBP_NOTCH_SIGNALING_PATHWAY	0.00013278	0.00310923	0.518848	-0.433234	-1.69	124	GO:0007219
GOBP_MICROGLIAL_CELL_ACTIVATION	0.000133655	0.0031195	0.518848	-0.611797	-1.92509	37	GO:0001774
GOBP_REGULATION_OF_B_CELL_ACTIVATION	0.000133878	0.00311959	0.518848	-0.437979	-1.70231	120	GO:0050864
GOBP_WALKING_BEHAVIOR	0.000134849	0.0031371	0.518848	-0.661168	-1.92504	28	GO:0090659
GOBP_NEGATIVE_REGULATION_OF_RESPONSE_TO_EXTERNAL_STIMULUS	0.000137854	0.00319708	0.518848	-0.368088	-1.57523	224	GO:0032102
GOBP_NEGATIVE_REGULATION_OF_AXON_EXTENSION	0.000139124	0.00322083	0.518848	-0.548032	-1.88516	54	GO:0030517
GOMF_NUCLEOSIDE_TRIPHOSPHATASE_REGULATOR_ACTIVITY	0.000141202	0.00325837	0.518848	-0.41254	-1.62627	131	GO:0060589
GOMF_TRANSMEMBRANE_RECEPTOR_PROTEIN_TYROSINE_KINASE_ACTIVITY	0.00014115	0.00325837	0.518848	-0.553944	-1.89005	52	GO:0004714
GOBP_REGULATION_OF_SYNAPTIC_VESICLE_EXOCYTOSIS	0.000142388	0.00327515	0.518848	-0.647531	-1.93112	30	GO:2000300
GOMF_PROTEIN_HETERODIMERIZATION_ACTIVITY	0.000142222	0.00327515	0.518848	-0.378906	-1.60536	209	GO:0046982
GOBP_HYPEROSMOTIC_RESPONSE	0.000147018	0.00336797	0.518848	-0.66981	-1.94685	26	GO:0006972
GOBP_MATING	0.00014799	0.00338221	0.518848	-0.674248	-1.97747	27	GO:0007618
GOBP_REGULATION_OF_PROTEOLYSIS	0.000149747	0.00341424	0.518848	-0.322864	-1.44453	387	GO:0030162
GOMF_PHOSPHATIDYLINOSITOL_BINDING	0.000149869	0.00341424	0.518848	-0.432419	-1.69307	121	GO:0035091
GOCC_SOMATODENDRITIC_COMPARTMENT	0.000150364	0.00342005	0.518848	-0.306338	-1.40973	510	GO:0036477
GOMF_PROTEIN_PHOSPHATASE_BINDING	0.000151494	0.00344028	0.518848	-0.409078	-1.63636	143	GO:0019903
GOBP_PROTEIN_DNA_COMPLEX_SUBUNIT_ORGANIZATION	0.000153423	0.00347856	0.518848	0.468415	1.72009	117	GO:0071824
GOBP_RNA_SPLICING	0.000155432	0.00351852	0.518848	0.414853	1.6206	195	GO:0008380
GOBP_MATURATION_OF_5_8S_RRNA	0.000159986	0.00361078	0.518848	0.67463	1.95418	29	GO:0000460
GOBP_NEGATIVE_REGULATION_OF_OXIDATIVE_STRESS_INDUCED_CELL_DEATH	0.000160013	0.00361078	0.518848	-0.562397	-1.91337	51	GO:1903202
GOCC_MEMBRANE_MICRODOMAIN	0.000162166	0.00365359	0.518848	-0.378623	-1.60354	210	GO:0098857
GOBP_ENDOTHELIUM_DEVELOPMENT	0.000177368	0.00397103	0.518848	-0.545153	-1.89377	57	GO:0003158
GOMF_ENDOPEPTIDASE_REGULATOR_ACTIVITY	0.000180731	0.00404001	0.518848	-0.46172	-1.75868	98	GO:0061135
GOBP_ANATOMICAL_STRUCTURE_FORMATION_INVOLVED_IN_MORPHOGENESIS	0.000186833	0.00416987	0.518848	-0.293265	-1.35691	594	GO:0048646
GOMF_KINASE_BINDING	0.000190785	0.00425145	0.518848	-0.314399	-1.43245	444	GO:0019900
GOCC_PRECATALYTIC_SPLICEOSOME	0.000193953	0.00431529	0.518848	0.610727	1.8756	41	GO:0071011
GOCC_REPLICATION_FORK	0.000195819	0.00435004	0.518848	0.574311	1.8468	51	GO:0005657
GOBP_REGULATION_OF_COLLATERAL_SPROUTING	0.000198748	0.00440142	0.518848	-0.591123	-1.9101	41	GO:0048670
GOBP_MATURATION_OF_LSU_RRNA	0.000202423	0.00447586	0.518848	0.776035	1.90538	15	GO:0000470
GOBP_REGULATION_OF_T_CELL_ACTIVATION	0.000212289	0.00467952	0.518848	-0.409331	-1.61301	132	GO:0050863
GOBP_CELLULAR_RESPONSE_TO_INTERFERON_BETA	0.000218295	0.00479644	0.518848	-0.792333	-1.95354	13	GO:0035458
GOBP_NEGATIVE_REGULATION_OF_DEVELOPMENTAL_GROWTH	0.0002186	0.00479644	0.518848	-0.475455	-1.76067	82	GO:0048640
GOBP_PROTEIN_K48_LINKED_UBIQUITINATION	0.000219805	0.00481548	0.518848	-0.513661	-1.83514	64	GO:0070936
GOBP_STRESS_FIBER_ASSEMBLY	0.000222867	0.00487508	0.518848	-0.533561	-1.84824	56	GO:0043149
GOBP_MATING_BEHAVIOR	0.000226082	0.00493032	0.518848	-0.682207	-1.94045	24	GO:0007617
GOMF_G_PROTEIN_COUPLED_RECEPTOR_BINDING	0.00022787	0.00496174	0.518848	-0.482023	-1.76578	77	GO:0001664
GOBP_CIRCULATORY_SYSTEM_PROCESS	0.000229368	0.00498676	0.518848	-0.339652	-1.48984	302	GO:0003013
GOCC_ENDOPLASMIC_RETICULUM_PROTEIN_CONTAINING_COMPLEX	0.000234592	0.00508485	0.518848	0.494643	1.73965	89	GO:0140534
GOMF_HELICASE_ACTIVITY	0.000234242	0.00508485	0.518848	0.435876	1.6483	154	GO:0004386
GOBP_REGULATION_OF_PROTEIN_SECRETION	0.000236074	0.00510922	0.518848	-0.383499	-1.58339	176	GO:0050708
GOCC_SM_LIKE_PROTEIN_FAMILY_COMPLEX	0.00024114	0.00521095	0.518848	0.590188	1.82971	44	GO:0120114
GOBP_DNA_REPLICATION	0.000244754	0.00526517	0.498493	0.415819	1.60666	180	GO:0006260
GOBP_POSITIVE_REGULATION_OF_DEVELOPMENTAL_PROCESS	0.000251807	0.00540199	0.498493	-0.294141	-1.36293	586	GO:0051094
GOCC_EXTERNAL_SIDE_OF_PLASMA_MEMBRANE	0.000251871	0.00540199	0.498493	-0.382038	-1.59118	189	GO:0009897
GOBP_NEGATIVE_REGULATION_OF_PROTEIN_METABOLIC_PROCESS	0.000259203	0.00555092	0.498493	-0.295977	-1.36662	579	GO:0051248
GOBP_CELLULAR_RESPONSE_TO_LIPID	0.000263888	0.00564278	0.498493	-0.324231	-1.43251	340	GO:0071396
GOBP_CELL_ADHESION_INVOLVED_IN_HEART_MORPHOGENESIS	0.00027768	0.00585877	0.498493	-0.999752	-1.32937	1	GO:0061343
GOBP_EPITHELIAL_TUBE_MORPHOGENESIS	0.000274432	0.00585877	0.498493	-0.365311	-1.5343	200	GO:0060562
GOBP_POSITIVE_REGULATION_OF_CARDIAC_EPITHELIAL_TO_MESENCHYMAL_TRANSITION	0.00027768	0.00585877	0.498493	-0.999752	-1.32937	1	GO:0062043
GOBP_POSITIVE_REGULATION_OF_EPITHELIAL_TO_MESENCHYMAL_TRANSITION_INVOLVED_IN_ENDOCARDIAL_CUSHION_FORMATION	0.00027768	0.00585877	0.498493	-0.999752	-1.32937	1	GO:1905007
GOBP_REGULATION_OF_CARDIAC_EPITHELIAL_TO_MESENCHYMAL_TRANSITION	0.00027768	0.00585877	0.498493	-0.999752	-1.32937	1	GO:0062042
GOBP_REGULATION_OF_EPITHELIAL_TO_MESENCHYMAL_TRANSITION_INVOLVED_IN_ENDOCARDIAL_CUSHION_FORMATION	0.00027768	0.00585877	0.498493	-0.999752	-1.32937	1	GO:1905005
GOCC_ACTIVIN_RECEPTOR_COMPLEX	0.00027768	0.00585877	0.498493	-0.999752	-1.32937	1	GO:0048179
GOMF_ACTIVIN_RECEPTOR_ACTIVITY_TYPE_I	0.00027768	0.00585877	0.498493	-0.999752	-1.32937	1	GO:0016361
GOMF_TRANSFORMING_GROWTH_FACTOR_BETA_RECEPTOR_ACTIVITY_TYPE_I	0.00027768	0.00585877	0.498493	-0.999752	-1.32937	1	GO:0005025
GOBP_AXON_DEVELOPMENT	0.00028642	0.00603341	0.498493	-0.325115	-1.44277	349	GO:0061564
GOBP_REGULATION_OF_CELL_SIZE	0.000286802	0.00603341	0.498493	-0.42445	-1.66768	127	GO:0008361
GOBP_SUBSTRATE_INDEPENDENT_TELENCEPHALIC_TANGENTIAL_MIGRATION	0.000299145	0.00628381	0.498493	-0.60878	-1.89517	35	GO:0021826
GOBP_PROTEIN_DNA_COMPLEX_ASSEMBLY	0.000301508	0.00632415	0.498493	0.477852	1.68798	92	GO:0065004
GOBP_MEIOTIC_CELL_CYCLE	0.000303646	0.00635964	0.498493	0.432	1.63364	154	GO:0051321
GOBP_PERISTALSIS	0.00031328	0.00655183	0.498493	-0.772392	-1.9241	14	GO:0030432
GOCC_MYOSIN_COMPLEX	0.000313978	0.00655683	0.498493	-0.699002	-1.94787	22	GO:0016459
GOBP_RESPONSE_TO_INTERLEUKIN_6	0.000316483	0.00659948	0.498493	-0.486834	-1.76973	71	GO:0070741
GOBP_NEGATIVE_REGULATION_OF_PEPTIDASE_ACTIVITY	0.000319442	0.00665146	0.498493	-0.420805	-1.6476	121	GO:0010466
GOBP_TRNA_MODIFICATION	0.000324497	0.00674689	0.498493	0.549279	1.78853	56	GO:0006400
GOBP_POSITIVE_REGULATION_OF_CHROMATIN_BINDING	0.000328812	0.00682667	0.498493	-0.606365	-1.88765	35	GO:0035563
GOBP_GROOMING_BEHAVIOR	0.000333904	0.0069123	0.498493	-0.705379	-1.93496	21	GO:0007625
GOBP_NEGATIVE_REGULATION_OF_CELL_DEVELOPMENT	0.000344153	0.00711417	0.498493	-0.403183	-1.60731	141	GO:0010721
GOBP_POSITIVE_REGULATION_OF_CELL_DIVISION	0.00034859	0.00719545	0.498493	-0.60481	-1.88281	35	GO:0051781
GOMF_RACEMASE_AND_EPIMERASE_ACTIVITY_ACTING_ON_CARBOHYDRATES_AND_DERIVATIVES	0.000351342	0.0072418	0.498493	0.809944	1.90369	12	GO:0016857
GOCC_TRANSPORT_VESICLE_MEMBRANE	0.000355207	0.00731091	0.498493	-0.436402	-1.6873	116	GO:0030658
GOBP_REGULATION_OF_ESTABLISHMENT_OF_PROTEIN_LOCALIZATION	0.000355854	0.0073137	0.498493	-0.326317	-1.44603	330	GO:0070201
GOBP_CIRCULATORY_SYSTEM_DEVELOPMENT	0.000360792	0.00740453	0.498493	-0.285144	-1.32766	665	GO:0072359
GOBP_NON_MEMBRANE_BOUNDED_ORGANELLE_ASSEMBLY	0.00036452	0.00747032	0.498493	0.39655	1.56155	208	GO:0140694
GOCC_RIBOSOME	0.000367192	0.00751427	0.498493	0.65972	1.91099	29	GO:0005840
GOBP_NEUTROPHIL_MEDIATED_CYTOTOXICITY	0.000376715	0.00768714	0.498493	-0.958472	-1.66071	4	GO:0070942
GOBP_NEUTROPHIL_MEDIATED_KILLING_OF_SYMBIONT_CELL	0.000376715	0.00768714	0.498493	-0.958472	-1.66071	4	GO:0070943
GOMF_RNA_POLYMERASE_II_GENERAL_TRANSCRIPTION_INITIATION_FACTOR_BINDING	0.000380455	0.00773579	0.498493	0.764741	1.87765	15	GO:0001091
GOBP_PHOSPHOLIPASE_C_ACTIVATING_DOPAMINE_RECEPTOR_SIGNALING_PATHWAY	0.000389547	0.0078743	0.498493	-0.729183	-1.89246	17	GO:0060158
GOBP_REGULATION_OF_CELL_SHAPE	0.000389746	0.0078743	0.498493	-0.531491	-1.81344	52	GO:0008360
GOMF_DOPAMINE_BINDING	0.000389547	0.0078743	0.498493	-0.729183	-1.89246	17	GO:0035240
GOMF_DOPAMINE_NEUROTRANSMITTER_RECEPTOR_ACTIVITY	0.000389547	0.0078743	0.498493	-0.729183	-1.89246	17	GO:0004952
GOBP_CORTICAL_ACTIN_CYTOSKELETON_ORGANIZATION	0.000398034	0.00800777	0.498493	-0.679275	-1.90988	23	GO:0030866
GOCC_EXOCYTIC_VESICLE	0.000399611	0.00802818	0.498493	-0.411676	-1.61148	123	GO:0070382
GOBP_NEGATIVE_REGULATION_OF_EXTRINSIC_APOPTOTIC_SIGNALING_PATHWAY	0.000404198	0.00810895	0.498493	-0.581981	-1.83127	37	GO:2001237
GOBP_NEGATIVE_REGULATION_OF_NEURON_PROJECTION_DEVELOPMENT	0.000414038	0.0082947	0.498493	-0.421785	-1.62729	113	GO:0010977
GOCC_CILIUM	0.000416104	0.00832441	0.498493	0.351511	1.45461	363	GO:0005929
GOBP_NEGATIVE_REGULATION_OF_COLLATERAL_SPROUTING	0.000420922	0.00840903	0.498493	-0.583296	-1.864	39	GO:0048671
GOBP_ACTIN_FILAMENT_POLYMERIZATION	0.000426244	0.00850345	0.498493	-0.494868	-1.77775	67	GO:0030041
GOCC_U2_TYPE_SPLICEOSOMAL_COMPLEX	0.000428574	0.008538	0.498493	0.535644	1.78697	62	GO:0005684
GOBP_DEVELOPMENTAL_CELL_GROWTH	0.000430115	0.00855676	0.498493	-0.410707	-1.60769	123	GO:0048588
GOBP_MONOSACCHARIDE_METABOLIC_PROCESS	0.000437823	0.008698	0.498493	0.402773	1.57341	195	GO:0005996
GOBP_REPRODUCTIVE_BEHAVIOR	0.000446586	0.00885976	0.498493	-0.661515	-1.91896	25	GO:0019098
GOCC_CELL_PROJECTION_MEMBRANE	0.000447936	0.00887423	0.498493	-0.374708	-1.54709	176	GO:0031253
GOMF_CATALYTIC_ACTIVITY_ACTING_ON_A_TRNA	0.000449122	0.0088854	0.498493	0.542556	1.76664	56	GO:0140101
GOBP_DEFENSE_RESPONSE_TO_SYMBIONT	0.000453173	0.00894164	0.498493	-0.343097	-1.48605	254	GO:0140546
GOCC_NEURON_TO_NEURON_SYNAPSE	0.000453217	0.00894164	0.498493	-0.361775	-1.52541	201	GO:0098984
GOMF_ACTIN_FILAMENT_BINDING	0.000457991	0.00901095	0.498493	-0.469294	-1.71915	77	GO:0051015
GOCC_AZUROPHIL_GRANULE_MEMBRANE	0.000459369	0.00902563	0.498493	-0.592826	-1.88224	38	GO:0035577
GOBP_NEURON_PROJECTION_EXTENSION	0.000463235	0.0090766	0.498493	-0.438681	-1.68307	107	GO:1990138
GOBP_LEUKOCYTE_CELL_CELL_ADHESION	0.000482113	0.00943357	0.498493	-0.38172	-1.539	153	GO:0007159
GOBP_NEGATIVE_REGULATION_OF_TRANSFERASE_ACTIVITY	0.000484792	0.009473	0.498493	-0.350437	-1.50431	228	GO:0051348
GOCC_SPLICEOSOMAL_SNRNP_COMPLEX	0.00048991	0.00955993	0.477271	0.62778	1.85256	32	GO:0097525
GOCC_AZUROPHIL_GRANULE	0.000501339	0.00976962	0.477271	-0.455981	-1.71693	89	GO:0042582
GOBP_SUBPALLIUM_DEVELOPMENT	0.000511806	0.00995999	0.477271	-0.673805	-1.8945	23	GO:0021544
GOBP_ADAPTIVE_THERMOGENESIS	0.000512796	0.00996569	0.477271	-0.368752	-1.51714	174	GO:1990845
GOMF_PROTEIN_TYROSINE_KINASE_ACTIVITY	0.000519351	0.0100794	0.477271	-0.455445	-1.71491	89	GO:0004713
GOBP_ENDOSOMAL_TRANSPORT	0.000524948	0.0101742	0.477271	-0.418459	-1.62394	119	GO:0016197
GOBP_POSITIVE_REGULATION_OF_NUCLEOBASE_CONTAINING_COMPOUND_METABOLIC_PROCESS	0.00052626	0.0101858	0.477271	-0.262297	-1.26449	1041	GO:0045935
GOBP_NEGATIVE_REGULATION_OF_LOCOMOTION	0.000536922	0.010364	0.477271	-0.342547	-1.48421	270	GO:0040013
GOBP_CELL_DEATH_IN_RESPONSE_TO_HYDROGEN_PEROXIDE	0.000544439	0.010495	0.477271	-0.656787	-1.90525	25	GO:0036474
GOBP_POSITIVE_REGULATION_OF_EXCITATORY_POSTSYNAPTIC_POTENTIAL	0.000582414	0.0111968	0.477271	0.759856	1.83787	14	GO:2000463
GOBP_POSITIVE_REGULATION_OF_LIPID_KINASE_ACTIVITY	0.000582018	0.0111968	0.477271	-0.730787	-1.88175	16	GO:0090218
GOBP_NEGATIVE_REGULATION_OF_TYPE_I_INTERFERON_PRODUCTION	0.000583575	0.011204	0.477271	-0.539134	-1.8007	48	GO:0032480
GOBP_AXON_EXTENSION	0.000593705	0.0113375	0.477271	-0.456332	-1.71029	86	GO:0048675
GOBP_LIPOPROTEIN_METABOLIC_PROCESS	0.000592843	0.0113375	0.477271	0.511147	1.73431	71	GO:0042157
GOBP_DNA_METABOLIC_PROCESS	0.000595103	0.0113491	0.477271	0.319809	1.36806	572	GO:0006259
GOBP_MINUS_END_DIRECTED_ORGANELLE_TRANSPORT_ALONG_MICROTUBULE	0.000602048	0.0114205	0.477271	-0.999448	-1.32896	1	GO:0072385
GOBP_NEGATIVE_REGULATION_OF_LIPASE_ACTIVITY	0.000602048	0.0114205	0.477271	-0.999448	-1.32896	1	GO:0060192
GOBP_NEGATIVE_REGULATION_OF_PHOSPHOLIPASE_ACTIVITY	0.000602048	0.0114205	0.477271	-0.999448	-1.32896	1	GO:0010519
GOBP_REGULATION_OF_PHOSPHOLIPASE_C_ACTIVATING_G_PROTEIN_COUPLED_RECEPTOR_SIGNALING_PATHWAY	0.000602048	0.0114205	0.477271	-0.999448	-1.32896	1	GO:1900736
GOBP_PARENTAL_BEHAVIOR	0.000610999	0.0115596	0.477271	-0.750846	-1.87042	14	GO:0060746
GOMF_PROTEIN_SERINE_THREONINE_KINASE_ACTIVITY	0.000620472	0.0117078	0.477271	-0.36657	-1.52787	184	GO:0004674
GOBP_REGULATION_OF_CORE_PROMOTER_BINDING	0.000632068	0.011837	0.477271	0.97998	1.57294	3	GO:1904796
GOBP_ANIMAL_ORGAN_MORPHOGENESIS	0.000636972	0.011909	0.477271	-0.280412	-1.30427	633	GO:0009887
GOBP_REGULATION_OF_CELL_MORPHOGENESIS	0.000656198	0.0122525	0.477271	-0.389559	-1.56715	150	GO:0022604
GOCC_CATALYTIC_STEP_2_SPLICEOSOME	0.00066254	0.0123547	0.477271	0.555029	1.78479	51	GO:0071013
GOBP_POSITIVE_REGULATION_OF_DOUBLE_STRAND_BREAK_REPAIR_VIA_NONHOMOLOGOUS_END_JOINING	0.000673745	0.0125147	0.477271	-0.581614	-1.84664	38	GO:2001034
GOBP_NEGATIVE_REGULATION_OF_NERVOUS_SYSTEM_DEVELOPMENT	0.000676015	0.0125405	0.477271	-0.415124	-1.611	119	GO:0051961
GOBP_RESPONSE_TO_DOPAMINE	0.000677098	0.0125443	0.477271	-0.538701	-1.77946	45	GO:1903350
GOBP_RNA_PHOSPHODIESTER_BOND_HYDROLYSIS	0.000686793	0.0127074	0.477271	0.464951	1.64241	92	GO:0090501
GOBP_CELL_PROJECTION_ORGANIZATION	0.000690472	0.012759	0.477271	-0.261239	-1.25286	918	GO:0030030
GOBP_INTRACELLULAR_TRANSPORT	0.00071578	0.0131925	0.477271	-0.270082	-1.28408	829	GO:0046907
GOBP_G_PROTEIN_COUPLED_RECEPTOR_SIGNALING_PATHWAY_COUPLED_TO_CYCLIC_NUCLEOTIDE_SECOND_MESSENGER	0.000717825	0.0132096	0.477271	-0.627143	-1.82597	28	GO:0007187
GOBP_SYNAPSE_ORGANIZATION	0.000718555	0.0132096	0.477271	-0.328033	-1.43871	303	GO:0050808
GOBP_REGULATION_OF_NEUROTRANSMITTER_TRANSPORT	0.000726657	0.0133414	0.477271	-0.536359	-1.80223	49	GO:0051588
GOBP_MORPHOGENESIS_OF_A_BRANCHING_STRUCTURE	0.000729597	0.0133606	0.477271	-0.402655	-1.57617	123	GO:0001763
GOBP_REGULATION_OF_RECEPTOR_MEDIATED_ENDOCYTOSIS	0.00073051	0.0133606	0.477271	-0.50158	-1.75295	59	GO:0048259
GOBP_REGULATION_OF_ATTACHMENT_OF_SPINDLE_MICROTUBULES_TO_KINETOCHORE	0.000732264	0.0133755	0.477271	-0.747576	-1.86228	14	GO:0051988
GOBP_RNA_PHOSPHODIESTER_BOND_HYDROLYSIS_ENDONUCLEOLYTIC	0.000747852	0.0136254	0.477271	0.577154	1.77228	43	GO:0090502
GOMF_DELTA_CATENIN_BINDING	0.000758552	0.0137852	0.477271	-0.533785	-1.76322	45	GO:0070097
GOMF_CYSTEINE_TYPE_ENDOPEPTIDASE_ACTIVITY_INVOLVED_IN_APOPTOTIC_PROCESS	0.000768849	0.0139368	0.477271	-0.539325	-1.76891	44	GO:0097153
GOBP_CORTICAL_CYTOSKELETON_ORGANIZATION	0.000773557	0.0140044	0.477271	-0.578065	-1.80392	36	GO:0030865
GOMF_CALCIUM_RELEASE_CHANNEL_ACTIVITY	0.000777236	0.0140532	0.477271	0.710488	1.86937	19	GO:0015278
GOBP_POSITIVE_REGULATION_OF_TUMOR_NECROSIS_FACTOR_MEDIATED_SIGNALING_PATHWAY	0.000779374	0.014074	0.477271	-0.80208	-1.85365	11	GO:1903265
GOBP_TISSUE_MORPHOGENESIS	0.000783631	0.0141331	0.477271	-0.320028	-1.42004	360	GO:0048729
GOBP_SPINDLE_ASSEMBLY	0.000834146	0.0149685	0.477271	0.492373	1.68019	73	GO:0051225
GOBP_ACTIN_POLYMERIZATION_OR_DEPOLYMERIZATION	0.000839361	0.0150359	0.477271	-0.452985	-1.68717	83	GO:0008154
GOBP_EPITHELIAL_CELL_MORPHOGENESIS	0.000840006	0.0150359	0.477271	-0.624025	-1.81689	28	GO:0003382
GOBP_RESPONSE_TO_AMPHETAMINE	0.000858344	0.0153449	0.477271	-0.694594	-1.85162	19	GO:0001975
GOCC_CYTOPLASMIC_UBIQUITIN_LIGASE_COMPLEX	0.000867771	0.0154747	0.477271	0.865416	1.79481	8	GO:0000153
GOBP_NEUROTRANSMITTER_UPTAKE	0.000879502	0.0156643	0.477271	-0.662125	-1.86166	23	GO:0001504
GOBP_REGULATION_OF_TUMOR_NECROSIS_FACTOR_MEDIATED_SIGNALING_PATHWAY	0.00088303	0.0157076	0.477271	-0.561095	-1.76555	37	GO:0010803
GOBP_PHASIC_SMOOTH_MUSCLE_CONTRACTION	0.000889188	0.0157975	0.477271	-0.628584	-1.84354	27	GO:0014821
GOBP_RNA_METHYLATION	0.000901916	0.0160037	0.477271	0.63574	1.8289	28	GO:0001510
GOBP_REGULATION_OF_RHO_PROTEIN_SIGNAL_TRANSDUCTION	0.000915331	0.0162015	0.477271	-0.545188	-1.75119	40	GO:0035023
GOBP_CILIUM_OR_FLAGELLUM_DEPENDENT_CELL_MOTILITY	0.000918405	0.0162358	0.477271	0.541259	1.74533	52	GO:0001539
GOBP_INSULIN_RECEPTOR_SIGNALING_PATHWAY	0.000922879	0.0162947	0.477271	-0.429329	-1.63658	96	GO:0008286
GOBP_APOPTOTIC_SIGNALING_PATHWAY	0.000931097	0.0164091	0.477271	-0.314334	-1.39996	368	GO:0097190
GOBP_REGULATION_OF_NEUROTRANSMITTER_UPTAKE	0.000932808	0.0164091	0.477271	-0.684663	-1.86407	20	GO:0051580
GOBP_REGULATION_OF_T_CELL_DIFFERENTIATION	0.000953234	0.0166863	0.477271	-0.48529	-1.70044	62	GO:0045580
GOBP_POSITIVE_REGULATION_OF_NEURON_MIGRATION	0.000956127	0.0167164	0.477271	0.933279	1.70631	5	GO:2001224
GOBP_CELL_SUBSTRATE_JUNCTION_ORGANIZATION	0.000966632	0.0168794	0.477271	-0.408826	-1.58656	119	GO:0150115
GOBP_NEGATIVE_REGULATION_OF_EPIDERMAL_GROWTH_FACTOR_ACTIVATED_RECEPTOR_ACTIVITY	0.000970414	0.0169218	0.477271	-0.894609	-1.7365	6	GO:0007175
GOBP_T_CELL_DIFFERENTIATION	0.000971428	0.0169218	0.477271	-0.431645	-1.64413	98	GO:0030217
GOBP_PROTEIN_PROCESSING	0.00098237	0.0170916	0.45506	-0.359153	-1.49528	188	GO:0016485
GOCC_CELL_SUBSTRATE_JUNCTION	0.000998337	0.0173061	0.45506	-0.322114	-1.41673	315	GO:0030055
GOCC_CHROMOSOME	0.00100449	0.0173916	0.45506	0.297991	1.3074	895	GO:0005694
GOBP_CARBOHYDRATE_CATABOLIC_PROCESS	0.00102276	0.0176652	0.45506	0.415797	1.54187	130	GO:0016052
GOBP_INHIBITORY_SYNAPSE_ASSEMBLY	0.00102159	0.0176652	0.45506	0.809082	1.85981	11	GO:1904862
GOBP_POSITIVE_REGULATION_OF_AMPA_RECEPTOR_ACTIVITY	0.00103163	0.0177969	0.45506	0.948441	1.64044	4	GO:2000969
GOBP_PEPTIDYL_TYROSINE_DEPHOSPHORYLATION_INVOLVED_IN_INACTIVATION_OF_PROTEIN_KINASE_ACTIVITY	0.00103912	0.0179045	0.45506	-0.506202	-1.72715	52	GO:1990264
GOMF_PHOSPHATASE_BINDING	0.00104135	0.0179212	0.45506	-0.372332	-1.51928	158	GO:0019902
GOCC_DENDRITIC_TREE	0.00105833	0.0181916	0.45506	-0.311233	-1.37956	345	GO:0097447
GOBP_REGULATION_OF_CYTOSKELETON_ORGANIZATION	0.00105996	0.0181977	0.45506	-0.341498	-1.46383	229	GO:0051493
GOBP_BRANCHING_MORPHOGENESIS_OF_AN_EPITHELIAL_TUBE	0.00107504	0.0184123	0.45506	-0.427091	-1.62709	97	GO:0048754
GOBP_PEPTIDYL_ASPARAGINE_MODIFICATION	0.00111826	0.019084	0.45506	0.70032	1.84261	19	GO:0018196
GOBP_POSITIVE_REGULATION_OF_CELL_ADHESION	0.00112985	0.0192586	0.45506	-0.358743	-1.49448	191	GO:0045785
GOCC_PERIKARYON	0.00114339	0.0194663	0.45506	-0.395956	-1.55997	129	GO:0043204
GOMF_OXIDOREDUCTASE_ACTIVITY_ACTING_ON_CH_OH_GROUP_OF_DONORS	0.00115892	0.0197072	0.45506	0.457484	1.60821	90	GO:0016614
GOBP_POSITIVE_REGULATION_OF_RECEPTOR_MEDIATED_ENDOCYTOSIS	0.00117617	0.0199767	0.45506	-0.595213	-1.77509	30	GO:0048260
GOBP_MICROTUBULE_CYTOSKELETON_ORGANIZATION_INVOLVED_IN_MITOSIS	0.00119678	0.0202785	0.45506	0.460842	1.65415	100	GO:1902850
GOBP_FOREBRAIN_NEURON_FATE_COMMITMENT	0.00121104	0.0204717	0.45506	0.945578	1.63548	4	GO:0021877
GOBP_REGULATION_OF_CELL_PROJECTION_ORGANIZATION	0.00121465	0.0205084	0.45506	-0.301726	-1.36232	406	GO:0031344
GOBP_AXONEME_ASSEMBLY	0.00124494	0.0209702	0.45506	0.574834	1.76537	41	GO:0035082
GOBP_TELOMERE_MAINTENANCE_VIA_TELOMERE_LENGTHENING	0.00125302	0.0210814	0.45506	0.52485	1.70859	55	GO:0010833
GOCC_MULTIVESICULAR_BODY	0.00125856	0.0211249	0.45506	-0.579158	-1.75917	32	GO:0005771
GOBP_FOCAL_ADHESION_ASSEMBLY	0.00126988	0.0211493	0.45506	-0.412572	-1.59516	116	GO:0048041
GOBP_REGULATION_OF_DEVELOPMENTAL_GROWTH	0.00127748	0.0211934	0.45506	-0.356627	-1.47455	181	GO:0048638
GOBP_ENDONUCLEOLYTIC_CLEAVAGE_INVOLVED_IN_RRNA_PROCESSING	0.00128146	0.0212102	0.45506	0.731428	1.87155	17	GO:0000478
GOBP_MESENCHYMAL_CELL_DIFFERENTIATION	0.00128012	0.0212102	0.45506	-0.381322	-1.50321	131	GO:0048762
GOBP_NEUROTRANSMITTER_REUPTAKE	0.00128832	0.0212991	0.45506	-0.663788	-1.84974	22	GO:0098810
GOBP_VESTIBULOCOCHLEAR_NERVE_FORMATION	0.00129836	0.0213908	0.45506	-0.998952	-1.3283	1	GO:0021650
GOMF_CHONDROITIN_SULFATE_BINDING	0.00129639	0.0213908	0.45506	-0.529257	-1.73589	44	GO:0035374
GOBP_REGULATION_OF_RELEASE_OF_SEQUESTERED_CALCIUM_ION_INTO_CYTOSOL	0.00130262	0.0214362	0.45506	-0.552954	-1.76703	39	GO:0051279
GOBP_REGULATION_OF_AMPA_RECEPTOR_ACTIVITY	0.00133591	0.0219084	0.45506	0.803845	1.84778	11	GO:2000311
GOMF_MONOSACCHARIDE_BINDING	0.00133449	0.0219084	0.45506	0.467714	1.62238	83	GO:0048029
GOBP_METHYLATION	0.00137932	0.0225684	0.45506	0.391624	1.51929	185	GO:0032259
GOMF_AMIDE_BINDING	0.0013825	0.0225946	0.45506	-0.330729	-1.42876	267	GO:0033218
GOBP_NEUROTRANSMITTER_GATED_ION_CHANNEL_CLUSTERING	0.00139045	0.0226986	0.45506	0.943062	1.63113	4	GO:0072578
GOBP_VACUOLE_ORGANIZATION	0.00139831	0.0228008	0.45506	-0.392574	-1.54664	129	GO:0007033
GOMF_GTPASE_BINDING	0.00142131	0.023123	0.45506	-0.376083	-1.51294	150	GO:0051020
GOBP_LEARNING	0.00142956	0.0232043	0.45506	-0.435885	-1.63366	86	GO:0007612
GOBP_NEGATIVE_REGULATION_OF_CELL_PROJECTION_ORGANIZATION	0.00144175	0.0233757	0.45506	-0.385912	-1.53242	137	GO:0031345
GOMF_TRACE_AMINE_RECEPTOR_ACTIVITY	0.00145982	0.0236418	0.45506	0.989718	1.46116	2	GO:0001594
GOCC_ENDOLYSOSOME_MEMBRANE	0.00149313	0.0241539	0.45506	-0.70625	-1.81857	16	GO:0036020
GOBP_MRNA_METABOLIC_PROCESS	0.00149841	0.0242118	0.45506	0.332881	1.38895	394	GO:0016071
GOBP_NECROTIC_CELL_DEATH	0.00151213	0.0243575	0.45506	-0.428355	-1.61549	88	GO:0070265
GOBP_DNA_DEPENDENT_DNA_REPLICATION	0.00152108	0.0244674	0.45506	0.444302	1.60936	106	GO:0006261
GOBP_STRIATUM_DEVELOPMENT	0.00155167	0.024854	0.45506	-0.667893	-1.83213	21	GO:0021756
GOMF_HORMONE_BINDING	0.00155207	0.024854	0.45506	-0.416931	-1.57765	91	GO:0042562
GOBP_LEUKOCYTE_MEDIATED_CYTOTOXICITY	0.00158599	0.0252632	0.45506	-0.515532	-1.70293	45	GO:0001909
GOBP_RECEPTOR_MEDIATED_ENDOCYTOSIS	0.00158678	0.0252632	0.45506	-0.354143	-1.47491	186	GO:0006898
GOBP_RECOMBINATIONAL_REPAIR	0.001584	0.0252632	0.45506	0.432147	1.58059	115	GO:0000725
GOBP_REGULATION_OF_DOPAMINE_UPTAKE_INVOLVED_IN_SYNAPTIC_TRANSMISSION	0.00158824	0.0252632	0.45506	-0.70483	-1.81491	16	GO:0051584
GOBP_REGULATION_OF_NEURON_PROJECTION_DEVELOPMENT	0.00158736	0.0252632	0.45506	-0.327173	-1.41631	255	GO:0010975
GOBP_GOLGI_ORGANIZATION	0.00161442	0.0256211	0.45506	-0.4452	-1.63089	77	GO:0007030
GOCC_FIBRILLAR_CENTER	0.00161612	0.0256211	0.45506	0.478749	1.6337	73	GO:0001650
GOBP_KILLING_BY_HOST_OF_SYMBIONT_CELLS	0.00167279	0.0263938	0.45506	-0.881459	-1.71097	6	GO:0051873
GOBP_ORGANONITROGEN_COMPOUND_BIOSYNTHETIC_PROCESS	0.0016741	0.0263938	0.45506	0.307423	1.32788	674	GO:1901566
GOBP_PROTEIN_LOCALIZATION_TO_EXTRACELLULAR_REGION	0.00168729	0.0265724	0.45506	-0.332579	-1.42241	230	GO:0071692
GOBP_REGULATION_OF_TELOMERE_MAINTENANCE_VIA_TELOMERE_LENGTHENING	0.00172006	0.027029	0.45506	0.563179	1.70218	39	GO:1904356
GOBP_NEGATIVE_REGULATION_OF_CELL_DEATH	0.00173906	0.0272976	0.45506	-0.281726	-1.29515	517	GO:0060548
GOBP_CELL_KILLING	0.00176561	0.0276232	0.45506	-0.489908	-1.68522	54	GO:0001906
GOCC_RECYCLING_ENDOSOME	0.00178334	0.0278072	0.45506	-0.424091	-1.60844	93	GO:0055037
GOBP_REGULATION_OF_ACTOMYOSIN_STRUCTURE_ORGANIZATION	0.00182727	0.0284012	0.45506	-0.50936	-1.73293	51	GO:0110020
GOBP_REGULATION_OF_CHROMATIN_BINDING	0.00183568	0.0285009	0.45506	-0.538076	-1.74901	42	GO:0035561
GOBP_ASYMMETRIC_CELL_DIVISION	0.00183911	0.0285231	0.45506	0.733492	1.80093	15	GO:0008356
GOMF_TRANSLATION_INITIATION_FACTOR_ACTIVITY	0.00184946	0.0286526	0.45506	0.674868	1.82985	22	GO:0003743
GOBP_GRANULOCYTE_ACTIVATION	0.00185452	0.0286999	0.45506	-0.766078	-1.8204	12	GO:0036230
GOBP_CELL_MATRIX_ADHESION	0.00186267	0.0287948	0.45506	-0.357849	-1.477	175	GO:0007160
GOBP_CARDIOCYTE_DIFFERENTIATION	0.00187793	0.0289993	0.45506	-0.469665	-1.67796	64	GO:0035051
GOBP_PROTEIN_KINASE_B_SIGNALING	0.00188226	0.0290348	0.45506	-0.415263	-1.59241	109	GO:0043491
GOBP_REGULATION_OF_CALCIUM_ION_TRANSMEMBRANE_TRANSPORT	0.00191382	0.0294451	0.45506	-0.463787	-1.67106	68	GO:1903169
GOMF_DAMAGED_DNA_BINDING	0.00191505	0.0294451	0.45506	0.479161	1.6408	75	GO:0003684
GOBP_POSITIVE_REGULATION_OF_CELL_PROJECTION_ORGANIZATION	0.00191794	0.029458	0.45506	-0.349303	-1.44923	183	GO:0031346
GOMF_GENERAL_TRANSCRIPTION_INITIATION_FACTOR_ACTIVITY	0.00194578	0.0298534	0.45506	0.617865	1.77748	28	GO:0140223
GOBP_G_PROTEIN_COUPLED_RECEPTOR_SIGNALING_PATHWAY	0.00197645	0.0302266	0.431708	-0.312437	-1.38682	348	GO:0007186
GOBP_TOLL_LIKE_RECEPTOR_3_SIGNALING_PATHWAY	0.00197449	0.0302266	0.431708	-0.564394	-1.73806	33	GO:0034138
GOBP_TELOMERE_ORGANIZATION	0.00198463	0.0303192	0.431708	0.439758	1.5929	106	GO:0032200
GOBP_NEGATIVE_REGULATION_OF_KERATINOCYTE_PROLIFERATION	0.00199664	0.0304376	0.431708	-0.430249	-1.61254	86	GO:0010839
GOBP_REGULATION_OF_DOUBLE_STRAND_BREAK_REPAIR_VIA_NONHOMOLOGOUS_END_JOINING	0.00199527	0.0304376	0.431708	-0.509458	-1.68286	45	GO:2001032
GOBP_MITOCHONDRIAL_GENE_EXPRESSION	0.00201913	0.0307149	0.431708	0.652967	1.77676	23	GO:0140053
GOCC_ACTIN_FILAMENT	0.00205337	0.0311531	0.431708	-0.495978	-1.70338	55	GO:0005884
GOBP_DETECTION_OF_VIRUS	0.0020627	0.0312114	0.431708	-0.688755	-1.78753	17	GO:0009597
GOBP_KERATINOCYTE_PROLIFERATION	0.00206753	0.0312514	0.431708	-0.409505	-1.56102	96	GO:0043616
GOBP_NEGATIVE_REGULATION_OF_TOLL_LIKE_RECEPTOR_SIGNALING_PATHWAY	0.00208931	0.0315472	0.431708	-0.523284	-1.7345	46	GO:0034122
GOBP_ENDOTHELIAL_CELL_CHEMOTAXIS	0.00209395	0.0315839	0.431708	-0.630671	-1.79386	24	GO:0035767
GOBP_NEURON_PROJECTION_GUIDANCE	0.0021167	0.0318764	0.431708	-0.371621	-1.50996	156	GO:0097485
GOMF_ARRESTIN_FAMILY_PROTEIN_BINDING	0.0021178	0.0318764	0.431708	-0.990318	-1.42358	2	GO:1990763
GOBP_EMBRYONIC_MORPHOGENESIS	0.00212946	0.0320181	0.431708	-0.313613	-1.38266	317	GO:0048598
GOBP_HEART_DEVELOPMENT	0.00213704	0.0320983	0.431708	-0.313909	-1.38064	315	GO:0007507
GOBP_MITOCHONDRIAL_TRANSLATION	0.00214387	0.0321618	0.431708	0.734021	1.83996	16	GO:0032543
GOBP_CILIUM_ORGANIZATION	0.00219105	0.0326948	0.431708	0.367319	1.4551	219	GO:0044782
GOMF_PROTEIN_DOMAIN_SPECIFIC_BINDING	0.00219015	0.0326948	0.431708	-0.306152	-1.35005	341	GO:0019904
GOMF_PHOSPHOLIPID_BINDING	0.00223435	0.0332191	0.431708	-0.343386	-1.45171	207	GO:0005543
GOBP_UBIQUITIN_DEPENDENT_ERAD_PATHWAY	0.00224996	0.0334079	0.431708	0.538705	1.68882	46	GO:0030433
GOBP_TRANSMEMBRANE_RECEPTOR_PROTEIN_TYROSINE_PHOSPHATASE_SIGNALING_PATHWAY	0.00225914	0.0335094	0.431708	-0.685987	-1.78035	17	GO:0007185
GOBP_ERBB_SIGNALING_PATHWAY	0.00227519	0.0337125	0.431708	-0.475223	-1.66084	59	GO:0038127
GOCC_CELL_BODY	0.00228356	0.0337734	0.431708	-0.304669	-1.34507	342	GO:0044297
GOCC_CYTOSOLIC_RIBOSOME	0.00228561	0.0337734	0.431708	0.765089	1.79826	12	GO:0022626
GOCC_DNA_REPAIR_COMPLEX	0.00228639	0.0337734	0.431708	0.585343	1.73823	34	GO:1990391
GOBP_REGULATION_OF_EPIDERMIS_DEVELOPMENT	0.00229263	0.0338305	0.431708	-0.503369	-1.69138	49	GO:0045682
GOCC_INTRINSIC_COMPONENT_OF_SYNAPTIC_VESICLE_MEMBRANE	0.00231437	0.034116	0.431708	-0.480141	-1.65162	54	GO:0098563
GOBP_POSITIVE_REGULATION_OF_FILOPODIUM_ASSEMBLY	0.00231846	0.0341411	0.431708	-0.585158	-1.7672	31	GO:0051491
GOMF_GENERAL_TRANSCRIPTION_INITIATION_FACTOR_BINDING	0.00234982	0.0345317	0.431708	0.565473	1.70248	38	GO:0140296
GOBP_GALACTOSE_CATABOLIC_PROCESS	0.00238864	0.0349942	0.431708	0.726465	1.75711	14	GO:0019388
GOBP_REGULATION_OF_CHEMOTAXIS	0.00238603	0.0349942	0.431708	-0.430641	-1.59472	82	GO:0050920
GOBP_TRAIL_ACTIVATED_APOPTOTIC_SIGNALING_PATHWAY	0.00239745	0.0350873	0.431708	-0.66266	-1.76649	19	GO:0036462
GOBP_GLUCOSE_IMPORT	0.00240617	0.0351788	0.431708	-0.560287	-1.70185	32	GO:0046323
GOBP_CARDIAC_MUSCLE_TISSUE_DEVELOPMENT	0.00244582	0.0356127	0.431708	-0.42522	-1.59369	86	GO:0048738
GOBP_NEGATIVE_REGULATION_OF_KINASE_ACTIVITY	0.00244569	0.0356127	0.431708	-0.35532	-1.46874	178	GO:0033673
GOBP_PROTEIN_LOCALIZATION_TO_PLASMA_MEMBRANE	0.0024401	0.0356127	0.431708	-0.347135	-1.44613	191	GO:0072659
GOBP_CELL_SUBSTRATE_ADHESION	0.00245628	0.0357158	0.431708	-0.320039	-1.38256	260	GO:0031589
GOBP_ORGANELLE_ASSEMBLY	0.0024579	0.0357158	0.431708	0.316668	1.34582	492	GO:0070925
GOBP_LIPOPROTEIN_BIOSYNTHETIC_PROCESS	0.00247686	0.0359183	0.431708	0.49484	1.60774	54	GO:0042158
GOBP_PEPTIDYL_PROLINE_MODIFICATION	0.00253997	0.036796	0.431708	0.507109	1.65122	56	GO:0018208
GOBP_NEUROTRANSMITTER_TRANSPORT	0.00254737	0.0368658	0.431708	-0.40966	-1.5423	87	GO:0006836
GOBP_HISTONE_H2A_UBIQUITINATION	0.00255106	0.036882	0.431708	-0.509523	-1.69554	47	GO:0033522
GOBP_TORC2_SIGNALING	0.00256823	0.0370927	0.431708	-0.864958	-1.7723	7	GO:0038203
GOBP_RADIAL_GLIAL_CELL_DIFFERENTIATION	0.00259241	0.037404	0.431708	-0.771463	-1.74242	10	GO:0060019
GOCC_ENDOLYSOSOME	0.00261273	0.0376213	0.431708	-0.682753	-1.77196	17	GO:0036019
GOMF_TRNA_BINDING	0.00261099	0.0376213	0.431708	0.580809	1.71395	32	GO:0000049
GOMF_HYDROLASE_ACTIVITY_ACTING_ON_ESTER_BONDS	0.00262271	0.0377269	0.431708	-0.274917	-1.28004	679	GO:0016788
GOMF_HYDROLASE_ACTIVITY_ACTING_ON_ACID_ANHYDRIDES	0.00262817	0.0377673	0.431708	0.319635	1.35399	484	GO:0016817
GOMF_UBIQUITIN_LIKE_PROTEIN_LIGASE_ACTIVITY	0.00263466	0.0378226	0.431708	-0.328005	-1.41211	247	GO:0061659
GOMF_SIGNALING_RECEPTOR_COMPLEX_ADAPTOR_ACTIVITY	0.00264102	0.0378758	0.431708	-0.596624	-1.73413	26	GO:0030159
GOBP_EPITHELIAL_CELL_PROLIFERATION	0.00264662	0.0378801	0.431708	-0.302344	-1.34344	361	GO:0050673
GOMF_RRNA_BINDING	0.00264456	0.0378801	0.431708	0.645125	1.77548	24	GO:0019843
GOBP_AUTOPHAGOSOME_MATURATION	0.00265295	0.0379326	0.431708	-0.557747	-1.69414	32	GO:0097352
GOBP_POSITIVE_REGULATION_OF_SUBSTRATE_ADHESION_DEPENDENT_CELL_SPREADING	0.00268134	0.038262	0.431708	-0.580164	-1.75212	31	GO:1900026
GOBP_RESPONSE_TO_CATECHOLAMINE	0.00269607	0.0383954	0.431708	-0.504626	-1.70753	50	GO:0071869
GOCC_PSEUDOPODIUM	0.00269428	0.0383954	0.431708	-0.922261	-1.70005	5	GO:0031143
GOBP_CELLULAR_RESPONSE_TO_PEPTIDE_HORMONE_STIMULUS	0.0027023	0.0384459	0.431708	-0.334163	-1.41841	216	GO:0071375
GOBP_ADULT_LOCOMOTORY_BEHAVIOR	0.00271701	0.0385783	0.431708	-0.519843	-1.66978	40	GO:0008344
GOBP_ORGANONITROGEN_COMPOUND_CATABOLIC_PROCESS	0.00272101	0.0385933	0.431708	-0.264992	-1.25084	788	GO:1901565
GOBP_PROTEOLYSIS	0.00272347	0.0385933	0.431708	-0.250959	-1.20704	982	GO:0006508
GOBP_RRNA_PSEUDOURIDINE_SYNTHESIS	0.00274783	0.0388999	0.431708	0.912489	1.6683	5	GO:0031118
GOBP_NEGATIVE_REGULATION_OF_TUBULIN_DEACETYLATION	0.00275156	0.0389142	0.431708	-0.997876	-1.32687	1	GO:1904428
GOBP_DETECTION_OF_STIMULUS	0.00275889	0.0389792	0.431708	-0.329532	-1.41023	224	GO:0051606
GOCC_TRANSLATION_PREINITIATION_COMPLEX	0.00278375	0.0392915	0.431708	0.721932	1.74615	14	GO:0070993
GOBP_POSITIVE_REGULATION_OF_PEPTIDYL_TYROSINE_PHOSPHORYLATION	0.00281519	0.0396657	0.431708	-0.436224	-1.62765	84	GO:0050731
GOBP_REGULATION_OF_DENDRITIC_SPINE_DEVELOPMENT	0.00281581	0.0396657	0.431708	-0.468672	-1.63794	59	GO:0060998
GOBP_REGULATION_OF_NERVOUS_SYSTEM_DEVELOPMENT	0.00287244	0.0404236	0.431708	-0.321813	-1.39386	254	GO:0051960
GOBP_REGULATION_OF_ACTIN_FILAMENT_BUNDLE_ASSEMBLY	0.00288743	0.0405945	0.431708	-0.474916	-1.64509	56	GO:0032231
GOBP_REGULATION_OF_AUTOPHAGY	0.00290248	0.040766	0.431708	-0.355687	-1.43404	153	GO:0010506
GOBP_RESPONSE_TO_TYPE_I_INTERFERON	0.00292326	0.0410175	0.431708	-0.577739	-1.74479	31	GO:0034340
GOBP_CEREBRAL_CORTEX_NEURON_DIFFERENTIATION	0.00296358	0.0415018	0.431708	-0.587316	-1.70707	26	GO:0021895
GOBP_POSITIVE_REGULATION_OF_CYTOKINESIS	0.00296358	0.0415018	0.431708	-0.587765	-1.70838	26	GO:0032467
GOBP_REGULATION_OF_MYOSIN_LIGHT_CHAIN_PHOSPHATASE_ACTIVITY	0.00296668	0.0415045	0.431708	-0.825652	-1.73588	8	GO:0035507
GOBP_CEREBRAL_CORTEX_GABAERGIC_INTERNEURON_DEVELOPMENT	0.00301849	0.0420235	0.431708	-0.651281	-1.77319	20	GO:0021894
GOBP_INTERNEURON_MIGRATION	0.00301849	0.0420235	0.431708	-0.651281	-1.77319	20	GO:1904936
GOBP_INTERNEURON_MIGRATION_FROM_THE_SUBPALLIUM_TO_THE_CORTEX	0.00301849	0.0420235	0.431708	-0.651281	-1.77319	20	GO:0021830
GOBP_VESICLE_MEDIATED_TRANSPORT_IN_SYNAPSE	0.00301301	0.0420235	0.431708	-0.3918	-1.5116	113	GO:0099003
GOMF_ALPHA_CATENIN_BINDING	0.00302247	0.0420379	0.431708	-0.510833	-1.67546	44	GO:0045294
GOBP_TELOMERE_MAINTENANCE	0.00303232	0.0421082	0.431708	0.44008	1.58689	103	GO:0000723
GOBP_REGULATION_OF_ERBB_SIGNALING_PATHWAY	0.00304948	0.0421632	0.431708	-0.497374	-1.66122	48	GO:1901184
GOCC_INTRINSIC_COMPONENT_OF_PRESYNAPTIC_MEMBRANE	0.00304386	0.0421632	0.431708	-0.516533	-1.65915	40	GO:0098889
GOMF_GTPASE_ACTIVATOR_ACTIVITY	0.00304749	0.0421632	0.431708	-0.469744	-1.65731	63	GO:0005096
GOBP_NEUTROPHIL_MEDIATED_IMMUNITY	0.00306459	0.0422618	0.431708	-0.65889	-1.73337	18	GO:0002446
GOCC_SNO_S_RNA_CONTAINING_RIBONUCLEOPROTEIN_COMPLEX	0.00306519	0.0422618	0.431708	0.723405	1.81335	16	GO:0005732
GOBP_CARBOHYDRATE_TRANSMEMBRANE_TRANSPORT	0.00311125	0.0428554	0.431708	-0.549904	-1.71189	35	GO:0034219
GOBP_REGULATION_OF_CYSTEINE_TYPE_ENDOPEPTIDASE_ACTIVITY	0.00315194	0.0433323	0.431708	-0.354355	-1.44545	165	GO:2000116
GOBP_EAR_DEVELOPMENT	0.00317786	0.0436467	0.431708	-0.403653	-1.53748	99	GO:0043583
GOBP_NEGATIVE_REGULATION_OF_RESPONSE_TO_OXIDATIVE_STRESS	0.00318998	0.0437291	0.431708	-0.655858	-1.74836	19	GO:1902883
GOBP_IMMUNE_RESPONSE_REGULATING_CELL_SURFACE_RECEPTOR_SIGNALING_PATHWAY	0.0032234	0.0441448	0.431708	-0.383961	-1.49049	118	GO:0002768
GOBP_ACTIN_FILAMENT_BASED_TRANSPORT	0.00322961	0.0441452	0.431708	-0.653751	-1.74275	19	GO:0099515
GOBP_CATECHOLAMINE_UPTAKE_INVOLVED_IN_SYNAPTIC_TRANSMISSION	0.00322961	0.0441452	0.431708	-0.654307	-1.74423	19	GO:0051934
GOCC_LATE_ENDOSOME_MEMBRANE	0.00323397	0.0441625	0.431708	-0.43286	-1.61509	84	GO:0031902
GOCC_TRANSCRIPTION_FACTOR_TFIID_COMPLEX	0.00324294	0.0442428	0.431708	0.602937	1.73453	28	GO:0005669
GOBP_RESPONSE_TO_AMINE	0.00326923	0.0445093	0.431708	-0.60272	-1.74841	25	GO:0014075
GOCC_SYNAPTIC_VESICLE_MEMBRANE	0.00326697	0.0445093	0.431708	-0.420124	-1.55628	81	GO:0030672
GOBP_TYPE_III_INTERFERON_PRODUCTION	0.00330886	0.0449045	0.431708	-0.652769	-1.74013	19	GO:0034343
GOMF_PEPTIDE_HORMONE_BINDING	0.00331031	0.0449045	0.431708	-0.47296	-1.65225	61	GO:0017046
GOBP_DOPAMINE_RECEPTOR_SIGNALING_PATHWAY	0.0033192	0.0449824	0.431708	-0.555099	-1.71963	34	GO:0007212
GOMF_PROTEIN_SERINE_KINASE_ACTIVITY	0.00332329	0.0449951	0.431708	-0.354808	-1.44521	164	GO:0106310
GOBP_ENDOPLASMIC_RETICULUM_TO_CYTOSOL_TRANSPORT	0.00338411	0.0457319	0.431708	0.752711	1.76917	12	GO:1903513
GOBP_PROGRAMMED_CELL_DEATH_IN_RESPONSE_TO_REACTIVE_OXYGEN_SPECIES	0.00341594	0.0460749	0.431708	-0.653613	-1.71949	18	GO:0097468
GOMF_CARBOHYDRATE_BINDING	0.00345102	0.0465041	0.431708	0.378614	1.45422	172	GO:0030246
GOBP_BMP_SIGNALING_PATHWAY_INVOLVED_IN_HEART_DEVELOPMENT	0.00345724	0.0465441	0.431708	-0.987552	-1.4196	2	GO:0061312
GOBP_NEGATIVE_REGULATION_OF_T_CELL_DIFFERENTIATION	0.00347255	0.0467061	0.431708	-0.639442	-1.7819	22	GO:0045581
GOMF_TRANSMEMBRANE_RECEPTOR_PROTEIN_TYROSINE_KINASE_ADAPTOR_ACTIVITY	0.00349603	0.0469777	0.431708	-0.764263	-1.76625	11	GO:0005068
GOBP_RESPONSE_TO_MOLECULE_OF_BACTERIAL_ORIGIN	0.00351726	0.0471948	0.431708	-0.31041	-1.36218	298	GO:0002237
GOBP_VESICLE_ORGANIZATION	0.00351879	0.0471948	0.431708	-0.350016	-1.44682	178	GO:0016050
GOBP_MEMBRANE_LIPID_BIOSYNTHETIC_PROCESS	0.00354848	0.0475483	0.431708	0.433431	1.52366	90	GO:0046467
GOBP_HEAT_GENERATION	0.00356945	0.0477397	0.431708	0.98344	1.45189	2	GO:0031649
GOMF_ADRENERGIC_RECEPTOR_ACTIVITY	0.00356945	0.0477397	0.431708	0.98344	1.45189	2	GO:0004935
GOBP_POSITIVE_REGULATION_OF_PROTEIN_LOCALIZATION_TO_NUCLEUS	0.00357637	0.0477545	0.431708	-0.42705	-1.5644	77	GO:1900182
GOMF_FIBROBLAST_GROWTH_FACTOR_ACTIVATED_RECEPTOR_ACTIVITY	0.00358294	0.047786	0.431708	-0.697085	-1.771	15	GO:0005007
GOBP_REGULATION_OF_DNA_BIOSYNTHETIC_PROCESS	0.00358704	0.0477959	0.431708	0.489699	1.62908	61	GO:2000278
GOBP_PIGMENTATION	0.00359162	0.0478125	0.431708	-0.478052	-1.64182	55	GO:0043473
GOBP_PYROPTOSIS	0.00361114	0.0480275	0.431708	-0.652561	-1.71673	18	GO:0070269
GOBP_PROGRAMMED_NECROTIC_CELL_DEATH	0.00364302	0.0483165	0.431708	-0.433586	-1.56506	70	GO:0097300
GOBP_REGULATION_OF_EXTRINSIC_APOPTOTIC_SIGNALING_PATHWAY	0.00364074	0.0483165	0.431708	-0.398764	-1.51999	102	GO:2001236
GOBP_NEGATIVE_REGULATION_OF_REACTIVE_OXYGEN_SPECIES_METABOLIC_PROCESS	0.00364903	0.0483513	0.431708	-0.578531	-1.68154	26	GO:2000378
GOCC_CONDENSED_CHROMOSOME	0.00367998	0.0486261	0.431708	0.39571	1.47513	134	GO:0000793
GOCC_SPINDLE_POLE	0.00367921	0.0486261	0.431708	0.442617	1.53787	85	GO:0000922
GOBP_ACTIVATION_OF_ADENYLATE_CYCLASE_ACTIVITY	0.00371373	0.0489362	0.431708	-0.58491	-1.71545	27	GO:0007190
GOMF_TRANSLATION_FACTOR_ACTIVITY_RNA_BINDING	0.00376459	0.0495608	0.431708	0.5929	1.72903	30	GO:0008135
GOBP_MONONUCLEAR_CELL_DIFFERENTIATION	0.00381694	0.050131	0.431708	-0.354848	-1.43864	155	GO:1903131
GOBP_REGULATION_OF_TELOMERASE_ACTIVITY	0.00381843	0.050131	0.431708	0.61024	1.73911	27	GO:0051972
GOMF_PROTEIN_CARRIER_CHAPERONE	0.00383992	0.0503206	0.431708	0.713521	1.75189	15	GO:0140597
GOBP_NEGATIVE_REGULATION_OF_PROTEOLYSIS	0.0038476	0.050375	0.431708	-0.36197	-1.47608	159	GO:0045861
GOBP_ENSHEATHMENT_OF_NEURONS	0.00387325	0.0506644	0.431708	-0.450398	-1.61799	67	GO:0007272
GOCC_PLATELET_DENSE_GRANULE	0.00392455	0.0512884	0.407018	-0.69385	-1.76278	15	GO:0042827
GOBP_POSITIVE_REGULATION_OF_CATABOLIC_PROCESS	0.00393971	0.0514395	0.407018	-0.308846	-1.35319	296	GO:0009896
GOBP_REGULATION_OF_SUBSTRATE_ADHESION_DEPENDENT_CELL_SPREADING	0.00396978	0.0517848	0.407018	-0.495793	-1.67764	50	GO:1900024
GOBP_ADHESION_OF_SYMBIONT_TO_HOST	0.0040256	0.0519906	0.407018	0.996911	1.32485	1	GO:0044406
GOBP_ADHESION_OF_SYMBIONT_TO_HOST_CELL	0.0040256	0.0519906	0.407018	0.996911	1.32485	1	GO:0044650
GOBP_MICROTUBULE_CYTOSKELETON_ORGANIZATION	0.00401556	0.0519906	0.407018	0.328968	1.35474	345	GO:0000226
GOBP_NEUROTRANSMITTER_SECRETION	0.00400269	0.0519906	0.407018	-0.422634	-1.54822	77	GO:0007269
GOBP_POSTSYNAPTIC_DENSITY_PROTEIN_95_CLUSTERING	0.00400676	0.0519906	0.407018	0.900963	1.64723	5	GO:0097119
GOBP_PROTEIN_CATABOLIC_PROCESS	0.00402351	0.0519906	0.407018	-0.271451	-1.25752	556	GO:0030163
GOBP_REGULATION_OF_NEURON_MIGRATION	0.00402404	0.0519906	0.407018	0.748049	1.75821	12	GO:2001222
GOBP_VIRION_ATTACHMENT_TO_HOST_CELL	0.0040256	0.0519906	0.407018	0.996911	1.32485	1	GO:0019062
GOMF_PEPTIDE_ANTIGEN_BINDING	0.0040256	0.0519906	0.407018	0.996911	1.32485	1	GO:0042605
GOBP_RNA_3_END_PROCESSING	0.00404669	0.0521687	0.407018	0.5259	1.68058	49	GO:0031123
GOBP_APPENDAGE_MORPHOGENESIS	0.00405481	0.0522262	0.407018	-0.395922	-1.50835	97	GO:0035107
GOCC_CELL_CORTEX_REGION	0.00406486	0.0522864	0.407018	0.695935	1.78073	17	GO:0099738
GOCC_WNT_SIGNALOSOME	0.0040668	0.0522864	0.407018	-0.670214	-1.73942	17	GO:1990909
GOBP_CEREBRAL_CORTEX_TANGENTIAL_MIGRATION	0.00412701	0.0529651	0.407018	0.710782	1.74517	15	GO:0021800
GOBP_REGULATION_OF_LIPASE_ACTIVITY	0.00415459	0.0532712	0.407018	-0.473154	-1.6144	52	GO:0060191
GOBP_NEGATIVE_REGULATION_OF_I_KAPPAB_KINASE_NF_KAPPAB_SIGNALING	0.00418143	0.0535673	0.407018	-0.593048	-1.72035	25	GO:0043124
GOBP_CHEMOKINE_C_X_C_MOTIF_LIGAND_1_PRODUCTION	0.00418629	0.0535815	0.407018	-0.915081	-1.58553	4	GO:0072566
GOBP_DORSAL_VENTRAL_AXIS_SPECIFICATION	0.00420341	0.0537525	0.407018	0.864162	1.71057	7	GO:0009950
GOBP_CELLULAR_PROTEIN_CATABOLIC_PROCESS	0.00422596	0.0539926	0.407018	-0.280314	-1.28334	469	GO:0044257
GOBP_SPLICEOSOMAL_SNRNP_ASSEMBLY	0.00426788	0.0544648	0.407018	0.766455	1.76183	11	GO:0000387
GOBP_CEREBRAL_CORTEX_GABAERGIC_INTERNEURON_DIFFERENTIATION	0.00430169	0.0545696	0.407018	-0.641547	-1.75986	21	GO:0021892
GOBP_GABAERGIC_NEURON_DIFFERENTIATION	0.00430169	0.0545696	0.407018	-0.641547	-1.75986	21	GO:0097154
GOCC_LATERAL_ELEMENT	0.00430892	0.0546128	0.407018	0.744314	1.74943	12	GO:0000800
GOCC_GOLGI_ASSOCIATED_VESICLE	0.00431523	0.0546442	0.407018	-0.499817	-1.63933	44	GO:0005798
GOBP_TRANSPORT_OF_VIRUS	0.00435508	0.0551001	0.407018	0.632808	1.74159	24	GO:0046794
GOMF_GROWTH_FACTOR_RECEPTOR_BINDING	0.00440899	0.0555852	0.407018	-0.500034	-1.65743	46	GO:0070851
GOBP_PROTEIN_POLYMERIZATION	0.00446781	0.0562275	0.407018	-0.382454	-1.47791	114	GO:0051258
GOBP_REGULATION_OF_NEUROTRANSMITTER_RECEPTOR_ACTIVITY	0.00454524	0.057001	0.407018	0.663934	1.79647	21	GO:0099601
GOBP_MEIOTIC_CELL_CYCLE_PROCESS	0.00457189	0.057285	0.407018	0.40619	1.49159	117	GO:1903046
GOBP_GLUCOSE_METABOLIC_PROCESS	0.00458559	0.0574063	0.407018	0.397252	1.48456	136	GO:0006006
GOCC_INTRINSIC_COMPONENT_OF_POSTSYNAPTIC_DENSITY_MEMBRANE	0.00465	0.0581108	0.407018	-0.501655	-1.64524	43	GO:0099146
GOBP_POSITIVE_REGULATION_OF_PROTEIN_KINASE_B_SIGNALING	0.0047446	0.0592412	0.407018	-0.448112	-1.60978	67	GO:0051897
GOBP_ACUTE_INFLAMMATORY_RESPONSE	0.00476971	0.0593612	0.407018	-0.607717	-1.72857	24	GO:0002526
GOBP_POSITIVE_REGULATION_OF_CELL_DIFFERENTIATION	0.00477357	0.0593612	0.407018	-0.301052	-1.33159	344	GO:0045597
GOBP_POSITIVE_REGULATION_OF_MYELOID_CELL_DIFFERENTIATION	0.00477218	0.0593612	0.407018	-0.575298	-1.68726	27	GO:0045639
GOBP_POSITIVE_REGULATION_OF_RELEASE_OF_SEQUESTERED_CALCIUM_ION_INTO_CYTOSOL	0.00477218	0.0593612	0.407018	-0.576974	-1.69218	27	GO:0051281
GOBP_RESPONSE_TO_X_RAY	0.00478202	0.0593969	0.407018	0.581672	1.69629	30	GO:0010165
GOBP_DEVELOPMENTAL_PIGMENTATION	0.00480088	0.0594762	0.407018	-0.629925	-1.75538	22	GO:0048066
GOBP_LUNG_EPITHELIUM_DEVELOPMENT	0.00480088	0.0594762	0.407018	-0.629942	-1.75543	22	GO:0060428
GOCC_ADHERENS_JUNCTION	0.0048009	0.0594762	0.407018	-0.334642	-1.39852	194	GO:0005912
GOBP_REGULATION_OF_KERATINOCYTE_PROLIFERATION	0.00483517	0.0598085	0.407018	-0.401844	-1.52406	93	GO:0010837
GOBP_REGULATION_OF_PEPTIDYL_TYROSINE_PHOSPHORYLATION	0.00486324	0.0600922	0.407018	-0.369329	-1.45506	129	GO:0050730
GOMF_LIPOPROTEIN_PARTICLE_RECEPTOR_ACTIVITY	0.00490174	0.0605156	0.407018	-0.49517	-1.62409	44	GO:0030228
GOBP_NEGATIVE_REGULATION_OF_TELOMERE_MAINTENANCE	0.00491352	0.0606085	0.407018	0.564108	1.66466	32	GO:0032205
GOBP_REGULATION_OF_G_PROTEIN_COUPLED_RECEPTOR_SIGNALING_PATHWAY	0.00492918	0.0607492	0.407018	-0.474353	-1.64783	57	GO:0008277
GOCC_GOLGI_LUMEN	0.00498303	0.0613601	0.407018	0.502748	1.59959	48	GO:0005796
GOBP_NEGATIVE_REGULATION_OF_PHOSPHORYLATION	0.00508426	0.062506	0.407018	-0.304986	-1.33576	293	GO:0042326
GOCC_NUCLEAR_SPECK	0.00508485	0.062506	0.407018	0.361495	1.43354	217	GO:0016607
GOBP_CARBOHYDRATE_TRANSPORT	0.00515311	0.063182	0.407018	-0.492518	-1.61539	44	GO:0008643
GOBP_PIGMENT_CELL_DIFFERENTIATION	0.00517231	0.0632545	0.407018	-0.662886	-1.7204	17	GO:0050931
GOCC_AUTOPHAGOSOME	0.00516449	0.0632545	0.407018	-0.462581	-1.61599	61	GO:0005776
GOBP_EPITHELIAL_TO_MESENCHYMAL_TRANSITION	0.0051775	0.0632638	0.407018	-0.410985	-1.51859	80	GO:0001837
GOBP_NEGATIVE_REGULATION_OF_DNA_METABOLIC_PROCESS	0.00521749	0.0635114	0.407018	0.432375	1.49707	79	GO:0051053
GOCC_AIM2_INFLAMMASOME_COMPLEX	0.00521999	0.0635114	0.407018	-0.956691	-1.50918	3	GO:0097169
GOCC_PEPTIDASE_INHIBITOR_COMPLEX	0.00521999	0.0635114	0.407018	-0.956691	-1.50918	3	GO:1904090
GOCC_PROTEASE_INHIBITOR_COMPLEX	0.00521999	0.0635114	0.407018	-0.956691	-1.50918	3	GO:0097179
GOMF_PEPTIDASE_ACTIVATOR_ACTIVITY_INVOLVED_IN_APOPTOTIC_PROCESS	0.00521999	0.0635114	0.407018	-0.956691	-1.50918	3	GO:0016505
GOBP_NEGATIVE_REGULATION_OF_CELLULAR_COMPONENT_ORGANIZATION	0.00524902	0.0638102	0.407018	-0.285422	-1.29594	430	GO:0051129
GOMF_U3_SNORNA_BINDING	0.00525547	0.0638343	0.407018	0.758518	1.74358	11	GO:0034511
GOMF_MICROTUBULE_MINUS_END_BINDING	0.00530622	0.0642867	0.407018	0.894266	1.63499	5	GO:0051011
GOBP_DISTAL_TUBULE_DEVELOPMENT	0.00531769	0.0643166	0.407018	-0.909375	-1.57565	4	GO:0072017
GOBP_METANEPHRIC_DISTAL_TUBULE_DEVELOPMENT	0.00531769	0.0643166	0.407018	-0.909375	-1.57565	4	GO:0072235
GOBP_POSITIVE_REGULATION_OF_CALCIUM_ION_TRANSMEMBRANE_TRANSPORT	0.00533209	0.0644362	0.407018	-0.482666	-1.59436	45	GO:1904427
GOBP_BRANCHING_MORPHOGENESIS_OF_A_NERVE	0.00534015	0.064479	0.407018	-0.736446	-1.74999	12	GO:0048755
GOBP_MACROAUTOPHAGY	0.0054032	0.0649111	0.407018	-0.347906	-1.41566	157	GO:0016236
GOCC_BOX_H_ACA_RNP_COMPLEX	0.00539946	0.0649111	0.407018	0.916607	1.58538	4	GO:0072588
GOCC_BOX_H_ACA_SNORNP_COMPLEX	0.00539946	0.0649111	0.407018	0.916607	1.58538	4	GO:0031429
GOMF_BOX_H_ACA_SNORNA_BINDING	0.00539946	0.0649111	0.407018	0.916607	1.58538	4	GO:0034513
GOMF_GUANYL_NUCLEOTIDE_EXCHANGE_FACTOR_ACTIVITY	0.00541867	0.0650422	0.407018	-0.443501	-1.58448	64	GO:0005085
GOBP_EMBRYONIC_HEART_TUBE_DEVELOPMENT	0.00543249	0.0651534	0.407018	-0.423961	-1.53031	70	GO:0035050
GOBP_SYNAPTIC_VESICLE_EXOCYTOSIS	0.00544364	0.0652324	0.407018	-0.460661	-1.60929	61	GO:0016079
GOCC_APICAL_CORTEX	0.00545281	0.0652678	0.407018	0.862186	1.65221	6	GO:0045179
GOMF_CYSTEINE_TYPE_ENDOPEPTIDASE_ACTIVITY_INVOLVED_IN_APOPTOTIC_SIGNALING_PATHWAY	0.00545573	0.0652678	0.407018	-0.584688	-1.6961	25	GO:0097199
GOMF_LOW_DENSITY_LIPOPROTEIN_PARTICLE_RECEPTOR_ACTIVITY	0.00547299	0.0654194	0.407018	-0.496315	-1.62772	43	GO:0005041
GOBP_MITOTIC_SPINDLE_ORGANIZATION	0.00549224	0.0654544	0.407018	0.422447	1.47909	88	GO:0007052
GOBP_MOTOR_NEURON_AXON_GUIDANCE	0.00549425	0.0654544	0.407018	-0.562648	-1.66404	29	GO:0008045
GOBP_PLASMA_MEMBRANE_TUBULATION	0.00548808	0.0654544	0.407018	-0.847742	-1.64552	6	GO:0097320
GOMF_CYSTEINE_TYPE_ENDOPEPTIDASE_REGULATOR_ACTIVITY_INVOLVED_IN_APOPTOTIC_PROCESS	0.00554297	0.0659799	0.407018	-0.499626	-1.60484	40	GO:0043028
GOBP_ESTABLISHMENT_OF_ENDOTHELIAL_BARRIER	0.00556713	0.0661572	0.407018	-0.658702	-1.70954	17	GO:0061028
GOMF_PROTEIN_TYROSINE_KINASE_BINDING	0.00564142	0.0668731	0.407018	-0.478707	-1.60852	49	GO:1990782
GOBP_EMBRYO_DEVELOPMENT	0.00573739	0.0677856	0.407018	-0.269452	-1.24392	580	GO:0009790
GOBP_THROMBIN_ACTIVATED_RECEPTOR_SIGNALING_PATHWAY	0.00573521	0.0677856	0.407018	-0.699039	-1.72352	13	GO:0070493
GOBP_CATECHOLAMINE_UPTAKE	0.00574958	0.0678736	0.407018	-0.630338	-1.71617	20	GO:0090493
GOBP_EMBRYONIC_VISCEROCRANIUM_MORPHOGENESIS	0.00577778	0.0680377	0.407018	0.9566	1.53542	3	GO:0048703
GOBP_SENSORY_ORGAN_DEVELOPMENT	0.00577026	0.0680377	0.407018	-0.3055	-1.34383	311	GO:0007423
GOBP_TISSUE_MIGRATION	0.00577667	0.0680377	0.407018	-0.34315	-1.41843	178	GO:0090130
GOBP_NEGATIVE_REGULATION_OF_RESPONSE_TO_REACTIVE_OXYGEN_SPECIES	0.00580116	0.0682006	0.407018	-0.669561	-1.7241	16	GO:1901032
GOBP_REGULATION_OF_CALCIUM_MEDIATED_SIGNALING	0.00590487	0.0692831	0.407018	-0.421292	-1.52068	70	GO:0050848
GOBP_SYNAPSE_ASSEMBLY	0.00590779	0.0692831	0.407018	-0.357794	-1.41984	138	GO:0007416
GOBP_ABSCISSION	0.00592111	0.0693823	0.407018	-0.906693	-1.571	4	GO:0009838
GOMF_MICROFILAMENT_MOTOR_ACTIVITY	0.0059336	0.0694149	0.407018	-0.636783	-1.69751	19	GO:0000146
GOBP_LATE_ENDOSOME_TO_LYSOSOME_TRANSPORT	0.00594532	0.0694951	0.407018	-0.684916	-1.70619	14	GO:1902774
GOBP_CELLULAR_RESPONSE_TO_HYPEROXIA	0.00608192	0.0707444	0.407018	0.595529	1.67422	26	GO:0071455
GOBP_CELLULAR_RESPONSE_TO_INCREASED_OXYGEN_LEVELS	0.00608192	0.0707444	0.407018	0.595529	1.67422	26	GO:0036295
GOBP_NEPHRON_MORPHOGENESIS	0.00607609	0.0707444	0.407018	-0.480432	-1.58698	45	GO:0072028
GOBP_RESPONSE_TO_HYPEROXIA	0.00608192	0.0707444	0.407018	0.595529	1.67422	26	GO:0055093
GOBP_RESPONSE_TO_INCREASED_OXYGEN_LEVELS	0.00608192	0.0707444	0.407018	0.595529	1.67422	26	GO:0036296
GOBP_SYNAPTIC_TRANSMISSION_DOPAMINERGIC	0.00607609	0.0707444	0.407018	-0.5563	-1.61971	28	GO:0001963
GOBP_MULTICELLULAR_ORGANISMAL_HOMEOSTASIS	0.00610648	0.0709724	0.407018	-0.292469	-1.30085	371	GO:0048871
GOMF_CIS_TRANS_ISOMERASE_ACTIVITY	0.00614987	0.0714185	0.407018	0.537746	1.619	38	GO:0016859
GOBP_NEGATIVE_REGULATION_OF_LEUKOCYTE_CELL_CELL_ADHESION	0.00624143	0.0723641	0.407018	-0.478132	-1.57938	45	GO:1903038
GOBP_REPRODUCTIVE_SYSTEM_DEVELOPMENT	0.00627025	0.072568	0.407018	-0.31641	-1.35824	228	GO:0061458
GOBP_VASCULAR_PROCESS_IN_CIRCULATORY_SYSTEM	0.00627458	0.072568	0.407018	-0.376668	-1.45079	112	GO:0003018
GOCC_INTRINSIC_COMPONENT_OF_ENDOPLASMIC_RETICULUM_MEMBRANE	0.00628442	0.072568	0.407018	0.449037	1.53231	73	GO:0031227
GOBP_MYELOID_LEUKOCYTE_MEDIATED_IMMUNITY	0.00629599	0.0726429	0.407018	-0.487743	-1.59961	43	GO:0002444
GOBP_REGULATION_OF_CELL_MORPHOGENESIS_INVOLVED_IN_DIFFERENTIATION	0.00633123	0.0729905	0.407018	-0.418188	-1.52991	76	GO:0010769
GOBP_REGULATION_OF_ESTABLISHMENT_OR_MAINTENANCE_OF_CELL_POLARITY	0.00633901	0.0730213	0.407018	-0.724737	-1.72216	12	GO:0032878
GOCC_MICROTUBULE_CYTOSKELETON	0.00635772	0.0731778	0.407018	0.289748	1.25205	673	GO:0015630
GOBP_REGULATION_OF_PLASMA_MEMBRANE_ORGANIZATION	0.00637367	0.0732433	0.407018	-0.905135	-1.5683	4	GO:1903729
GOCC_PRERIBOSOME_LARGE_SUBUNIT_PRECURSOR	0.0063938	0.0734156	0.407018	0.657854	1.70962	18	GO:0030687
GOBP_REGULATION_OF_PHOSPHATIDYLINOSITOL_3_KINASE_ACTIVITY	0.00657596	0.0752653	0.407018	-0.618922	-1.72472	22	GO:0043551
GOBP_INTERLEUKIN_13_PRODUCTION	0.00659995	0.0753587	0.407018	-0.90288	-1.56439	4	GO:0032616
GOBP_POSITIVE_REGULATION_OF_CHEMOTAXIS	0.00659987	0.0753587	0.407018	-0.449261	-1.58505	63	GO:0050921
GOBP_POSITIVE_REGULATION_OF_INTERLEUKIN_13_PRODUCTION	0.00659995	0.0753587	0.407018	-0.90288	-1.56439	4	GO:0032736
GOBP_MRNA_SPLICE_SITE_SELECTION	0.00660568	0.0753639	0.407018	0.695682	1.68265	14	GO:0006376
GOBP_METANEPHRIC_EPITHELIUM_DEVELOPMENT	0.0066504	0.0756927	0.407018	-0.631718	-1.68401	19	GO:0072207
GOBP_METANEPHRIC_TUBULE_DEVELOPMENT	0.0066504	0.0756927	0.407018	-0.631718	-1.68401	19	GO:0072170
GOMF_INSULIN_LIKE_GROWTH_FACTOR_RECEPTOR_BINDING	0.00666785	0.0758309	0.407018	-0.794183	-1.71458	9	GO:0005159
GOBP_REGULATION_OF_TELOMERE_MAINTENANCE	0.00667857	0.075832	0.407018	0.48886	1.57637	52	GO:0032204
GOBP_SPINDLE_ORGANIZATION	0.00667723	0.075832	0.407018	0.39755	1.45851	119	GO:0007051
GOBP_REGULATION_OF_SUPRAMOLECULAR_FIBER_ORGANIZATION	0.00668991	0.0758809	0.407018	-0.342183	-1.3796	153	GO:1902903
GOMF_RNA_POLYMERASE_II_GENERAL_TRANSCRIPTION_INITIATION_FACTOR_ACTIVITY	0.0066935	0.0758809	0.407018	0.592047	1.66443	26	GO:0016251
GOBP_GALACTOSE_METABOLIC_PROCESS	0.00676145	0.0765298	0.407018	0.591574	1.6631	26	GO:0006012
GOBP_CONNECTIVE_TISSUE_REPLACEMENT	0.00678478	0.0766117	0.407018	-0.736005	-1.66233	10	GO:0097709
GOBP_POSITIVE_REGULATION_OF_EPITHELIAL_CELL_PROLIFERATION	0.0067832	0.0766117	0.407018	-0.387235	-1.47778	101	GO:0050679
GOBP_RESPONSE_TO_MANGANESE_ION	0.00678478	0.0766117	0.407018	-0.735178	-1.66047	10	GO:0010042
GOBP_EMBRYONIC_DIGIT_MORPHOGENESIS	0.00679267	0.0766402	0.407018	-0.459141	-1.56658	52	GO:0042733
GOBP_T_CELL_ACTIVATION_INVOLVED_IN_IMMUNE_RESPONSE	0.00682009	0.0768282	0.407018	-0.523669	-1.59063	32	GO:0002286
GOBP_T_CELL_DIFFERENTIATION_INVOLVED_IN_IMMUNE_RESPONSE	0.00682009	0.0768282	0.407018	-0.523669	-1.59063	32	GO:0002292
GOCC_SECRETORY_GRANULE	0.00687026	0.0773323	0.407018	-0.27763	-1.26887	485	GO:0030141
GOBP_ACTIVATION_OF_CYSTEINE_TYPE_ENDOPEPTIDASE_ACTIVITY	0.00689871	0.0773478	0.407018	-0.605529	-1.70253	23	GO:0097202
GOBP_NEGATIVE_REGULATION_OF_VASCULATURE_DEVELOPMENT	0.00697296	0.0780579	0.407018	-0.456574	-1.59462	60	GO:1901343
GOBP_FOREBRAIN_MORPHOGENESIS	0.00700562	0.078362	0.407018	-0.678493	-1.69019	14	GO:0048853
GOCC_CILIARY_PLASM	0.00709231	0.0792105	0.407018	0.507159	1.62069	49	GO:0097014
GOBP_EMBRYONIC_APPENDAGE_MORPHOGENESIS	0.00713651	0.079639	0.407018	-0.400672	-1.48048	80	GO:0035113
GOBP_CYTOPLASMIC_TRANSLATIONAL_INITIATION	0.00716012	0.0797778	0.407018	0.744248	1.71078	11	GO:0002183
GOBP_HISTONE_MONOUBIQUITINATION	0.00715551	0.0797778	0.407018	-0.471056	-1.61522	53	GO:0010390
GOBP_TRANSCRIPTION_PREINITIATION_COMPLEX_ASSEMBLY	0.0071837	0.0799158	0.407018	0.557107	1.65438	34	GO:0070897
GOCC_OLIGOSACCHARYLTRANSFERASE_COMPLEX	0.00718102	0.0799158	0.407018	0.760488	1.69302	10	GO:0008250
GOBP_MICROTUBULE_BASED_PROCESS	0.00720825	0.0801266	0.407018	0.303687	1.28091	466	GO:0007017
GOBP_EXOCYTIC_PROCESS	0.00725305	0.0804993	0.407018	-0.546335	-1.64996	31	GO:0140029
GOBP_EXOCYTOSIS	0.00726504	0.0805697	0.407018	-0.335858	-1.38998	180	GO:0006887
GOMF_SINGLE_STRANDED_DNA_BINDING	0.00727253	0.0805892	0.407018	0.427749	1.48621	85	GO:0003697
GOBP_REGULATION_OF_CELL_MATRIX_ADHESION	0.00732308	0.0810247	0.407018	-0.399864	-1.47749	80	GO:0001952
GOMF_LIGAND_GATED_CATION_CHANNEL_ACTIVITY	0.00733454	0.0810887	0.407018	0.44474	1.52244	74	GO:0099094
GOBP_EPITHELIUM_DEVELOPMENT	0.00743295	0.0819822	0.407018	-0.260863	-1.21202	646	GO:0060429
GOBP_LINOLEIC_ACID_METABOLIC_PROCESS	0.00742942	0.0819822	0.407018	-0.839602	-1.62972	6	GO:0043651
GOBP_RESPONSE_TO_DSRNA	0.00745452	0.0820342	0.407018	-0.431817	-1.51307	62	GO:0043331
GOBP_PROXIMAL_DISTAL_PATTERN_FORMATION	0.00746351	0.0820698	0.407018	-0.601054	-1.68995	23	GO:0009954
GOBP_REGULATION_OF_CALCIUM_ION_TRANSPORT_INTO_CYTOSOL	0.00756683	0.0830781	0.407018	-0.40059	-1.49202	83	GO:0010522
GOBP_ANIMAL_ORGAN_MATURATION	0.00764771	0.0837729	0.407018	-0.739707	-1.7095	11	GO:0048799
GOBP_INTERLEUKIN_1_MEDIATED_SIGNALING_PATHWAY	0.00766699	0.0837914	0.407018	-0.798492	-1.67878	8	GO:0070498
GOBP_NEGATIVE_REGULATION_OF_G_PROTEIN_COUPLED_RECEPTOR_SIGNALING_PATHWAY	0.00765825	0.0837914	0.407018	-0.547058	-1.59006	26	GO:0045744
GOBP_PANCREATIC_A_CELL_DIFFERENTIATION	0.00769278	0.0838806	0.407018	0.713307	1.69698	13	GO:0003310
GOMF_CARD_DOMAIN_BINDING	0.00768724	0.0838806	0.407018	-0.893434	-1.64691	5	GO:0050700
GOBP_REGULATION_OF_APOPTOTIC_SIGNALING_PATHWAY	0.00771099	0.0840151	0.407018	-0.323354	-1.38256	222	GO:2001233
GOBP_REGULATION_OF_INFLAMMATORY_RESPONSE_TO_ANTIGENIC_STIMULUS	0.00772872	0.0841441	0.407018	-0.6291	-1.65501	18	GO:0002861
GOBP_DENDRITIC_SPINE_MAINTENANCE	0.0077347	0.084145	0.407018	-0.785282	-1.69536	9	GO:0097062
GOBP_NEUTROPHIL_ACTIVATION_INVOLVED_IN_IMMUNE_RESPONSE	0.0077629	0.0843875	0.407018	-0.827618	-1.69579	7	GO:0002283
GOBP_REGULATION_OF_CELL_SUBSTRATE_ADHESION	0.0077784	0.0844917	0.407018	-0.362204	-1.4271	133	GO:0010810
GOMF_OLIGOSACCHARYL_TRANSFERASE_ACTIVITY	0.00778472	0.0844962	0.407018	0.799815	1.65876	8	GO:0004576
GOBP_NEGATIVE_REGULATION_OF_GROWTH	0.00785763	0.0852227	0.38073	-0.327707	-1.35963	183	GO:0045926
GOBP_CELL_CYCLE_PROCESS	0.00789191	0.0854165	0.38073	0.290868	1.25708	684	GO:0022402
GOMF_G_PROTEIN_ACTIVITY	0.00789343	0.0854165	0.38073	-0.466026	-1.5855	51	GO:0003925
GOBP_REGULATION_OF_MITOCHONDRIAL_MEMBRANE_POTENTIAL	0.00797743	0.0861285	0.38073	-0.469928	-1.55229	45	GO:0051881
GOBP_REGULATION_OF_SMALL_GTPASE_MEDIATED_SIGNAL_TRANSDUCTION	0.00797913	0.0861285	0.38073	-0.356983	-1.41027	135	GO:0051056
GOBP_REGULATION_OF_CALCIUM_ION_IMPORT_ACROSS_PLASMA_MEMBRANE	0.00804101	0.0866197	0.38073	-0.784009	-1.69261	9	GO:1905664
GOBP_LYTIC_VACUOLE_ORGANIZATION	0.00806565	0.0868197	0.38073	-0.39716	-1.45983	79	GO:0080171
GOBP_POSITIVE_REGULATION_OF_POTASSIUM_ION_TRANSPORT	0.0081267	0.0872139	0.38073	-0.531959	-1.64794	34	GO:0043268
GOBP_REGULATION_OF_CATABOLIC_PROCESS	0.0081163	0.0872139	0.38073	-0.268355	-1.23868	533	GO:0009894
GOMF_UBIQUITIN_LIKE_PROTEIN_SPECIFIC_PROTEASE_ACTIVITY	0.00812656	0.0872139	0.38073	0.545867	1.63153	36	GO:0019783
GOCC_CYTOPLASMIC_REGION	0.00815981	0.0875036	0.38073	0.405378	1.48268	115	GO:0099568
GOCC_CILIARY_BASAL_BODY	0.00818683	0.0876617	0.38073	0.400502	1.46852	116	GO:0036064
GOBP_REGULATION_OF_T_CELL_DIFFERENTIATION_IN_THYMUS	0.00819417	0.0876745	0.38073	-0.664669	-1.68865	15	GO:0033081
GOMF_MEMBRANE_INSERTASE_ACTIVITY	0.00823097	0.0879365	0.38073	0.723023	1.69939	12	GO:0032977
GOBP_ECTOPIC_GERM_CELL_PROGRAMMED_CELL_DEATH	0.00829611	0.0885001	0.38073	-0.675545	-1.68284	14	GO:0035234
GOBP_PROGRAMMED_CELL_DEATH_INVOLVED_IN_CELL_DEVELOPMENT	0.00829611	0.0885001	0.38073	-0.675545	-1.68284	14	GO:0010623
GOBP_REGULATION_OF_FILOPODIUM_ASSEMBLY	0.00833495	0.0887818	0.38073	-0.483794	-1.55399	40	GO:0051489
GOMF_TFIID_CLASS_TRANSCRIPTION_FACTOR_COMPLEX_BINDING	0.00834328	0.0888044	0.38073	0.879625	1.60822	5	GO:0001094
GOBP_MATURATION_OF_5_8S_RRNA_FROM_TRICISTRONIC_RRNA_TRANSCRIPT_SSU_RRNA_5_8S_RRNA_LSU_RRNA	0.00835655	0.0888794	0.38073	0.646287	1.67956	18	GO:0000466
GOBP_REGULATION_OF_SIGNAL_TRANSDUCTION_BY_P53_CLASS_MEDIATOR	0.00837409	0.0889334	0.38073	0.456502	1.53262	67	GO:1901796
GOCC_SITE_OF_POLARIZED_GROWTH	0.00837096	0.0889334	0.38073	-0.373617	-1.44377	114	GO:0030427
GOBP_FILOPODIUM_ASSEMBLY	0.00839076	0.0890443	0.38073	-0.467838	-1.54538	45	GO:0046847
GOBP_CELLULAR_RESPONSE_TO_EXOGENOUS_DSRNA	0.00842839	0.0893772	0.38073	-0.494353	-1.5974	41	GO:0071360
GOBP_INTRACELLULAR_RECEPTOR_SIGNALING_PATHWAY	0.0085332	0.0904215	0.38073	-0.321351	-1.36034	211	GO:0030522
GOBP_REGULATION_OF_NEUROGENESIS	0.00855094	0.0905385	0.38073	-0.313584	-1.34011	221	GO:0050767
GOMF_CATALYTIC_ACTIVITY_ACTING_ON_A_RRNA	0.00857193	0.0906302	0.38073	0.752817	1.67595	10	GO:0140102
GOBP_GPI_ANCHOR_METABOLIC_PROCESS	0.0085994	0.0908535	0.38073	0.517415	1.56387	39	GO:0006505
GOBP_CELLULAR_RESPONSE_TO_DSRNA	0.00864153	0.091231	0.38073	-0.451518	-1.56755	58	GO:0071359
GOBP_NEGATIVE_REGULATION_OF_PHOSPHORUS_METABOLIC_PROCESS	0.008672	0.0914851	0.38073	-0.300089	-1.32224	313	GO:0010563
GOBP_SOMATIC_DIVERSIFICATION_OF_IMMUNE_RECEPTORS	0.00869773	0.0916889	0.38073	0.508993	1.56297	43	GO:0002200
GOMF_INSULIN_RECEPTOR_BINDING	0.00870908	0.0917408	0.38073	-0.795095	-1.67164	8	GO:0005158
GOBP_OOCYTE_DIFFERENTIATION	0.00872936	0.0918866	0.38073	0.640178	1.73219	21	GO:0009994
GOBP_RAC_PROTEIN_SIGNAL_TRANSDUCTION	0.00877173	0.0922646	0.38073	-0.55366	-1.6238	27	GO:0016601
GOBP_NEGATIVE_REGULATION_OF_CELL_CELL_ADHESION	0.00881577	0.0925915	0.38073	-0.447371	-1.5389	54	GO:0022408
GOBP_REGULATION_OF_NEURON_DIFFERENTIATION	0.00881566	0.0925915	0.38073	-0.395668	-1.46199	80	GO:0045664
GOBP_REGULATION_OF_RECEPTOR_INTERNALIZATION	0.00885764	0.0928947	0.38073	-0.529359	-1.63989	34	GO:0002090
GOBP_REGULATION_OF_CARDIAC_MUSCLE_CELL_PROLIFERATION	0.00887988	0.0930596	0.38073	-0.655576	-1.68809	16	GO:0060043
GOBP_FC_RECEPTOR_SIGNALING_PATHWAY	0.00891604	0.0933017	0.38073	-0.545509	-1.61335	29	GO:0038093
GOCC_MYELIN_SHEATH	0.00891032	0.0933017	0.38073	-0.62107	-1.63388	18	GO:0043209
GOBP_REGULATION_OF_HYDROGEN_PEROXIDE_BIOSYNTHETIC_PROCESS	0.00892938	0.0933045	0.38073	-0.833232	-1.61736	6	GO:0010728
GOCC_MRNA_CLEAVAGE_FACTOR_COMPLEX	0.00892367	0.0933045	0.38073	0.685365	1.6577	14	GO:0005849
GOBP_CYTOPLASMIC_TRANSLATION	0.00894602	0.0934101	0.38073	0.584287	1.64261	26	GO:0002181
GOBP_POSITIVE_REGULATION_OF_ENDOTHELIAL_CELL_CHEMOTAXIS	0.00897522	0.0935099	0.38073	-0.621839	-1.7058	21	GO:2001028
GOBP_REGULATION_OF_ENDOTHELIAL_CELL_CHEMOTAXIS	0.00897522	0.0935099	0.38073	-0.621839	-1.7058	21	GO:2001026
GOMF_TELOMERIC_DNA_BINDING	0.00897224	0.0935099	0.38073	0.499183	1.54757	44	GO:0042162
GOBP_REGULATION_OF_CILIUM_MOVEMENT	0.00901604	0.0938667	0.38073	0.681039	1.67214	15	GO:0003352
GOBP_NUCLEIC_ACID_PHOSPHODIESTER_BOND_HYDROLYSIS	0.00908686	0.0945351	0.38073	0.348985	1.3736	207	GO:0090305
GOBP_REGULATION_OF_RESPONSE_TO_REACTIVE_OXYGEN_SPECIES	0.00910318	0.094636	0.38073	-0.523066	-1.61079	33	GO:1901031
GOBP_TUMOR_NECROSIS_FACTOR_MEDIATED_SIGNALING_PATHWAY	0.00916382	0.0951279	0.38073	-0.441792	-1.5587	63	GO:0033209
GOBP_RETINAL_GANGLION_CELL_AXON_GUIDANCE	0.00917355	0.0951597	0.38073	-0.463041	-1.54655	48	GO:0031290
GOBP_REGULATION_OF_MEMBRANE_TUBULATION	0.00926627	0.095919	0.38073	-0.94473	-1.49031	3	GO:1903525
GOBP_RESPONSE_TO_TEMPERATURE_STIMULUS	0.00931975	0.0962569	0.38073	0.43957	1.50523	75	GO:0009266
GOBP_HISTONE_UBIQUITINATION	0.00939765	0.0967816	0.38073	-0.424518	-1.52957	68	GO:0016574
GOBP_POSITIVE_REGULATION_OF_GLUCOSE_TRANSMEMBRANE_TRANSPORT	0.00941757	0.0969168	0.38073	-0.684055	-1.68658	13	GO:0010828
GOBP_POSITIVE_REGULATION_OF_CELL_SUBSTRATE_ADHESION	0.0094487	0.0971672	0.38073	-0.425093	-1.48951	62	GO:0010811
GOBP_ANTIGEN_RECEPTOR_MEDIATED_SIGNALING_PATHWAY	0.00947299	0.097305	0.38073	-0.389905	-1.48351	95	GO:0050851
GOBP_NEGATIVE_REGULATION_OF_BICELLULAR_TIGHT_JUNCTION_ASSEMBLY	0.00950406	0.097305	0.38073	-0.817471	-1.675	7	GO:1903347
GOBP_NEGATIVE_REGULATION_OF_MYOSIN_LIGHT_CHAIN_PHOSPHATASE_ACTIVITY	0.00950406	0.097305	0.38073	-0.817471	-1.675	7	GO:0035509
GOBP_POSITIVE_REGULATION_OF_CONNECTIVE_TISSUE_REPLACEMENT	0.00950406	0.097305	0.38073	-0.817471	-1.675	7	GO:1905205
GOBP_POSITIVE_REGULATION_OF_TISSUE_REMODELING	0.00950406	0.097305	0.38073	-0.817471	-1.675	7	GO:0034105
GOBP_REGULATION_OF_ENDOTHELIAL_CELL_DEVELOPMENT	0.00950406	0.097305	0.38073	-0.817471	-1.675	7	GO:1901550
GOCC_EUKARYOTIC_TRANSLATION_INITIATION_FACTOR_3_COMPLEX	0.00951926	0.0973323	0.38073	0.717327	1.686	12	GO:0005852
GOBP_TOXIN_TRANSPORT	0.00957259	0.0977376	0.38073	-0.65807	-1.67188	15	GO:1901998
GOMF_MAP_KINASE_KINASE_KINASE_ACTIVITY	0.00956824	0.0977376	0.38073	-0.6837	-1.6857	13	GO:0004709
GOBP_PROTEIN_LOCALIZATION_TO_CHROMOSOME_TELOMERIC_REGION	0.00973731	0.0993484	0.38073	0.679296	1.66786	15	GO:0070198
GOBP_REGULATION_OF_LIPID_KINASE_ACTIVITY	0.00974764	0.0993828	0.38073	-0.582948	-1.65812	24	GO:0043550
GOBP_POSITIVE_REGULATION_OF_INHIBITORY_POSTSYNAPTIC_POTENTIAL	0.00979425	0.0997868	0.38073	0.873831	1.59762	5	GO:0097151
GOBP_CELL_CYCLE	0.00982369	0.100015	0.38073	0.270722	1.19664	1086	GO:0007049
GOMF_PHOSPHOTYROSINE_RESIDUE_BINDING	0.0098696	0.100316	0.38073	-0.722577	-1.63201	10	GO:0001784
GOMF_LIGAND_GATED_CALCIUM_CHANNEL_ACTIVITY	0.00990207	0.100527	0.38073	0.580469	1.63188	26	GO:0099604
GOBP_VESICLE_UNCOATING	0.0099299	0.100738	0.38073	-0.889611	-1.5414	4	GO:0072319
GOCC_INTEGRAL_COMPONENT_OF_SYNAPTIC_VESICLE_MEMBRANE	0.00996462	0.101018	0.38073	-0.476419	-1.58538	47	GO:0030285
GOCC_RUFFLE_MEMBRANE	0.0100076	0.101382	0.38073	-0.472345	-1.54911	43	GO:0032587
GOBP_POSITIVE_REGULATION_OF_MUSCLE_ADAPTATION	0.0100175	0.10141	0.38073	-0.974655	-1.40106	2	GO:0014744
GOBP_ANTIGEN_PROCESSING_AND_PRESENTATION_OF_EXOGENOUS_PEPTIDE_ANTIGEN_VIA_MHC_CLASS_I	0.0100258	0.101423	0.38073	0.768304	1.66315	9	GO:0042590
GOBP_ERAD_PATHWAY	0.0100837	0.101891	0.38073	0.442738	1.47973	64	GO:0036503
GOCC_DISTAL_AXON	0.0100864	0.101891	0.38073	-0.335882	-1.35121	150	GO:0150034
GOBP_MESENCHYME_DEVELOPMENT	0.0101146	0.102104	0.38073	-0.348136	-1.40237	149	GO:0060485
GOBP_DEVELOPMENTAL_GROWTH	0.0101951	0.102554	0.38073	-0.288408	-1.28449	368	GO:0048589
GOBP_DNA_BIOSYNTHETIC_PROCESS	0.0101878	0.102554	0.38073	0.413755	1.48513	100	GO:0071897
GOBP_SIGNALING_RECEPTOR_LIGAND_PRECURSOR_PROCESSING	0.0101887	0.102554	0.38073	-0.468065	-1.53519	44	GO:0140448
GOBP_REGENERATION	0.0102227	0.102759	0.38073	-0.344114	-1.35602	132	GO:0031099
GOBP_MODULATION_BY_HOST_OF_SYMBIONT_PROCESS	0.010342	0.103886	0.38073	0.497348	1.56801	47	GO:0051851
GOBP_PROTEIN_PEPTIDYL_PROLYL_ISOMERIZATION	0.0103498	0.103891	0.38073	0.535325	1.59384	35	GO:0000413
GOBP_ENDOSOME_ORGANIZATION	0.0103765	0.10394	0.38073	-0.455566	-1.54992	51	GO:0007032
GOMF_ALPHA_ACTININ_BINDING	0.0103765	0.10394	0.38073	-0.45598	-1.55132	51	GO:0051393
GOBP_REGULATION_OF_REGULATED_SECRETORY_PATHWAY	0.0104288	0.10439	0.38073	-0.405611	-1.4839	76	GO:1903305
GOBP_REGULATION_OF_PROTEIN_POLYMERIZATION	0.0104557	0.104586	0.38073	-0.391672	-1.46795	86	GO:0032271
GOBP_SPERM_CAPACITATION	0.0105334	0.105217	0.38073	-0.727206	-1.68061	11	GO:0048240
GOBP_RNA_POLYMERASE_II_PREINITIATION_COMPLEX_ASSEMBLY	0.010585	0.105583	0.38073	0.576945	1.62197	26	GO:0051123
GOBP_STRIATED_MUSCLE_CELL_DEVELOPMENT	0.0105786	0.105583	0.38073	-0.642576	-1.65461	16	GO:0055002
GOBP_BONE_GROWTH	0.0107376	0.106956	0.38073	-0.49254	-1.57397	39	GO:0098868
GOBP_NEGATIVE_REGULATION_OF_SIGNALING_RECEPTOR_ACTIVITY	0.0107737	0.107241	0.38073	-0.675276	-1.66493	13	GO:2000272
GOCC_CYTOPLASMIC_STRESS_GRANULE	0.0107867	0.107277	0.38073	-0.488969	-1.5386	37	GO:0010494
GOMF_HEPARIN_BINDING	0.0107923	0.107277	0.38073	-0.348231	-1.37569	135	GO:0008201
GOMF_LIGASE_ACTIVITY	0.0108052	0.107331	0.38073	0.476427	1.55096	55	GO:0016874
GOBP_NEGATIVE_REGULATION_OF_TELOMERE_MAINTENANCE_VIA_TELOMERE_LENGTHENING	0.0108813	0.107998	0.38073	0.583974	1.61915	25	GO:1904357
GOBP_REGULATION_OF_HYDROGEN_PEROXIDE_MEDIATED_PROGRAMMED_CELL_DEATH	0.0108875	0.107998	0.38073	-0.64182	-1.65267	16	GO:1901298
GOBP_REGULATION_OF_CELL_SUBSTRATE_JUNCTION_ORGANIZATION	0.0109186	0.108232	0.38073	-0.425482	-1.51897	66	GO:0150116
GOBP_REGULATION_OF_CYCLASE_ACTIVITY	0.0109944	0.108907	0.38073	-0.501761	-1.59311	38	GO:0031279
GOBP_HISTONE_SERINE_PHOSPHORYLATION	0.0110305	0.109038	0.38073	-0.633523	-1.64419	17	GO:0035404
GOMF_MANNOSE_BINDING	0.0110199	0.109038	0.38073	0.582445	1.61491	25	GO:0005537
GOMF_HEXOSAMINIDASE_ACTIVITY	0.011075	0.109327	0.38073	-0.671774	-1.6563	13	GO:0015929
GOBP_REGULATION_OF_PHOSPHOLIPASE_ACTIVITY	0.0111573	0.109994	0.38073	-0.501384	-1.59191	38	GO:0010517
GOBP_RESPONSE_TO_LIPID	0.0111581	0.109994	0.38073	-0.271965	-1.25347	529	GO:0033993
GOCC_MLL3_4_COMPLEX	0.0111799	0.110095	0.38073	0.670841	1.6471	15	GO:0044666
GOMF_S_ADENOSYLMETHIONINE_DEPENDENT_METHYLTRANSFERASE_ACTIVITY	0.0111837	0.110095	0.38073	0.415499	1.44365	85	GO:0008757
GOCC_CATALYTIC_COMPLEX	0.0112438	0.110535	0.38073	0.289551	1.25406	700	GO:1902494
GOCC_U2_SNRNP	0.0113559	0.111411	0.38073	0.700633	1.66682	13	GO:0005686
GOBP_REGULATION_OF_DEACETYLASE_ACTIVITY	0.0113764	0.111531	0.38073	-0.718842	-1.62357	10	GO:0150065
GOCC_CAJAL_BODY	0.0114044	0.111729	0.38073	0.551193	1.61274	31	GO:0015030
GOMF_Y_FORM_DNA_BINDING	0.0115354	0.112703	0.38073	0.678012	1.63992	14	GO:0000403
GOBP_NEGATIVE_REGULATION_OF_CELL_FATE_COMMITMENT	0.0115636	0.112902	0.38073	-0.774459	-1.672	9	GO:0010454
GOMF_TRANSITION_METAL_ION_BINDING	0.011649	0.113658	0.38073	0.29323	1.25356	570	GO:0046914
GOBP_CELLULAR_RESPONSE_TO_REACTIVE_OXYGEN_SPECIES	0.0116744	0.113749	0.38073	-0.343334	-1.36245	138	GO:0034614
GOBP_POSITIVE_REGULATION_OF_TELOMERASE_ACTIVITY	0.0116664	0.113749	0.38073	0.710631	1.67026	12	GO:0051973
GOBP_MICROTUBULE_BUNDLE_FORMATION	0.011737	0.114282	0.38073	0.453742	1.51374	62	GO:0001578
GOBP_RECOGNITION_OF_APOPTOTIC_CELL	0.0117657	0.114483	0.38073	-0.560394	-1.62562	25	GO:0043654
GOBP_ACTOMYOSIN_CONTRACTILE_RING_ORGANIZATION	0.01187	0.115419	0.38073	-0.938352	-1.48025	3	GO:0044837
GOCC_METHYLTRANSFERASE_COMPLEX	0.0119229	0.115855	0.38073	0.493495	1.55587	47	GO:0034708
GOBP_CELLULAR_RESPONSE_TO_INSULIN_STIMULUS	0.011967	0.116156	0.38073	-0.342306	-1.39738	168	GO:0032869
GOBP_CONNECTIVE_TISSUE_DEVELOPMENT	0.0119702	0.116156	0.38073	-0.367619	-1.41831	113	GO:0061448
GOBP_EPITHELIAL_CELL_PROLIFERATION_INVOLVED_IN_LUNG_MORPHOGENESIS	0.0121229	0.117306	0.38073	-0.694488	-1.65028	12	GO:0060502
GOBP_NEGATIVE_REGULATION_OF_RHO_PROTEIN_SIGNAL_TRANSDUCTION	0.0121298	0.117306	0.38073	-0.667926	-1.64681	13	GO:0035024
GOBP_POSITIVE_REGULATION_OF_EPITHELIAL_CELL_PROLIFERATION_INVOLVED_IN_LUNG_MORPHOGENESIS	0.0121229	0.117306	0.38073	-0.694488	-1.65028	12	GO:0060501
GOBP_POSITIVE_REGULATION_OF_GLUCOSE_IMPORT	0.0121229	0.117306	0.38073	-0.694738	-1.65088	12	GO:0046326
GOBP_REGULATION_OF_EPITHELIAL_CELL_PROLIFERATION_INVOLVED_IN_LUNG_MORPHOGENESIS	0.0121229	0.117306	0.38073	-0.694488	-1.65028	12	GO:2000794
GOBP_INFLAMMATORY_RESPONSE_TO_ANTIGENIC_STIMULUS	0.012246	0.11819	0.38073	-0.613621	-1.63577	19	GO:0002437
GOBP_RESPONSE_TO_PEPTIDE_HORMONE	0.0122425	0.11819	0.38073	-0.297538	-1.29926	281	GO:0043434
GOCC_GUANYL_NUCLEOTIDE_EXCHANGE_FACTOR_COMPLEX	0.012381	0.119363	0.38073	-0.821848	-1.59526	6	GO:0032045
GOBP_SENSORY_SYSTEM_DEVELOPMENT	0.0124061	0.119413	0.38073	-0.303942	-1.30668	233	GO:0048880
GOCC_MRNA_CLEAVAGE_AND_POLYADENYLATION_SPECIFICITY_FACTOR_COMPLEX	0.012406	0.119413	0.38073	0.722567	1.66094	11	GO:0005847
GOBP_REGULATION_OF_ASYMMETRIC_CELL_DIVISION	0.0124305	0.119567	0.38073	0.836989	1.60392	6	GO:0009786
GOBP_REGULATION_OF_TRAIL_ACTIVATED_APOPTOTIC_SIGNALING_PATHWAY	0.0124826	0.119907	0.38073	-0.649369	-1.64978	15	GO:1903121
GOMF_SPHINGOSINE_N_ACYLTRANSFERASE_ACTIVITY	0.0124781	0.119907	0.38073	0.759275	1.6436	9	GO:0050291
GOCC_INTRINSIC_COMPONENT_OF_POSTSYNAPTIC_SPECIALIZATION_MEMBRANE	0.0125298	0.120279	0.38073	-0.439309	-1.53432	60	GO:0098948
GOBP_POSITIVE_REGULATION_OF_VIRAL_LIFE_CYCLE	0.0126224	0.121087	0.38073	0.942819	1.5133	3	GO:1903902
GOBP_GLOMERULAR_VISCERAL_EPITHELIAL_CELL_MIGRATION	0.0127105	0.121768	0.38073	-0.872707	-1.6087	5	GO:0090521
GOBP_BRAIN_MORPHOGENESIS	0.0128088	0.122464	0.38073	-0.574057	-1.63283	24	GO:0048854
GOBP_NEURON_APOPTOTIC_PROCESS	0.0128075	0.122464	0.38073	-0.328826	-1.34647	170	GO:0051402
GOBP_CELLULAR_RESPONSE_TO_CHOLESTEROL	0.0128774	0.122764	0.38073	-0.781981	-1.64407	8	GO:0071397
GOBP_NEGATIVE_REGULATION_OF_CELLULAR_CATABOLIC_PROCESS	0.0128717	0.122764	0.38073	-0.345111	-1.35703	126	GO:0031330
GOBP_SUBSTRATE_ADHESION_DEPENDENT_CELL_SPREADING	0.0128832	0.122764	0.38073	-0.389031	-1.44064	82	GO:0034446
GOBP_CYTOSOLIC_TRANSPORT	0.0129063	0.122902	0.38073	-0.372264	-1.41898	102	GO:0016482
GOBP_POSITIVE_REGULATION_OF_TRANSCRIPTION_FROM_RNA_POLYMERASE_II_PROMOTER_INVOLVED_IN_CELLULAR_RESPONSE_TO_CHEMICAL_STIMULUS	0.0129421	0.123161	0.38073	-0.768873	-1.65994	9	GO:1901522
GOBP_AUTOPHAGOSOME_MEMBRANE_DOCKING	0.0130149	0.123771	0.38073	-0.87236	-1.60806	5	GO:0016240
GOMF_TRANSLATION_REGULATOR_ACTIVITY_NUCLEIC_ACID_BINDING	0.0130364	0.123811	0.38073	0.488487	1.4896	40	GO:0090079
GOBP_DENTATE_GYRUS_DEVELOPMENT	0.0131683	0.124814	0.38073	-0.604237	-1.5896	18	GO:0021542
GOBP_MULTI_MULTICELLULAR_ORGANISM_PROCESS	0.0131538	0.124814	0.38073	-0.371295	-1.42453	107	GO:0044706
GOBP_EMBRYONIC_ORGAN_DEVELOPMENT	0.0132102	0.125025	0.38073	-0.310774	-1.32995	224	GO:0048568
GOCC_GOLGI_MEMBRANE	0.0132167	0.125025	0.38073	-0.277028	-1.22684	358	GO:0000139
GOMF_JUN_KINASE_BINDING	0.0132039	0.125025	0.38073	-0.691338	-1.6428	12	GO:0008432
GOBP_NEGATIVE_REGULATION_OF_OLIGODENDROCYTE_DIFFERENTIATION	0.0132484	0.125242	0.38073	-0.768209	-1.6585	9	GO:0048715
GOCC_PERICENTRIOLAR_MATERIAL	0.0132721	0.125383	0.38073	0.626373	1.62781	18	GO:0000242
GOBP_RRNA_METHYLATION	0.0133437	0.125975	0.38073	0.756339	1.63725	9	GO:0031167
GOBP_POSITIVE_REGULATION_OF_PEPTIDASE_ACTIVITY	0.0133629	0.126074	0.38073	-0.336522	-1.3266	131	GO:0010952
GOBP_CHROMOSOME_ORGANIZATION	0.0134877	0.126915	0.38073	0.29373	1.25752	592	GO:0051276
GOBP_REGULATION_OF_ENDOTHELIAL_CELL_DIFFERENTIATION	0.0134837	0.126915	0.38073	-0.603357	-1.58728	18	GO:0045601
GOBP_RESOLUTION_OF_RECOMBINATION_INTERMEDIATES	0.0135403	0.127243	0.38073	0.717979	1.6504	11	GO:0071139
GOMF_RNA_POLYMERASE_II_CORE_PROMOTER_SEQUENCE_SPECIFIC_DNA_BINDING	0.0135538	0.127286	0.38073	0.693198	1.64914	13	GO:0000979
GOBP_SKIN_DEVELOPMENT	0.0136189	0.127814	0.38073	-0.330988	-1.33153	150	GO:0043588
GOBP_NEGATIVE_REGULATION_OF_GLIAL_CELL_DIFFERENTIATION	0.0136544	0.128063	0.38073	-0.716303	-1.65541	11	GO:0045686
GOBP_MICROTUBULE_BASED_MOVEMENT	0.0137738	0.129034	0.38073	0.355326	1.38213	189	GO:0007018
GOCC_IPAF_INFLAMMASOME_COMPLEX	0.013776	0.129034	0.38073	-0.654776	-1.63111	14	GO:0072557
GOBP_CELL_GROWTH	0.0138457	0.129588	0.38073	-0.294806	-1.27356	260	GO:0016049
GOBP_ENDOCRINE_PANCREAS_DEVELOPMENT	0.0138628	0.129588	0.38073	0.515159	1.55099	38	GO:0031018
GOBP_EOSINOPHIL_ACTIVATION	0.0138715	0.129588	0.38073	-0.877856	-1.52103	4	GO:0043307
GOBP_EOSINOPHIL_MEDIATED_IMMUNITY	0.0138715	0.129588	0.38073	-0.877856	-1.52103	4	GO:0002447
GOBP_RECEPTOR_SIGNALING_PATHWAY_VIA_STAT	0.0139068	0.129831	0.38073	-0.347484	-1.37983	137	GO:0097696
GOBP_TISSUE_DEVELOPMENT	0.0139156	0.129831	0.38073	-0.242762	-1.17797	1079	GO:0009888
GOBP_APPENDAGE_DEVELOPMENT	0.0140079	0.130445	0.38073	-0.357408	-1.37498	110	GO:0048736
GOMF_NUCLEOCYTOPLASMIC_CARRIER_ACTIVITY	0.0140999	0.131134	0.38073	0.666781	1.67141	16	GO:0140142
GOBP_CENTRAL_NERVOUS_SYSTEM_NEURON_DEVELOPMENT	0.0141742	0.131727	0.38073	-0.439227	-1.49864	52	GO:0021954
GOBP_CARDIAC_MUSCLE_CELL_PROLIFERATION	0.0142047	0.131864	0.38073	-0.627292	-1.62802	17	GO:0060038
GOBP_NEURON_PROJECTION_ORGANIZATION	0.0142074	0.131864	0.38073	-0.448266	-1.53707	53	GO:0106027
GOBP_DNA_UNWINDING_INVOLVED_IN_DNA_REPLICATION	0.0142682	0.132343	0.38073	0.589047	1.62115	24	GO:0006268
GOBP_INHIBITORY_POSTSYNAPTIC_POTENTIAL	0.0143862	0.133298	0.38073	0.700935	1.64747	12	GO:0060080
GOBP_INNATE_IMMUNE_RESPONSE_ACTIVATING_SIGNAL_TRANSDUCTION	0.01439	0.133298	0.38073	-0.660758	-1.62914	13	GO:0002758
GOMF_OXIDOREDUCTASE_ACTIVITY	0.0144164	0.133457	0.38073	0.3097	1.29054	389	GO:0016491
GOBP_REGULATION_OF_SKELETAL_MUSCLE_TISSUE_DEVELOPMENT	0.0144374	0.133565	0.38073	-0.804283	-1.64798	7	GO:0048641
GOBP_NEGATIVE_REGULATION_OF_AUTOPHAGY	0.014556	0.134488	0.38073	-0.447669	-1.53502	53	GO:0010507
GOBP_GLAND_DEVELOPMENT	0.014569	0.134521	0.38073	-0.302846	-1.31006	258	GO:0048732
GOBP_REGULATION_OF_SYNAPTIC_VESICLE_ENDOCYTOSIS	0.0145938	0.134663	0.38073	-0.629159	-1.62006	16	GO:1900242
GOBP_ENDOTHELIAL_CELL_FATE_COMMITMENT	0.0146893	0.135195	0.38073	-0.867101	-1.59837	5	GO:0060839
GOBP_POSITIVE_REGULATION_OF_RECEPTOR_INTERNALIZATION	0.0147438	0.135526	0.38073	-0.598237	-1.62877	20	GO:0002092
GOBP_REGULATION_OF_RRNA_PROCESSING	0.0147537	0.135526	0.38073	0.774387	1.60603	8	GO:2000232
GOBP_CELL_PROLIFERATION_INVOLVED_IN_HEART_MORPHOGENESIS	0.01478	0.135592	0.38073	-0.641568	-1.62996	15	GO:0061323
GOCC_TUBULAR_ENDOSOME	0.01478	0.135592	0.38073	-0.932319	-1.47073	3	GO:0097422
GOBP_ENDOTHELIAL_CELL_MORPHOGENESIS	0.0149331	0.136741	0.38073	-0.762369	-1.6459	9	GO:0001886
GOBP_GLYCOLIPID_BIOSYNTHETIC_PROCESS	0.0149339	0.136741	0.38073	0.50131	1.53957	41	GO:0009247
GOBP_DNA_REPLICATION_INITIATION	0.0149609	0.136794	0.38073	0.566547	1.59274	26	GO:0006270
GOBP_NEGATIVE_REGULATION_OF_MUSCLE_CONTRACTION	0.0150259	0.136794	0.38073	0.991504	1.31766	1	GO:0045932
GOBP_NEGATIVE_REGULATION_OF_SMOOTH_MUSCLE_CONTRACTION	0.0150259	0.136794	0.38073	0.991504	1.31766	1	GO:0045986
GOBP_POSITIVE_REGULATION_OF_CAMP_DEPENDENT_PROTEIN_KINASE_ACTIVITY	0.0150259	0.136794	0.38073	0.991504	1.31766	1	GO:2000481
GOBP_REGULATION_OF_CAMP_DEPENDENT_PROTEIN_KINASE_ACTIVITY	0.0150259	0.136794	0.38073	0.991504	1.31766	1	GO:2000479
GOBP_REGULATION_OF_LIPOPHAGY	0.0150259	0.136794	0.38073	0.991504	1.31766	1	GO:1904502
GOCC_SMOOTH_ENDOPLASMIC_RETICULUM	0.0149937	0.136794	0.38073	-0.649447	-1.61783	14	GO:0005790
GOBP_REGULATION_OF_HISTONE_DEACETYLASE_ACTIVITY	0.0151105	0.137302	0.38073	-0.769589	-1.61801	8	GO:1901725
GOCC_AMPHISOME	0.0151105	0.137302	0.38073	-0.769818	-1.6185	8	GO:0044753
GOCC_DENDRITE_MEMBRANE	0.0151105	0.137302	0.38073	-0.770101	-1.61909	8	GO:0032590
GOBP_MRNA_3_SPLICE_SITE_RECOGNITION	0.015146	0.137362	0.38073	0.814458	1.61218	7	GO:0000389
GOMF_TYPE_I_TRANSFORMING_GROWTH_FACTOR_BETA_RECEPTOR_BINDING	0.0151372	0.137362	0.38073	-0.96813	-1.39168	2	GO:0034713
GOMF_N_ACETYLGALACTOSAMINE_4_O_SULFOTRANSFERASE_ACTIVITY	0.015167	0.137466	0.38073	0.687125	1.63469	13	GO:0001537
GOBP_PHOTORECEPTOR_CELL_DEVELOPMENT	0.0152634	0.138163	0.38073	0.534563	1.58743	34	GO:0042461
GOMF_PEPTIDASE_ACTIVATOR_ACTIVITY	0.0152586	0.138163	0.38073	-0.478407	-1.52881	39	GO:0016504
GOBP_MAMMARY_GLAND_FORMATION	0.0152982	0.138303	0.38073	-0.862318	-1.58955	5	GO:0060592
GOBP_POSITIVE_REGULATION_OF_TELOMERE_MAINTENANCE_VIA_TELOMERE_LENGTHENING	0.0152977	0.138303	0.38073	0.648722	1.65993	17	GO:1904358
GOBP_REGULATION_OF_CELL_GROWTH_INVOLVED_IN_CARDIAC_MUSCLE_CELL_DEVELOPMENT	0.0153708	0.138784	0.38073	0.889069	1.53775	4	GO:0061050
GOBP_OUTFLOW_TRACT_MORPHOGENESIS	0.0154759	0.139556	0.38073	-0.411109	-1.46517	65	GO:0003151
GOBP_ALPHA_BETA_T_CELL_DIFFERENTIATION	0.0155624	0.140071	0.38073	-0.477234	-1.50167	37	GO:0046632
GOMF_HYDROLASE_ACTIVITY_ACTING_ON_CARBON_NITROGEN_BUT_NOT_PEPTIDE_BONDS_IN_CYCLIC_AMIDES	0.0155969	0.140242	0.38073	-0.705887	-1.59431	10	GO:0016812
GOCC_GLIAL_CELL_PROJECTION	0.0156578	0.140576	0.352488	-0.534196	-1.56672	27	GO:0097386
GOBP_MONOAMINE_TRANSPORT	0.0157976	0.141742	0.352488	-0.445372	-1.54715	57	GO:0015844
GOBP_REGULATION_OF_FIBROBLAST_GROWTH_FACTOR_RECEPTOR_SIGNALING_PATHWAY	0.0158158	0.141749	0.352488	0.712917	1.63876	11	GO:0040036
GOMF_ROUNDABOUT_BINDING	0.0158536	0.141977	0.352488	-0.638662	-1.62257	15	GO:0048495
GOBP_NEGATIVE_REGULATION_OF_LEUKOCYTE_DEGRANULATION	0.015932	0.142411	0.352488	0.962559	1.42107	2	GO:0043301
GOBP_NEGATIVE_REGULATION_OF_MYELOID_LEUKOCYTE_MEDIATED_IMMUNITY	0.015932	0.142411	0.352488	0.962559	1.42107	2	GO:0002887
GOBP_PRESYNAPTIC_ENDOCYTOSIS	0.0159506	0.142488	0.352488	-0.44346	-1.52059	53	GO:0140238
GOBP_POSITIVE_REGULATION_OF_NEURON_APOPTOTIC_PROCESS	0.0159761	0.142626	0.352488	-0.44495	-1.54569	57	GO:0043525
GOBP_LIGAND_GATED_ION_CHANNEL_SIGNALING_PATHWAY	0.0160505	0.143023	0.352488	0.682203	1.62298	13	GO:1990806
GOBP_OOCYTE_CONSTRUCTION	0.0160505	0.143023	0.352488	0.729389	1.62379	10	GO:0007308
GOBP_ACTIVATION_OF_CYSTEINE_TYPE_ENDOPEPTIDASE_ACTIVITY_INVOLVED_IN_APOPTOTIC_PROCESS	0.0160714	0.14312	0.352488	-0.416171	-1.50525	69	GO:0006919
GOBP_BONE_MORPHOGENESIS	0.0161439	0.143587	0.352488	-0.368071	-1.38814	88	GO:0060349
GOBP_PODOSOME_ASSEMBLY	0.0161857	0.143869	0.352488	-0.79839	-1.6359	7	GO:0071800
GOBP_HEPATOCYTE_GROWTH_FACTOR_RECEPTOR_SIGNALING_PATHWAY	0.0162478	0.144152	0.352488	-0.601858	-1.60441	19	GO:0048012
GOCC_NEURON_SPINE	0.0163187	0.14469	0.352488	-0.385803	-1.42868	82	GO:0044309
GOBP_NATURAL_KILLER_CELL_ACTIVATION	0.0163337	0.144733	0.352488	-0.508954	-1.57668	34	GO:0030101
GOBP_TRNA_METHYLATION	0.016345	0.144744	0.352488	0.681223	1.62065	13	GO:0030488
GOBP_NEGATIVE_REGULATION_BY_HOST_OF_VIRAL_GENOME_REPLICATION	0.0164204	0.145052	0.352488	0.644194	1.64834	17	GO:0044828
GOBP_NEGATIVE_REGULATION_BY_HOST_OF_VIRAL_PROCESS	0.0164204	0.145052	0.352488	0.644194	1.64834	17	GO:0044793
GOMF_INTERLEUKIN_1_RECEPTOR_BINDING	0.0164388	0.145125	0.352488	-0.812705	-1.57751	6	GO:0005149
GOBP_PROTEIN_CONTAINING_COMPLEX_DISASSEMBLY	0.016508	0.145646	0.352488	-0.366181	-1.39579	102	GO:0032984
GOCC_MPP7_DLG1_LIN7_COMPLEX	0.0165389	0.145738	0.352488	0.96103	1.41881	2	GO:0097025
GOMF_SIGNALING_ADAPTOR_ACTIVITY	0.0165323	0.145738	0.352488	-0.51478	-1.55466	31	GO:0035591
GOBP_RESPONSE_TO_OSMOTIC_STRESS	0.0165509	0.145754	0.352488	-0.441981	-1.50369	51	GO:0006970
GOBP_PROTEIN_EXIT_FROM_ENDOPLASMIC_RETICULUM	0.0165767	0.145813	0.352488	0.613621	1.6145	19	GO:0032527
GOCC_POSTSYNAPTIC_MEMBRANE	0.016578	0.145813	0.352488	-0.32058	-1.32675	180	GO:0045211
GOBP_POSITIVE_REGULATION_OF_INTRINSIC_APOPTOTIC_SIGNALING_PATHWAY_IN_RESPONSE_TO_DNA_DAMAGE	0.0166068	0.145977	0.352488	-0.96665	-1.38955	2	GO:1902231
GOBP_MESONEPHRIC_TUBULE_MORPHOGENESIS	0.0167133	0.146732	0.352488	-0.476814	-1.52372	39	GO:0072171
GOBP_FC_RECEPTOR_MEDIATED_STIMULATORY_SIGNALING_PATHWAY	0.0167472	0.14694	0.352488	-0.620648	-1.61078	17	GO:0002431
GOBP_POSITIVE_REGULATION_OF_EPITHELIAL_CELL_DIFFERENTIATION_INVOLVED_IN_KIDNEY_DEVELOPMENT	0.016769	0.14704	0.352488	-0.796356	-1.63173	7	GO:2000698
GOBP_OLIGOSACCHARIDE_BIOSYNTHETIC_PROCESS	0.0168113	0.147231	0.352488	0.46372	1.4953	52	GO:0009312
GOBP_POSITIVE_REGULATION_OF_ACTIN_NUCLEATION	0.0169109	0.147831	0.352488	-0.866418	-1.50122	4	GO:0051127
GOBP_POSITIVE_REGULATION_OF_ARP2_3_COMPLEX_MEDIATED_ACTIN_NUCLEATION	0.0169109	0.147831	0.352488	-0.866418	-1.50122	4	GO:2000601
GOBP_REGULATION_OF_PROTEIN_DEACETYLATION	0.0168913	0.147831	0.352488	-0.543343	-1.57616	25	GO:0090311
GOBP_BUD_ELONGATION_INVOLVED_IN_LUNG_BRANCHING	0.0169801	0.148254	0.352488	-0.857673	-1.58099	5	GO:0060449
GOMF_WNT_ACTIVATED_RECEPTOR_ACTIVITY	0.0169801	0.148254	0.352488	-0.643799	-1.60376	14	GO:0042813
GOBP_POSITIVE_REGULATION_OF_INTERLEUKIN_23_PRODUCTION	0.0170849	0.14831	0.352488	-0.92804	-1.46398	3	GO:0032747
GOBP_RESPONSE_TO_PEPTIDOGLYCAN	0.0170849	0.14831	0.352488	-0.92804	-1.46398	3	GO:0032494
GOBP_TOLL_LIKE_RECEPTOR_8_SIGNALING_PATHWAY	0.0170849	0.14831	0.352488	-0.92804	-1.46398	3	GO:0034158
GOMF_DNA_HELICASE_ACTIVITY	0.0170296	0.14831	0.352488	0.448651	1.4792	59	GO:0003678
GOBP_POSITIVE_REGULATION_OF_SYNAPSE_MATURATION	0.0171364	0.148349	0.352488	0.765204	1.58698	8	GO:0090129
GOBP_REGULATION_OF_SYNAPSE_MATURATION	0.0171364	0.148349	0.352488	0.765204	1.58698	8	GO:0090128
GOMF_RIBOSOME_BINDING	0.0171569	0.148437	0.352488	0.50523	1.5211	38	GO:0043022
GOMF_CORE_PROMOTER_SEQUENCE_SPECIFIC_DNA_BINDING	0.0172201	0.148696	0.352488	0.579698	1.57739	23	GO:0001046
GOMF_PROFILIN_BINDING	0.0172156	0.148696	0.352488	-0.865021	-1.49879	4	GO:0005522
GOBP_REGULATION_OF_CELLULAR_LOCALIZATION	0.0172397	0.148703	0.352488	-0.266497	-1.2233	504	GO:0060341
GOBP_ATTACHMENT_OF_GPI_ANCHOR_TO_PROTEIN	0.0173522	0.149493	0.352488	0.854102	1.56155	5	GO:0016255
GOBP_POSITIVE_REGULATION_OF_CELL_MORPHOGENESIS_INVOLVED_IN_DIFFERENTIATION	0.0173924	0.149749	0.352488	-0.432523	-1.48546	55	GO:0010770
GOBP_MEMBRANE_INVAGINATION	0.0174318	0.149907	0.352488	-0.449007	-1.47268	44	GO:0010324
GOBP_METANEPHROS_DEVELOPMENT	0.0174713	0.150108	0.352488	-0.451199	-1.49556	46	GO:0001656
GOMF_AMINOACYLASE_ACTIVITY	0.0174886	0.150124	0.352488	-0.964388	-1.3863	2	GO:0004046
GOBP_PHOSPHATIDYLINOSITOL_3_KINASE_SIGNALING	0.0175323	0.150229	0.352488	-0.446139	-1.4737	45	GO:0014065
GOBP_REGULATION_OF_DENDRITE_EXTENSION	0.017523	0.150229	0.352488	0.67146	1.59742	13	GO:1903859
GOCC_BASAL_PART_OF_CELL	0.0175202	0.150229	0.352488	-0.331772	-1.30787	131	GO:0045178
GOBP_HOMEOSTATIC_PROCESS	0.0176216	0.150813	0.352488	-0.242623	-1.16092	915	GO:0042592
GOBP_PERIPHERAL_NERVOUS_SYSTEM_AXON_REGENERATION	0.0176438	0.150913	0.352488	0.655771	1.58612	14	GO:0014012
GOBP_PRONEPHROS_DEVELOPMENT	0.017825	0.152189	0.352488	-0.863866	-1.49679	4	GO:0048793
GOBP_RIBOSOMAL_LARGE_SUBUNIT_ASSEMBLY	0.0178175	0.152189	0.352488	0.668726	1.59092	13	GO:0000027
GOBP_VASCULAR_ENDOTHELIAL_GROWTH_FACTOR_PRODUCTION	0.0178565	0.152276	0.352488	-0.54104	-1.56948	25	GO:0010573
GOBP_MEMBRANE_TO_MEMBRANE_DOCKING	0.0180084	0.153273	0.352488	-0.921795	-1.45413	3	GO:0022614
GOMF_ASPARTIC_TYPE_ENDOPEPTIDASE_INHIBITOR_ACTIVITY	0.0180084	0.153273	0.352488	-0.921795	-1.45413	3	GO:0019828
GOMF_HIGH_DENSITY_LIPOPROTEIN_PARTICLE_BINDING	0.0180164	0.153273	0.352488	-0.989656	-1.31594	1	GO:0008035
GOMF_RNA_METHYLTRANSFERASE_ACTIVITY	0.0180466	0.153439	0.352488	0.604836	1.63996	22	GO:0008173
GOBP_PRESYNAPTIC_MEMBRANE_ORGANIZATION	0.0181087	0.153784	0.352488	-0.446928	-1.46586	44	GO:0097090
GOBP_REGULATION_OF_NEURON_PROJECTION_REGENERATION	0.0181085	0.153784	0.352488	-0.41392	-1.44659	59	GO:0070570
GOMF_CELL_ADHESION_MEDIATOR_ACTIVITY	0.0181782	0.154191	0.352488	-0.538777	-1.56292	25	GO:0098631
GOMF_TBP_CLASS_PROTEIN_BINDING	0.018207	0.154344	0.352488	0.612372	1.59142	18	GO:0017025
GOCC_VESICLE_TETHERING_COMPLEX	0.0182818	0.154885	0.352488	-0.463609	-1.49806	41	GO:0099023
GOBP_VESICLE_CYTOSKELETAL_TRAFFICKING	0.0184964	0.156426	0.352488	-0.476319	-1.51233	38	GO:0099518
GOMF_INOSITOL_PHOSPHATE_PHOSPHATASE_ACTIVITY	0.0185187	0.156434	0.352488	-0.792188	-1.62319	7	GO:0052745
GOBP_CARDIAC_CELL_FATE_COMMITMENT	0.0186241	0.156948	0.352488	-0.918762	-1.44935	3	GO:0060911
GOBP_OPTIC_NERVE_MORPHOGENESIS	0.0186241	0.156948	0.352488	-0.918657	-1.44918	3	GO:0021631
GOBP_REGULATION_OF_ACTIN_FILAMENT_LENGTH	0.0186141	0.156948	0.352488	-0.437931	-1.4715	49	GO:0030832
GOCC_ACTIN_BASED_CELL_PROJECTION	0.0186589	0.157148	0.352488	-0.333149	-1.32204	138	GO:0098858
GOMF_SULFUR_COMPOUND_BINDING	0.0188402	0.158582	0.352488	-0.311394	-1.30622	199	GO:1901681
GOMF_CORECEPTOR_ACTIVITY	0.0189319	0.159166	0.352488	-0.627894	-1.59522	15	GO:0015026
GOBP_NEGATIVE_REGULATION_OF_BLOOD_VESSEL_ENDOTHELIAL_CELL_MIGRATION	0.019102	0.160502	0.352488	0.849229	1.55265	5	GO:0043537
GOMF_HYDROLASE_ACTIVITY_HYDROLYZING_O_GLYCOSYL_COMPOUNDS	0.0191944	0.160994	0.352488	-0.439651	-1.52728	57	GO:0004553
GOBP_REGULATION_OF_NEUTROPHIL_MIGRATION	0.0192777	0.161598	0.352488	-0.52932	-1.55242	27	GO:1902622
GOBP_BONE_MATURATION	0.0192994	0.161685	0.352488	-0.759721	-1.59727	8	GO:0070977
GOBP_MISMATCH_REPAIR	0.0193529	0.161712	0.352488	0.55638	1.56416	26	GO:0006298
GOBP_POSITIVE_REGULATION_OF_LIPID_METABOLIC_PROCESS	0.0193589	0.161712	0.352488	-0.42056	-1.46919	61	GO:0045834
GOBP_REGULATION_OF_EPITHELIAL_CELL_MIGRATION	0.0193576	0.161712	0.352488	-0.331646	-1.33531	152	GO:0010632
GOCC_MLL1_2_COMPLEX	0.0193529	0.161712	0.352488	0.556147	1.5635	26	GO:0044665
GOBP_ACTIVATION_OF_PROTEIN_KINASE_ACTIVITY	0.0193724	0.161728	0.352488	-0.419015	-1.47834	63	GO:0032147
GOBP_IMMUNOLOGICAL_MEMORY_FORMATION_PROCESS	0.0194276	0.161904	0.352488	-0.636167	-1.58475	14	GO:0090715
GOBP_IMMUNOLOGICAL_MEMORY_PROCESS	0.0194276	0.161904	0.352488	-0.636167	-1.58475	14	GO:0090713
GOCC_POSTSYNAPTIC_SPECIALIZATION_MEMBRANE	0.0194723	0.162182	0.352488	-0.369569	-1.35841	79	GO:0099634
GOBP_ENDOMEMBRANE_SYSTEM_ORGANIZATION	0.0195137	0.162333	0.352488	-0.290598	-1.27467	302	GO:0010256
GOBP_POSITIVE_REGULATION_OF_APOPTOTIC_SIGNALING_PATHWAY	0.0195192	0.162333	0.352488	-0.357032	-1.3806	115	GO:2001235
GOMF_KINASE_INHIBITOR_ACTIVITY	0.0195359	0.162333	0.352488	-0.514418	-1.49776	28	GO:0019210
GOBP_NEGATIVE_REGULATION_OF_FIBROBLAST_GROWTH_FACTOR_RECEPTOR_SIGNALING_PATHWAY	0.0195845	0.162416	0.352488	0.718806	1.60023	10	GO:0040037
GOBP_REGULATION_OF_LIPOPROTEIN_METABOLIC_PROCESS	0.0195708	0.162416	0.352488	0.651091	1.59861	15	GO:0050746
GOBP_SEMAPHORIN_PLEXIN_SIGNALING_PATHWAY	0.0195915	0.162416	0.352488	-0.491684	-1.51415	33	GO:0071526
GOBP_VASCULAR_ENDOTHELIAL_GROWTH_FACTOR_RECEPTOR_SIGNALING_PATHWAY	0.0195915	0.162416	0.352488	-0.563306	-1.60225	24	GO:0048010
GOBP_RNA_DEPENDENT_DNA_BIOSYNTHETIC_PROCESS	0.0196228	0.162488	0.352488	0.466064	1.49871	51	GO:0006278
GOBP_EQUILIBRIOCEPTION	0.0197336	0.163311	0.352488	-0.850963	-1.56862	5	GO:0050957
GOBP_MYELOID_CELL_ACTIVATION_INVOLVED_IN_IMMUNE_RESPONSE	0.0198698	0.163774	0.352488	-0.513179	-1.49415	28	GO:0002275
GOBP_PHOTORECEPTOR_CELL_DIFFERENTIATION	0.0198487	0.163774	0.352488	0.480402	1.49247	45	GO:0046530
GOBP_REGULATION_OF_GUANYL_NUCLEOTIDE_EXCHANGE_FACTOR_ACTIVITY	0.0198367	0.163774	0.352488	-0.698902	-1.57853	10	GO:1905097
GOMF_PHOSPHATIDYLETHANOLAMINE_BINDING	0.0198399	0.163774	0.352488	-0.962899	-1.38416	2	GO:0008429
GOBP_DNA_GEOMETRIC_CHANGE	0.0199885	0.164658	0.352488	0.423883	1.44323	70	GO:0032392
GOBP_REGULATION_OF_WATER_LOSS_VIA_SKIN	0.0200202	0.164823	0.352488	-0.674711	-1.60329	12	GO:0033561
GOBP_POSITIVE_REGULATION_OF_DNA_BIOSYNTHETIC_PROCESS	0.0200862	0.165272	0.352488	0.570455	1.56998	24	GO:2000573
GOBP_ASSOCIATIVE_LEARNING	0.0201325	0.165462	0.352488	-0.419643	-1.45689	58	GO:0008306
GOBP_TYROSINE_PHOSPHORYLATION_OF_STAT_PROTEIN	0.0201661	0.165547	0.352488	-0.444728	-1.50485	50	GO:0007260
GOBP_REGULATED_EXOCYTOSIS	0.0202184	0.165786	0.352488	-0.354039	-1.36592	113	GO:0045055
GOBP_NCRNA_3_END_PROCESSING	0.0202834	0.166123	0.352488	0.689417	1.6204	12	GO:0043628
GOBP_NEGATIVE_REGULATION_OF_LIPOPROTEIN_METABOLIC_PROCESS	0.0204146	0.16663	0.352488	0.755988	1.56787	8	GO:0050748
GOBP_RIBOSOMAL_SMALL_SUBUNIT_ASSEMBLY	0.0204146	0.16663	0.352488	0.755843	1.56757	8	GO:0000028
GOBP_SMOOTH_MUSCLE_CELL_MATRIX_ADHESION	0.0204146	0.16663	0.352488	0.755988	1.56787	8	GO:0061302
GOBP_NEGATIVE_REGULATION_OF_VIRAL_PROCESS	0.0205801	0.167554	0.352488	-0.420224	-1.44551	54	GO:0048525
GOBP_REGULATION_OF_GLOMERULAR_FILTRATION	0.0205982	0.167554	0.352488	0.98858	1.31377	1	GO:0003093
GOBP_RENAL_SYSTEM_PROCESS_INVOLVED_IN_REGULATION_OF_BLOOD_VOLUME	0.0205982	0.167554	0.352488	0.98858	1.31377	1	GO:0001977
GOBP_EPITHELIAL_CELL_FATE_COMMITMENT	0.0207452	0.168096	0.352488	-0.697088	-1.57444	10	GO:0072148
GOBP_MEMBRANE_LIPID_CATABOLIC_PROCESS	0.0206974	0.168096	0.352488	-0.489918	-1.52515	35	GO:0046466
GOBP_METANEPHRIC_NEPHRON_TUBULE_MORPHOGENESIS	0.0207452	0.168096	0.352488	-0.645105	-1.59054	13	GO:0072282
GOBP_METANEPHRIC_TUBULE_MORPHOGENESIS	0.0207452	0.168096	0.352488	-0.645105	-1.59054	13	GO:0072173
GOBP_TUBE_FORMATION	0.0207472	0.168096	0.352488	-0.364858	-1.368	85	GO:0035148
GOCC_PLASMA_MEMBRANE_RAFT	0.0207064	0.168096	0.352488	-0.423668	-1.4797	60	GO:0044853
GOMF_NEUROPEPTIDE_RECEPTOR_ACTIVITY	0.0207254	0.168096	0.352488	0.554578	1.55909	26	GO:0008188
GOBP_KINETOCHORE_ASSEMBLY	0.0209288	0.169365	0.352488	0.53294	1.53316	28	GO:0051382
GOBP_MACROMOLECULE_CATABOLIC_PROCESS	0.0209598	0.169365	0.352488	-0.24698	-1.16052	745	GO:0009057
GOMF_INTRACELLULAR_LIGAND_GATED_ION_CHANNEL_ACTIVITY	0.0209615	0.169365	0.352488	0.532728	1.55356	30	GO:0005217
GOBP_POSITIVE_REGULATION_OF_PROTEOLYSIS	0.0210159	0.169695	0.352488	-0.302375	-1.28037	212	GO:0045862
GOMF_RECEPTOR_TYROSINE_KINASE_BINDING	0.021155	0.170626	0.352488	-0.460191	-1.49585	42	GO:0030971
GOBP_CELLULAR_COMPONENT_ASSEMBLY_INVOLVED_IN_MORPHOGENESIS	0.0212002	0.170701	0.352488	-0.440947	-1.49205	50	GO:0010927
GOMF_OXIDOREDUCTASE_ACTIVITY_ACTING_ON_THE_CH_CH_GROUP_OF_DONORS	0.0211944	0.170701	0.352488	0.515049	1.51877	33	GO:0016627
GOMF_TRANSLATION_REGULATOR_ACTIVITY	0.0212389	0.170916	0.352488	0.487523	1.49977	42	GO:0045182
GOMF_NEUROPEPTIDE_BINDING	0.0213087	0.171285	0.352488	0.7527	1.56105	8	GO:0042923
GOBP_GAP_JUNCTION_ASSEMBLY	0.0214714	0.172064	0.352488	0.564608	1.55389	24	GO:0016264
GOBP_HISTONE_H4_K20_TRIMETHYLATION	0.021435	0.172064	0.352488	0.845638	1.54608	5	GO:0034773
GOBP_POSTSYNAPSE_ORGANIZATION	0.0214586	0.172064	0.352488	-0.330705	-1.30038	126	GO:0099173
GOBP_REGULATION_OF_GAP_JUNCTION_ASSEMBLY	0.0214714	0.172064	0.352488	0.564608	1.55389	24	GO:1903596
GOCC_RIBOSOMAL_SUBUNIT	0.021435	0.172064	0.352488	0.844786	1.54452	5	GO:0044391
GOBP_REGULATION_OF_NEUROTRANSMITTER_LEVELS	0.0215163	0.172179	0.352488	-0.358678	-1.36719	102	GO:0001505
GOCC_CONDENSED_CHROMOSOME_CENTROMERIC_REGION	0.0215288	0.172183	0.352488	0.394758	1.37772	87	GO:0000779
GOBP_NEUTROPHIL_MIGRATION	0.0215422	0.172187	0.352488	-0.444446	-1.47317	46	GO:1990266
GOBP_NEGATIVE_REGULATION_OF_INFLAMMATORY_RESPONSE_TO_ANTIGENIC_STIMULUS	0.0215692	0.172216	0.352488	-0.628334	-1.56524	14	GO:0002862
GOBP_NEGATIVE_REGULATION_OF_CELL_GROWTH	0.0215864	0.172257	0.352488	-0.324044	-1.31375	155	GO:0030308
GOBP_HOMOPHILIC_CELL_ADHESION_VIA_PLASMA_MEMBRANE_ADHESION_MOLECULES	0.0217203	0.173125	0.352488	-0.310152	-1.31356	210	GO:0007156
GOBP_POSITIVE_REGULATION_OF_TRANSLATIONAL_INITIATION	0.0217315	0.173125	0.352488	0.813801	1.55948	6	GO:0045948
GOBP_POSITIVE_REGULATION_OF_CELL_CYCLE	0.0217835	0.173442	0.352488	-0.319111	-1.30669	170	GO:0045787
GOBP_REGULATION_OF_CYTOPLASMIC_TRANSPORT	0.0220102	0.174824	0.352488	-0.619959	-1.57506	15	GO:1903649
GOCC_ER_UBIQUITIN_LIGASE_COMPLEX	0.0220183	0.174824	0.352488	0.84325	1.54171	5	GO:0000835
GOBP_ENTEROENDOCRINE_CELL_DIFFERENTIATION	0.022098	0.174971	0.352488	0.516926	1.54503	36	GO:0035883
GOBP_GLANDULAR_EPITHELIAL_CELL_DEVELOPMENT	0.022098	0.174971	0.352488	0.549923	1.54601	26	GO:0002068
GOBP_PSEUDOURIDINE_SYNTHESIS	0.022098	0.174971	0.352488	0.550059	1.54639	26	GO:0001522
GOBP_NEGATIVE_REGULATION_OF_ACTIN_FILAMENT_BUNDLE_ASSEMBLY	0.0221928	0.175625	0.352488	-0.670212	-1.5926	12	GO:0032232
GOBP_NEGATIVE_REGULATION_OF_ERBB_SIGNALING_PATHWAY	0.022265	0.176098	0.352488	-0.578188	-1.57418	20	GO:1901185
GOBP_IMMUNE_RESPONSE_TO_TUMOR_CELL	0.0223046	0.176119	0.352488	0.955445	1.41056	2	GO:0002418
GOBP_REGULATION_OF_T_CELL_MEDIATED_IMMUNE_RESPONSE_TO_TUMOR_CELL	0.0223046	0.176119	0.352488	0.955445	1.41056	2	GO:0002840
GOBP_T_CELL_MEDIATED_IMMUNE_RESPONSE_TO_TUMOR_CELL	0.0223046	0.176119	0.352488	0.955445	1.41056	2	GO:0002424
GOBP_ANATOMICAL_STRUCTURE_HOMEOSTASIS	0.0223997	0.176772	0.352488	-0.302577	-1.29488	224	GO:0060249
GOBP_CARDIAC_MUSCLE_CELL_DIFFERENTIATION	0.0224248	0.176775	0.352488	-0.467388	-1.48397	38	GO:0055007
GOCC_EXTRINSIC_COMPONENT_OF_CYTOPLASMIC_SIDE_OF_PLASMA_MEMBRANE	0.0226424	0.178195	0.352488	-0.456715	-1.47578	41	GO:0031234
GOBP_NEGATIVE_REGULATION_OF_HYDROGEN_PEROXIDE_MEDIATED_PROGRAMMED_CELL_DEATH	0.0228136	0.179148	0.352488	-0.668781	-1.5892	12	GO:1901299
GOMF_DOLICHYL_DIPHOSPHOOLIGOSACCHARIDE_PROTEIN_GLYCOTRANSFERASE_ACTIVITY	0.022793	0.179148	0.352488	0.798069	1.57974	7	GO:0004579
GOBP_BINDING_OF_SPERM_TO_ZONA_PELLUCIDA	0.0228753	0.179435	0.352488	-0.504077	-1.46765	28	GO:0007339
GOBP_POSITIVE_REGULATION_OF_HISTONE_DEACETYLATION	0.0228651	0.179435	0.352488	-0.639866	-1.57763	13	GO:0031065
GOBP_RESPONSE_TO_LEUKEMIA_INHIBITORY_FACTOR	0.0229636	0.180029	0.352488	0.514618	1.52821	34	GO:1990823
GOBP_FUCOSYLATION	0.0230059	0.180163	0.352488	0.570435	1.55218	23	GO:0036065
GOMF_FUCOSYLTRANSFERASE_ACTIVITY	0.0230059	0.180163	0.352488	0.570435	1.55218	23	GO:0008417
GOCC_ORIGIN_RECOGNITION_COMPLEX	0.02305	0.180409	0.352488	0.736808	1.59497	9	GO:0000808
GOBP_MODULATION_BY_HOST_OF_VIRAL_PROCESS	0.0233593	0.18243	0.352488	0.506991	1.49611	32	GO:0044788
GOBP_ANTIGEN_PROCESSING_AND_PRESENTATION_OF_EXOGENOUS_PEPTIDE_ANTIGEN	0.0235097	0.182507	0.352488	0.691448	1.58941	11	GO:0002478
GOBP_ENDOSOME_TRANSPORT_VIA_MULTIVESICULAR_BODY_SORTING_PATHWAY	0.0234344	0.182507	0.352488	-0.609153	-1.56855	16	GO:0032509
GOBP_MATURE_B_CELL_DIFFERENTIATION	0.0234049	0.182507	0.352488	-0.625408	-1.55795	14	GO:0002335
GOBP_PIGMENT_ACCUMULATION	0.0234708	0.182507	0.352488	-0.691845	-1.5626	10	GO:0043476
GOBP_PIGMENT_GRANULE_MATURATION	0.0234708	0.182507	0.352488	-0.691845	-1.5626	10	GO:0048757
GOBP_POSITIVE_REGULATION_OF_BMP_SIGNALING_PATHWAY	0.0235098	0.182507	0.352488	-0.507752	-1.50168	29	GO:0030513
GOBP_POSITIVE_REGULATION_OF_INTRINSIC_APOPTOTIC_SIGNALING_PATHWAY	0.0234385	0.182507	0.352488	-0.445131	-1.45986	43	GO:2001244
GOBP_REGULATION_OF_HORMONE_METABOLIC_PROCESS	0.0234708	0.182507	0.352488	-0.692988	-1.56518	10	GO:0032350
GOBP_REGULATION_OF_LYSOSOMAL_LUMEN_PH	0.0234708	0.182507	0.352488	-0.691234	-1.56121	10	GO:0035751
GOBP_SYNAPTIC_VESICLE_RECYCLING	0.0234996	0.182507	0.352488	-0.431033	-1.49734	57	GO:0036465
GOMF_TOXIN_TRANSMEMBRANE_TRANSPORTER_ACTIVITY	0.0234884	0.182507	0.352488	-0.751922	-1.58087	8	GO:0019534
GOMF_ACTININ_BINDING	0.023691	0.183715	0.352488	-0.418487	-1.4616	60	GO:0042805
GOBP_PROTEIN_MATURATION_BY_IRON_SULFUR_CLUSTER_TRANSFER	0.023768	0.184054	0.352488	0.642039	1.55291	14	GO:0097428
GOMF_ZINC_ION_BINDING	0.02376	0.184054	0.352488	0.294683	1.23827	432	GO:0008270
GOBP_NEGATIVE_REGULATION_OF_DEFENSE_RESPONSE	0.0238651	0.184364	0.352488	-0.360207	-1.37584	103	GO:0031348
GOBP_NEPHRIC_DUCT_DEVELOPMENT	0.0238572	0.184364	0.352488	-0.743327	-1.60479	9	GO:0072176
GOMF_PHOSPHATIDYLINOSITOL_MONOPHOSPHATE_PHOSPHATASE_ACTIVITY	0.0238572	0.184364	0.352488	-0.742439	-1.60287	9	GO:0052744
GOBP_NEGATIVE_REGULATION_OF_T_CELL_DIFFERENTIATION_IN_THYMUS	0.0239189	0.184672	0.352488	-0.855203	-1.48178	4	GO:0033085
GOBP_STRIATED_MUSCLE_CELL_PROLIFERATION	0.0239309	0.184672	0.352488	-0.583312	-1.53455	18	GO:0014855
GOBP_POSITIVE_REGULATION_OF_INTEGRIN_MEDIATED_SIGNALING_PATHWAY	0.0240551	0.185281	0.352488	-0.665498	-1.5814	12	GO:2001046
GOBP_REGULATION_OF_INTEGRIN_MEDIATED_SIGNALING_PATHWAY	0.0240551	0.185281	0.352488	-0.665498	-1.5814	12	GO:2001044
GOMF_GTPASE_ACTIVATING_PROTEIN_BINDING	0.0240968	0.185338	0.352488	0.809391	1.55104	6	GO:0032794
GOMF_G_QUADRUPLEX_DNA_BINDING	0.024108	0.185338	0.352488	0.569559	1.5498	23	GO:0051880
GOBP_EPITHELIAL_CELL_DEVELOPMENT	0.0242013	0.185856	0.352488	-0.361417	-1.37661	99	GO:0002064
GOBP_CELLULAR_RESPONSE_TO_VIRUS	0.0242455	0.18602	0.352488	-0.411909	-1.43897	61	GO:0098586
GOBP_T_HELPER_17_CELL_LINEAGE_COMMITMENT	0.0242487	0.18602	0.352488	-0.956582	-1.37508	2	GO:0072540
GOBP_CD4_POSITIVE_ALPHA_BETA_T_CELL_DIFFERENTIATION	0.0242911	0.186245	0.352488	-0.522676	-1.51621	25	GO:0043367
GOBP_FC_GAMMA_RECEPTOR_SIGNALING_PATHWAY	0.0243655	0.186372	0.352488	-0.605643	-1.55951	16	GO:0038094
GOBP_NEGATIVE_REGULATION_OF_INTERLEUKIN_8_PRODUCTION	0.024386	0.186372	0.352488	-0.749893	-1.5766	8	GO:0032717
GOBP_RECEPTOR_INTERNALIZATION	0.0243764	0.186372	0.352488	-0.400176	-1.43758	67	GO:0031623
GOMF_GROWTH_FACTOR_BINDING	0.024368	0.186372	0.352488	-0.385393	-1.43799	84	GO:0019838
GOBP_PROTEIN_INSERTION_INTO_ER_MEMBRANE_BY_STOP_TRANSFER_MEMBRANE_ANCHOR_SEQUENCE	0.024591	0.187416	0.352488	0.708677	1.57768	10	GO:0045050
GOBP_REGULATION_OF_ERYTHROCYTE_DIFFERENTIATION	0.0245648	0.187416	0.352488	-0.582059	-1.53125	18	GO:0045646
GOBP_REGULATION_OF_EXOCYTOSIS	0.0246013	0.187416	0.352488	-0.353614	-1.34948	101	GO:0017157
GOCC_EMC_COMPLEX	0.024591	0.187416	0.352488	0.708677	1.57768	10	GO:0072546
GOMF_IONOTROPIC_GLUTAMATE_RECEPTOR_ACTIVITY	0.024591	0.187416	0.352488	0.70865	1.57762	10	GO:0004970
GOMF_BASAL_TRANSCRIPTION_MACHINERY_BINDING	0.0249791	0.18999	0.352488	0.480888	1.47936	42	GO:0001098
GOCC_MICROTUBULE	0.0250949	0.190769	0.352488	0.334886	1.30516	191	GO:0005874
GOBP_CELL_DIVISION	0.02519	0.191289	0.352488	0.295606	1.24172	420	GO:0051301
GOBP_RENAL_TUBULE_DEVELOPMENT	0.0251834	0.191289	0.352488	-0.416847	-1.45587	60	GO:0061326
GOMF_SULFURIC_ESTER_HYDROLASE_ACTIVITY	0.0252129	0.191309	0.352488	-0.498159	-1.45042	28	GO:0008484
GOBP_CELLULAR_RESPONSE_TO_PURINE_CONTAINING_COMPOUND	0.0253249	0.191803	0.352488	0.871051	1.50658	4	GO:0071415
GOBP_HEAD_DEVELOPMENT	0.0253759	0.192088	0.352488	-0.265956	-1.21446	447	GO:0060322
GOBP_KINETOCHORE_ORGANIZATION	0.0254387	0.192461	0.352488	0.509823	1.51397	34	GO:0051383
GOBP_ATTACHMENT_OF_SPINDLE_MICROTUBULES_TO_KINETOCHORE	0.025578	0.193378	0.352488	-0.521052	-1.5115	25	GO:0008608
GOBP_POSITIVE_REGULATION_OF_EPITHELIAL_CELL_MIGRATION	0.0256308	0.193607	0.352488	-0.367947	-1.37044	83	GO:0010634
GOBP_NEGATIVE_REGULATION_OF_APOPTOTIC_SIGNALING_PATHWAY	0.0256882	0.193631	0.352488	-0.351319	-1.35085	108	GO:2001234
GOBP_VISUAL_BEHAVIOR	0.0256517	0.193631	0.352488	-0.456861	-1.43756	37	GO:0007632
GOCC_ATPASE_COMPLEX	0.0256666	0.193631	0.352488	0.491058	1.47843	38	GO:1904949
GOBP_METANEPHRIC_NEPHRON_DEVELOPMENT	0.0257441	0.19395	0.352488	-0.549089	-1.56181	24	GO:0072210
GOBP_MITOCHONDRIAL_RESPIRATORY_CHAIN_COMPLEX_ASSEMBLY	0.0257703	0.194045	0.352488	0.594627	1.56452	19	GO:0033108
GOBP_POSITIVE_REGULATION_OF_LEUKOCYTE_DEGRANULATION	0.0258936	0.194768	0.352488	-0.688379	-1.55477	10	GO:0043302
GOBP_REGULATION_OF_KERATINOCYTE_DIFFERENTIATION	0.025969	0.195232	0.352488	-0.487685	-1.51079	34	GO:0045616
GOBP_PROTEIN_LOCALIZATION_TO_CHROMOSOME	0.0260503	0.195736	0.352488	0.427114	1.44442	69	GO:0034502
GOBP_REGULATION_OF_DNA_METHYLATION	0.0260635	0.195736	0.352488	0.707763	1.57564	10	GO:0044030
GOBP_GLIAL_CELL_FATE_COMMITMENT	0.026358	0.197429	0.352488	0.707356	1.57474	10	GO:0021781
GOBP_LYMPHOCYTE_MIGRATION_INTO_LYMPHOID_ORGANS	0.0263565	0.197429	0.352488	-0.851305	-1.47503	4	GO:0097021
GOBP_MODIFICATION_OF_SYNAPTIC_STRUCTURE	0.0264643	0.198018	0.352488	-0.618752	-1.54137	14	GO:0099563
GOBP_RESPONSE_TO_CAMPTOTHECIN	0.0264643	0.198018	0.352488	0.792509	1.56874	7	GO:1901563
GOBP_POSITIVE_REGULATION_OF_LONG_TERM_SYNAPTIC_DEPRESSION	0.026496	0.198151	0.352488	0.869206	1.50339	4	GO:1900454
GOBP_MESONEPHROS_DEVELOPMENT	0.0265248	0.198259	0.352488	-0.399688	-1.42688	66	GO:0001823
GOBP_NEGATIVE_REGULATION_OF_REACTIVE_OXYGEN_SPECIES_BIOSYNTHETIC_PROCESS	0.0265382	0.198259	0.352488	-0.662642	-1.57461	12	GO:1903427
GOBP_AMINO_SUGAR_BIOSYNTHETIC_PROCESS	0.0266001	0.198514	0.352488	-0.955727	-1.37385	2	GO:0046349
GOBP_UDP_N_ACETYLGLUCOSAMINE_BIOSYNTHETIC_PROCESS	0.0266001	0.198514	0.352488	-0.955727	-1.37385	2	GO:0006048
GOCC_ARP2_3_PROTEIN_COMPLEX	0.026694	0.198903	0.352488	-0.794779	-1.54272	6	GO:0005885
GOBP_REGULATION_OF_ADENYLATE_CYCLASE_ACTIVITY	0.0272162	0.202371	0.352488	-0.550845	-1.54878	23	GO:0045761
GOBP_RESPONSE_TO_EPIDERMAL_GROWTH_FACTOR	0.0272162	0.202371	0.352488	-0.555985	-1.54933	22	GO:0070849
GOBP_RESPONSE_TO_PAIN	0.0273373	0.20285	0.352488	0.595598	1.61157	21	GO:0048265
GOBP_PROTEIN_HOMOTETRAMERIZATION	0.02741	0.203023	0.352488	0.518594	1.49189	28	GO:0051289
GOBP_REGULATION_OF_HYDROGEN_PEROXIDE_METABOLIC_PROCESS	0.0274174	0.203023	0.352488	-0.57791	-1.52034	18	GO:0010310
GOBP_HYDROGEN_PEROXIDE_BIOSYNTHETIC_PROCESS	0.0274694	0.203302	0.352488	-0.660942	-1.57057	12	GO:0050665
GOBP_REGULATION_OF_PROTEIN_BINDING	0.0275164	0.203457	0.352488	-0.328594	-1.31568	144	GO:0043393
GOCC_MICROTUBULE_ORGANIZING_CENTER	0.0275338	0.203463	0.352488	0.29528	1.24328	454	GO:0005815
GOBP_NEGATIVE_REGULATION_OF_HYDROGEN_PEROXIDE_METABOLIC_PROCESS	0.0276773	0.20387	0.352488	-0.745924	-1.56826	8	GO:0010727
GOBP_PROTEIN_INSERTION_INTO_ER_MEMBRANE	0.0276889	0.20387	0.352488	0.635818	1.56111	15	GO:0045048
GOBP_PROTEIN_LOCALIZATION_TO_CELL_SURFACE	0.0276833	0.20387	0.352488	-0.352356	-1.33268	90	GO:0034394
GOBP_REGULATION_OF_CALCIUM_ION_TRANSPORT	0.0276536	0.20387	0.352488	-0.320819	-1.2647	131	GO:0051924
GOBP_TAIL_ANCHORED_MEMBRANE_PROTEIN_INSERTION_INTO_ER_MEMBRANE	0.0276889	0.20387	0.352488	0.635818	1.56111	15	GO:0071816
GOCC_BOX_H_ACA_TELOMERASE_RNP_COMPLEX	0.0276889	0.20387	0.352488	0.916582	1.47119	3	GO:0090661
GOMF_MISMATCHED_DNA_BINDING	0.0277205	0.203998	0.352488	0.589945	1.55221	19	GO:0030983
GOMF_TRANSCRIPTION_COREGULATOR_ACTIVITY	0.0278184	0.204613	0.352488	0.314339	1.26978	268	GO:0003712
GOMF_CATALYTIC_ACTIVITY_ACTING_ON_DNA	0.0278924	0.205052	0.352488	0.343964	1.31512	166	GO:0140097
GOBP_CD4_POSITIVE_ALPHA_BETA_T_CELL_ACTIVATION	0.02799	0.205346	0.352488	-0.504427	-1.46615	26	GO:0035710
GOBP_NEGATIVE_REGULATION_OF_IMMUNE_RESPONSE	0.027955	0.205346	0.352488	-0.386436	-1.41339	74	GO:0050777
GOBP_REGULATION_OF_TRANSCRIPTION_OF_NUCLEOLAR_LARGE_RRNA_BY_RNA_POLYMERASE_I	0.0279789	0.205346	0.352488	0.726485	1.57262	9	GO:1901836
GOBP_NEGATIVE_REGULATION_OF_MHC_CLASS_II_BIOSYNTHETIC_PROCESS	0.0280703	0.20583	0.352488	0.94841	1.40018	2	GO:0045347
GOBP_APOLIPOPROTEIN_A_I_MEDIATED_SIGNALING_PATHWAY	0.0283738	0.206191	0.352488	0.948146	1.39979	2	GO:0038027
GOBP_ENAMEL_MINERALIZATION	0.0283738	0.206191	0.352488	0.948066	1.39967	2	GO:0070166
GOBP_LEUKOCYTE_MIGRATION	0.0283217	0.206191	0.352488	-0.31287	-1.26141	153	GO:0050900
GOBP_NEGATIVE_REGULATION_OF_INNATE_IMMUNE_RESPONSE	0.0283517	0.206191	0.352488	-0.563384	-1.53388	20	GO:0045824
GOBP_PARALLEL_ACTIN_FILAMENT_BUNDLE_ASSEMBLY	0.0282022	0.206191	0.352488	-0.792038	-1.5374	6	GO:0030046
GOBP_PLATELET_DENSE_GRANULE_ORGANIZATION	0.0283738	0.206191	0.352488	0.948146	1.39979	2	GO:0060155
GOCC_CAVEOLA	0.0282629	0.206191	0.352488	-0.447478	-1.45453	42	GO:0005901
GOMF_APOLIPOPROTEIN_A_I_BINDING	0.0283738	0.206191	0.352488	0.948146	1.39979	2	GO:0034186
GOMF_PHOSPHATIDYLSERINE_FLOPPASE_ACTIVITY	0.0283738	0.206191	0.352488	0.948146	1.39979	2	GO:0090556
GOMF_TOLL_LIKE_RECEPTOR_BINDING	0.0283683	0.206191	0.352488	-0.576731	-1.51724	18	GO:0035325
GOBP_REGULATION_OF_ASTROCYTE_DIFFERENTIATION	0.0284746	0.206778	0.352488	-0.604099	-1.53476	15	GO:0048710
GOBP_APOPTOTIC_PROCESS_INVOLVED_IN_MORPHOGENESIS	0.0285045	0.206784	0.352488	-0.514961	-1.5103	27	GO:0060561
GOBP_DOPAMINE_TRANSPORT	0.0285199	0.206791	0.352488	-0.475924	-1.48158	35	GO:0015872
GOBP_EPITHELIAL_CELL_PROLIFERATION_INVOLVED_IN_SALIVARY_GLAND_MORPHOGENESIS	0.028794	0.207097	0.352488	-0.845759	-1.46542	4	GO:0060664
GOBP_FOREBRAIN_VENTRICULAR_ZONE_PROGENITOR_CELL_DIVISION	0.028794	0.207097	0.352488	-0.845759	-1.46542	4	GO:0021869
GOBP_G_PROTEIN_COUPLED_RECEPTOR_INTERNALIZATION	0.028794	0.207097	0.352488	-0.846207	-1.4662	4	GO:0002031
GOBP_IMPORT_INTO_CELL	0.0287262	0.207097	0.352488	-0.364742	-1.36702	86	GO:0098657
GOBP_LIMB_BUD_FORMATION	0.028794	0.207097	0.352488	-0.845759	-1.46542	4	GO:0060174
GOBP_MESENCHYMAL_CELL_PROLIFERATION_INVOLVED_IN_LUNG_DEVELOPMENT	0.028794	0.207097	0.352488	-0.845759	-1.46542	4	GO:0060916
GOBP_OTIC_VESICLE_FORMATION	0.028794	0.207097	0.352488	-0.845759	-1.46542	4	GO:0030916
GOBP_REGULATION_OF_CELL_CELL_ADHESION	0.028653	0.207097	0.352488	-0.313378	-1.2783	165	GO:0022407
GOBP_REGULATION_OF_EPITHELIAL_CELL_DIFFERENTIATION	0.0286358	0.207097	0.352488	-0.352444	-1.34271	97	GO:0030856
GOBP_RESPONSE_TO_MOLECULE_OF_FUNGAL_ORIGIN	0.028794	0.207097	0.352488	-0.846475	-1.46666	4	GO:0002238
GOBP_REGULATION_OF_T_HELPER_17_CELL_LINEAGE_COMMITMENT	0.0289702	0.208154	0.352488	-0.98265	-1.30663	1	GO:2000328
GOMF_FIBRONECTIN_BINDING	0.0289702	0.208154	0.352488	-0.98265	-1.30663	1	GO:0001968
GOBP_VENTRICULAR_SYSTEM_DEVELOPMENT	0.0290174	0.208283	0.352488	0.632231	1.52919	14	GO:0021591
GOCC_NUCLEAR_REPLICATION_FORK	0.0290085	0.208283	0.352488	0.648861	1.54366	13	GO:0043596
GOBP_WATER_HOMEOSTASIS	0.0290356	0.20831	0.352488	-0.494316	-1.47419	30	GO:0030104
GOCC_RETROMER_COMPLEX	0.0291734	0.209088	0.352488	-0.742479	-1.56102	8	GO:0030904
GOBP_POSITIVE_REGULATION_OF_MYELOID_LEUKOCYTE_DIFFERENTIATION	0.0292178	0.209196	0.352488	-0.612183	-1.525	14	GO:0002763
GOCC_CONDENSED_NUCLEAR_CHROMOSOME	0.0292494	0.209318	0.352488	0.484891	1.46104	37	GO:0000794
GOCC_PHOSPHATIDYLINOSITOL_3_KINASE_COMPLEX	0.0294087	0.210247	0.352488	-0.791153	-1.53568	6	GO:0005942
GOBP_CELLULAR_RESPONSE_TO_HYDROGEN_PEROXIDE	0.0295278	0.210823	0.352488	-0.41238	-1.42847	56	GO:0070301
GOBP_DUCTUS_ARTERIOSUS_CLOSURE	0.0295807	0.210844	0.352488	0.983477	1.30699	1	GO:0097070
GOBP_MESENCHYME_MIGRATION	0.0295807	0.210844	0.352488	0.983477	1.30699	1	GO:0090131
GOBP_NEGATIVE_REGULATION_OF_MAST_CELL_DEGRANULATION	0.0295807	0.210844	0.352488	0.983477	1.30699	1	GO:0043305
GOBP_T_CELL_DIFFERENTIATION_IN_THYMUS	0.0296892	0.211512	0.352488	-0.443426	-1.42432	40	GO:0033077
GOBP_CELL_CYCLE_DNA_REPLICATION	0.0297961	0.212062	0.352488	0.483524	1.45692	37	GO:0044786
GOBP_POSTREPLICATION_REPAIR	0.0297858	0.212062	0.352488	0.591694	1.53768	18	GO:0006301
GOBP_REGULATION_OF_CARDIOCYTE_DIFFERENTIATION	0.0298257	0.212167	0.352488	-0.59872	-1.55387	17	GO:1905207
GOBP_KIDNEY_EPITHELIUM_DEVELOPMENT	0.0298819	0.212461	0.352488	-0.366897	-1.3815	89	GO:0072073
GOBP_NEURAL_RETINA_DEVELOPMENT	0.0299597	0.212552	0.352488	-0.378972	-1.36793	70	GO:0003407
GOBP_REGULATION_OF_RECEPTOR_BINDING	0.0300138	0.212552	0.352488	-0.733041	-1.58258	9	GO:1900120
GOBP_SMALL_MOLECULE_METABOLIC_PROCESS	0.0300842	0.212945	0.287857	0.269119	1.18405	940	GO:0044281
GOBP_POSITIVE_REGULATION_OF_TRANSMEMBRANE_RECEPTOR_PROTEIN_SERINE_THREONINE_KINASE_SIGNALING_PATHWAY	0.0301062	0.212995	0.352488	-0.408916	-1.41965	58	GO:0090100
GOBP_SMALL_NUCLEOLAR_RIBONUCLEOPROTEIN_COMPLEX_ASSEMBLY	0.0301867	0.213354	0.352488	0.827303	1.51256	5	GO:0000491
GOMF_CO_RECEPTOR_BINDING	0.0301867	0.213354	0.352488	-0.764618	-1.5667	7	GO:0039706
GOBP_ACTIN_POLYMERIZATION_DEPENDENT_CELL_MOTILITY	0.0303175	0.214172	0.352488	-0.842158	-1.45918	4	GO:0070358
GOBP_ACTIN_FILAMENT_BASED_MOVEMENT	0.0303413	0.214234	0.352488	-0.390973	-1.3934	65	GO:0030048
GOCC_IMMUNOLOGICAL_SYNAPSE	0.0304415	0.214835	0.352488	-0.611694	-1.52379	14	GO:0001772
GOBP_CELLULAR_RESPONSE_TO_TEMPERATURE_STIMULUS	0.030594	0.215167	0.352488	0.913571	1.46635	3	GO:0071502
GOBP_MANGANESE_ION_TRANSMEMBRANE_TRANSPORT	0.030594	0.215167	0.352488	0.913571	1.46635	3	GO:0071421
GOBP_REGULATION_OF_BINDING	0.0305678	0.215167	0.352488	-0.290464	-1.2505	247	GO:0051098
GOBP_ZINC_ION_TRANSPORT	0.030594	0.215167	0.352488	0.913571	1.46635	3	GO:0006829
GOMF_MANGANESE_ION_TRANSMEMBRANE_TRANSPORTER_ACTIVITY	0.030594	0.215167	0.352488	0.913571	1.46635	3	GO:0005384
GOMF_TRANSITION_METAL_ION_TRANSMEMBRANE_TRANSPORTER_ACTIVITY	0.030594	0.215167	0.352488	0.913571	1.46635	3	GO:0046915
GOBP_NEGATIVE_REGULATION_OF_INTRINSIC_APOPTOTIC_SIGNALING_PATHWAY_IN_RESPONSE_TO_DNA_DAMAGE	0.0306315	0.215219	0.352488	0.576604	1.52994	20	GO:1902230
GOBP_OUTER_EAR_MORPHOGENESIS	0.0308197	0.216116	0.352488	0.98287	1.30619	1	GO:0042473
GOBP_SEMICIRCULAR_CANAL_MORPHOGENESIS	0.0308197	0.216116	0.352488	0.98287	1.30619	1	GO:0048752
GOBP_SOFT_PALATE_DEVELOPMENT	0.0308197	0.216116	0.352488	0.98287	1.30619	1	GO:0060023
GOBP_PROTEIN_LOCALIZATION_TO_NUCLEOLUS	0.0308895	0.216499	0.352488	0.589671	1.59553	21	GO:1902570
GOBP_REGULATION_OF_HORMONE_BIOSYNTHETIC_PROCESS	0.0309373	0.216728	0.352488	-0.729179	-1.57424	9	GO:0046885
GOBP_ANTIGEN_PROCESSING_AND_PRESENTATION_OF_PEPTIDE_ANTIGEN	0.0311729	0.217811	0.352488	0.538948	1.51515	26	GO:0048002
GOBP_PROTEIN_LOCALIZATION_TO_NUCLEOPLASM	0.0311986	0.217811	0.352488	0.797652	1.52854	6	GO:1990173
GOCC_PRESYNAPTIC_MEMBRANE	0.0311841	0.217811	0.352488	-0.376925	-1.38106	75	GO:0042734
GOBP_NEGATIVE_REGULATION_OF_GUANYL_NUCLEOTIDE_EXCHANGE_FACTOR_ACTIVITY	0.0312451	0.218029	0.352488	-0.72763	-1.5709	9	GO:1905098
GOBP_CERAMIDE_CATABOLIC_PROCESS	0.0312636	0.218052	0.321776	-0.486321	-1.46871	31	GO:0046514
GOBP_NEGATIVE_REGULATION_OF_SIGNAL_TRANSDUCTION_IN_ABSENCE_OF_LIGAND	0.0315379	0.219225	0.321776	-0.568775	-1.4963	18	GO:1901099
GOBP_NEGATIVE_REGULATION_OF_SODIUM_ION_TRANSPORT	0.0315393	0.219225	0.321776	-0.840388	-1.45611	4	GO:0010766
GOBP_REGULATION_OF_GLUTAMATE_RECEPTOR_SIGNALING_PATHWAY	0.0315393	0.219225	0.321776	-0.840524	-1.45635	4	GO:1900449
GOCC_STEREOCILIUM_BASE	0.0315393	0.219225	0.321776	-0.840473	-1.45626	4	GO:0120044
GOMF_G_PROTEIN_COUPLED_GLUTAMATE_RECEPTOR_BINDING	0.0315393	0.219225	0.321776	-0.840524	-1.45635	4	GO:0035256
GOMF_TYPE_5_METABOTROPIC_GLUTAMATE_RECEPTOR_BINDING	0.0315393	0.219225	0.321776	-0.840524	-1.45635	4	GO:0031802
GOBP_POSITIVE_REGULATION_OF_CYCLASE_ACTIVITY	0.031573	0.219352	0.321776	-0.739676	-1.55512	8	GO:0031281
GOBP_LAMELLIPODIUM_MORPHOGENESIS	0.0316683	0.219481	0.321776	-0.826823	-1.52412	5	GO:0072673
GOBP_REGULATION_OF_TRANSCRIPTION_FROM_RNA_POLYMERASE_II_PROMOTER_IN_RESPONSE_TO_OXIDATIVE_STRESS	0.0316683	0.219481	0.321776	-0.828299	-1.52684	5	GO:0043619
GOCC_BCL_2_FAMILY_PROTEIN_COMPLEX	0.0316683	0.219481	0.321776	-0.827048	-1.52454	5	GO:0097136
GOMF_BH3_DOMAIN_BINDING	0.0316683	0.219481	0.321776	-0.827048	-1.52454	5	GO:0051434
GOMF_BH_DOMAIN_BINDING	0.0316683	0.219481	0.321776	-0.827048	-1.52454	5	GO:0051400
GOBP_REGULATION_OF_DEPHOSPHORYLATION	0.0316965	0.219569	0.321776	-0.416079	-1.42898	55	GO:0035303
GOCC_SPLICEOSOMAL_TRI_SNRNP_COMPLEX	0.0318747	0.220383	0.321776	0.615312	1.57444	17	GO:0097526
GOBP_REGULATION_OF_TUBE_SIZE	0.0319238	0.220503	0.321776	-0.392634	-1.42012	69	GO:0035150
GOMF_TRANSFERASE_ACTIVITY_TRANSFERRING_ONE_CARBON_GROUPS	0.0319132	0.220503	0.321776	0.38371	1.38988	106	GO:0016741
GOBP_NEGATIVE_REGULATION_OF_NEUROBLAST_PROLIFERATION	0.0321552	0.221352	0.321776	-0.981629	-1.30527	1	GO:0007406
GOBP_OBSERVATIONAL_LEARNING	0.0321552	0.221352	0.321776	-0.981629	-1.30527	1	GO:0098597
GOBP_POSITIVE_REGULATION_OF_PLASMA_MEMBRANE_BOUNDED_CELL_PROJECTION_ASSEMBLY	0.0321137	0.221352	0.321776	-0.378288	-1.38577	77	GO:0120034
GOMF_NEUROPEPTIDE_Y_RECEPTOR_ACTIVITY	0.0320934	0.221352	0.321776	0.630419	1.58027	16	GO:0004983
GOBP_POSITIVE_REGULATION_OF_VASCULAR_ENDOTHELIAL_GROWTH_FACTOR_RECEPTOR_SIGNALING_PATHWAY	0.0321962	0.221428	0.321776	-0.951561	-1.36786	2	GO:0030949
GOMF_LIGASE_ACTIVITY_FORMING_CARBON_NITROGEN_BONDS	0.0321972	0.221428	0.321776	0.585229	1.5398	19	GO:0016879
GOMF_FOUR_WAY_JUNCTION_DNA_BINDING	0.0323176	0.222042	0.321776	0.573952	1.52291	20	GO:0000400
GOBP_REGULATION_OF_GTP_BINDING	0.032465	0.22284	0.321776	-0.681831	-1.57575	11	GO:1904424
GOBP_CITRULLINE_METABOLIC_PROCESS	0.0324825	0.222853	0.321776	-0.899688	-1.41926	3	GO:0000052
GOBP_METANEPHRIC_NEPHRON_MORPHOGENESIS	0.0325163	0.222978	0.321776	-0.551835	-1.50243	20	GO:0072273
GOBP_PHOSPHOLIPID_DEPHOSPHORYLATION	0.0326024	0.223461	0.321776	-0.570886	-1.56603	21	GO:0046839
GOBP_HISTAMINE_PRODUCTION_INVOLVED_IN_INFLAMMATORY_RESPONSE	0.0328981	0.224948	0.321776	-0.823552	-1.51809	5	GO:0002349
GOBP_HISTAMINE_SECRETION	0.0328981	0.224948	0.321776	-0.823552	-1.51809	5	GO:0001821
GOBP_HISTAMINE_TRANSPORT	0.0328981	0.224948	0.321776	-0.823552	-1.51809	5	GO:0051608
GOBP_REGULATION_OF_HISTAMINE_SECRETION_BY_MAST_CELL	0.0328981	0.224948	0.321776	-0.823552	-1.51809	5	GO:1903593
GOBP_STEM_CELL_DIVISION	0.0328515	0.224948	0.321776	0.698265	1.5545	10	GO:0017145
GOBP_REGULATION_OF_OXIDATIVE_STRESS_INDUCED_INTRINSIC_APOPTOTIC_SIGNALING_PATHWAY	0.0329334	0.225082	0.321776	-0.448082	-1.40994	37	GO:1902175
GOCC_IRON_SULFUR_CLUSTER_ASSEMBLY_COMPLEX	0.0329813	0.225301	0.321776	0.79614	1.52564	6	GO:1990229
GOBP_CELL_FATE_DETERMINATION	0.033083	0.225323	0.321776	-0.469213	-1.46069	35	GO:0001709
GOBP_PEPTIDYL_SERINE_MODIFICATION	0.0331243	0.225323	0.321776	-0.314205	-1.27983	164	GO:0018209
GOBP_POLYSACCHARIDE_BIOSYNTHETIC_PROCESS	0.0331738	0.225323	0.321776	-0.622768	-1.53547	13	GO:0000271
GOBP_POSITIVE_REGULATION_OF_AUTOPHAGY	0.0330798	0.225323	0.321776	-0.434808	-1.426	43	GO:0010508
GOBP_PROTEIN_AUTOUBIQUITINATION	0.0331006	0.225323	0.321776	-0.38578	-1.38999	68	GO:0051865
GOBP_REGULATION_OF_DNA_RECOMBINATION	0.0331106	0.225323	0.321776	0.401467	1.38394	78	GO:0000018
GOBP_REGULATION_OF_OXIDATIVE_PHOSPHORYLATION	0.0331012	0.225323	0.321776	-0.898955	-1.4181	3	GO:0002082
GOBP_REGULATION_OF_SYNAPTIC_TRANSMISSION_CHOLINERGIC	0.0330954	0.225323	0.321776	-0.680276	-1.57215	11	GO:0032222
GOMF_CALCIUM_DEPENDENT_PROTEIN_KINASE_ACTIVITY	0.0331012	0.225323	0.321776	-0.898955	-1.4181	3	GO:0010857
GOCC_RIBBON_SYNAPSE	0.0332411	0.225673	0.321776	0.94301	1.39221	2	GO:0097470
GOBP_CARDIAC_NEURAL_CREST_CELL_DEVELOPMENT_INVOLVED_IN_OUTFLOW_TRACT_MORPHOGENESIS	0.0333028	0.225877	0.321776	-0.573662	-1.52925	19	GO:0061309
GOBP_CARDIAC_NEURAL_CREST_CELL_DIFFERENTIATION_INVOLVED_IN_HEART_DEVELOPMENT	0.0333028	0.225877	0.321776	-0.573662	-1.52925	19	GO:0061307
GOBP_NUCLEOLAR_LARGE_RRNA_TRANSCRIPTION_BY_RNA_POLYMERASE_I	0.0335059	0.226716	0.321776	0.676279	1.55454	11	GO:0042790
GOBP_RRNA_TRANSCRIPTION	0.0335059	0.226716	0.321776	0.676279	1.55454	11	GO:0009303
GOBP_MUSCLE_TISSUE_DEVELOPMENT	0.033563	0.226906	0.321776	-0.304392	-1.25858	181	GO:0060537
GOBP_NEGATIVE_REGULATION_OF_UBIQUITIN_PROTEIN_TRANSFERASE_ACTIVITY	0.0335918	0.226975	0.321776	-0.450483	-1.43958	39	GO:0051444
GOBP_CELLULAR_PIGMENTATION	0.0337381	0.227319	0.321776	-0.46718	-1.45436	35	GO:0033059
GOBP_FUCOSE_METABOLIC_PROCESS	0.0336889	0.227319	0.321776	0.539768	1.48552	24	GO:0006004
GOBP_NECROPTOTIC_SIGNALING_PATHWAY	0.0337381	0.227319	0.321776	-0.549402	-1.53099	22	GO:0097527
GOCC_PLATELET_DENSE_GRANULE_MEMBRANE	0.0337257	0.227319	0.321776	-0.679426	-1.57019	11	GO:0031088
GOCC_PRE_SNORNP_COMPLEX	0.0337035	0.227319	0.321776	0.825932	1.51005	5	GO:0070761
GOBP_ESTABLISHMENT_OR_MAINTENANCE_OF_CELL_POLARITY	0.0338542	0.227993	0.321776	-0.320367	-1.2815	143	GO:0007163
GOBP_CELLULAR_RESPONSE_TO_MANGANESE_ION	0.0339785	0.228435	0.321776	-0.736665	-1.54879	8	GO:0071287
GOBP_GTP_METABOLIC_PROCESS	0.0339997	0.228435	0.321776	-0.648668	-1.5414	12	GO:0046039
GOBP_LEUKOCYTE_MIGRATION_INVOLVED_IN_INFLAMMATORY_RESPONSE	0.0339997	0.228435	0.321776	-0.649414	-1.54318	12	GO:0002523
GOBP_PROTEIN_AUTOPROCESSING	0.0339997	0.228435	0.321776	-0.649117	-1.54247	12	GO:0016540
GOCC_SECONDARY_LYSOSOME	0.0339997	0.228435	0.321776	-0.649288	-1.54288	12	GO:0005767
GOBP_REGULATION_OF_DENDRITIC_SPINE_MAINTENANCE	0.0341279	0.229188	0.321776	-0.822353	-1.51588	5	GO:1902950
GOBP_GRANULOCYTE_MIGRATION	0.0342993	0.230231	0.321776	-0.427875	-1.44782	50	GO:0097530
GOBP_REGULATION_OF_EPIDERMAL_GROWTH_FACTOR_ACTIVATED_RECEPTOR_ACTIVITY	0.0343386	0.230386	0.321776	-0.593804	-1.50861	15	GO:0007176
GOMF_RIBOSOMAL_SMALL_SUBUNIT_BINDING	0.0344063	0.230624	0.321776	0.669805	1.5743	12	GO:0043024
GOCC_FIBRINOGEN_COMPLEX	0.0346235	0.231778	0.321776	-0.588986	-1.51662	16	GO:0005577
GOMF_GLUTAMATE_RECEPTOR_BINDING	0.0345961	0.231778	0.321776	-0.572946	-1.52734	19	GO:0035254
GOMF_HYALURONIC_ACID_BINDING	0.0346272	0.231778	0.321776	0.69568	1.54875	10	GO:0005540
GOCC_CHROMATOID_BODY	0.034673	0.231976	0.321776	0.620907	1.5245	15	GO:0033391
GOBP_PENTOSE_METABOLIC_PROCESS	0.0347164	0.232158	0.321776	0.585378	1.58392	21	GO:0019321
GOMF_HMG_BOX_DOMAIN_BINDING	0.0347428	0.232226	0.321776	0.783776	1.55145	7	GO:0071837
GOMF_CHAPERONE_BINDING	0.0348955	0.233028	0.321776	-0.35699	-1.31218	79	GO:0051087
GOBP_POSITIVE_REGULATION_OF_VASCULAR_ENDOTHELIAL_GROWTH_FACTOR_PRODUCTION	0.0349421	0.233231	0.321776	-0.588685	-1.52782	17	GO:0010575
GOBP_CHEMOREPULSION_OF_AXON	0.0350123	0.23359	0.321776	0.853572	1.47635	4	GO:0061643
GOBP_RESPONSE_TO_ABIOTIC_STIMULUS	0.0350857	0.233861	0.321776	-0.246212	-1.15219	720	GO:0009628
GOBP_REGULATION_OF_KIDNEY_SIZE	0.0353577	0.235564	0.321776	-0.819477	-1.51058	5	GO:0035564
GOMF_UBIQUITIN_LIKE_PROTEIN_TRANSFERASE_ACTIVITY	0.0354334	0.235959	0.321776	-0.276669	-1.22566	329	GO:0019787
GOBP_POSITIVE_REGULATION_OF_INTERLEUKIN_17_PRODUCTION	0.0354619	0.236038	0.321776	-0.757031	-1.55116	7	GO:0032740
GOBP_MODIFICATION_OF_POSTSYNAPTIC_STRUCTURE	0.0356168	0.236738	0.321776	-0.675635	-1.56143	11	GO:0099010
GOBP_PHOSPHATIDYLINOSITOL_DEPHOSPHORYLATION	0.0356085	0.236738	0.321776	-0.619431	-1.52724	13	GO:0046856
GOMF_PHOSPHATIDYLINOSITOL_PHOSPHATE_PHOSPHATASE_ACTIVITY	0.0356085	0.236738	0.321776	-0.619431	-1.52724	13	GO:0052866
GOBP_IRES_DEPENDENT_VIRAL_TRANSLATIONAL_INITIATION	0.03564	0.236782	0.321776	0.730344	1.51468	8	GO:0075522
GOBP_REGULATION_OF_UBIQUITIN_PROTEIN_TRANSFERASE_ACTIVITY	0.0356844	0.236967	0.321776	-0.386119	-1.37611	65	GO:0051438
GOBP_DOUBLE_STRAND_BREAK_REPAIR_VIA_BREAK_INDUCED_REPLICATION	0.035811	0.237218	0.321776	0.693908	1.5448	10	GO:0000727
GOBP_REGULATION_OF_TYPE_B_PANCREATIC_CELL_DEVELOPMENT	0.0358385	0.237218	0.321776	0.717511	1.55319	9	GO:2000074
GOCC_PI_BODY	0.035811	0.237218	0.321776	0.69158	1.53962	10	GO:0071546
GOMF_SEQUENCE_SPECIFIC_DNA_BINDING	0.0357599	0.237218	0.271289	0.282738	1.21063	590	GO:0043565
GOMF_SULFUR_COMPOUND_TRANSMEMBRANE_TRANSPORTER_ACTIVITY	0.0358261	0.237218	0.321776	-0.833186	-1.44364	4	GO:1901682
GOCC_POSTSYNAPTIC_DENSITY_MEMBRANE	0.0358982	0.237503	0.321776	-0.396664	-1.38572	61	GO:0098839
GOBP_REGULATION_OF_CILIUM_BEAT_FREQUENCY	0.0359525	0.23772	0.321776	0.793214	1.52003	6	GO:0003356
GOBP_SOMATIC_DIVERSIFICATION_OF_IMMUNOGLOBULINS	0.0359642	0.23772	0.321776	0.473052	1.45279	41	GO:0016445
GOBP_NEGATIVE_REGULATION_OF_PROTEIN_CONTAINING_COMPLEX_ASSEMBLY	0.036066	0.238172	0.321776	-0.374599	-1.36701	73	GO:0031333
GOBP_NEUROMUSCULAR_PROCESS	0.0360522	0.238172	0.321776	-0.380082	-1.39015	74	GO:0050905
GOBP_CARDIAC_MUSCLE_CELL_FATE_COMMITMENT	0.0363314	0.238763	0.321776	-0.9472	-1.3616	2	GO:0060923
GOBP_CD4_POSITIVE_CD25_POSITIVE_ALPHA_BETA_REGULATORY_T_CELL_DIFFERENTIATION	0.0363314	0.238763	0.321776	-0.947231	-1.36164	2	GO:0002361
GOBP_NEUTROPHIL_EXTRAVASATION	0.0363314	0.238763	0.321776	-0.947231	-1.36164	2	GO:0072672
GOBP_POSITIVE_REGULATION_OF_TELOMERASE_RNA_LOCALIZATION_TO_CAJAL_BODY	0.0361892	0.238763	0.321776	0.852083	1.47377	4	GO:1904874
GOBP_PROTEIN_AUTOPHOSPHORYLATION	0.0363393	0.238763	0.321776	-0.319511	-1.30294	159	GO:0046777
GOBP_REGULATION_OF_EPITHELIAL_CELL_DIFFERENTIATION_INVOLVED_IN_KIDNEY_DEVELOPMENT	0.0362472	0.238763	0.321776	-0.675201	-1.56042	11	GO:2000696
GOBP_REGULATION_OF_HYPERSENSITIVITY	0.0363314	0.238763	0.321776	-0.947231	-1.36164	2	GO:0002883
GOBP_REGULATION_OF_NEUTROPHIL_EXTRAVASATION	0.0363314	0.238763	0.321776	-0.947231	-1.36164	2	GO:2000389
GOCC_AUTOPHAGOSOME_MEMBRANE	0.0362563	0.238763	0.321776	-0.566505	-1.55401	21	GO:0000421
GOBP_CELLULAR_RESPONSE_TO_STEROL	0.036495	0.239465	0.321776	-0.646836	-1.53705	12	GO:0036315
GOBP_CORNEA_DEVELOPMENT_IN_CAMERA_TYPE_EYE	0.0365468	0.239465	0.321776	0.792772	1.51919	6	GO:0061303
GOBP_POSITIVE_REGULATION_OF_DOUBLE_STRAND_BREAK_REPAIR	0.0365409	0.239465	0.321776	-0.373381	-1.36807	75	GO:2000781
GOMF_CYSTEINE_TYPE_ENDOPEPTIDASE_INHIBITOR_ACTIVITY_INVOLVED_IN_APOPTOTIC_PROCESS	0.0365176	0.239465	0.321776	-0.465498	-1.45264	36	GO:0043027
GOBP_CELL_FATE_COMMITMENT	0.0366923	0.240061	0.321776	-0.326334	-1.28577	133	GO:0045165
GOBP_POSITIVE_REGULATION_OF_DNA_REPAIR	0.0367218	0.240061	0.321776	-0.346508	-1.30681	88	GO:0045739
GOBP_TRANSCRIPTION_BY_RNA_POLYMERASE_I	0.0366901	0.240061	0.321776	0.494605	1.47831	36	GO:0006360
GOMF_FOUR_WAY_JUNCTION_HELICASE_ACTIVITY	0.0367193	0.240061	0.321776	0.667184	1.56814	12	GO:0009378
GOBP_DEPHOSPHORYLATION_OF_RNA_POLYMERASE_II_C_TERMINAL_DOMAIN	0.0367776	0.240206	0.321776	0.850166	1.47046	4	GO:0070940
GOMF_RNA_POLYMERASE_II_CTD_HEPTAPEPTIDE_REPEAT_PHOSPHATASE_ACTIVITY	0.0367776	0.240206	0.321776	0.850166	1.47046	4	GO:0008420
GOBP_MAINTENANCE_OF_PROTEIN_LOCATION_IN_NUCLEUS	0.037004	0.241023	0.321776	0.617261	1.51555	15	GO:0051457
GOBP_PROTEIN_N_LINKED_GLYCOSYLATION	0.0370458	0.241186	0.321776	0.472757	1.45188	41	GO:0006487
GOBP_RESPONSE_TO_AXON_INJURY	0.0371073	0.241476	0.321776	-0.345317	-1.30606	90	GO:0048678
GOBP_POSITIVE_REGULATION_OF_PROTEIN_SUMOYLATION	0.0372204	0.241992	0.321776	-0.753817	-1.54457	7	GO:0033235
GOBP_CELLULAR_RESPONSE_TO_REACTIVE_NITROGEN_SPECIES	0.0374321	0.242705	0.321776	-0.590255	-1.49959	15	GO:1902170
GOBP_CELL_PROLIFERATION_IN_MIDBRAIN	0.037366	0.242705	0.321776	0.84887	1.46822	4	GO:0033278
GOBP_POSITIVE_REGULATION_OF_PROTEIN_DEACETYLATION	0.0374321	0.242705	0.321776	-0.590671	-1.50065	15	GO:0090312
GOBP_REGULATION_OF_PODOSOME_ASSEMBLY	0.0374321	0.242705	0.321776	-0.891679	-1.40662	3	GO:0071801
GOBP_TANGENTIAL_MIGRATION_FROM_THE_SUBVENTRICULAR_ZONE_TO_THE_OLFACTORY_BULB	0.0374212	0.242705	0.321776	-0.501621	-1.47118	27	GO:0022028
GOBP_PROTEIN_LOCALIZATION_TO_CELL_PERIPHERY	0.0375261	0.243095	0.321776	-0.292752	-1.25785	243	GO:1990778
GOMF_NUCLEOBASE_CONTAINING_COMPOUND_TRANSMEMBRANE_TRANSPORTER_ACTIVITY	0.0375129	0.243095	0.321776	-0.946293	-1.36029	2	GO:0015932
GOBP_COLLECTING_DUCT_DEVELOPMENT	0.0378173	0.244205	0.321776	-0.814008	-1.5005	5	GO:0072044
GOBP_EPITHELIAL_CELL_DIFFERENTIATION_INVOLVED_IN_PROSTATE_GLAND_DEVELOPMENT	0.0378065	0.244205	0.321776	-0.75038	-1.53753	7	GO:0060742
GOBP_METANEPHRIC_COLLECTING_DUCT_DEVELOPMENT	0.0378173	0.244205	0.321776	-0.814008	-1.5005	5	GO:0072205
GOBP_POSTSYNAPTIC_SPECIALIZATION_ORGANIZATION	0.0377966	0.244205	0.321776	0.576143	1.51589	19	GO:0099084
GOCC_CYTOSOLIC_SMALL_RIBOSOMAL_SUBUNIT	0.0379545	0.244649	0.321776	0.848535	1.46764	4	GO:0022627
GOCC_SMALL_RIBOSOMAL_SUBUNIT	0.0379545	0.244649	0.321776	0.848535	1.46764	4	GO:0015935
GOMF_CARBON_NITROGEN_LIGASE_ACTIVITY_WITH_GLUTAMINE_AS_AMIDO_N_DONOR	0.0379545	0.244649	0.321776	0.848641	1.46782	4	GO:0016884
GOMF_SUMO_LIGASE_ACTIVITY	0.0379379	0.244649	0.321776	0.568137	1.50747	20	GO:0061665
GOBP_POSITIVE_REGULATION_OF_PROTEIN_LOCALIZATION_TO_CELL_SURFACE	0.0381694	0.245702	0.321776	0.905007	1.45261	3	GO:2000010
GOMF_HISTONE_KINASE_ACTIVITY	0.0381694	0.245702	0.321776	0.71287	1.54315	9	GO:0035173
GOMF_CALCIUM_DEPENDENT_CYSTEINE_TYPE_ENDOPEPTIDASE_ACTIVITY	0.0382871	0.246348	0.321776	0.979422	1.3016	1	GO:0004198
GOBP_POSITIVE_REGULATION_OF_MAST_CELL_ACTIVATION	0.0383926	0.246805	0.321776	-0.748283	-1.53323	7	GO:0033005
GOBP_POSITIVE_REGULATION_OF_MAST_CELL_ACTIVATION_INVOLVED_IN_IMMUNE_RESPONSE	0.0383926	0.246805	0.321776	-0.748283	-1.53323	7	GO:0033008
GOBP_REGULATION_OF_PROTEIN_MODIFICATION_BY_SMALL_PROTEIN_CONJUGATION_OR_REMOVAL	0.0384637	0.247151	0.321776	-0.296886	-1.25737	210	GO:1903320
GOBP_TOLL_SIGNALING_PATHWAY	0.0384961	0.247247	0.321776	-0.78043	-1.51487	6	GO:0008063
GOBP_REGULATION_OF_PROTEIN_TARGETING	0.0385526	0.247388	0.321776	-0.398335	-1.40537	63	GO:1903533
GOBP_SYNAPTIC_VESICLE_UNCOATING	0.0386695	0.248026	0.321776	-0.889974	-1.40393	3	GO:0016191
GOBP_NEGATIVE_REGULATION_OF_PROTEIN_MODIFICATION_BY_SMALL_PROTEIN_CONJUGATION_OR_REMOVAL	0.0387654	0.248418	0.321776	-0.34527	-1.31538	97	GO:1903321
GOBP_MRNA_3_END_PROCESSING	0.038897	0.24915	0.321776	0.4916	1.46933	36	GO:0031124
GOBP_ANTIGEN_PROCESSING_AND_PRESENTATION_OF_ENDOGENOUS_PEPTIDE_ANTIGEN	0.0391023	0.249937	0.321776	-0.7791	-1.51228	6	GO:0002483
GOBP_COMPLEMENT_ACTIVATION_LECTIN_PATHWAY	0.0391225	0.249937	0.321776	-0.505877	-1.46748	25	GO:0001867
GOBP_ENDOTHELIAL_CELL_MIGRATION	0.0390734	0.249937	0.321776	-0.323465	-1.30003	147	GO:0043542
GOBP_RESPONSE_TO_TUMOR_NECROSIS_FACTOR	0.0391249	0.249937	0.321776	-0.325177	-1.28122	133	GO:0034612
GOBP_POST_TRANSLATIONAL_PROTEIN_MODIFICATION	0.0393045	0.250524	0.321776	0.513456	1.48731	29	GO:0043687
GOBP_REGULATION_OF_MESENCHYMAL_TO_EPITHELIAL_TRANSITION_INVOLVED_IN_METANEPHROS_MORPHOGENESIS	0.0392851	0.250524	0.321776	-0.945263	-1.35881	2	GO:0003339
GOBP_ENDONUCLEOLYTIC_CLEAVAGE_IN_ITS1_TO_SEPARATE_SSU_RRNA_FROM_5_8S_RRNA_AND_LSU_RRNA_FROM_TRICISTRONIC_RRNA_TRANSCRIPT_SSU_RRNA_5_8S_RRNA_LSU_RRNA	0.0393624	0.25067	0.321776	0.687705	1.53099	10	GO:0000447
GOMF_TRANSLATION_INITIATION_FACTOR_BINDING	0.0393624	0.25067	0.321776	0.63767	1.51703	13	GO:0031369
GOBP_ACTIN_NUCLEATION	0.0396339	0.251904	0.321776	-0.535749	-1.49294	22	GO:0045010
GOBP_FIBROBLAST_GROWTH_FACTOR_PRODUCTION	0.039662	0.251904	0.321776	-0.811278	-1.49547	5	GO:0090269
GOBP_OTIC_VESICLE_MORPHOGENESIS	0.039662	0.251904	0.321776	-0.810289	-1.49365	5	GO:0071600
GOBP_RESPONSE_TO_NERVE_GROWTH_FACTOR	0.0395989	0.251904	0.321776	-0.543163	-1.47882	20	GO:1990089
GOCC_GPI_ANCHOR_TRANSAMIDASE_COMPLEX	0.0397197	0.252159	0.321776	0.847547	1.46593	4	GO:0042765
GOBP_NEGATIVE_REGULATION_OF_CALCIUM_MEDIATED_SIGNALING	0.0397692	0.252248	0.321776	-0.505221	-1.46558	25	GO:0050849
GOCC_PLATELET_DENSE_GRANULE_LUMEN	0.0399068	0.252965	0.321776	-0.885622	-1.39707	3	GO:0031089
GOCC_SET1C_COMPASS_COMPLEX	0.0399176	0.252965	0.321776	0.610106	1.49798	15	GO:0048188
GOBP_EPITHELIAL_TUBE_FORMATION	0.0400672	0.253688	0.321776	-0.35394	-1.31827	83	GO:0072175
GOMF_CATECHOLAMINE_BINDING	0.0402477	0.254605	0.321776	-0.560461	-1.53743	21	GO:1901338
GOCC_MAIN_AXON	0.0404654	0.255642	0.321776	-0.437879	-1.39028	38	GO:0044304
GOBP_AXONEMAL_CENTRAL_APPARATUS_ASSEMBLY	0.0407372	0.257246	0.321776	0.81234	1.4852	5	GO:1904158
GOCC_FILOPODIUM	0.0409084	0.258213	0.321776	-0.407755	-1.37011	49	GO:0030175
GOCC_PML_BODY	0.0410509	0.258998	0.287857	0.396832	1.37879	85	GO:0016605
GOBP_NEGATIVE_REGULATION_OF_ALPHA_BETA_T_CELL_DIFFERENTIATION	0.0413233	0.260601	0.321776	-0.742164	-1.52069	7	GO:0046639
GOMF_DNA_REPLICATION_ORIGIN_BINDING	0.0414651	0.26138	0.321776	0.600383	1.53624	17	GO:0003688
GOBP_REGULATION_OF_SYNAPSE_STRUCTURAL_PLASTICITY	0.0416953	0.262253	0.321776	-0.666239	-1.50476	10	GO:0051823
GOMF_DYNACTIN_BINDING	0.0416953	0.262253	0.321776	-0.613174	-1.51182	13	GO:0034452
GOMF_MITOGEN_ACTIVATED_PROTEIN_KINASE_KINASE_KINASE_BINDING	0.0416953	0.262253	0.321776	-0.612874	-1.51108	13	GO:0031435
GOMF_PROTEIN_KINASE_C_ACTIVITY	0.041648	0.262253	0.321776	-0.944141	-1.3572	2	GO:0004697
GOBP_POSITIVE_REGULATION_OF_CYTOSKELETON_ORGANIZATION	0.0418058	0.262832	0.321776	-0.346699	-1.32234	94	GO:0051495
GOBP_REGULATION_OF_ALPHA_BETA_T_CELL_DIFFERENTIATION	0.0419799	0.263579	0.321776	-0.520502	-1.4805	24	GO:0046637
GOBP_MESONEPHRIC_DUCT_DEVELOPMENT	0.0421216	0.263715	0.321776	-0.807194	-1.48794	5	GO:0072177
GOBP_POSITIVE_REGULATION_OF_CILIUM_MOVEMENT	0.0420223	0.263715	0.321776	0.976167	1.29728	1	GO:0003353
GOCC_CHROMOSOME_CENTROMERIC_REGION	0.0421217	0.263715	0.276501	0.364134	1.33517	116	GO:0000775
GOMF_DNA_BINDING_TRANSCRIPTION_FACTOR_BINDING	0.0421309	0.263715	0.321776	-0.264302	-1.18006	379	GO:0140297
GOBP_VESICLE_LOCALIZATION	0.0422368	0.264262	0.321776	-0.334435	-1.27485	96	GO:0051648
GOBP_MEMBRANE_DOCKING	0.0423173	0.26465	0.321776	-0.422221	-1.40502	47	GO:0022406
GOBP_INTRINSIC_APOPTOTIC_SIGNALING_PATHWAY_IN_RESPONSE_TO_OXIDATIVE_STRESS	0.0424312	0.265246	0.321776	-0.422367	-1.3852	43	GO:0008631
GOBP_MANGANESE_ION_TRANSPORT	0.0424892	0.265493	0.321776	0.784284	1.50292	6	GO:0006828
GOBP_NEGATIVE_REGULATION_OF_NEURON_PROJECTION_REGENERATION	0.0426206	0.266081	0.321776	-0.417241	-1.37825	45	GO:0070571
GOMF_CORECEPTOR_ACTIVITY_INVOLVED_IN_WNT_SIGNALING_PATHWAY	0.0427334	0.266552	0.321776	-0.631471	-1.50054	12	GO:0071936
GOBP_REGULATION_OF_CONNECTIVE_TISSUE_REPLACEMENT	0.0430003	0.26782	0.321776	-0.716043	-1.54588	9	GO:1905203
GOBP_RESPONSE_TO_HYDROGEN_PEROXIDE	0.0430117	0.26782	0.321776	-0.375353	-1.37285	74	GO:0042542
GOBP_2FE_2S_CLUSTER_ASSEMBLY	0.0430817	0.268139	0.321776	0.810779	1.48235	5	GO:0044571
GOBP_NEGATIVE_REGULATION_OF_CARDIOCYTE_DIFFERENTIATION	0.0431813	0.268642	0.321776	-0.665405	-1.53778	11	GO:1905208
GOBP_NEURAL_CREST_CELL_DIFFERENTIATION	0.0432248	0.268795	0.321776	-0.377238	-1.35921	68	GO:0014033
GOBP_POSITIVE_REGULATION_OF_INTRACELLULAR_TRANSPORT	0.0432451	0.268805	0.321776	-0.318599	-1.24714	123	GO:0032388
GOBP_INOSITOL_METABOLIC_PROCESS	0.0433514	0.269348	0.321776	-0.805279	-1.48441	5	GO:0006020
GOBP_ALPHA_BETA_T_CELL_ACTIVATION	0.04341	0.269595	0.321776	-0.414257	-1.38361	48	GO:0046631
GOCC_PIGMENT_GRANULE	0.0434507	0.269731	0.321776	-0.367247	-1.3456	75	GO:0048770
GOBP_POSITIVE_REGULATION_OF_SUPRAMOLECULAR_FIBER_ORGANIZATION	0.0436614	0.270451	0.321776	-0.380837	-1.39076	72	GO:1902905
GOCC_EXTRINSIC_COMPONENT_OF_PLASMA_MEMBRANE	0.0436614	0.270451	0.321776	-0.38106	-1.39158	72	GO:0019897
GOMF_LIGAND_GATED_ION_CHANNEL_ACTIVITY	0.043811	0.27126	0.321776	0.381155	1.36423	99	GO:0015276
GOBP_EMBRYONIC_PLACENTA_DEVELOPMENT	0.0439955	0.272284	0.321776	-0.419147	-1.41828	50	GO:0001892
GOMF_ATP_DEPENDENT_ACTIVITY_ACTING_ON_DNA	0.0441176	0.272922	0.276501	0.397917	1.3812	82	GO:0008094
GOBP_POSITIVE_REGULATION_OF_LEUKOCYTE_CELL_CELL_ADHESION	0.0441496	0.273001	0.321776	-0.357291	-1.34532	89	GO:1903039
GOBP_CARTILAGE_DEVELOPMENT	0.0442915	0.27376	0.321776	-0.34707	-1.32153	100	GO:0051216
GOBP_SENSORY_ORGAN_MORPHOGENESIS	0.0444009	0.274318	0.321776	-0.298373	-1.23192	176	GO:0090596
GOBP_CYTOSKELETON_ORGANIZATION	0.0447242	0.275838	0.321776	-0.241378	-1.13021	726	GO:0007010
GOBP_REGULATION_OF_PROTEIN_CATABOLIC_PROCESS	0.0449753	0.276194	0.321776	-0.285309	-1.22141	226	GO:0042176
GOCC_MITOCHONDRIAL_MATRIX	0.0449612	0.276194	0.266351	0.341929	1.29085	158	GO:0005759
GOCC_COLLAGEN_CONTAINING_EXTRACELLULAR_MATRIX	0.0452616	0.277833	0.321776	-0.269306	-1.19118	344	GO:0062023
GOBP_RNA_POLYADENYLATION	0.0453209	0.278077	0.321776	0.498618	1.43443	28	GO:0043631
GOBP_REGULATION_OF_METAL_ION_TRANSPORT	0.0456232	0.279812	0.321776	-0.291602	-1.22473	200	GO:0010959
GOBP_DIET_INDUCED_THERMOGENESIS	0.0458111	0.280122	0.321776	0.771059	1.52628	7	GO:0002024
GOBP_DNA_CATABOLIC_PROCESS_EXONUCLEOLYTIC	0.0457449	0.280122	0.321776	0.894141	1.43517	3	GO:0000738
GOBP_MATURATION_OF_LSU_RRNA_FROM_TRICISTRONIC_RRNA_TRANSCRIPT_SSU_RRNA_5_8S_RRNA_LSU_RRNA	0.0458111	0.280122	0.321776	0.771645	1.52744	7	GO:0000463
GOBP_NEGATIVE_REGULATION_OF_NLRP3_INFLAMMASOME_COMPLEX_ASSEMBLY	0.0457708	0.280122	0.321776	-0.772207	-1.4989	6	GO:1900226
GOBP_POSITIVE_REGULATION_OF_RRNA_PROCESSING	0.0458111	0.280122	0.321776	0.770393	1.52496	7	GO:2000234
GOMF_ALDO_KETO_REDUCTASE_NADP_ACTIVITY	0.0457875	0.280122	0.287857	0.487979	1.42306	30	GO:0004033
GOCC_CLEAVAGE_FURROW	0.0459838	0.281058	0.321776	-0.321174	-1.26191	127	GO:0032154
GOBP_LONG_TERM_SYNAPTIC_POTENTIATION	0.0461849	0.282166	0.321776	-0.450078	-1.40112	35	GO:0060291
GOBP_MODULATION_BY_HOST_OF_VIRAL_GENOME_REPLICATION	0.0465357	0.283945	0.321776	0.502021	1.46401	30	GO:0044827
GOBP_CELLULAR_RESPONSE_TO_STRESS	0.0467098	0.284596	0.321776	-0.226835	-1.10584	1219	GO:0033554
GOBP_UDP_N_ACETYLGLUCOSAMINE_METABOLIC_PROCESS	0.0467125	0.284596	0.321776	-0.881326	-1.39029	3	GO:0006047
GOMF_ANGIOTENSIN_RECEPTOR_BINDING	0.0467125	0.284596	0.321776	-0.881512	-1.39059	3	GO:0031701
GOBP_THREONINE_CATABOLIC_PROCESS	0.0471847	0.286925	0.321776	0.804177	1.47028	5	GO:0006567
GOBP_THREONINE_METABOLIC_PROCESS	0.0471847	0.286925	0.321776	0.804177	1.47028	5	GO:0006566
GOBP_MITOTIC_CELL_CYCLE	0.0473684	0.287797	0.237794	0.281827	1.19824	513	GO:0000278
GOBP_RESPONSE_TO_XENOBIOTIC_STIMULUS	0.0473594	0.287797	0.321776	-0.270903	-1.18492	285	GO:0009410
GOBP_HISTONE_DEUBIQUITINATION	0.0474453	0.288141	0.282013	0.50099	1.42776	27	GO:0016578
GOMF_METAL_CLUSTER_BINDING	0.0475352	0.288565	0.276501	0.43833	1.40706	50	GO:0051540
GOBP_REGULATION_OF_LYMPHOCYTE_DIFFERENTIATION	0.0476615	0.289209	0.321776	-0.373835	-1.3673	74	GO:0045619
GOBP_DNA_METHYLATION_ON_CYTOSINE	0.0477708	0.289503	0.321776	0.803187	1.46847	5	GO:0032776
GOCC_PWP2P_CONTAINING_SUBCOMPLEX_OF_90S_PRERIBOSOME	0.0477708	0.289503	0.321776	0.802836	1.46783	5	GO:0034388
GOMF_SODIUM_ION_BINDING	0.047879	0.290036	0.321776	0.93388	1.37873	2	GO:0031402
GOBP_REGULATION_OF_PROTEIN_LOCALIZATION_TO_MEMBRANE	0.0479308	0.290103	0.321776	-0.31556	-1.26349	144	GO:1905475
GOMF_MRNA_BINDING	0.0479233	0.290103	0.261664	0.356958	1.32624	131	GO:0003729
GOBP_PROSTATE_GLAND_GROWTH	0.0482243	0.290648	0.321776	-0.652084	-1.507	11	GO:0060736
GOBP_RESPONSE_TO_IONIZING_RADIATION	0.0480769	0.290648	0.261664	0.373363	1.3302	98	GO:0010212
GOCC_HISTONE_METHYLTRANSFERASE_COMPLEX	0.0482143	0.290648	0.276501	0.464732	1.44077	44	GO:0035097
GOCC_PODOSOME	0.0482243	0.290648	0.321776	-0.652343	-1.5076	11	GO:0002102
GOBP_PROTEIN_MODIFICATION_BY_SMALL_PROTEIN_REMOVAL	0.0482529	0.290698	0.266351	0.41879	1.38911	60	GO:0070646
GOBP_NEURON_FATE_DETERMINATION	0.0483908	0.291406	0.321776	-0.606726	-1.49592	13	GO:0048664
GOBP_REGULATION_OF_RESPONSE_TO_TUMOR_CELL	0.0484496	0.291637	0.287857	0.868221	1.39356	3	GO:0002834
GOMF_OXIDIZED_DNA_BINDING	0.0485981	0.292408	0.282013	0.550368	1.46033	20	GO:0032356
GOBP_TRNA_CATABOLIC_PROCESS	0.0487329	0.292849	0.287857	0.79262	1.44915	5	GO:0016078
GOBP_REGULATION_OF_CATECHOLAMINE_METABOLIC_PROCESS	0.0488052	0.29316	0.321776	-0.525636	-1.46476	22	GO:0042069
GOBP_CDP_DIACYLGLYCEROL_METABOLIC_PROCESS	0.0489237	0.293748	0.287857	0.826016	1.42869	4	GO:0046341
GOBP_REGULATION_OF_POTASSIUM_ION_TRANSPORT	0.0493264	0.295669	0.321776	-0.344397	-1.30383	92	GO:0043266
GOBP_DNA_REPAIR	0.0495315	0.296087	0.234393	0.293114	1.22108	385	GO:0006281
GOBP_REGULATION_OF_MITOCHONDRIAL_GENE_EXPRESSION	0.0495238	0.296087	0.282013	0.664693	1.52791	11	GO:0062125
GOCC_INTRINSIC_COMPONENT_OF_THE_CYTOPLASMIC_SIDE_OF_THE_PLASMA_MEMBRANE	0.0495238	0.296087	0.282013	0.663617	1.52544	11	GO:0031235
GOBP_CAMERA_TYPE_EYE_DEVELOPMENT	0.049643	0.296447	0.321776	-0.290944	-1.23268	209	GO:0043010
GOBP_ORGANELLE_LOCALIZATION	0.0497848	0.297141	0.321776	-0.275423	-1.19705	277	GO:0051640
GOBP_MITOTIC_SPINDLE_ASSEMBLY	0.05	0.297956	0.271289	0.461584	1.43101	44	GO:0090307
GOBP_POSITIVE_REGULATION_OF_CATION_CHANNEL_ACTIVITY	0.05	0.297956	0.271289	0.462428	1.42257	42	GO:2001259
GOMF_PHOSPHATIDYLINOSITOL_3_4_5_TRISPHOSPHATE_BINDING	0.0502194	0.299138	0.321776	-0.622565	-1.47938	12	GO:0005547
GOBP_NEGATIVE_REGULATION_OF_T_CELL_MIGRATION	0.0503876	0.299733	0.282013	0.703728	1.52336	9	GO:2000405
GOBP_CELL_CYCLE_G2_M_PHASE_TRANSITION	0.0504886	0.300056	0.257206	0.383836	1.33873	86	GO:0044839
GOBP_REGULATION_OF_MEIOTIC_CELL_CYCLE	0.0505415	0.300056	0.271289	0.495769	1.42623	28	GO:0051445
GOBP_DETECTION_OF_ABIOTIC_STIMULUS	0.0505902	0.30022	0.261664	0.419701	1.38375	59	GO:0009582
GOBP_REGULATION_OF_LONG_TERM_SYNAPTIC_DEPRESSION	0.0506823	0.300268	0.282013	0.792069	1.44814	5	GO:1900452
GOBP_RNA_LOCALIZATION	0.0506329	0.300268	0.252961	0.371682	1.33412	100	GO:0006403
GOMF_NUCLEOSOME_BINDING	0.0506567	0.300268	0.276501	0.580757	1.48602	17	GO:0031491
GOBP_CELLULAR_DETOXIFICATION_OF_ALDEHYDE	0.0507303	0.300428	0.321776	0.762555	1.50944	7	GO:0110095
GOBP_POSITIVE_REGULATION_OF_CYSTEINE_TYPE_ENDOPEPTIDASE_ACTIVITY	0.0507928	0.300673	0.321776	-0.342266	-1.30324	100	GO:2001056
GOBP_POSITIVE_REGULATION_OF_SYNAPTIC_VESICLE_EXOCYTOSIS	0.0508806	0.301068	0.282013	0.823606	1.42452	4	GO:2000302
GOBP_PROTEIN_MATURATION	0.0509088	0.30111	0.321776	-0.284062	-1.21938	228	GO:0051604
GOBP_POSITIVE_REGULATION_OF_HISTONE_DEACETYLASE_ACTIVITY	0.0511247	0.302012	0.287857	-0.801962	-1.47829	5	GO:1901727
GOMF_PHOSPHATIDYLINOSITOL_3_5_BISPHOSPHATE_3_PHOSPHATASE_ACTIVITY	0.0511247	0.302012	0.287857	-0.801915	-1.47821	5	GO:0052629
GOBP_SMOOTH_MUSCLE_CONTRACTION	0.0512545	0.302654	0.321776	-0.377396	-1.36501	69	GO:0006939
GOBP_CATECHOL_CONTAINING_COMPOUND_BIOSYNTHETIC_PROCESS	0.0512821	0.302691	0.271289	0.480023	1.39986	30	GO:0009713
GOBP_KIDNEY_MORPHOGENESIS	0.0514039	0.30291	0.321776	-0.364443	-1.33505	77	GO:0060993
GOBP_CARDIAC_NEURAL_CREST_CELL_MIGRATION_INVOLVED_IN_OUTFLOW_TRACT_MORPHOGENESIS	0.051467	0.303032	0.321776	-0.621082	-1.47585	12	GO:0003253
GOBP_NITRIC_OXIDE_MEDIATED_SIGNAL_TRANSDUCTION	0.051467	0.303032	0.321776	-0.621497	-1.47684	12	GO:0007263
GOBP_ADENYLATE_CYCLASE_ACTIVATING_ADRENERGIC_RECEPTOR_SIGNALING_PATHWAY	0.0515568	0.303361	0.321776	-0.550102	-1.50901	21	GO:0071880
GOBP_MODULATION_OF_EXCITATORY_POSTSYNAPTIC_POTENTIAL	0.0515654	0.303361	0.271289	0.522517	1.42179	23	GO:0098815
GOBP_MIDBRAIN_DEVELOPMENT	0.0516166	0.303412	0.321776	-0.412524	-1.39588	50	GO:0030901
GOBP_SIGNAL_TRANSDUCTION_IN_ABSENCE_OF_LIGAND	0.0516166	0.303412	0.321776	-0.41075	-1.38987	50	GO:0038034
GOBP_FEEDING_BEHAVIOR	0.0517775	0.303674	0.321776	-0.362915	-1.32437	73	GO:0007631
GOBP_KIDNEY_MESENCHYME_DEVELOPMENT	0.0518672	0.303674	0.287857	-0.613951	-1.45891	12	GO:0072074
GOBP_METANEPHRIC_MESENCHYME_DEVELOPMENT	0.0518672	0.303674	0.287857	-0.613951	-1.45891	12	GO:0072075
GOBP_NUCLEOLUS_ORGANIZATION	0.0518738	0.303674	0.321776	0.797826	1.45867	5	GO:0007000
GOBP_POSITIVE_REGULATION_OF_INSULIN_SECRETION	0.0518519	0.303674	0.271289	0.513628	1.41358	24	GO:0032024
GOBP_REGULATION_OF_PH	0.0518548	0.303674	0.321776	-0.434908	-1.3898	39	GO:0006885
GOBP_IRE1_MEDIATED_UNFOLDED_PROTEIN_RESPONSE	0.052	0.303801	0.282013	-0.723027	-1.52012	8	GO:0036498
GOBP_NEGATIVE_REGULATION_OF_OXIDATIVE_PHOSPHORYLATION	0.0520231	0.303801	0.276501	-0.979809	-1.30285	1	GO:0090324
GOBP_REGULATION_OF_MITOCHONDRIAL_MRNA_STABILITY	0.0520231	0.303801	0.276501	-0.979809	-1.30285	1	GO:0044528
GOCC_HAUS_COMPLEX	0.0519601	0.303801	0.321776	0.760938	1.50624	7	GO:0070652
GOCC_MITOTIC_SPINDLE_MICROTUBULE	0.0519601	0.303801	0.321776	0.760938	1.50624	7	GO:1990498
GOMF_JUN_KINASE_KINASE_KINASE_ACTIVITY	0.052	0.303801	0.282013	-0.72749	-1.5295	8	GO:0004706
GOCC_NURD_COMPLEX	0.0520768	0.303949	0.321776	0.83751	1.44857	4	GO:0016581
GOMF_SEMAPHORIN_RECEPTOR_ACTIVITY	0.0520909	0.303949	0.321776	-0.620661	-1.47485	12	GO:0017154
GOBP_T_CELL_HOMEOSTASIS	0.0523466	0.305191	0.266351	0.466413	1.37637	32	GO:0043029
GOBP_ADULT_BEHAVIOR	0.0525446	0.306096	0.321776	-0.372646	-1.32809	65	GO:0030534
GOBP_POSITIVE_REGULATION_OF_PINOCYTOSIS	0.0526316	0.306353	0.282013	-0.662286	-1.49583	10	GO:0048549
GOCC_AUTOLYSOSOME	0.0526316	0.306353	0.282013	-0.662557	-1.49645	10	GO:0044754
GOBP_PEPTIDYL_PROLINE_HYDROXYLATION	0.0527273	0.30641	0.266351	0.536773	1.4524	21	GO:0019511
GOBP_PLASMA_MEMBRANE_RAFT_ASSEMBLY	0.0527273	0.30641	0.266351	0.539193	1.45895	21	GO:0044854
GOMF_PEPTIDYL_PROLINE_DIOXYGENASE_ACTIVITY	0.0527273	0.30641	0.266351	0.536773	1.4524	21	GO:0031543
GOBP_POSITIVE_REGULATION_OF_LIGASE_ACTIVITY	0.0528376	0.306926	0.276501	0.821164	1.4203	4	GO:0051351
GOBP_ADENYLATE_CYCLASE_ACTIVATING_DOPAMINE_RECEPTOR_SIGNALING_PATHWAY	0.0529661	0.307173	0.287857	-0.563126	-1.48144	18	GO:0007191
GOBP_REGULATION_OF_PHOSPHATIDYLINOSITOL_DEPHOSPHORYLATION	0.0529532	0.307173	0.282013	-0.817269	-1.41606	4	GO:0060304
GOMF_PHOSPHOLIPID_SCRAMBLASE_ACTIVITY	0.0529532	0.307173	0.282013	-0.816594	-1.41489	4	GO:0017128
GOBP_CRANIAL_NERVE_FORMATION	0.0530452	0.307507	0.276501	-0.921963	-1.32532	2	GO:0021603
GOBP_REGULATION_OF_NEURON_MATURATION	0.0531697	0.30773	0.282013	-0.800156	-1.47497	5	GO:0014041
GOBP_RETINOL_METABOLIC_PROCESS	0.0531129	0.30773	0.321776	0.55128	1.46275	20	GO:0042572
GOMF_DOPAMINE_RECEPTOR_BINDING	0.0531697	0.30773	0.282013	-0.799087	-1.473	5	GO:0050780
GOBP_ENDOCRINE_SYSTEM_DEVELOPMENT	0.0532446	0.307913	0.252961	0.409808	1.35932	60	GO:0035270
GOBP_MULTIVESICULAR_BODY_ORGANIZATION	0.0533049	0.308013	0.287857	-0.565082	-1.46657	17	GO:0036257
GOMF_RIBOSOMAL_LARGE_SUBUNIT_BINDING	0.0533333	0.308052	0.271289	0.658002	1.51253	11	GO:0043023
GOBP_EPHRIN_RECEPTOR_SIGNALING_PATHWAY	0.0534979	0.308753	0.282013	-0.703828	-1.51951	9	GO:0048013
GOBP_NEGATIVE_REGULATION_OF_SYNAPTIC_TRANSMISSION	0.0536148	0.309178	0.321776	-0.391754	-1.36823	60	GO:0050805
GOBP_ANTIGEN_PROCESSING_AND_PRESENTATION_OF_EXOGENOUS_ANTIGEN	0.0538462	0.309422	0.271289	0.638096	1.49977	12	GO:0019884
GOBP_CHONDROBLAST_DIFFERENTIATION	0.0539499	0.309422	0.271289	-0.976692	-1.2987	1	GO:0060591
GOBP_FOREBRAIN_RADIAL_GLIAL_CELL_DIFFERENTIATION	0.054	0.309422	0.276501	-0.717254	-1.50798	8	GO:0021861
GOBP_LOBAR_BRONCHUS_EPITHELIUM_DEVELOPMENT	0.0539499	0.309422	0.271289	-0.976719	-1.29874	1	GO:0060481
GOBP_NEGATIVE_REGULATION_OF_SIGNAL_TRANSDUCTION_BY_P53_CLASS_MEDIATOR	0.0540037	0.309422	0.266351	0.514503	1.42653	25	GO:1901797
GOBP_POSITIVE_REGULATION_OF_CELL_FATE_COMMITMENT	0.0539499	0.309422	0.271289	-0.976719	-1.29874	1	GO:0010455
GOBP_POSITIVE_REGULATION_OF_HEMOPOIESIS	0.0537453	0.309422	0.321776	-0.399404	-1.36276	52	GO:1903708
GOBP_POSITIVE_REGULATION_OF_T_HELPER_2_CELL_DIFFERENTIATION	0.0539499	0.309422	0.271289	-0.976692	-1.2987	1	GO:0045630
GOBP_REGULATION_OF_APOPTOTIC_PROCESS_INVOLVED_IN_DEVELOPMENT	0.0539624	0.309422	0.321776	-0.618142	-1.46887	12	GO:1904748
GOBP_REGULATION_OF_THE_FORCE_OF_HEART_CONTRACTION_BY_CHEMICAL_SIGNAL	0.0540037	0.309422	0.266351	0.558202	1.46869	19	GO:0003057
GOMF_EPIDERMAL_GROWTH_FACTOR_RECEPTOR_BINDING	0.0537634	0.309422	0.287857	-0.548132	-1.46119	19	GO:0005154
GOMF_FIBROBLAST_GROWTH_FACTOR_BINDING	0.0537634	0.309422	0.287857	-0.548325	-1.46171	19	GO:0017134
GOMF_RETINOIC_ACID_RESPONSIVE_ELEMENT_BINDING	0.0539499	0.309422	0.271289	-0.976692	-1.2987	1	GO:0044323
GOCC_GOLGI_MEDIAL_CISTERNA	0.0542183	0.310403	0.321776	0.796905	1.45698	5	GO:0005797
GOBP_DENDRITIC_CELL_ANTIGEN_PROCESSING_AND_PRESENTATION	0.054528	0.310859	0.321776	-0.646559	-1.49423	11	GO:0002468
GOBP_INTRINSIC_APOPTOTIC_SIGNALING_PATHWAY_IN_RESPONSE_TO_DNA_DAMAGE	0.054356	0.310859	0.321776	-0.369254	-1.29385	62	GO:0008630
GOBP_NEGATIVE_REGULATION_OF_ANTIGEN_PROCESSING_AND_PRESENTATION	0.054528	0.310859	0.321776	-0.646559	-1.49423	11	GO:0002578
GOBP_POSITIVE_REGULATION_OF_FOCAL_ADHESION_ASSEMBLY	0.0544662	0.310859	0.287857	-0.524899	-1.46271	22	GO:0051894
GOBP_PROTEIN_GERANYLGERANYLATION	0.0545809	0.310859	0.271289	0.788037	1.44077	5	GO:0018344
GOBP_REGULATION_OF_ANTIGEN_PROCESSING_AND_PRESENTATION	0.054528	0.310859	0.321776	-0.646559	-1.49423	11	GO:0002577
GOBP_REGULATION_OF_DENDRITIC_CELL_ANTIGEN_PROCESSING_AND_PRESENTATION	0.054528	0.310859	0.321776	-0.646559	-1.49423	11	GO:0002604
GOBP_REGULATION_OF_MICROTUBULE_BASED_MOVEMENT	0.0543979	0.310859	0.321776	0.566769	1.53356	21	GO:0060632
GOBP_T_CELL_ACTIVATION_VIA_T_CELL_RECEPTOR_CONTACT_WITH_ANTIGEN_BOUND_TO_MHC_MOLECULE_ON_ANTIGEN_PRESENTING_CELL	0.054528	0.310859	0.321776	-0.646559	-1.49423	11	GO:0002291
GOMF_ARYLSULFATASE_ACTIVITY	0.0544662	0.310859	0.287857	-0.516025	-1.45088	23	GO:0004065
GOMF_DNA_DNA_ANNEALING_ACTIVITY	0.0545809	0.310859	0.271289	0.789326	1.44313	5	GO:1990814
GOBP_ORGANELLE_TRANSPORT_ALONG_MICROTUBULE	0.0547046	0.311439	0.287857	-0.427428	-1.3571	38	GO:0072384
GOMF_TRANSMITTER_GATED_CHANNEL_ACTIVITY	0.0547445	0.311542	0.261664	0.493328	1.40593	27	GO:0022835
GOMF_3_HYDROXYACYL_COA_DEHYDRATASE_ACTIVITY	0.0547667	0.311544	0.276501	0.931475	1.37518	2	GO:0018812
GOBP_HISTONE_H3_K4_METHYLATION	0.0547945	0.311578	0.252961	0.419659	1.36647	56	GO:0051568
GOBP_NEGATIVE_REGULATION_OF_EPITHELIAL_CELL_PROLIFERATION	0.0548813	0.311912	0.321776	-0.291308	-1.22808	204	GO:0050680
GOBP_OPTIC_NERVE_DEVELOPMENT	0.0549898	0.312192	0.276501	-0.815125	-1.41234	4	GO:0021554
GOBP_REGULATION_OF_DNA_TEMPLATED_TRANSCRIPTION_ELONGATION	0.0550459	0.312386	0.261664	0.499054	1.403	26	GO:0032784
GOBP_TRNA_3_END_PROCESSING	0.0550686	0.312391	0.321776	0.886734	1.42328	3	GO:0042780
GOMF_THIOLESTER_HYDROLASE_ACTIVITY	0.055163	0.312678	0.321776	-0.399125	-1.3865	57	GO:0016790
GOCC_MICROVILLUS_MEMBRANE	0.0552147	0.312847	0.276501	-0.598521	-1.49097	14	GO:0031528
GOBP_DENDRITIC_CELL_CHEMOTAXIS	0.055336	0.312913	0.271289	0.775171	1.48546	6	GO:0002407
GOBP_NEGATIVE_REGULATION_OF_RECEPTOR_SIGNALING_PATHWAY_VIA_STAT	0.0552687	0.312913	0.321776	-0.363065	-1.33343	78	GO:1904893
GOBP_PROTEIN_MATURATION_BY_4FE_4S_CLUSTER_TRANSFER	0.055336	0.312913	0.271289	0.77474	1.48463	6	GO:0106035
GOBP_RIBOSOMAL_LARGE_SUBUNIT_EXPORT_FROM_NUCLEUS	0.055336	0.312913	0.271289	0.773354	1.48198	6	GO:0000055
GOMF_PROTEIN_HOMODIMERIZATION_ACTIVITY	0.0554688	0.31354	0.321776	-0.252855	-1.15567	479	GO:0042803
GOBP_SYNAPTIC_TRANSMISSION_CHOLINERGIC	0.0555556	0.313658	0.276501	-0.582613	-1.48018	15	GO:0007271
GOCC_HETEROCHROMATIN	0.0555556	0.313658	0.261664	0.47283	1.39427	33	GO:0000792
GOCC_INFLAMMASOME_COMPLEX	0.0555556	0.313658	0.276501	-0.585607	-1.48778	15	GO:0061702
GOBP_MALE_GAMETE_GENERATION	0.0556348	0.313982	0.227987	0.31017	1.24535	243	GO:0048232
GOBP_FOREBRAIN_CELL_MIGRATION	0.0558104	0.314179	0.321776	-0.373333	-1.35031	69	GO:0021885
GOBP_POSITIVE_REGULATION_OF_CELL_ADHESION_MOLECULE_PRODUCTION	0.0558659	0.314179	0.261664	0.557204	1.46606	19	GO:0060355
GOBP_POSITIVE_REGULATION_OF_TOLL_LIKE_RECEPTOR_3_SIGNALING_PATHWAY	0.0558659	0.314179	0.261664	0.557204	1.46606	19	GO:0034141
GOBP_REGULATION_OF_ENDOTHELIAL_CELL_MIGRATION	0.0559337	0.314179	0.321776	-0.321506	-1.26617	128	GO:0010594
GOBP_REGULATION_OF_LYMPHANGIOGENESIS	0.0559006	0.314179	0.276501	0.972002	1.29174	1	GO:1901490
GOBP_REGULATION_OF_T_HELPER_CELL_DIFFERENTIATION	0.0557888	0.314179	0.321776	-0.645445	-1.49166	11	GO:0045622
GOMF_MEDIUM_CHAIN_FATTY_ACID_COA_LIGASE_ACTIVITY	0.0557692	0.314179	0.266351	0.637856	1.49921	12	GO:0031956
GOCC_MICROTUBULE_ASSOCIATED_COMPLEX	0.0560272	0.314457	0.248911	0.419168	1.36455	55	GO:0005875
GOMF_SERINE_TYPE_ENDOPEPTIDASE_INHIBITOR_ACTIVITY	0.0561336	0.31493	0.321776	-0.45276	-1.4026	34	GO:0004867
GOMF_CAMP_BINDING	0.0562066	0.315216	0.321776	0.557789	1.5124	22	GO:0030552
GOBP_POSITIVE_CHEMOTAXIS	0.0562984	0.315607	0.321776	-0.507987	-1.4449	24	GO:0050918
GOMF_DOUBLE_STRANDED_RNA_BINDING	0.0564205	0.316168	0.321776	-0.431503	-1.37892	39	GO:0003725
GOBP_POSITIVE_REGULATION_OF_MONOCYTE_CHEMOTAXIS	0.0564516	0.316218	0.271289	-0.759053	-1.47337	6	GO:0090026
GOBP_ADRENERGIC_RECEPTOR_SIGNALING_PATHWAY	0.0566449	0.316381	0.282013	-0.51146	-1.43804	23	GO:0071875
GOBP_INOSITOL_PHOSPHATE_CATABOLIC_PROCESS	0.0566802	0.316381	0.271289	-0.659612	-1.48979	10	GO:0071545
GOBP_NEPHRON_EPITHELIUM_DEVELOPMENT	0.056669	0.316381	0.321776	-0.386126	-1.3623	63	GO:0072009
GOBP_POSITIVE_REGULATION_OF_CELL_SUBSTRATE_JUNCTION_ORGANIZATION	0.0566449	0.316381	0.282013	-0.510705	-1.43592	23	GO:0150117
GOBP_REGULATION_OF_DOPAMINE_RECEPTOR_SIGNALING_PATHWAY	0.0566802	0.316381	0.271289	-0.658363	-1.48697	10	GO:0060159
GOCC_NEUROTRANSMITTER_RECEPTOR_COMPLEX	0.0565302	0.316381	0.266351	0.61086	1.47749	14	GO:0098878
GOBP_CELLULAR_RESPONSE_TO_COCAINE	0.0567843	0.316528	0.321776	0.834618	1.44357	4	GO:0071314
GOBP_DIACYLGLYCEROL_BIOSYNTHETIC_PROCESS	0.0567951	0.316528	0.271289	0.928583	1.37091	2	GO:0006651
GOBP_REGULATION_OF_STEM_CELL_DIVISION	0.0567951	0.316528	0.271289	0.928969	1.37148	2	GO:2000035
GOCC_COATED_VESICLE	0.0567424	0.316528	0.321776	-0.320142	-1.24276	118	GO:0030135
GOBP_NEGATIVE_REGULATION_OF_LYMPHOCYTE_DIFFERENTIATION	0.0568928	0.316949	0.282013	-0.493562	-1.43457	26	GO:0045620
GOBP_ANTIGEN_PROCESSING_AND_PRESENTATION_OF_PEPTIDE_ANTIGEN_VIA_MHC_CLASS_I	0.0570902	0.31771	0.257206	0.51655	1.40556	23	GO:0002474
GOBP_NEGATIVE_REGULATION_OF_CHEMOKINE_PRODUCTION	0.0570866	0.31771	0.266351	0.616307	1.46621	13	GO:0032682
GOCC_CENTRIOLE	0.0572337	0.318227	0.237794	0.362453	1.30697	103	GO:0005814
GOMF_CYSTEINE_TYPE_ENDOPEPTIDASE_ACTIVITY	0.0572214	0.318227	0.321776	-0.375905	-1.35039	67	GO:0004197
GOBP_POSITIVE_REGULATION_OF_TRANSCRIPTION_FROM_RNA_POLYMERASE_II_PROMOTER_IN_RESPONSE_TO_ENDOPLASMIC_RETICULUM_STRESS	0.0572597	0.318248	0.271289	-0.596961	-1.48709	14	GO:1990440
GOBP_CELLULAR_RESPONSE_TO_IONIZING_RADIATION	0.0572917	0.318302	0.248911	0.438083	1.39385	48	GO:0071479
GOCC_ANCHORED_COMPONENT_OF_MEMBRANE	0.0574854	0.319254	0.321776	-0.343146	-1.30701	99	GO:0031225
GOBP_NAD_BIOSYNTHESIS_VIA_NICOTINAMIDE_RIBOSIDE_SALVAGE_PATHWAY	0.0575981	0.319507	0.321776	-0.931452	-1.33896	2	GO:0034356
GOBP_THERMOCEPTION	0.0576889	0.319781	0.321776	0.562508	1.52204	21	GO:0050955
GOBP_REGULATION_OF_RETROGRADE_PROTEIN_TRANSPORT_ER_TO_CYTOSOL	0.0577689	0.319834	0.266351	0.720136	1.49351	8	GO:1904152
GOCC_DENSE_CORE_GRANULE	0.0577689	0.319834	0.266351	0.719694	1.4926	8	GO:0031045
GOBP_CAVEOLA_ASSEMBLY	0.0579439	0.320392	0.257206	0.542732	1.44007	20	GO:0070836
GOBP_G1_TO_G0_TRANSITION	0.0581092	0.320392	0.321776	0.754693	1.49388	7	GO:0070314
GOBP_POSITIVE_REGULATION_OF_PROTEIN_LOCALIZATION_TO_SYNAPSE	0.0581395	0.320392	0.261664	0.863921	1.38666	3	GO:1902474
GOBP_RESPONSE_TO_ODORANT	0.0581395	0.320392	0.261664	0.863697	1.3863	3	GO:1990834
GOCC_DERLIN_1_RETROTRANSLOCATION_COMPLEX	0.0581395	0.320392	0.261664	0.86046	1.38111	3	GO:0036513
GOMF_ADENYL_NUCLEOTIDE_BINDING	0.0579531	0.320392	0.206588	0.264039	1.15114	816	GO:0030554
GOMF_CALCIUM_ION_TRANSMEMBRANE_TRANSPORTER_ACTIVITY	0.0581395	0.320392	0.24134	0.402719	1.35502	68	GO:0015085
GOBP_CELL_CELL_JUNCTION_MAINTENANCE	0.0584795	0.321955	0.261664	0.785864	1.4368	5	GO:0045217
GOBP_POSITIVE_REGULATION_OF_PSEUDOPODIUM_ASSEMBLY	0.0587045	0.321955	0.266351	-0.655429	-1.48035	10	GO:0031274
GOBP_PSEUDOPODIUM_ORGANIZATION	0.0587045	0.321955	0.266351	-0.655429	-1.48035	10	GO:0031268
GOBP_REGULATION_OF_POLYSACCHARIDE_METABOLIC_PROCESS	0.0587045	0.321955	0.266351	-0.593138	-1.46242	13	GO:0032881
GOBP_REGULATION_OF_TOLL_LIKE_RECEPTOR_4_SIGNALING_PATHWAY	0.0587045	0.321955	0.266351	-0.587678	-1.44896	13	GO:0034143
GOBP_RESPONSE_TO_FLUID_SHEAR_STRESS	0.0586081	0.321955	0.252961	0.472152	1.3769	30	GO:0034405
GOBP_UROGENITAL_SYSTEM_DEVELOPMENT	0.0586838	0.321955	0.321776	-0.280223	-1.20896	244	GO:0001655
GOMF_ENDOPEPTIDASE_ACTIVATOR_ACTIVITY	0.0587045	0.321955	0.266351	-0.59177	-1.45905	13	GO:0061133
GOMF_LYSOPHOSPHOLIPID_ACYLTRANSFERASE_ACTIVITY	0.0587084	0.321955	0.261664	0.815481	1.41047	4	GO:0071617
GOMF_MICROTUBULE_MOTOR_ACTIVITY	0.0587156	0.321955	0.252961	0.496822	1.39672	26	GO:0003777
GOBP_REGULATION_OF_PHOSPHATASE_ACTIVITY	0.0588235	0.3223	0.282013	-0.417182	-1.35605	42	GO:0010921
GOBP_GROWTH	0.0588879	0.322421	0.321776	-0.248992	-1.15029	534	GO:0040007
GOBP_TIGHT_JUNCTION_ORGANIZATION	0.0589029	0.322421	0.321776	-0.337862	-1.29626	107	GO:0120193
GOBP_HIGH_DENSITY_LIPOPROTEIN_PARTICLE_ASSEMBLY	0.0591477	0.323208	0.321776	0.884366	1.41948	3	GO:0034380
GOBP_NEGATIVE_REGULATION_OF_SMOOTH_MUSCLE_CELL_DIFFERENTIATION	0.0591477	0.323208	0.321776	0.884362	1.41947	3	GO:0051151
GOCC_BOX_C_D_RNP_COMPLEX	0.0591477	0.323208	0.321776	0.883479	1.41805	3	GO:0031428
GOBP_NEGATIVE_REGULATION_OF_CYSTEINE_TYPE_ENDOPEPTIDASE_ACTIVITY	0.0593074	0.323462	0.321776	-0.373387	-1.3044	61	GO:2000117
GOBP_NEGATIVE_REGULATION_OF_TRANSCRIPTION_BY_COMPETITIVE_PROMOTER_BINDING	0.0592885	0.323462	0.261664	0.766569	1.46897	6	GO:0010944
GOBP_POSITIVE_REGULATION_OF_PROTEIN_LOCALIZATION_TO_CENTROSOME	0.0593047	0.323462	0.266351	-0.792776	-1.46136	5	GO:1904781
[truncated: 7,435 more rows]

## Sheet: Data C for Fig 2A
	count	type	location	group	adj.count
BTN_1	468	BTN	USA	BTN	452
BTN_2	484	BTN	USA	BTN	468
BTN_3	484	BTN	USA	BTN	468
HEL_2	73	healthy	USA	healthy	57
HEL_3	70	healthy	USA	healthy	54
BTN_4	354	BTN	USA	BTN	338
BTN_5	369	BTN	USA	BTN	353
HEL_4	40	healthy	USA	healthy	24
HEL_5	39	healthy	USA	healthy	23
HEL_1	43	healthy	USA	healthy	27
HEL_6	54	healthy	PEI	healthy	38
HEL_7	57	healthy	PEI	healthy	41
HEL_8	61	healthy	PEI	healthy	45

## Sheet: Data D for Fig 2B
gene	log2FoldChange	cn	sublin
LOC128240612	-3.47229	1	USA
LOC128234511	4.1799	2	USA
LOC128234525	-1.97004	2	USA
LOC128238513	-0.988855	6	USA
LOC128234842	0.381489	6	USA
LOC128234950	-3.8995	3	USA
LOC128236803	3.971	3	USA
LOC128235201	-0.139237	3	USA
LOC128208350	-1.39387	8plus	USA
LOC128237079	5.00534	1	USA
LOC128237070	0.78343	3	USA
LOC128230897	5.29234	3	USA
LOC128206115	-1.21165	8plus	USA
LOC128228641	2.68419	8plus	USA
LOC128235034	-4.52786	5	USA
LOC128235039	-3.32565	5	USA
LOC128237712	-2.78631	5	USA
LOC128226071	-1.21013	5	USA
LOC128235184	3.53356	5	USA
LOC128235193	2.06577	5	USA
LOC128211494	6.06966	5	USA
LOC128235207	-4.0327	5	USA
LOC128240227	-0.137712	5	USA
LOC128231310	-0.628735	5	USA
LOC128232635	-2.02726	5	USA
LOC128211433	-0.625306	5	USA
LOC128204657	1.34409	5	USA
LOC128237830	3.62256	5	USA
LOC128237170	5.42054	5	USA
LOC128205463	3.88571	5	USA
LOC128231297	-1.31998	5	USA
LOC128231304	-0.295638	5	USA
LOC128232169	0.286231	5	USA
LOC128233991	4.96232	5	USA
LOC128237486	3.71314	5	USA
LOC128237502	0.822662	5	USA
LOC128234193	5.01772	5	USA
LOC128246193	-0.92737	5	USA
LOC128205223	-2.30657	5	USA
LOC128246086	-5.12526	5	USA
LOC128235343	-5.97149	5	USA
LOC128233944	-2.08957	5	USA
LOC128227981	1.04636	5	USA
LOC128238228	-2.13401	5	USA
LOC128234062	3.04427	5	USA
LOC128235365	-3.27634	5	USA
LOC128240091	-1.2325	6	USA
LOC128233507	5.92699	6	USA
LOC128233515	5.58301	6	USA
LOC128240811	1.55929	6	USA
LOC128231184	1.05552	6	USA
LOC128239545	0.869101	6	USA
LOC128205277	2.10865	6	USA
LOC128204340	3.31067	6	USA
LOC128231717	2.49376	6	USA
LOC128237530	0.847758	6	USA
LOC128209896	1.92171	6	USA
LOC128217463	4.75544	6	USA
LOC128238258	-2.01198	6	USA
LOC128231224	0.663378	6	USA
LOC128238706	0.742008	6	USA
LOC128239331	-1.78898	6	USA
LOC128237829	0.0298823	6	USA
LOC128237998	-1.25423	6	USA
LOC128238801	-0.916984	6	USA
LOC128233827	-0.513251	6	USA
LOC128227128	-1.71153	6	USA
LOC128236080	-2.29535	6	USA
LOC128239473	-3.89179	6	USA
LOC128239078	-0.550823	6	USA
LOC128239089	-3.55834	6	USA
LOC128232176	-1.49329	6	USA
LOC128236834	-0.927108	6	USA
LOC128203163	-0.0924214	6	USA
LOC128240905	-3.79559	6	USA
LOC128232137	-2.78203	6	USA
LOC128237228	0.0306461	4	USA
LOC128235734	-0.765461	4	USA
LOC128233837	1.19893	4	USA
LOC128233667	3.2557	4	USA
LOC128233492	2.58766	4	USA
LOC128240335	0.788565	4	USA
LOC128234861	2.41189	4	USA
LOC128234930	5.35308	4	USA
LOC128234866	4.22401	4	USA
LOC128234907	1.27655	4	USA
LOC128234848	6.22961	4	USA
LOC128234876	1.95478	4	USA
LOC128235803	-3.23387	4	USA
LOC128234865	4.11758	4	USA
LOC128233428	0.756254	4	USA
LOC128235258	4.96707	4	USA
LOC128237284	5.43726	4	USA
LOC128236044	1.22656	4	USA
LOC128235820	-3.99615	4	USA
LOC128236084	-3.04744	4	USA
LOC128236061	-0.115459	4	USA
LOC128236081	0.170132	4	USA
LOC128236053	0.472229	4	USA
LOC128236103	0.282103	4	USA
LOC128235830	-4.08963	4	USA
LOC128238885	1.04415	4	USA
LOC128238935	-1.31151	4	USA
LOC128232908	0.168762	4	USA
LOC128203691	1.64852	4	USA
LOC128238118	3.99402	4	USA
LOC128232412	2.20224	4	USA
LOC128237916	-0.150443	4	USA
LOC128230836	5.02467	4	USA
LOC128229380	3.41695	4	USA
LOC128230515	4.73077	4	USA
LOC128230519	4.40499	4	USA
LOC128230496	0.758947	4	USA
LOC128230502	4.46892	4	USA
LOC128230531	4.71623	4	USA
LOC128230523	3.79043	4	USA
LOC128215599	-0.306383	4	USA
LOC128235975	-5.16139	4	USA
LOC128235985	-4.27205	4	USA
LOC128237025	2.45457	4	USA
LOC128237965	2.16752	4	USA
LOC128237757	-2.37062	4	USA
LOC128238523	-2.27638	4	USA
LOC128232972	0.36498	4	USA
LOC128232312	3.82783	4	USA
LOC128232320	-1.3733	4	USA
LOC128231835	-1.31973	4	USA
LOC128235168	-2.43977	4	USA
LOC128235177	-1.00509	4	USA
LOC128228685	1.95856	4	USA
LOC128228694	3.21502	4	USA
LOC128231276	-0.535379	4	USA
LOC128231271	4.10799	4	USA
LOC128236146	-7.74972	4	USA
LOC128230970	-5.15035	4	USA
LOC128230985	-4.86151	4	USA
LOC128231640	2.73642	4	USA
LOC128231647	1.25105	4	USA
LOC128238075	-1.48863	4	USA
LOC128245366	1.95861	4	USA
LOC128236221	2.95665	4	USA
LOC128236245	3.25912	4	USA
LOC128232919	-0.363817	4	USA
LOC128238537	-2.42787	4	USA
LOC128232627	1.41466	4	USA
Trnat-agu	0.158259	4	USA
LOC128228577	1.1909	4	USA
LOC128228586	0.00500038	4	USA
LOC128228555	-1.26748	4	USA
LOC128230224	-4.1007	4	USA
LOC128228250	-0.0601818	4	USA
LOC128232578	1.54317	4	USA
LOC128231508	0.448573	4	USA
LOC128232406	1.26488	4	USA
LOC128238599	-3.26466	4	USA
LOC128233775	4.42821	4	USA
LOC128233766	4.92545	4	USA
LOC128234594	3.61184	4	USA
LOC128231359	-1.00323	4	USA
LOC128236709	-0.785037	4	USA
LOC128238390	-2.00931	4	USA
LOC128230420	0.380489	4	USA
LOC128237108	0.122804	4	USA
LOC128236423	-1.28868	4	USA
LOC128237905	1.51862	4	USA
LOC128240996	-3.42813	4	USA
LOC128240985	0.268045	4	USA
LOC128236441	-1.44358	4	USA
LOC128232213	-0.508829	4	USA
LOC128231975	0.0545143	4	USA
LOC128230561	1.5521	4	USA
LOC128230599	0.479244	4	USA
LOC128230574	2.30751	4	USA
LOC128234669	2.05271	4	USA
LOC128232448	1.70754	4	USA
LOC128239783	1.92663	4	USA
LOC128220787	-6.44244	4	USA
LOC128220901	-8.69134	4	USA
LOC128238600	-4.33639	4	USA
LOC128220090	-0.814526	4	USA
LOC128229801	0.283651	4	USA
LOC128239269	-0.438911	4	USA
LOC128221247	4.87596	3	USA
LOC128221502	-7.52248	1	USA
LOC128206828	5.10201	1	USA
LOC128220465	3.82466	3	USA
LOC128232849	0.61376	3	USA
LOC128232985	1.97832	3	USA
LOC128217959	2.62302	3	USA
LOC128221705	0.681219	4	USA
LOC128218093	5.26316	4	USA
LOC128221810	2.46179	2	USA
LOC128218223	-0.436573	2	USA
LOC128221942	0.0668455	5	USA
LOC128218364	-1.66825	5	USA
LOC128240237	2.22371	2	USA
LOC128240222	4.65671	2	USA
LOC128232115	0.363096	2	USA
LOC128234198	-0.366676	2	USA
LOC128204055	1.72066	2	USA
LOC128233798	0.951404	2	USA
LOC128238746	-2.18085	2	USA
LOC128222145	0.723317	2	USA
LOC128240782	1.08041	2	USA
LOC128214113	-4.46923	2	USA
LOC128222462	4.50652	2	USA
LOC128236122	2.83292	2	USA
LOC128236112	0.595578	2	USA
LOC128236132	-4.92031	2	USA
LOC128235056	6.61832	2	USA
LOC128239512	-3.3507	2	USA
LOC128208162	-0.895855	2	USA
LOC128208274	1.28085	2	USA
LOC128233454	3.90875	3	USA
LOC128222707	1.08281	3	USA
LOC128239389	0.638476	3	USA
LOC128222953	2.14764	3	USA
LOC128213040	0.0813997	3	USA
LOC128238419	-1.72695	3	USA
LOC128227151	-2.99963	3	USA
LOC128203911	-1.35892	3	USA
LOC128244359	5.43303	3	USA
LOC128231718	2.31408	3	USA
LOC128223116	-1.86607	3	USA
LOC128223192	-4.16246	2	USA
LOC128240794	3.52422	2	USA
LOC128238518	2.41612	3	USA
LOC128238734	2.05997	3	USA
LOC128236679	-0.939789	3	USA
LOC128236521	1.07876	3	USA
LOC128236386	-0.349529	3	USA
LOC128236452	-0.437407	3	USA
LOC128213170	1.03398	3	USA
LOC128205305	-0.490907	3	USA
LOC128240731	0.363089	3	USA
LOC128223511	-5.92313	3	USA
LOC128234001	0.601625	2	USA
LOC128234478	1.21582	2	USA
LOC128234493	-0.608975	2	USA
LOC128238791	-2.70442	3	USA
LOC128237999	-0.493935	3	USA
LOC128231455	0.00211553	3	USA
LOC128229521	1.85591	1	USA
LOC128229537	3.86968	1	USA
LOC128223691	5.99696	2	USA
LOC128238213	3.57501	2	USA
LOC128238581	4.4936	2	USA
LOC128228811	5.63305	2	USA
LOC128213748	4.90176	2	USA
LOC128234549	4.37245	2	USA
LOC128233880	4.5391	2	USA
LOC128239225	1.76873	2	USA
LOC128239344	0.432413	2	USA
LOC128223902	-1.81369	2	USA
LOC128240020	0.595483	2	USA
LOC128234323	4.3772	2	USA
LOC128234333	2.29548	2	USA
LOC128238310	2.18027	2	USA
LOC128231151	1.63774	2	USA
LOC128207905	1.53583	2	USA
LOC128223957	1.74328	2	USA
LOC128242497	-2.33428	2	USA
LOC128224018	-4.31847	2	USA
LOC128224085	2.60239	2	USA
LOC128224151	0.357624	2	USA
LOC128224215	1.81315	3	USA
LOC128231602	2.37882	3	USA
LOC128230753	1.52974	3	USA
LOC128234215	1.17255	3	USA
LOC128244186	-1.60591	3	USA
LOC128236505	0.263974	3	USA
LOC128238127	-0.234422	3	USA
LOC128238143	1.76446	3	USA
LOC128238136	-0.095206	3	USA
LOC128232420	-1.53672	3	USA
LOC128232426	1.69094	3	USA
LOC128232434	0.988217	3	USA
LOC128237294	5.94247	3	USA
LOC128228667	1.39838	3	USA
LOC128212070	-1.03111	3	USA
LOC128232761	1.7452	3	USA
LOC128233388	-3.39882	3	USA
LOC128229271	2.30201	3	USA
LOC128229292	1.81132	3	USA
LOC128238749	-2.01853	3	USA
LOC128212972	2.54138	3	USA
LOC128219555	5.64626	3	USA
LOC128236478	4.09409	3	USA
LOC128234747	1.73226	3	USA
LOC128218977	1.85449	3	USA
LOC128218894	1.29672	3	USA
LOC128219225	1.31371	3	USA
LOC128224840	1.66541	3	USA
LOC128219125	1.34155	3	USA
LOC128219431	-0.130377	3	USA
LOC128212194	-0.630817	3	USA
LOC128224928	1.34157	3	USA
LOC128234443	0.375423	3	USA
LOC128229883	1.58713	3	USA
LOC128239857	7.86135	3	USA
LOC128225054	2.39884	3	USA
LOC128225064	1.99688	3	USA
LOC128230253	-0.748979	3	USA
LOC128233442	-1.35848	3	USA
LOC128236914	5.99343	3	USA
LOC128227345	-1.21634	3	USA
LOC128236895	-0.124611	3	USA
LOC128233059	-1.30078	3	USA
LOC128232069	-3.70659	3	USA
LOC128232077	-0.217811	3	USA
LOC128232103	4.73444	3	USA
LOC128225156	-2.59656	3	USA
LOC128240195	3.24162	8plus	USA
LOC128237444	6.25563	8plus	USA
LOC128225188	6.53897	8plus	USA
LOC128240912	1.17805	3	USA
LOC128216083	6.27086	3	USA
LOC128235029	4.24846	3	USA
LOC128245451	-0.0278953	3	USA
LOC128239966	1.99367	3	USA
LOC128240339	5.33482	3	USA
LOC128233657	4.33643	3	USA
LOC128225231	-3.88878	3	USA
LOC128225238	-1.34387	3	USA
LOC128211557	0.6969	3	USA
LOC128243558	4.05408	3	USA
LOC128230343	0.382911	3	USA
LOC128236315	0.67465	3	USA
LOC128238972	2.51374	3	USA
LOC128238852	3.3599	3	USA
LOC128239183	1.43841	3	USA
LOC128235848	4.84085	3	USA
LOC128238280	4.548	3	USA
LOC128210589	6.0235	3	USA
LOC128241071	0.162086	3	USA
LOC128231296	4.35593	3	USA
LOC128236461	3.15881	3	USA
LOC128240580	2.82396	3	USA
LOC128240600	3.60872	3	USA
LOC128238816	0.584626	3	USA
LOC128238833	-0.208799	3	USA
LOC128238824	-2.5484	3	USA
LOC128228836	1.35832	3	USA
LOC128238302	1.77755	3	USA
LOC128207928	-6.1026	3	USA
LOC128235883	-4.75643	3	USA
LOC128237936	0.436381	3	USA
LOC128230257	0.174317	3	USA
LOC128238065	0.294334	3	USA
LOC128231316	-0.169929	3	USA
LOC128228635	0.503785	3	USA
LOC128211189	6.21371	3	USA
LOC128211235	-0.932036	3	USA
LOC128231501	5.56473	3	USA
LOC128228597	-1.08928	3	USA
LOC128231406	-1.52043	3	USA
LOC128215447	-5.43969	3	USA
LOC128244675	3.02063	3	USA
LOC128240500	0.444477	3	USA
LOC128240525	2.07579	3	USA
LOC128219224	-0.609208	8plus	USA
LOC128225254	-6.10343	8plus	USA
LOC128222193	7.70994	4	USA
LOC128221370	5.18941	4	USA
LOC128219984	-1.36633	4	USA
LOC128217799	-4.62891	5	USA
LOC128217087	0.531842	5	USA
LOC128225285	0.104157	5	USA
LOC128225270	0.339627	5	USA
LOC128223647	-0.334796	5	USA
LOC128225286	-5.24478	5	USA
LOC128225318	1.93941	5	USA
LOC128240350	-0.300013	5	USA
LOC128230544	-2.44091	5	USA
LOC128230543	-0.43879	5	USA
LOC128232901	-0.323791	5	USA
LOC128233481	-1.10852	5	USA
LOC128245563	-0.384648	5	USA
LOC128231955	0.161459	5	USA
LOC128234553	2.60837	5	USA
LOC128207975	5.3207	5	USA
LOC128225365	0.295988	5	USA
LOC128231999	-0.483244	5	USA
LOC128232007	-8.73683	5	USA
LOC128232013	-0.286685	5	USA
LOC128237722	-0.500058	5	USA
LOC128230553	1.57788	5	USA
LOC128232327	0.114082	5	USA
LOC128235454	-1.75133	5	USA
[truncated: 26,883 more rows]

[truncated: 6 more sheets: Data E for Fig 2C, Data F for Fig 3C, Data G for Fig 4A, Data H for Fig 4B, Data I for Fig 4C, Data J for Fig 4D]
